# Supplementary material for: Regionalization of gene expression and cell types in the silk glands of Plodia pantry moths
Source: iScience. 2025 Oct 25;28(11):113865. doi: 10.1016/j.isci.2025.113865 (PMC12661448; doi:10.1016/j.isci.2025.113865)
Supplement: Table S1. HCR Oligonucleotides Sequences [file mmc2.xlsx]

## Sheet: TableS1
Probe name	Sequence
Target: Fibroin Heavy Chain (FibH) introns
Pi_fibhI_p1_fwd_RC	GTCCCTGCCTCTATATCTTTCTACAAGAGGGCAAATACACTGT
Pi_fibhI_p1_rvs	GTATGAATTGAATACACGCACGGTTCCACTCAACTTTAACCCG
Pi_fibhI_p2_fwd_RC	GTCCCTGCCTCTATATCTTTTATCTGTAGTCGGTGCAGTCAC
Pi_fibhI_p2_rvs	TATCCCGGTATTGGCTATGCTCTTCCACTCAACTTTAACCCG
Pi_fibhI_p3_fwd_RC	GTCCCTGCCTCTATATCTTTCACTGCTCCATTGAGATAGCTC
Pi_fibhI_p3_rvs	TTAAACGAGGGAACTCCTCGACTTCCACTCAACTTTAACCCG
Target: Fibroin Heavy chain (FibH) mRNA
Pi_fibh_p1_fwd_RC	GAGGAGGGCAGCAAACGGAATTGTGGGTTGTTTTCACTTCGG
Pi_fibh_p1_rvs	ATCGCCGTGTCTTCGATATTCTTAGAAGAGTCTTCCTTTACG
Pi_fibh_p2_fwd_RC	GAGGAGGGCAGCAAACGGAACTCACAAGTTTGTCTTCGCCTG
Pi_fibh_p2_rvs	ATCGGTTTCGATGACGAAGGTCTAGAAGAGTCTTCCTTTACG
Pi_fibh_p3_fwd_RC	GAGGAGGGCAGCAAACGGAACTGGTTCCTGGCACTTTATGGA
Pi_fibh_p3_rvs	AGTTGTTGTTTTTGTTGTCGCATAGAAGAGTCTTCCTTTACG
Pi_fibh_p4_fwd_RC	GAGGAGGGCAGCAAACGGAAGGTCCTTGGCGTCTTTCAATGA
Pi_fibh_p4_rvs	TGCAGCTGATCCGGATGCATTATAGAAGAGTCTTCCTTTACG
Pi_fibh_p5_fwd_RC	GAGGAGGGCAGCAAACGGAAAGATATAGTCCGCTGGTGCTGG
Pi_fibh_p5_rvs	CTAGGGCTTGGACTTGGTGCATTAGAAGAGTCTTCCTTTACG
Pi_fibh_p6_fwd_RC	GAGGAGGGCAGCAAACGGAAGGCAGAGGAGATTGCAGCTAAG
Pi_fibh_p6_rvs	CAACGATAACAACTGGTCCTGGTAGAAGAGTCTTCCTTTACG
Pi_fibh_p7_fwd_RC	GAGGAGGGCAGCAAACGGAACTGGTACTCCATATGGGGCTGA
Pi_fibh_p7_rvs	AGACGGCATGGAACTCTGACTCTAGAAGAGTCTTCCTTTACG
Pi_fibh_p8_fwd_RC	GAGGAGGGCAGCAAACGGAACGTCTTGAGCCAATCTTAACGA
Pi_fibh_p8_rvs	TTAGCAAATAAGGCAAGGTTGGTAGAAGAGTCTTCCTTTACG
Target: Fibroin Light chain (FibL) mRNA
Pi_fibl_p1_fwd_RC	gTCCCTgCCTCTATATCTttTTTGCTGGTCTTAATTCGACCA
Pi_fibl_p1_rvs	ATACCAAAACGATAGGCAGCATttCCACTCAACTTTAACCCg
Pi_fibl_p2_fwd_RC	gTCCCTgCCTCTATATCTttAGGGAGGCGAGGGATTTGATTG
Pi_fibl_p2_rvs	TGTTTACGAGTCTGCCATCGTCttCCACTCAACTTTAACCCg
Pi_fibl_p3_fwd_RC	gTCCCTgCCTCTATATCTttTATTGGTGTCTCCACCATCGTA
Pi_fibl_p3_rvs	TCCTGGATGGTCAGGATGTAGAttCCACTCAACTTTAACCCg
Pi_fibl_p4_fwd_RC	gTCCCTgCCTCTATATCTttGTTGCTGCGGTTGTTCAGGG
Pi_fibl_p4_rvs	GACACAGCGGCTCCTACGTTttCCACTCAACTTTAACCCg
Pi_fibl_p5_fwd_RC	gTCCCTgCCTCTATATCTttTTTCAGTAAAGGCCGGTGGCTT
Pi_fibl_p5_rvs	TGGGATGTGCGGTCAAAGAACTttCCACTCAACTTTAACCCg
Target: Fibrohexamerin (Fhx) mRNA
Pi_fibrohexa_p1_fwd_RC	CTCACTCCCAATCTCTATaaAGCAAAACACAACACTTTCGCT
Pi_fibrohexa_p1_rvs	CATATGCGAGTGATGCAGTGATaaCTACCCTACAAATCCAAT
Pi_fibrohexa_p2_fwd_RC	CTCACTCCCAATCTCTATaaCGAAGTTGTCTCCGAGGCAC
Pi_fibrohexa_p2_rvs	GCTGCATTTCGAGTTCGCCGaaCTACCCTACAAATCCAAT
Pi_fibrohexa_p3_fwd_RC	CTCACTCCCAATCTCTATaaCTCGAACTCAAACTCATCGACC
Pi_fibrohexa_p3_rvs	ACGACGAGTTGAAGTATGGAGTaaCTACCCTACAAATCCAAT
Pi_fibrohexa_p4_fwd_RC	CTCACTCCCAATCTCTATaaATCACTGACGTGTCGGACTG
Pi_fibrohexa_p4_rvs	GTCCTGGACAGTCAATGGTGaaCTACCCTACAAATCCAAT
Pi_fibrohexa_p5_fwd_RC	CTCACTCCCAATCTCTATaaACGCTGAACATACTTGCATGGA
Pi_fibrohexa_p5_rvs	GTTGTAACATCAGCGAACGTGTaaCTACCCTACAAATCCAAT
Target: Maltase A1 (Mal-A1) mRNA
Pi_MaltaseA1_1A	GTCCCTGCCTCTATATCTTTAGCACTTCCTCACGGTTTGCAGCAG
Pi_MaltaseA1_2A	GTCCCTGCCTCTATATCTTTCGTCAGACAGGTTCACTATGCCCAC
Pi_MaltaseA1_3A	GTCCCTGCCTCTATATCTTTATAACCAACTTCATGTCCCTCGCGT
Pi_MaltaseA1_4A	GTCCCTGCCTCTATATCTTTCACGCCAGTCGTATACGACATTATA
Pi_MaltaseA1_5A	GTCCCTGCCTCTATATCTTTCCAGCCAGAAACGGAGTACATTCTT
Pi_MaltaseA1_6A	GTCCCTGCCTCTATATCTTTGAGTGGTACTGGCGTCATTAGGATC
Pi_MaltaseA1_7A	GTCCCTGCCTCTATATCTTTTCAAGTCACCAATTCCATCTCCATC
Pi_MaltaseA1_8A	GTCCCTGCCTCTATATCTTTTTTAACAGAGGAACTTGCACTGGCG
Pi_MaltaseA1_1B	CAAGATATATGAAAATTATTCCTCATTCCACTCAACTTTAACCCG
Pi_MaltaseA1_2B	TGGATGTTAGGTCCAAATGGTATTCTTCCACTCAACTTTAACCCG
Pi_MaltaseA1_3B	TTAGGCATATACGTCATCCACTTATTTCCACTCAACTTTAACCCG
Pi_MaltaseA1_4B	CTGTCATGTAGTATTCGTCTAGGAGTTCCACTCAACTTTAACCCG
Pi_MaltaseA1_5B	CCACACGGAAACCAGACACGCCTTTTTCCACTCAACTTTAACCCG
Pi_MaltaseA1_6B	AATTGCTCACCCAATTGTTAGGTGGTTCCACTCAACTTTAACCCG
Pi_MaltaseA1_7B	GGTACGGCAGCTTCTCAGTGATGCCTTCCACTCAACTTTAACCCG
Pi_MaltaseA1_8B	TCATAATTTTAAGCACACACTAACCTTCCACTCAACTTTAACCCG
Target: MG4 (MG4) mRNA
Pi_MG4_1A	CTCACTCCCAATCTCTATAAGTTACTAGAGCTTCCTAATAAATTC
Pi_MG4_2A	CTCACTCCCAATCTCTATAACCGCTCCAACTAGAACCGGAACTTC
Pi_MG4_3A	CTCACTCCCAATCTCTATAAACGATGATGCGGTCAGAGGCAGACA
Pi_MG4_4A	CTCACTCCCAATCTCTATAATGCTGGGATATCCTTAGAATTACCG
Pi_MG4_5A	CTCACTCCCAATCTCTATAATCTCAATTTAACTATGTCAGCCAAG
Pi_MG4_1B	GTTATCGGAGCTTCCAGATTCGTTCAACTACCCTACAAATCCAAT
Pi_MG4_2B	CCATTAGAGCTTCCGGAACTTGAGCAACTACCCTACAAATCCAAT
Pi_MG4_3B	TAAGAGCTGAATTCAAGTACCAATTAACTACCCTACAAATCCAAT
Pi_MG4_4B	TTTGTGTCCATAATCCTTGAGACAAAACTACCCTACAAATCCAAT
Pi_MG4_5B	AATAGCATCATCGAAAGTAGCCGGGAACTACCCTACAAATCCAAT
Target: Mucin 12 (Muc12) mRNA
Pi_muc1_p1_fwd_RC	GTCCCTGCCTCTATATCTTTGTTCGGCAATCCAAAATGGCTG
Pi_muc1_p1_rvs	TGAAGCGAATGTTGGTTTAGGTTTCCACTCAACTTTAACCCG
Pi_muc1_p2_fwd_RC	GTCCCTGCCTCTATATCTTTGGGGATGGAGGACCGTATTTCG
Pi_muc1_p2_rvs	TTTGATCCAAGCGGAAGCAATGTTCCACTCAACTTTAACCCG
Pi_muc1_p3_fwd_RC	GTCCCTGCCTCTATATCTTTCCGAAACTTGGTTTGTCATGGT
Pi_muc1_p3_rvs	TTCACTTTCGGAGATGGTTGACTTCCACTCAACTTTAACCCG
Pi_muc1_p4_fwd_RC	GTCCCTGCCTCTATATCTTTGCGACGTCAATGTCTAAACCAA
Pi_muc1_p4_rvs	TGGCTGGATTTCGACGATTCTTTTCCACTCAACTTTAACCCG
Pi_muc1_p5_fwd_RC	GTCCCTGCCTCTATATCTTTTTCCGAGTGATGGCTAGATGTC
Pi_muc1_p5_rvs	TTCAGTTTGTGATCCCGATTCTTTCCACTCAACTTTAACCCG
Pi_muc1_p6_fwd_RC	GTCCCTGCCTCTATATCTTTCCGATTGCGAACTGCTCAATTC
Pi_muc1_p6_rvs	ATTTCTCCGTTTTTGTCTCGGATTCCACTCAACTTTAACCCG
Pi_muc1_p7_fwd_RC	GTCCCTGCCTCTATATCTTTGTGTCAGATTCGATGCGTTCAG
Pi_muc1_p7_rvs	GAAGCCTCTCTTTCTGACTTCTTTCCACTCAACTTTAACCCG
Pi_muc1_p8_fwd_RC	GTCCCTGCCTCTATATCTTTGATGTTTGAGACGAACGTGAGG
Pi_muc1_p8_rvs	TACGAAGATTCGTCGGTGCTGTTTCCACTCAACTTTAACCCG
Pi_muc1_p9_fwd_RC	GTCCCTGCCTCTATATCTTTTGGATCTTTGACTCGATACGCT
Pi_muc1_p9_rvs	ATTGGCTACTTTCGCTTTCTGATTCCACTCAACTTTAACCCG
Pi_muc1_p10_fwd_RC	GTCCCTGCCTCTATATCTTTTTGGTCGAATTGGGTTTCTGAT
Pi_muc1_p10_rvs	CGTCTCGGACTCATTGTCATCTTTCCACTCAACTTTAACCCG
Target: Sericin 1a (Ser1a) mRNA
Pi_ser1a_p1_fwd_RC	CTCACTCCCAATCTCTATAACTGCTGTTGATCCACCTGTACC
Pi_ser1a_p1_rvs	ACGAAGCTGCACTATTTGAAGTAACTACCCTACAAATCCAAT
Pi_ser1a_p2_fwd_RC	CTCACTCCCAATCTCTATAAAGGTGGTAGAGTAGGCAGAAGC
Pi_ser1a_p2_rvs	TGGCTATGCCGAATACTTCAGAAACTACCCTACAAATCCAAT
Pi_ser1a_p3_fwd_RC	CTCACTCCCAATCTCTATAAAGCCACAATTCCCAGAGTTGAT
Pi_ser1a_p3_rvs	TGCTGTGCCTTATTCAGATACCAACTACCCTACAAATCCAAT
Pi_ser1a_p4_fwd_RC	CTCACTCCCAATCTCTATAATTTCAGATGCAGCCGAGGAATT
Pi_ser1a_p4_rvs	AAGTGATTGTTGAGCCTGGAGCAACTACCCTACAAATCCAAT
Pi_ser1a_p5_fwd_RC	CTCACTCCCAATCTCTATAACTGGCTGCCCTGGGATATAAGT
Pi_ser1a_p5_rvs	ATGACGTGGAAGATGCTTGGTTAACTACCCTACAAATCCAAT
Pi_ser1a_p6_fwd_RC	CTCACTCCCAATCTCTATAAAGCCTTGTCCTAAGTAAGCTGG
Pi_ser1a_p6_rvs	TACTAGATGATGACGTGGCAGTAACTACCCTACAAATCCAAT
Pi_ser1a_p7_fwd_RC	CTCACTCCCAATCTCTATAATGGCTGTATATTACCGTGCCTG
Pi_ser1a_p7_rvs	TATGTAGTCGTGGTTGCACCTGAACTACCCTACAAATCCAAT
Pi_ser1a_p8_fwd_RC	CTCACTCCCAATCTCTATAAAGAAGTGCTAGATGAAGCTGCG
Pi_ser1a_p8_rvs	GGTCACGATCGGTGTTGATTGAAACTACCCTACAAATCCAAT
Pi_ser1a_p9_fwd_RC	CTCACTCCCAATCTCTATAACTTGACCACTAATTGATGCGGC
Pi_ser1a_p9_rvs	AAGATGTCGTAGATGTTGACGCAACTACCCTACAAATCCAAT
Pi_ser1a_p10_fwd_RC	CTCACTCCCAATCTCTATAATGGTATTTCCCCTTTTGTCCCA
Pi_ser1a_p10_rvs	TGTTGTTATAGCAGACGCACAGAACTACCCTACAAATCCAAT
Target: Sericin 1b (Ser1b) mRNA
Pi_ser1b_p1_fwd_RC	GTCCCTGCCTCTATATCTTTTGGTATCCTGGTTGGTATTGGT
Pi_ser1b_p1_rvs	TTCGTCTGTTCTACGACTTGTTTTCCACTCAACTTTAACCCG
Pi_ser1b_p2_fwd_RC	GTCCCTGCCTCTATATCTTTTCTTCCCTCCTTTGATTGCAGT
Pi_ser1b_p2_rvs	GCGAACCTTCAACGATGTTCACTTCCACTCAACTTTAACCCG
Pi_ser1b_p3_fwd_RC	GTCCCTGCCTCTATATCTTTGACGACTGAGCCGGTGGATG
Pi_ser1b_p3_rvs	CAATCGGAACCGCTGGGACTTTCCACTCAACTTTAACCCG
Pi_ser1b_p4_fwd_RC	GTCCCTGCCTCTATATCTTTGACTACTATAGGTGCAGCTGGA
Pi_ser1b_p4_rvs	TGCAGAGGATACAGATGTTGGGTTCCACTCAACTTTAACCCG
Pi_ser1b_p5_fwd_RC	GTCCCTGCCTCTATATCTTTGGTGTTAATGGGATAGCTGGGG
Pi_ser1b_p5_rvs	GACGAAACTGGAGCTGTCACTATTCCACTCAACTTTAACCCG
Pi_ser1b_p6_fwd_RC	GTCCCTGCCTCTATATCTTTCTGCGATTGGTGTGAAAGCT
Pi_ser1b_p6_rvs	GCTGATCCGATAGGCGTTGGTTCCACTCAACTTTAACCCG
Pi_ser1b_p7_fwd_RC	GTCCCTGCCTCTATATCTTTAATCAGTTACGAGAGGCCCTGG
Pi_ser1b_p7_rvs	CTGTGGCTGAAGAAGTAGCAGTTTCCACTCAACTTTAACCCG
Pi_ser1b_p8_fwd_RC	GTCCCTGCCTCTATATCTTTGGGAGATCCTGAAGTCACTGTA
Pi_ser1b_p8_rvs	AATTGAAGCAGCAGCGTTTGAGTTCCACTCAACTTTAACCCG
Target: Sericin 3a (Ser3a) mRNA
Pi_ser3_p1_fwd_RC	CTCACTCCCAATCTCTATAAATTCAGATTGCGAGCTTGAGGA
Pi_ser3_p1_rvs	GACTGCGTTCTTCCTCACTCTTAACTACCCTACAAATCCAAT
Pi_ser3_p2_fwd_RC	CTCACTCCCAATCTCTATAATAGCACTCGCTTCTGATTGGCT
Pi_ser3_p2_rvs	TCGACTGTAACTGGTTTTGCGAAACTACCCTACAAATCCAAT
Pi_ser3_p3_fwd_RC	CTCACTCCCAATCTCTATAAGAGGACGACTGACTTTCTGATT
Pi_ser3_p3_rvs	CTCTTAGATTCAGATTGCGAGCAACTACCCTACAAATCCAAT
Pi_ser3_p4_fwd_RC	CTCACTCCCAATCTCTATAAAATAGGATTCGTTGCGACTGCG
Pi_ser3_p4_rvs	CATTGCTGTCTTCGTCGTTCTTAACTACCCTACAAATCCAAT
Pi_ser3_p5_fwd_RC	CTCACTCCCAATCTCTATAATACTTGAACCACTGTGGGAACC
Pi_ser3_p5_rvs	CATGACAGTCCTTTCCAGATCCAACTACCCTACAAATCCAAT
Pi_ser3_p6_fwd_RC	CTCACTCCCAATCTCTATAAGCCTGGTTTTCCTAGATGGTGT
Pi_ser3_p6_rvs	ACTGTTAGATTCACCAGATGGCAACTACCCTACAAATCCAAT
Pi_ser3_p7_fwd_RC	CTCACTCCCAATCTCTATAATTCGGCTGGATTGACTTTCACT
Pi_ser3_p7_rvs	ACTGACTTGCTGACTGGCTGAAAACTACCCTACAAATCCAAT
Pi_ser3_p8_fwd_RC	CTCACTCCCAATCTCTATAAAAGTTCCTGCGCTAGATGCATT
Pi_ser3_p8_rvs	AGCTGCTTGACTGTGAAGAATAAACTACCCTACAAATCCAAT
Target: Sericin 3b (Ser3b) mRNA
Pi_Ser3b_1A	GTCCCTGCCTCTATATCTTTCGAGAGATCTGGGTCTAGACATTGG
Pi_Ser3b_2A	GTCCCTGCCTCTATATCTTTTACTCGAGCTGCTCGAGCTGCTCGA
Pi_Ser3b_3A	GTCCCTGCCTCTATATCTTTAGATATCGAACTTTGTGTGCTCGCA
Pi_Ser3b_4A	GTCCCTGCCTCTATATCTTTGAGCTGCTGGCTGCGCTGCTTTCTG
Pi_Ser3b_5A	GTCCCTGCCTCTATATCTTTTGAGGAGTACCAAAGCAATTGTCAG
Pi_Ser3b_1B	ATTCATATTCAATTGCCGTTTATCGTTCCACTCAACTTTAACCCG
Pi_Ser3b_2B	TTACAGTTACATCTTCAGAACTCGATTCCACTCAACTTTAACCCG
Pi_Ser3b_3B	TGATGATGAGGAGCTCTGTGAAGATTTCCACTCAACTTTAACCCG
Pi_Ser3b_4B	GCTTGACTTGATTGACTAGCCTGACTTCCACTCAACTTTAACCCG
Pi_Ser3b_5B	GGGCAGCCTGGCAGGCTACCAACGCTTCCACTCAACTTTAACCCG
Target: Sericin P150 (SerP150) mRNA
Pi_serp150_p1_fwd_RC	GTCCCTGCCTCTATATCTTTGAGCCGGTTAAAGGTTGGATTG
Pi_serp150_p1_rvs	GAAGATAAGCTCTGGGCACCACTTCCACTCAACTTTAACCCG
Pi_serp150_p2_fwd_RC	GTCCCTGCCTCTATATCTTTAGAACCTGAGCTTGAGCCTGAT
Pi_serp150_p2_rvs	AGCATTGCTTTGGCTTTGTGAGTTCCACTCAACTTTAACCCG
Pi_serp150_p3_fwd_RC	GTCCCTGCCTCTATATCTTTCTGTCGATGACGTCTGTTGAGC
Pi_serp150_p3_rvs	TTGTTCAGATCGTAACGGCCTCTTCCACTCAACTTTAACCCG
Pi_serp150_p4_fwd_RC	GTCCCTGCCTCTATATCTTTCGTCCCGTCGTTGATAAATAGT
Pi_serp150_p4_rvs	TGAGCAATAACACCTTCCATCCTTCCACTCAACTTTAACCCG
Pi_serp150_p5_fwd_RC	GTCCCTGCCTCTATATCTTTGCTCAAGAAGATAGGGCGGC
Pi_serp150_p5_rvs	GTCCAAGTTGGTTGGGCTCGTTCCACTCAACTTTAACCCG
Target: Seroin 1 (Sn1) mRNA
Pi_sn1_p1_fwd_RC	GTCCCTGCCTCTATATCTTTGGTTGCATTATGGGAGGAACAT
Pi_sn1_p1_rvs	TTTCCAAAACCAGGCAATGGAGTTCCACTCAACTTTAACCCG
Pi_sn1_p2_fwd_RC	GTCCCTGCCTCTATATCTTTCTGACGTATAGTGGAGGGGGTT
Pi_sn1_p2_rvs	TGTTCGAAAGGTTGGCTGAAATTTCCACTCAACTTTAACCCG
Pi_sn1_p3_fwd_RC	GTCCCTGCCTCTATATCTTTAGGAACAAATTGGGGGAAAGGG
Pi_sn1_p3_rvs	ATCAGCAGGGGATGGTATGTTTTTCCACTCAACTTTAACCCG
Pi_sn1_p4_fwd_RC	GTCCCTGCCTCTATATCTTTGAAGACTTTCCCTGGCTCTGAT
Pi_sn1_p4_rvs	GACAGACTTAACAGACACTCCATTCCACTCAACTTTAACCCG
Pi_sn1_p5_fwd_RC	GTCCCTGCCTCTATATCTTTTTTCGGTTTGTAGTCCAGGTCT
Pi_sn1_p5_rvs	TGTTGCTACATAGTTCTCGCCTTTCCACTCAACTTTAACCCG
Pi_sn1_p6_fwd_RC	GTCCCTGCCTCTATATCTTTTGATGTTTGATGATTCGCTGTG
Pi_sn1_p6_rvs	CTCCACTGTTACTCTCTACGCCTTCCACTCAACTTTAACCCG
Pi_sn1_p7_fwd_RC	GTCCCTGCCTCTATATCTTTTCATTTCTGAATTCCACCGCTT
Pi_sn1_p7_rvs	TCTCTGGCATTCCCATTCTTCGTTCCACTCAACTTTAACCCG
Pi_sn1_p8_fwd_RC	GTCCCTGCCTCTATATCTTTTGCTGGTCACGAAATAGCTAGA
Pi_sn1_p8_rvs	AATAGTGTGTACCGATAGGGGCTTCCACTCAACTTTAACCCG
Target: Seroin 3 (Sn3) mRNA
Pi_Sn3_1A	CTCACTCCCAATCTCTATAATAGGAGTTCATTCAAACATGCAGCC
Pi_Sn3_2A	CTCACTCCCAATCTCTATAATACACATAGGTACACAATATGTGCC
Pi_Sn3_3A	CTCACTCCCAATCTCTATAACTAACGACTTCAAACAGTCTGCAAG
Pi_Sn3_4A	CTCACTCCCAATCTCTATAACCACGTATCGCACAGAGTCCTCGCT
Pi_Sn3_5A	CTCACTCCCAATCTCTATAAAAAGCGGAACACTGCGCCAGTCTCT
Pi_Sn3_6A	CTCACTCCCAATCTCTATAACAGTGACCTGGGCCAATCCAGGTCA
Pi_Sn3_7A	CTCACTCCCAATCTCTATAACGGTTCTGAGTTCTGCACAGATGCC
Pi_Sn3_8A	CTCACTCCCAATCTCTATAAGTGAGCTCTCGCATTGTGTCTCCAG
Pi_Sn3_9A	CTCACTCCCAATCTCTATAAGCAACTGTGCCTGTCGATGTGAACT
Pi_Sn3_10A	CTCACTCCCAATCTCTATAATGGGCGGAGTGGACGGAGCGACATA
Pi_Sn3_1B	CACACGCATTGGACAACTTTTTAGTAACTACCCTACAAATCCAAT
Pi_Sn3_2B	TCACAAGTGTGCAATCACAATCGTGAACTACCCTACAAATCCAAT
Pi_Sn3_3B	AATTCAATGCCAAAATCTGTCTCCTAACTACCCTACAAATCCAAT
Pi_Sn3_4B	ATCACACGGTGGTGACGCGGTCGATAACTACCCTACAAATCCAAT
Pi_Sn3_5B	GCCGCATAATGAGCTGGCACCCGAAAACTACCCTACAAATCCAAT
Pi_Sn3_6B	ACTTTCGACCGCAATCAGCTCCACAAACTACCCTACAAATCCAAT
Pi_Sn3_7B	GATAATCCACCAGCGTACACAGCGAAACTACCCTACAAATCCAAT
Pi_Sn3_8B	AATTTCCACTTGGTCCAAACACCCTAACTACCCTACAAATCCAAT
Pi_Sn3_9B	ATGTTCACCACGTCAAACTTGAGTTAACTACCCTACAAATCCAAT
Pi_Sn3_10B	TCACCAGCACATCGGTACCAGGATGAACTACCCTACAAATCCAAT
Target: Serine Protease Inhibitor with a Kazal domain (Spi) mRNA
Pi_spiK_p1_fwd_RC	CTCACTCCCAATCTCTATAAGCATTCGCCTTCGGTTTTGATG
Pi_spiK_p1_rvs	GGGGCAGTTACAAGTTTCTTGAAACTACCCTACAAATCCAAT
Pi_spiK_p2_fwd_RC	CTCACTCCCAATCTCTATAATGAACAACCGCCTTGACTAACT
Pi_spiK_p2_rvs	GTTAGAACAGAGACAATGCGCTAACTACCCTACAAATCCAAT
Pi_spiK_p3_fwd_RC	CTCACTCCCAATCTCTATAAGCATTTCGTCTTCGATTCTCAC
Pi_spiK_p3_rvs	ATCTTAAGTTGTGGTTTCCCCAAACTACCCTACAAATCCAAT
Pi_spiK_p4_fwd_RC	CTCACTCCCAATCTCTATAAAGTGCAAGAATGGCAATTACCG
Pi_spiK_p4_rvs	AATTGGATCAAACACGGCGGAAAACTACCCTACAAATCCAAT
Pi_spiK_p5_fwd_RC	CTCACTCCCAATCTCTATAATTGGACATCAATTGGTGGAAGA
Pi_spiK_p5_rvs	ACATAATACACACTCACCGTCAAACTACCCTACAAATCCAAT
Pi_spiK_p6_fwd_RC	CTCACTCCCAATCTCTATAACAAGTATAGACAGTAGCGGCAA
Pi_spiK_p6_rvs	CACATTCATCGCACTTGCCTTTAACTACCCTACAAATCCAAT
Pi_spiK_p8_fwd_RC	CTCACTCCCAATCTCTATAACCGTGTGACAAACATTCTCCTT
Pi_spiK_p8_rvs	ACAGGATCATTATTTTTCGGGCAACTACCCTACAAATCCAAT
Target: Zonadhesin 1 (Zon1) mRNA
Pi_zon1_p1_fwd_RC	CTCACTCCCAATCTCTATAAAGCGACTTGGTTGCCAATTTTA
Pi_zon1_p1_rvs	GTTTAGGTTGCATATGGCAGAAAACTACCCTACAAATCCAAT
Pi_zon1_p2_fwd_RC	CTCACTCCCAATCTCTATAAACATAACCCTCTTTACAGTCGC
Pi_zon1_p2_rvs	CACTTGCCACATGCGGTATCTAAACTACCCTACAAATCCAAT
Pi_zon1_p3_fwd_RC	CTCACTCCCAATCTCTATAATACAGTCACACCCATCCACCTT
Pi_zon1_p3_rvs	AGGTGTTGAGTACATAGCCGTGAACTACCCTACAAATCCAAT
Pi_zon1_p4_fwd_RC	CTCACTCCCAATCTCTATAATACTCTTCGTTCGGCTTGTTGC
Pi_zon1_p4_rvs	GGAGAACAGCCTGGACATTGTAAACTACCCTACAAATCCAAT
Pi_zon1_p5_fwd_RC	CTCACTCCCAATCTCTATAACAGGGCAGCTGTAAGACTGACC
Pi_zon1_p5_rvs	ATTGGGATGGATCTGCGGGTTCAACTACCCTACAAATCCAAT
Pi_zon1_p6_fwd_RC	CTCACTCCCAATCTCTATAAGCCGCAAGAGTAAAATTCGTGT
Pi_zon1_p6_rvs	AGCACAAACATTATCACATGCCAACTACCCTACAAATCCAAT
Pi_zon1_p7_fwd_RC	CTCACTCCCAATCTCTATAACACAGTAGCACTTCTCATTGCA
Pi_zon1_p7_rvs	TTTCATCGCGGGCATATCCATTAACTACCCTACAAATCCAAT
Pi_zon1_p8_fwd_RC	CTCACTCCCAATCTCTATAAATTTACACCACACCCTGGTTTA
Pi_zon1_p8_rvs	ATAATTGGAACAGAGTCGGCCAAACTACCCTACAAATCCAAT
Pi_zon1_p9_fwd_RC	CTCACTCCCAATCTCTATAAGTTACATACGGCAGGACAAGTT
Pi_zon1_p9_rvs	CTCTTTGCAATCACAACCACCAAACTACCCTACAAATCCAAT
