# Supplementary material for: Regionalization of gene expression and cell types in the silk glands of Plodia pantry moths
Source: iScience. 2025 Oct 25;28(11):113865. doi: 10.1016/j.isci.2025.113865 (PMC12661448; doi:10.1016/j.isci.2025.113865)
Supplement: Table S3. Table containing the DESeq2 normalized counts for all annotated genes in the ilPloInte3.2 genome [file mmc4.xlsx]

## Sheet: TableS3
Geneid	Symbol	NCBI_Name	FB_gene_symbol	gene_fullname	MSG_avg	PSG_avg	Max(MSG,PSG)	SalG_avg	Head_avg	1A	1B	1C	1D	2A	2B	2C	2D	3A	3B	3C	3D	4A	4B	4C	4D	FlyBase_FBgn	Flybase_prot	Eval	summary_text
LOC128682143	Ser3b	Ser3b	Muc11A	Mucin 11A	7.65761e+07	717782	7.65761e+07	19757.5	84673.3	6.98379e+07	118640	5920.12	133.358	7.45532e+07	1.85786e+06	70680	315772	1.10644e+08	873688	1644.54	5527.45	5.12693e+07	20941.1	785.451	17260.2	FBgn0052656	FBpp0309609	7.28e-36	The gene Mucin 11A is referred to in FlyBase by the symbol Dmel\Muc11A (CG32656, FBgn0052656). It is a protein_coding_gene from Dmel. It has one annotated transcript and one polypeptide. Gene sequence location is X:12059795..12065144. Its molecular function is described by: extracellular matrix structural constituent; chitin binding. The biological processes in which it is involved are not known.…
LOC128676798	SerP150	SerP150			9.45481e+06	2717.26	9.45481e+06	3335.98	12093	8.77993e+06	5166.11	581.832	17.6033	8.61554e+06	5174.73	12427	45904.5	1.28074e+07	350.497	267.617	454.558	7.61632e+06	177.713	67.4501	1995.41
LOC128682168	MG4	MG4			8.78147e+06	86572	8.78147e+06	3606.45	12479.1	7.44592e+06	20375.3	1020.06	18.1367	9.83428e+06	233579	12925.9	47257.8	1.13812e+07	89754.3	341.052	759.367	6.46444e+06	2579.75	138.81	1880.95
LOC128682088	Ser1a	Sericin 1a			4.62369e+06	629384	4.62369e+06	314.522	7333.55	4.24568e+06	63171.8	1045.01	0	2.76491e+06	1.73866e+06	118.688	27481.5	7.82355e+06	699471	36.7179	384.463	3.66064e+06	16233.5	57.6747	1468.2
LOC128676400	Sn1	Seroin 1			1.12281e+06	746858	1.12281e+06	908.755	2323.3	1.20243e+06	782841	404.518	29.8722	1.15091e+06	669415	2989.46	7083.45	1.02664e+06	703264	163.818	686.086	1.11126e+06	831912	77.2255	1493.78
LOC128681658	Fhx	fibrohexamerin-like			1.06605e+06	491249	1.06605e+06	345.116	1574.18	1.00386e+06	459792	218.44	48.0089	860550	370648	955.686	5499.04	1.42583e+06	474207	138.398	215.066	973939	660347	67.9389	534.624
LOC128682322	LOC128682322	PCNA-associated factor-like			856940	583.957	856940	944.103	2329.16	976303	959.479	125.401	128.557	776771	832.715	3435.77	5264.11	887936	200.984	110.154	1465.63	786751	342.65	105.085	2458.33
LOC128674942	eEF1alpha1	eukaryotic translation elongation factor 1 alpha 1	eEF1alpha1	eukaryotic translation elongation factor 1 alpha 1	851407	991372	991372	266105	234793	691114	1.06434e+06	293680	243730	718605	1.05182e+06	315519	256378	1.54347e+06	1.0453e+06	236349	222053	452441	804032	218873	217010	FBgn0284245	FBpp0311273	0	The gene eukaryotic translation elongation factor 1 alpha 1 is referred to in FlyBase by the symbol Dmel\eEF1Œ±1 (CG8280, FBgn0284245). It is a protein_coding_gene from Dmel. It has 4 annotated transcripts and 4 polypeptides (1 unique). Gene sequence location is 2R:11891135..11895762. Its molecular function is described by: translation elongation factor activity; GTPase activity; GTP binding. It …
LOC128677158	FibH	fibroin heavy chain	Col4a1	Collagen type IV alpha 1	735303	3.06639e+07	3.06639e+07	1298.04	598.577	838630	3.07633e+07	1347.05	1.06686	783295	2.88879e+07	1780.32	1209.31	476133	2.91218e+07	670.807	406.235	843155	3.38827e+07	1393.97	777.697	FBgn0000299	FBpp0078642	3.27e-33	The gene Collagen type IV alpha 1 is referred to in FlyBase by the symbol Dmel\Col4a1 (CG4145, FBgn0000299). It is a protein_coding_gene from Dmel. It has 3 annotated transcripts and 3 polypeptides (1 unique). Gene sequence location is 2L:5029609..5037279. Its molecular function is described by: extracellular matrix structural constituent; extracellular matrix structural constituent conferring te…
LOC128682275	Muc12	Mucin 12	Muc12Ea	Mucin 12Ea	716907	18697.7	716907	329.782	1501.53	742287	4173.58	168.549	16.5364	575883	48202.1	925.396	5764.25	977126	20152.4	137.692	57.3508	572330	2262.65	87.4896	167.996	FBgn0052602	FBpp0423273	1.09e-72	The gene Mucin 12Ea is referred to in FlyBase by the symbol Dmel\Muc12Ea (CG32602, FBgn0052602). It is a protein_coding_gene from Dmel. It has one annotated transcript and one polypeptide. Gene sequence location is X:14277735..14288161. Its molecular function is described by: extracellular matrix structural constituent. It is involved in the biological process described with: chorion-containing e…
Ser1B	Ser1B	Sericin 1b	Muc11A	Mucin 11A	669215	116878	669215	37.2297	737.94	585704	11980.6	118.659	0	405827	339013	14.836	2810.33	1.19505e+06	114137	5.6489	35.0477	490283	2382.29	9.77538	106.386	FBgn0052656	FBpp0309609	5.75e-15	The gene Mucin 11A is referred to in FlyBase by the symbol Dmel\Muc11A (CG32656, FBgn0052656). It is a protein_coding_gene from Dmel. It has one annotated transcript and one polypeptide. Gene sequence location is X:12059795..12065144. Its molecular function is described by: extracellular matrix structural constituent; chitin binding. The biological processes in which it is involved are not known.…
LOC128677988	eEF2	eukaryotic translation elongation factor 2	eEF2	eukaryotic translation elongation factor 2	621056	695547	695547	122076	85701.5	412595	728469	120608	82655.8	431227	755998	145135	103014	1.30972e+06	647989	116532	74641	330686	649732	106030	82495.1	FBgn0000559	FBpp0305182	0	The gene eukaryotic translation elongation factor 2 is referred to in FlyBase by the symbol Dmel\eEF2 (CG2238, FBgn0000559). It is a protein_coding_gene from Dmel. It has 3 annotated transcripts and 3 polypeptides (1 unique). Gene sequence location is 2L:21677913..21682164. Its molecular function is described by: ribosome binding; GTP binding; translation elongation factor activity; GTPase activi…
LOC128682142	Ser3a	Sericin 3a			595316	669.236	595316	92.1546	998.253	467028	479.223	56.6326	3.20059	292827	1318.81	275.703	3796.92	1.20769e+06	816.193	35.3056	33.9857	413718	62.7224	0.977538	158.906		FBpp0289583	2.62e-15
LOC128678647	FibL	fibroin light chain-like			548695	1.69596e+07	1.69596e+07	2237.35	593.395	534611	1.75549e+07	2098.78	24.5379	527687	1.50202e+07	3990.27	1341.18	507253	1.66954e+07	1969.35	420.042	625228	1.85679e+07	891.026	587.817
LOC128679596	LOC128679596 ncRNA	uncharacterized LOC128679596			507619	505781	507619	807.791	821.04	319800	543595	513.738	5.33432	427173	405299	1399.53	2803.98	978494	571056	742.124	284.63	305007	503174	575.77	190.216
LOC128669205	Spi	serine protease inhibitor Kazal-type 5-like			350966	56528.9	350966	33.6478	774.052	286636	12150	21.5743	0	225179	42927.9	79.1254	2843.05	323085	50714.3	21.1834	47.7924	568965	120324	12.708	205.366		FBpp0076385	3.54e-27
LOC128679152	pAbp	poly(A) binding protein	pAbp	poly(A) binding protein	309699	399588	399588	100549	56101.9	312473	426807	105330	57371.7	343037	373080	111626	60491.9	312376	384277	99972.9	54582.6	270912	414187	85267.2	51961.6	FBgn0265297	FBpp0085917	0	The gene poly(A) binding protein is referred to in FlyBase by the symbol Dmel\pAbp (CG5119, FBgn0265297). It is a protein_coding_gene from Dmel. It has 3 annotated transcripts and 3 polypeptides (1 unique). Gene sequence location is 2R:18140078..18147191. Its molecular function is described by 6 unique terms, many of which group under: binding; nucleic acid binding; RNA binding; mRNA binding; pol…
LOC128682118	RpL4	Ribosomal protein L4	RpL4	Ribosomal protein L4	293200	294653	294653	58112.2	61658.7	189974	290744	57076.8	61784.2	197735	294385	69477.7	66623.4	646608	317967	55222.3	56049.3	138482	275515	50672.1	62177.7	FBgn0003279	FBpp0084617	0	The gene Ribosomal protein L4 is referred to in FlyBase by the symbol Dmel\RpL4 (CG5502, FBgn0003279). It is a protein_coding_gene from Dmel. It has one annotated transcript and one polypeptide. Gene sequence location is 3R:27922821..27924888. Its molecular function is described by: structural constituent of ribosome; RNA binding. It is involved in the biological process described with: translati…
LOC128670916	Zon1	Zonadhesin 1			292498	54316.9	292498	189.795	768.08	220741	42809.9	203.608	73.6136	143151	29916.2	307.847	2647.69	464637	74812.8	168.055	134.881	341464	69728.7	79.6693	216.139		FBpp0296930	3.99e-07
LOC128681868	RpS3A	Ribosomal protein S3A	RpS3A	Ribosomal protein S3A	290125	346652	346652	68864.5	70804.8	223216	367912	67516.8	68395.6	245200	335313	82977.8	77159	533886	368223	64939.1	67672.9	158199	315160	60024.2	69991.7	FBgn0017545	FBpp0300615	8.62e-133	The gene Ribosomal protein S3A is referred to in FlyBase by the symbol Dmel\RpS3A (CG2168, FBgn0017545). It is a protein_coding_gene from Dmel. It has 3 annotated transcripts and 3 polypeptides (2 unique). Gene sequence location is 4:65225..67207. Its molecular function is described by: structural constituent of ribosome. It is involved in the biological process described with: translation; cytop…
LOC128671023	Mal-A1	maltase A1-like	Mal-A1	Maltase A1	236455	462.676	236455	2035.32	3488.72	200647	518.47	250.127	1119.67	171802	867.582	7412.44	5528.34	451996	200.984	275.384	3857.37	121377	263.666	203.328	3449.47	FBgn0002570	FBpp0087838	0	The gene Maltase A1 is referred to in FlyBase by the symbol Dmel\Mal-A1 (CG8696, FBgn0002570). It is a protein_coding_gene from Dmel. It has one annotated transcript and one polypeptide. Gene sequence location is 2R:8449664..8451904. Its molecular function is described by: alpha-1,4-glucosidase activity. It is involved in the biological process described with: carbohydrate metabolic process. 7 al…
LOC135309949	LOC135309949 ncRNA	uncharacterized LOC135309949			225978	110320	225978	243.946	374.531	132289	107137	78.2069	7.46805	257786	125157	759.727	1271.83	381740	110152	101.68	140.722	132098	98831.9	36.1689	78.1063
LOC128675997	RpS6	Ribosomal protein S6	RpS6	Ribosomal protein S6	225485	286280	286280	45556.8	44728.9	154006	306605	46136	45240.4	170876	271718	55447.1	47531.4	462683	298125	43204.2	42138.5	114374	268670	37439.7	44005.2	FBgn0261592	FBpp0071087	3.34e-133	The gene Ribosomal protein S6 is referred to in FlyBase by the symbol Dmel\RpS6 (CG10944, FBgn0261592). It is a protein_coding_gene from Dmel. It has 2 annotated transcripts and 2 polypeptides (all unique). Gene sequence location is X:7899624..7901331. Its molecular function is described by: structural constituent of ribosome. It is involved in the biological process described with: cytoplasmic t…
LOC128679843	Cryab	alpha-crystallin B chain-like	l(2)efl	lethal (2) essential for life	220107	180780	220107	445.371	856.036	235865	211051	454.409	329.661	198615	119970	867.907	2198.35	234282	169707	313.514	678.651	211663	222393	145.653	217.486	FBgn0011296	FBpp0307666	5.87e-19	The gene lethal (2) essential for life is referred to in FlyBase by the symbol Dmel\l(2)efl (CG4533, FBgn0011296). It is a protein_coding_gene from Dmel. It has 2 annotated transcripts and 2 polypeptides (1 unique). Gene sequence location is 2R:23684651..23685543. Its molecular function is described by: unfolded protein binding. It is involved in the biological process described with: protein ref…
LOC128682321	LOC128682321	uncharacterized LOC128682321			202189	302019	302019	138.842	309.588	214349	299485	72.8133	5.33432	239002	293465	419.117	1007.6	159556	234409	40.9545	52.0406	195849	380718	22.4834	173.383
LOC128679266	LOC128679266	apyrase-like			186636	151524	186636	8764.25	1474.23	207472	179191	7781.58	1086.07	158375	135406	7677.02	2568.56	201823	112853	9323.51	1265.97	178874	178647	10274.9	976.329		FBpp0288787	4.14e-132
LOC128683962	Dp1	Dodeca-satellite-binding protein 1	Dp1	Dodeca-satellite-binding protein 1	182507	136756	182507	23078	13730.3	112514	124755	21893.2	14038.3	141312	157839	22798.6	14008.7	364081	171133	25720.9	12718.6	112123	93297.2	21899.3	14155.4	FBgn0027835	FBpp0311418	0	The gene Dodeca-satellite-binding protein 1 is referred to in FlyBase by the symbol Dmel\Dp1 (CG5170, FBgn0027835). It is a protein_coding_gene from Dmel. It has 7 annotated transcripts and 7 polypeptides (1 unique). Gene sequence location is 2R:18412027..18421124. Its molecular function is described by: mRNA 3'-UTR binding; RNA binding; satellite DNA binding; mRNA binding; single-stranded DNA bi…
LOC128673219	Pdi	Protein disulfide isomerase	Pdi	Protein disulfide isomerase	182428	140241	182428	51514.7	35326.1	106470	117684	51176.9	36826.6	123097	117983	48883.4	35188.2	389291	233163	55384.7	31037.4	110855	92134.5	50614	38252.2	FBgn0286818	FBpp0312224	0	The gene Protein disulfide isomerase is referred to in FlyBase by the symbol Dmel\Pdi (CG6988, FBgn0286818). It is a protein_coding_gene from Dmel. It has 2 annotated transcripts and 2 polypeptides (1 unique). Gene sequence location is 3L:15137738..15142840. Its molecular function is described by: protein disulfide isomerase activity. It is involved in the biological process described with: respo…
LOC128683412	RpL10	Ribosomal protein L10	RpL10	Ribosomal protein L10	174095	212175	212175	32767.3	26858.2	102303	218285	34034.1	26909.5	109271	196679	38930.3	28969.2	399558	228532	31290	25236.5	85249.6	205206	26814.8	26317.5	FBgn0024733	FBpp0306039	1.26e-145	The gene Ribosomal protein L10 is referred to in FlyBase by the symbol Dmel\RpL10 (CG17521, FBgn0024733). It is a protein_coding_gene from Dmel. It has 3 annotated transcripts and 3 polypeptides (1 unique). Gene sequence location is 3L:23093190..23095471. Its molecular function is described by: structural constituent of ribosome. It is involved in the biological process described with: cytoplasmi…
LOC128676809	Rtnl1	Reticulon-like1	Rtnl1	Reticulon-like1	167635	167070	167635	9643.1	9140.47	88272.1	145101	10160.1	9076.88	88311.8	156357	10447.6	9570.94	417558	215246	7871.04	7722.18	76396.8	151574	10093.6	10191.9	FBgn0053113	FBpp0290753	1.82e-96	The gene Reticulon-like1 is referred to in FlyBase by the symbol Dmel\Rtnl1 (CG33113, FBgn0053113). It is a protein_coding_gene from Dmel. It has 11 annotated transcripts and 11 polypeptides (7 unique). Gene sequence location is 2L:4992808..5009720. Its molecular function is described by: endoplasmic reticulum-autophagosome adaptor activity; phospholipid binding. It is involved in the biological …
LOC128669879	RpS23	Ribosomal protein S23	RpS23	Ribosomal protein S23	158713	197416	197416	27576	32365.8	98346.9	210516	28977.7	33183.7	123809	177326	33309.9	34450.2	337932	227878	24675.1	30814.4	74763.7	173944	23341.2	31014.9	FBgn0033912	FBpp0086701	1.54e-99	The gene Ribosomal protein S23 is referred to in FlyBase by the symbol Dmel\RpS23 (CG8415, FBgn0033912). It is a protein_coding_gene from Dmel. It has 2 annotated transcripts and 2 polypeptides (1 unique). Gene sequence location is 2R:14215096..14216627. Its molecular function is described by: structural constituent of ribosome. It is involved in the biological process described with: translation…
LOC128677250	ERp60	Endoplasmic reticulum p60	ERp60	Endoplasmic reticulum p60	150467	2674.8	150467	34549.7	24321.4	89427.7	2339.31	39098.7	25155.1	104169	2705.3	34637.8	22220.8	298518	3742.72	34415.2	22422.1	109753	1911.87	30047.1	27487.7	FBgn0033663	FBpp0087164	0	The gene Endoplasmic reticulum p60 is referred to in FlyBase by the symbol Dmel\ERp60 (CG8983, FBgn0033663). It is a protein_coding_gene from Dmel. It has one annotated transcript and one polypeptide. Gene sequence location is 2R:11887568..11890979. Its molecular function is described by: protein disulfide isomerase activity. It is involved in the biological process described with: response to en…
LOC128676797	DNAH2	dynein axonemal heavy chain 2	kl-2	male fertility factor kl2	146132	143.549	146132	170.413	374.019	101321	143.56	126.749	42.6746	84735.8	234.842	361.01	1285.01	250164	123.777	93.2069	66.3783	148306	72.0146	100.686	102.01	FBgn0001313	FBpp0312333	0	The gene male fertility factor kl2 is referred to in FlyBase by the symbol Dmel\kl-2 (CG17866, FBgn0001313). It is a protein_coding_gene from Dmel. It has one annotated transcript and one polypeptide. Gene sequence location is Y:573088..664173. Its molecular function is described by: dynein light intermediate chain binding; dynein intermediate chain binding; ATP binding; minus-end-directed microt…
LOC128670531	Sec61alpha	Sec61 alpha subunit	Sec61alpha	Sec61 alpha subunit	144801	199127	199127	10210	9432.49	68361.1	163437	7140.42	9111.55	79250	150981	14996.1	10495	341712	331259	10567	8109.3	89883	150832	8136.53	10014.1	FBgn0086357	FBpp0311774	0	The gene Sec61 alpha subunit is referred to in FlyBase by the symbol Dmel\Sec61Œ± (CG9539, FBgn0086357). It is a protein_coding_gene from Dmel. It has 2 annotated transcripts and 2 polypeptides (1 unique). Gene sequence location is 2L:6477182..6480575. Its molecular function is described by: signal sequence binding; protein transmembrane transporter activity; ribosome binding. It is involved in t…
LOC128679665	LOC128679665	uncharacterized LOC128679665			142483	2267.58	142483	59.2719	221.689	148619	239.612	26.2937	2.13373	169024	7673.9	197.814	755.086	108107	1066.2	5.6489	43.0131	144181	90.599	7.33153	86.523
LOC128671059	Calr	Calreticulin	Calr	Calreticulin	137946	58368.3	137946	100444	43496.7	61176.7	59402	114857	47653.1	75025.3	50251.1	77826	39196.6	333234	65945	107360	40825.3	82348.9	57875.3	101731	46311.7	FBgn0005585	FBpp0306685	0	The gene Calreticulin is referred to in FlyBase by the symbol Dmel\Calr (CG9429, FBgn0005585). It is a protein_coding_gene from Dmel. It has 2 annotated transcripts and 2 polypeptides (1 unique). Gene sequence location is 3R:9628691..9630851. Its molecular function is described by: calcium ion binding; unfolded protein binding. It is involved in the biological process described with: protein fold…
LOC128678972	RpL6	Ribosomal protein L6	RpL6	Ribosomal protein L6	137354	137098	137354	25170.4	28152	88492.1	128613	25395.7	27389.6	89487.5	137599	29625	31544.1	307986	155453	24143.4	26352.7	63452.3	126729	21517.6	27321.4	FBgn0039857	FBpp0085166	8.51e-86	The gene Ribosomal protein L6 is referred to in FlyBase by the symbol Dmel\RpL6 (CG11522, FBgn0039857). It is a protein_coding_gene from Dmel. It has 2 annotated transcripts and 2 polypeptides (all unique). Gene sequence location is 3R:31594792..31596204. Its molecular function is described by: structural constituent of ribosome; RNA binding. It is involved in the biological process described wit…
LOC128670181	RpL8	Ribosomal protein L8	RpL8	Ribosomal protein L8	135989	202403	202403	40232.4	50292.4	101426	213103	42053	52548.4	117751	190215	49366.2	51702.9	246287	226133	34555.7	47414.8	78489.9	180162	34954.8	49503.6	FBgn0261602	FBpp0072802	9.36e-164	The gene Ribosomal protein L8 is referred to in FlyBase by the symbol Dmel\RpL8 (CG1263, FBgn0261602). It is a protein_coding_gene from Dmel. It has 2 annotated transcripts and 2 polypeptides (1 unique). Gene sequence location is 3L:2587456..2588883. Its molecular function is described by: structural constituent of ribosome; RNA binding. It is involved in the biological process described with: cy…
LOC128669153	RpS2	Ribosomal protein S2	RpS2	Ribosomal protein S2	131664	232827	232827	38768.8	40456.4	96243.3	241033	37759.1	38988	108333	213894	47979.7	41821.3	251158	284344	35903.7	39680.9	70922.5	192038	33432.8	41335.4	FBgn0004867	FBpp0311561	1.79e-144	The gene Ribosomal protein S2 is referred to in FlyBase by the symbol Dmel\RpS2 (CG5920, FBgn0004867). It is a protein_coding_gene from Dmel. It has 3 annotated transcripts and 3 polypeptides (1 unique). Gene sequence location is 2L:9896265..9897552. Its molecular function is described by: RNA binding; structural constituent of ribosome. It is involved in the biological process described with: tr…
LOC128670829	LOC128670829	catalase-like	CatB	Catalase B	130257	171975	171975	251.638	247.137	128704	193952	312.153	46.4086	127952	143166	380.791	781.46	149322	188619	221.719	49.9165	115049	162162	91.8885	110.763	FBgn0032061	FBpp0308626	1.15e-167	The gene Catalase B is referred to in FlyBase by the symbol Dmel\CatB (CG9314, FBgn0032061). It is a protein_coding_gene from Dmel. It has 2 annotated transcripts and 2 polypeptides (1 unique). Gene sequence location is 2L:8705572..8707527. Its molecular function is described by: heme binding; catalase activity. It is involved in the biological process described with: hydrogen peroxide catabolic …
LOC128679433	RpL3	Ribosomal protein L3	RpL3	Ribosomal protein L3	129338	230254	230254	54502.9	53499.6	100410	238901	58154.2	56939.1	120572	224464	63582.2	53595	215925	262796	50526.6	53662.9	80444.9	194856	45748.8	49801.5	FBgn0020910	FBpp0307759	0	The gene Ribosomal protein L3 is referred to in FlyBase by the symbol Dmel\RpL3 (CG4863, FBgn0020910). It is a protein_coding_gene from Dmel. It has 4 annotated transcripts and 4 polypeptides (3 unique). Gene sequence location is 3R:11221894..11225173. Its molecular function is described by: structural constituent of ribosome; RNA binding. It is involved in the biological process described with: …
LOC128679674	RpL7	Ribosomal protein L7	RpL7	Ribosomal protein L7	127449	146984	146984	26103.2	27793	85468.4	157081	28081	27998.8	87952.3	133852	31265	29727.2	273956	158492	23148.5	26357	62417.2	138510	21918.3	27089.1	FBgn0005593	FBpp0310250	2.66e-117	The gene Ribosomal protein L7 is referred to in FlyBase by the symbol Dmel\RpL7 (CG4897, FBgn0005593). It is a protein_coding_gene from Dmel. It has 2 annotated transcripts and 2 polypeptides (1 unique). Gene sequence location is 2L:10201004..10202321. Its molecular function is described by: RNA binding; structural constituent of ribosome. It is involved in the biological process described with: …
LOC128670882	RpS4	Ribosomal protein S4	RpS4	Ribosomal protein S4	124901	150817	150817	27673	31048.7	86549.6	157872	27827.5	30903.3	84169.2	139134	32656.5	33500.7	264540	167723	26246.2	29468.2	64346.8	138540	23961.9	30322.4	FBgn0011284	FBpp0312080	1.02e-162	The gene Ribosomal protein S4 is referred to in FlyBase by the symbol Dmel\RpS4 (CG11276, FBgn0011284). It is a protein_coding_gene from Dmel. It has 3 annotated transcripts and 3 polypeptides (1 unique). Gene sequence location is 3L:13041756..13044234. Its molecular function is described by: RNA binding; structural constituent of ribosome. It is involved in the biological process described with:…
LOC128670274	RpS8	Ribosomal protein S8	RpS8	Ribosomal protein S8	124308	169243	169243	31999.6	29870.6	99861.8	181586	35204.5	31309.8	110983	155200	37159.3	31032.8	211033	181576	29933.5	28481.1	75354	158609	25700.9	28659	FBgn0039713	FBpp0311987	3.17e-109	The gene Ribosomal protein S8 is referred to in FlyBase by the symbol Dmel\RpS8 (CG7808, FBgn0039713). It is a protein_coding_gene from Dmel. It has 4 annotated transcripts and 4 polypeptides (1 unique). Gene sequence location is 3R:29861582..29863902. Its molecular function is described by: structural constituent of ribosome. It is involved in the biological process described with: maturation of…
LOC128682648	sesB	ADP,ATP carrier protein	sesB	stress-sensitive B	121739	111803	121739	57600.2	59829.5	112365	126598	57678.9	66879.6	119146	135919	77805	67756.5	185301	99204.2	49224.5	58644.4	70145.6	85491.7	45692.6	46037.6	FBgn0003360	FBpp0073280	0	The gene stress-sensitive B is referred to in FlyBase by the symbol Dmel\sesB (CG16944, FBgn0003360). It is a protein_coding_gene from Dmel. It has 5 annotated transcripts and 5 polypeptides (2 unique). Gene sequence location is X:10780893..10786958. Its molecular function is described by: ATP:ADP antiporter activity. It is involved in the biological process described with 19 unique terms, many o…
LOC128670165	RpL7A	Ribosomal protein L7A	RpL7A	Ribosomal protein L7A	121017	169526	169526	26045.3	29486	86431.9	178050	28332.5	30037	90349.5	151474	30478.1	30784.7	239628	191671	23243.1	29384.3	67658.9	156909	22127.5	27737.8	FBgn0014026	FBpp0311460	1.19e-133	The gene Ribosomal protein L7A is referred to in FlyBase by the symbol Dmel\RpL7A (CG3314, FBgn0014026). It is a protein_coding_gene from Dmel. It has 5 annotated transcripts and 5 polypeptides (1 unique). Gene sequence location is X:6530897..6533348. Its molecular function is described by: structural constituent of ribosome; RNA binding. It is involved in the biological process described with: r…
LOC128678844	RpS3	Ribosomal protein S3	RpS3	Ribosomal protein S3	121012	161509	161509	35641.3	34548.6	96296	174529	33280.4	33590.8	98729	157168	43959.1	38440	223295	161764	33989.4	32189.2	65726.8	152574	31336.4	33974.2	FBgn0002622	FBpp0312066	2.19e-134	The gene Ribosomal protein S3 is referred to in FlyBase by the symbol Dmel\RpS3 (CG6779, FBgn0002622). It is a protein_coding_gene from Dmel. It has 2 annotated transcripts and 2 polypeptides (1 unique). Gene sequence location is 3R:23358812..23360207. Its molecular function is described by 6 unique terms, many of which group under: binding; DNA binding; nucleic acid binding; damaged DNA binding;…
LOC128678835	LOC128678835	GAS2-like protein 3	pigs	pickled eggs	119362	53614.3	119362	180.708	2099.47	106160	52471.9	112.591	1999.3	74178.5	50773	328.247	2907.03	196430	37970.1	172.998	1723.71	100681	73242.3	108.995	1767.83	FBgn0029881	FBpp0310031	2.53e-40	The gene pickled eggs is referred to in FlyBase by the symbol Dmel\pigs (CG3973, FBgn0029881). It is a protein_coding_gene from Dmel. It has 3 annotated transcripts and 3 polypeptides (1 unique). Gene sequence location is X:6600062..6653015. Its molecular function is described by: actin filament binding; microtubule binding. It is involved in the biological process described with 8 unique terms, …
LOC128670488	Zon2	Zonadhesin 2	Spn42Da	Serpin 42Da	117711	17866.8	117711	51.4573	300.018	94322.5	14449	33.7099	6.93462	95229.2	21575.7	166.905	1128.72	197731	24016.4	4.23668	43.5441	83560.3	11425.9	0.977538	20.8732	FBgn0265137	FBpp0085524	5.28e-56	The gene Serpin 42Da is referred to in FlyBase by the symbol Dmel\Spn42Da (CG9453, FBgn0265137). It is a protein_coding_gene from Dmel. It has 11 annotated transcripts and 11 polypeptides (8 unique). Gene sequence location is 2R:6875906..6878927. Its molecular function is described by: serine-type endopeptidase inhibitor activity; cysteine-type endopeptidase inhibitor activity. It is involved in …
LOC128675413	RpL13A	Ribosomal protein L13A	RpL13A	Ribosomal protein L13A	116863	159772	159772	29158.9	36244.3	102539	173420	26591	36725.7	103724	153978	34888.1	39024.2	191956	164761	28045.4	34448.2	69233.2	146929	27111	34779.2	FBgn0037351	FBpp0078354	4.59e-102	The gene Ribosomal protein L13A is referred to in FlyBase by the symbol Dmel\RpL13A (CG1475, FBgn0037351). It is a protein_coding_gene from Dmel. It has 2 annotated transcripts and 2 polypeptides (all unique). Gene sequence location is 3R:5624474..5625947. Its molecular function is described by: mRNA binding; structural constituent of ribosome. It is involved in the biological process described w…
LOC128674635	Nupr1	uncharacterized protein			116368	285053	285053	17515.5	9241.81	125854	318340	26483.8	9874.89	71747.8	173315	23735.8	11653	134770	237431	8768.51	7439.15	133099	411128	11074	8000.18		FBpp0079890	1.27e-30
LOC128669863	RpLP0	Ribosomal protein LP0	RpLP0	Ribosomal protein LP0	116129	175205	175205	23655.9	26388	67701.2	168732	24362.8	26909	73581.5	163053	27593.7	27493.7	269397	219262	21687.5	25837.1	53835.3	149774	20979.4	25312.2	FBgn0000100	FBpp0306232	7.13e-174	The gene Ribosomal protein LP0 is referred to in FlyBase by the symbol Dmel\RpLP0 (CG7490, FBgn0000100). It is a protein_coding_gene from Dmel. It has 2 annotated transcripts and 2 polypeptides (1 unique). Gene sequence location is 3L:22075867..22077487. Its molecular function is described by: calcium ion binding; structural constituent of ribosome; class II DNA-(apurinic or apyrimidinic site) en…
LOC128680857	RpS11	Ribosomal protein S11	RpS11	Ribosomal protein S11	112430	146029	146029	28579.5	30607.5	83104.6	154316	26578.9	30129.8	98561.5	135530	35252.2	32966.4	202980	155811	27722	29821.4	65075.1	138457	24764.9	29512.4	FBgn0033699	FBpp0087115	1.42e-80	The gene Ribosomal protein S11 is referred to in FlyBase by the symbol Dmel\RpS11 (CG8857, FBgn0033699). It is a protein_coding_gene from Dmel. It has 2 annotated transcripts and 2 polypeptides (all unique). Gene sequence location is 2R:12199024..12200815. Its molecular function is described by: structural constituent of ribosome. It is involved in the biological process described with: translati…
LOC128679907	RpS20	Ribosomal protein S20	RpS20	Ribosomal protein S20	111666	126770	126770	16178.4	16786.3	66784.2	132291	15800.5	16140.6	73340.8	116289	18947.4	18053.2	255409	141306	16565.4	16596.7	51131.4	117194	13400.1	16354.9	FBgn0019936	FBpp0083371	6.75e-69	The gene Ribosomal protein S20 is referred to in FlyBase by the symbol Dmel\RpS20 (CG15693, FBgn0019936). It is a protein_coding_gene from Dmel. It has one annotated transcript and one polypeptide. Gene sequence location is 3R:20822181..20823356. Its molecular function is described by: structural constituent of ribosome; RNA binding. It is involved in the biological process described with: cytopl…
LOC128674020	eEF1gamma	eukaryotic translation elongation factor 1 gamma	eEF1gamma	eukaryotic translation elongation factor 1 gamma	107310	128101	128101	34848.8	26893.4	86072.5	143794	40589.4	28166.8	100727	139061	43068.9	30809.1	186020	131084	29040.3	23963.6	56421.6	98464.8	26696.6	24634.1	FBgn0029176	FBpp0291632	2.17e-178	The gene eukaryotic translation elongation factor 1 gamma is referred to in FlyBase by the symbol Dmel\eEF1Œ≥ (CG11901, FBgn0029176). It is a protein_coding_gene from Dmel. It has 3 annotated transcripts and 3 polypeptides (1 unique). Gene sequence location is 3R:29220172..29222109. Its molecular function is described by: translation elongation factor activity; microtubule binding. It is involved…
LOC128678553	RpS16	Ribosomal protein S16	RpS16	Ribosomal protein S16	104172	122481	122481	24845.8	26479.2	62713.4	130609	26005.8	25290	70151.7	116595	31470.3	29553.9	234711	130057	21481.4	25367.1	49112.4	112664	20425.6	25705.7	FBgn0034743	FBpp0309759	5.82e-94	The gene Ribosomal protein S16 is referred to in FlyBase by the symbol Dmel\RpS16 (CG4046, FBgn0034743). It is a protein_coding_gene from Dmel. It has 2 annotated transcripts and 2 polypeptides (1 unique). Gene sequence location is 2R:22605745..22607995. Its molecular function is described by: RNA binding; structural constituent of ribosome. It is involved in the biological process described with…
LOC128676359	Sap-r	Saposin-related	Sap-r	Saposin-related	102145	68929.6	102145	32705.3	24627.3	92429.6	67929.9	36848.9	25691.7	72146.8	78573.6	32103.3	29338	156521	64066.2	32671.1	20044.1	87483.3	65148.8	29198.1	23435.3	FBgn0000416	FBpp0085075	0	The gene Saposin-related is referred to in FlyBase by the symbol Dmel\Sap-r (CG12070, FBgn0000416). It is a protein_coding_gene from Dmel. It has 2 annotated transcripts and 2 polypeptides (all unique). Gene sequence location is 3R:30883464..30889062. Its molecular function is unknown. It is involved in the biological process described with: sphingolipid metabolic process; lipid homeostasis. 20 a…
LOC128669828	RpL5	Ribosomal protein L5	RpL5	Ribosomal protein L5	101700	192183	192183	46389.9	42807	89155	209152	48506.5	46131.2	104468	182325	54819.7	44318.1	146359	205020	40131.2	40179	66818.1	172236	42102.1	40599.8	FBgn0064225	FBpp0304879	1.2e-179	The gene Ribosomal protein L5 is referred to in FlyBase by the symbol Dmel\RpL5 (CG17489, FBgn0064225). It is a protein_coding_gene from Dmel. It has 4 annotated transcripts and 4 polypeptides (1 unique). Gene sequence location is 2L:22532279..22536884. Its molecular function is described by: structural constituent of ribosome; RNA binding; protein binding; 5S rRNA binding. It is involved in the …
LOC128680145	alphaTub84B	tubulin alpha chain	alphaTub84B	alpha-Tubulin at 84B	101607	58289.6	101607	62802.3	70312	66130.5	43160.1	50744.8	74230.8	40215.9	52774.8	89636.1	65289.6	230216	79858.2	56128.2	65633.2	69867	57365.4	54700.1	76094.4	FBgn0003884	FBpp0081153	0	The gene alpha-Tubulin at 84B is referred to in FlyBase by the symbol Dmel\Œ±Tub84B (CG1913, FBgn0003884). It is a protein_coding_gene from Dmel. It has one annotated transcript and one polypeptide. Gene sequence location is 3R:7086599..7088839. Its molecular function is described by: GTP binding; structural constituent of cytoskeleton. It is involved in the biological process described with: lys…
LOC128679256	RpL13	Ribosomal protein L13	RpL13	Ribosomal protein L13	101345	173936	173936	32376	31086.8	91072.7	191247	32323.7	33323	98725.9	160415	39251.1	32148.8	146767	182156	30323.3	30162.8	68814.1	161925	27605.7	28712.5	FBgn0011272	FBpp0302626	3.05e-95	The gene Ribosomal protein L13 is referred to in FlyBase by the symbol Dmel\RpL13 (CG4651, FBgn0011272). It is a protein_coding_gene from Dmel. It has 3 annotated transcripts and 3 polypeptides (1 unique). Gene sequence location is 2L:9967313..9968645. Its molecular function is described by: RNA binding; structural constituent of ribosome. It is involved in the biological process described with: …
LOC128681595	RpL23	Ribosomal protein L23	RpL23	Ribosomal protein L23	99679.2	133159	133159	20774.5	21377.1	70913.8	141372	23187	21960.9	72868.7	113425	24251.3	22061.1	199571	149213	18642.1	21151.8	55363.6	128625	17017.5	20334.6	FBgn0010078	FBpp0071808	2.3e-94	The gene Ribosomal protein L23 is referred to in FlyBase by the symbol Dmel\RpL23 (CG3661, FBgn0010078). It is a protein_coding_gene from Dmel. It has one annotated transcript and one polypeptide. Gene sequence location is 2R:22854383..22855694. Its molecular function is described by: structural constituent of ribosome; large ribosomal subunit rRNA binding; myosin binding. It is involved in the b…
LOC128671136	LOC128671136	heat shock 70 kDa protein cognate 4	Hsc70-4	Heat shock protein 70 cognate 4	99312.5	46148	99312.5	216838	100471	72041.5	42702.5	263784	106699	71077.7	45323.5	249527	109837	199575	56616.3	177369	96917.6	54556	39949.5	176672	88430.5	FBgn0266599	FBpp0307982	0	The gene Heat shock protein 70 cognate 4 is referred to in FlyBase by the symbol Dmel\Hsc70-4 (CG4264, FBgn0266599). It is a protein_coding_gene from Dmel. It has 7 annotated transcripts and 7 polypeptides (1 unique). Gene sequence location is 3R:15242687..15246614. Its molecular function is described by 6 unique terms, many of which group under: protein folding chaperone; protein binding; ATP-de…
LOC128670755	CPR90	cuticular protein RR-2 motif 90			97005	104.463	97005	635.34	804.452	112207	134.265	20.2259	1.06686	92143.6	278.939	2502.34	1430.56	109715	0	7.06113	1116.22	73953.5	4.6461	11.7305	669.964		FBpp0305270	2.81e-16
LOC128673847	sta	stubarista	sta	stubarista	96948.1	125164	125164	29715.9	26877.5	62378.8	128284	33238.6	26200.6	70986.3	123217	36250.6	28299.1	209560	143869	25802.8	26045.2	44867.4	105284	23571.9	26964.9	FBgn0003517	FBpp0308666	4.72e-128	The gene stubarista is referred to in FlyBase by the symbol Dmel\sta (CG14792, FBgn0003517). It is a protein_coding_gene from Dmel. It has 4 annotated transcripts and 4 polypeptides (1 unique). Gene sequence location is X:1481797..1483413. Its molecular function is described by: ribosome binding; structural constituent of ribosome. It is involved in the biological process described with: ribosoma…
LOC128672825	RpL18	Ribosomal protein L18	RpL18	Ribosomal protein L18	95768.3	120270	120270	16823.2	16978	62440.7	127023	17715.9	17224	63621.1	111971	19699.1	18578.7	209404	130144	16096.5	16135.8	47607.1	111943	13781.3	15973.4	FBgn0035753	FBpp0305562	1.05e-89	The gene Ribosomal protein L18 is referred to in FlyBase by the symbol Dmel\RpL18 (CG8615, FBgn0035753). It is a protein_coding_gene from Dmel. It has 3 annotated transcripts and 3 polypeptides (1 unique). Gene sequence location is 3L:7240203..7241351. Its molecular function is described by: structural constituent of ribosome; RNA binding. It is involved in the biological process described with: …
LOC128675985	RpS15	Ribosomal protein S15	RpS15	Ribosomal protein S15	94819.7	150442	150442	24214.1	24206.8	82011	165845	25767.1	26008	101205	129729	29139.8	23901	134223	164096	22046.3	23435.2	61839.6	142095	19903.2	23483.1	FBgn0034138	FBpp0086270	1.12e-86	The gene Ribosomal protein S15 is referred to in FlyBase by the symbol Dmel\RpS15 (CG8332, FBgn0034138). It is a protein_coding_gene from Dmel. It has 2 annotated transcripts and 2 polypeptides (all unique). Gene sequence location is 2R:16570112..16571230. Its molecular function is described by: structural constituent of ribosome; RNA binding. It is involved in the biological process described wi…
LOC128675141	Rack1	Receptor of activated protein kinase C 1	Rack1	Receptor of activated protein kinase C 1	89893.9	173220	173220	28797.7	32908.4	78950.1	186466	29292.5	33955.6	93687.9	164736	34518.5	33507.6	129315	188583	25966.6	30199.5	57622.8	153096	25413	33970.9	FBgn0020618	FBpp0303680	0	The gene Receptor of activated protein kinase C 1 is referred to in FlyBase by the symbol Dmel\Rack1 (CG7111, FBgn0020618). It is a protein_coding_gene from Dmel. It has 4 annotated transcripts and 4 polypeptides (2 unique). Gene sequence location is 2L:7825347..7827315. Its molecular function is described by: protein kinase C binding; ribosome binding; translation regulator activity; structural …
LOC128679652	Sn3	Seroin 3			89059.7	204.319	89059.7	22820.9	28345.4	88708.9	154.921	29753	3178.72	59548.7	603	22298.5	38089.8	96569.3	24.5103	17536.3	24297.1	111412	34.8458	21696	47815.9
LOC128670347	Hsc70-3	Heat shock protein 70 cognate 3	Hsc70-3	Heat shock protein 70 cognate 3	88087	31220.1	88087	39036.8	22989.4	40091.6	23509.8	32530.7	24411.5	54912.7	34348.5	30958.4	19563.9	201410	44910.2	44676.5	21428.5	55933.5	22112	47981.5	26553.8	FBgn0001218	FBpp0311376	0	The gene Heat shock protein 70 cognate 3 is referred to in FlyBase by the symbol Dmel\Hsc70-3 (CG4147, FBgn0001218). It is a protein_coding_gene from Dmel. It has 5 annotated transcripts and 5 polypeptides (1 unique). Gene sequence location is X:11801696..11807117. Its molecular function is described by 7 unique terms, many of which group under: protein folding chaperone; protein binding; ATP-dep…
LOC128673686	yellow-h	protein yellow-like	yellow-h	yellow-h	87989.8	1111.83	87989.8	2065.86	3302.08	94124.3	1769.2	1813.59	2221.74	55616.3	1072.68	2347.18	4499.26	101280	93.1391	1775.17	2818.69	100939	1512.31	2327.52	3668.64	FBgn0039896	FBpp0088184	1.14e-41	The gene yellow-h is referred to in FlyBase by the symbol Dmel\yellow-h (CG1629, FBgn0039896). It is a protein_coding_gene from Dmel. It has one annotated transcript and one polypeptide. Gene sequence location is 4:227922..230428. Its molecular function is described by: dopaminechrome tautomerase activity. It is involved in the biological process described with: melanin biosynthetic process from …
LOC128678630	LOC128678630	facilitated trehalose transporter Tret1-like	nebu	nebulosa	85872.9	52347.4	85872.9	13146.8	14686.1	93055.4	62023.3	13218.3	15409.8	79563.7	49796.8	13844.5	15787.9	95533.8	42690.8	13092	15268.6	75338.7	54878.6	12432.3	12278.2	FBgn0036316	FBpp0075675	3.32e-89	The gene nebulosa is referred to in FlyBase by the symbol Dmel\nebu (CG10960, FBgn0036316). It is a protein_coding_gene from Dmel. It has 3 annotated transcripts and 3 polypeptides (2 unique). Gene sequence location is 3L:12824880..12843106. Its molecular function is described by: fructose transmembrane transporter activity; transmembrane transporter activity; sugar transmembrane transporter acti…
LOC128671662	RpL18A	Ribosomal protein L18A	RpL18A	Ribosomal protein L18A	85442.7	135077	135077	25671.6	26289.3	69256.4	145712	28253.6	27256.8	78966.7	125308	29940.3	26929.1	137170	141139	23611	25421.3	56378.2	128149	20881.7	25550.2	FBgn0010409	FBpp0086103	3.21e-99	The gene Ribosomal protein L18A is referred to in FlyBase by the symbol Dmel\RpL18A (CG6510, FBgn0010409). It is a protein_coding_gene from Dmel. It has one annotated transcript and one polypeptide. Gene sequence location is 2R:17546406..17547462. Its molecular function is described by: structural constituent of ribosome. It is involved in the biological process described with: cytoplasmic transl…
LOC128674217	Tctp	Translationally controlled tumor protein	Tctp	Translationally controlled tumor protein	82738.8	160683	160683	44910.4	33383.1	94000.3	194001	51242.3	37370.1	112515	143806	54428.4	32648.4	59824.9	142237	35730.7	32223.2	64615.1	162687	38240.3	31290.7	FBgn0037874	FBpp0312492	9.59e-104	The gene Translationally controlled tumor protein is referred to in FlyBase by the symbol Dmel\Tctp (CG4800, FBgn0037874). It is a protein_coding_gene from Dmel. It has 2 annotated transcripts and 2 polypeptides (1 unique). Gene sequence location is 3R:11210247..11211898. Its molecular function is described by: calcium ion binding; guanyl-nucleotide exchange factor activity; protein kinase activa…
LOC128679449	Gba1c	putative glucosylceramidase 3	Gba1b	Glucocerebrosidase 1b	82092.8	647.991	82092.8	34.63	140.983	75935.7	245.809	22.9227	3.20059	84202.8	1491.09	115.597	535.789	105994	759.819	0	7.43437	62238.3	95.2451	0	17.5066	FBgn0051414	FBpp0306807	3.79e-105	The gene Glucocerebrosidase 1b is referred to in FlyBase by the symbol Dmel\Gba1b (CG31414, FBgn0051414). It is a protein_coding_gene from Dmel. It has 2 annotated transcripts and 2 polypeptides (1 unique). Gene sequence location is 3R:23704804..23708512. Its molecular function is described by: glucosyltransferase activity; glucosylceramidase activity. It is involved in the biological process des…
LOC128675822	LOC128675822	polyubiquitin-C	Ubi-p63E	Ubiquitin-63E	80666.9	87958.5	87958.5	56817.6	67216.6	68655.4	85958.6	78423.3	86466.7	73340.8	70841.3	60262.6	49563.6	89602.7	96611	53731.6	62621.8	91068.9	98423	34852.6	70214.2	FBgn0003943	FBpp0305348	0	The gene Ubiquitin-63E is referred to in FlyBase by the symbol Dmel\Ubi-p63E (CG11624, FBgn0003943). It is a protein_coding_gene from Dmel. It has 4 annotated transcripts and 4 polypeptides (1 unique). Gene sequence location is 3L:3899259..3903184. Its molecular function is described by: ubiquitin protein ligase binding; protein tag activity. It is involved in the biological process described wit…
LOC128679615	Serp2	uncharacterized protein			78823.7	75417.9	78823.7	14649.8	3931.97	83250.2	88673.9	16581.9	3744.16	113800	76645.7	17625.2	4503.65	46480.9	61768.4	12056.2	3695.94	71763.3	74583.9	12336	3784.12		FBpp0072969	1.33e-34
LOC128674664	LOC128674664	uncharacterized LOC128674664			75950.4	68228.7	75950.4	14474.5	8749.85	62050.4	71157.4	14669.2	7592.34	62445.4	70003.4	15616.8	11714.1	118665	70115.4	14981.6	7555.44	60641	61638.7	12630.3	8137.53
LOC128681120	TRAM	TRAM	TRAM	TRAM	75187.3	117931	117931	9522.64	4976.17	46423.9	98168.5	9390.22	5046.8	51787.6	77169.7	8301.37	5248.97	146515	213001	11347.9	4440.44	56022.9	83384.7	9051.02	5168.48	FBgn0040340	FBpp0304840	6.79e-130	The gene TRAM is referred to in FlyBase by the symbol Dmel\TRAM (CG11642, FBgn0040340). It is a protein_coding_gene from Dmel. It has 5 annotated transcripts and 5 polypeptides (1 unique). Gene sequence location is X:935232..937822. Its molecular function is unknown. It is involved in the biological process described with: SRP-dependent cotranslational protein targeting to membrane, translocation…
LOC128677156	RpS25	Ribosomal protein S25	RpS25	Ribosomal protein S25	73374.2	112282	112282	19624.5	21061.1	62258	121412	22239.1	23105.6	72320.4	98714.7	22400.5	20850.8	107552	119327	17908.4	20822.6	51366.5	109672	15950	19465.3	FBgn0086472	FBpp0081846	2.75e-52	The gene Ribosomal protein S25 is referred to in FlyBase by the symbol Dmel\RpS25 (CG6684, FBgn0086472). It is a protein_coding_gene from Dmel. It has 2 annotated transcripts and 2 polypeptides (1 unique). Gene sequence location is 3R:11215028..11216287. Its molecular function is described by: structural constituent of ribosome. It is involved in the biological process described with: cytoplasmic…
LOC128676002	RpL17	Ribosomal protein L17	RpL17	Ribosomal protein L17	72652	106079	106079	18535.1	20364.1	54497.4	114960	18224.2	20433.1	67623.5	101645	23243.7	21188.8	124310	112742	17222.1	19577.9	44177.4	94969.8	15450.5	20256.5	FBgn0029897	FBpp0311459	1.08e-104	The gene Ribosomal protein L17 is referred to in FlyBase by the symbol Dmel\RpL17 (CG3203, FBgn0029897). It is a protein_coding_gene from Dmel. It has 5 annotated transcripts and 5 polypeptides (1 unique). Gene sequence location is X:6741537..6744238. Its molecular function is described by: structural constituent of ribosome. It is involved in the biological process described with: translation; c…
LOC128675797	LOC128675797	facilitated trehalose transporter Tret1-2 homolog	Tret1l	Trehalose transporter 1-like	72082.3	66208.7	72082.3	56.3721	136.805	87624.6	71681.1	39.1034	0	87020.3	64033.9	158.251	493.297	37977.8	63512.3	18.3589	14.8687	75706.7	65607.6	9.77538	39.0532	FBgn0033644	FBpp0087180	1.5e-31	The gene Trehalose transporter 1-like is referred to in FlyBase by the symbol Dmel\Tret1l (CG8234, FBgn0033644). It is a protein_coding_gene from Dmel. It has one annotated transcript and one polypeptide. Gene sequence location is 2R:11675935..11678014. Its molecular function is described by: transmembrane transporter activity; sugar transmembrane transporter activity. It is involved in the biolo…
LOC128682824	l(1)G0289	lethal (1) G0289	l(1)G0289	lethal (1) G0289	71723.7	39307.6	71723.7	8690.11	4363.93	79012.1	41218.4	7732.37	4313.87	56487.5	38348	8321.15	5013.56	79146.4	34232.3	9846.04	3784.62	72248.9	43431.8	8860.89	4343.65	FBgn0028331	FBpp0312441	3.84e-131	The gene lethal (1) G0289 is referred to in FlyBase by the symbol Dmel\l(1)G0289 (CG2221, FBgn0028331). It is a protein_coding_gene from Dmel. It has 4 annotated transcripts and 4 polypeptides (2 unique). Gene sequence location is X:10348680..10366273. Its molecular function is described by: . It is involved in the biological process described with: . 19 alleles are reported. The phenotype of the…
LOC128669807	RpL10Ab	Ribosomal protein L10Ab	RpL10Ab	Ribosomal protein L10Ab	71233.7	112363	112363	23634.5	25894.1	54488.1	126816	21575.7	26161.1	73307.3	104697	30065.2	27070.8	112241	119473	22778.5	24514.3	44898.1	98467.1	20118.7	25830.3	FBgn0036213	FBpp0075764	8.2e-123	The gene Ribosomal protein L10Ab is referred to in FlyBase by the symbol Dmel\RpL10Ab (CG7283, FBgn0036213). It is a protein_coding_gene from Dmel. It has 2 annotated transcripts and 2 polypeptides (all unique). Gene sequence location is 3L:11822851..11824211. Its molecular function is described by: RNA binding; structural constituent of ribosome. It is involved in the biological process describe…
LOC128673637	LOC128673637	lipase 3-like	Lip4	Lipase 4	71199.5	20756.9	71199.5	40.6436	167.069	65703	24796.7	8.09036	0	79137.3	25857.2	149.596	641.286	81739.4	18587.4	0	14.8687	58218.2	13786.1	4.88769	12.1199	FBgn0032264	FBpp0079682	3.01e-114	The gene Lipase 4 is referred to in FlyBase by the symbol Dmel\Lip4 (CG6113, FBgn0032264). It is a protein_coding_gene from Dmel. It has 3 annotated transcripts and 3 polypeptides (all unique). Gene sequence location is 2L:10527572..10531778. Its molecular function is described by: triacylglycerol lipase activity; serine hydrolase activity; hydrolase activity, acting on ester bonds. It is involve…
LOC128674768	LOC128674768	synaptonemal complex protein 1-like			70907.8	27324.5	70907.8	3818.9	2011.18	94406.2	35089.7	3584.03	2100.66	93980.3	27796.5	4152.85	2698.97	22234.4	23301.9	4328.47	1785.31	73010.5	23109.7	3210.23	1459.78
LOC128672862	LOC128672862	uncharacterized protein DDB_G0286299-like			70479	101695	101695	11531.2	4130.92	59699	97243.1	12334.4	4496.83	65110.6	83993.4	11250.6	4308.78	93976.3	152059	12927.5	3650.81	63130.3	73485.1	9612.13	4067.25
LOC128679876	RpS12	Ribosomal protein S12	RpS12	Ribosomal protein S12	67968.1	91346.4	91346.4	19775.2	17808.1	53682.6	99597.9	21841.3	18151.6	61808.8	82040.9	24157.4	19005.1	117688	98381.9	16391	16890.4	38692.9	85365.1	16711	17185.4	FBgn0286213	FBpp0075612	7.38e-70	The gene Ribosomal protein S12 is referred to in FlyBase by the symbol Dmel\RpS12 (CG11271, FBgn0286213). It is a protein_coding_gene from Dmel. It has one annotated transcript and one polypeptide. Gene sequence location is 3L:13023352..13024762. Its molecular function is described by: structural constituent of ribosome. It is involved in the biological process described with: cytoplasmic transla…
LOC128683148	LOC128683148	uncharacterized LOC128683148			67737.5	108186	108186	104.013	395.886	35484.8	91680.4	77.5327	202.704	36996.3	90234.7	178.032	937.753	158634	180085	59.3135	203.383	39835.3	70743.9	101.175	239.706
LOC128683404	RpL23A	Ribosomal protein L23A	RpL23A	Ribosomal protein L23A	66915	121373	121373	22767.8	25381.8	59280.8	130567	27142.5	26752.7	70410.6	113618	24133.9	25437	93290.2	136122	20724.4	25218.4	44678.3	105185	19070.3	24119	FBgn0026372	FBpp0423205	8.98e-73	The gene Ribosomal protein L23A is referred to in FlyBase by the symbol Dmel\RpL23A (CG7977, FBgn0026372). It is a protein_coding_gene from Dmel. It has 2 annotated transcripts and 2 polypeptides (1 unique). Gene sequence location is 3L:1666288..1668654. Its molecular function is described by: structural constituent of ribosome; rRNA binding. It is involved in the biological process described wit…
LOC128671762	CtsL1	Cathepsin L1	CtsL1	Cathepsin L1	65830.5	98405.2	98405.2	43353	28099.6	60783.3	83983.9	53375.5	30837.7	28638.2	47625.8	27340.3	29392.2	69734	70049.2	40259	22270.7	104167	191962	52437.1	29897.9	FBgn0013770	FBpp0086718	1.03e-172	The gene Cathepsin L1 is referred to in FlyBase by the symbol Dmel\CtsL1 (CG6692, FBgn0013770). It is a protein_coding_gene from Dmel. It has 4 annotated transcripts and 4 polypeptides (all unique). Gene sequence location is 2R:13960675..13967981. Its molecular function is described by: cysteine-type peptidase activity; cysteine-type endopeptidase activity; peptidase activity. It is involved in t…
LOC128669127	LOC128669127	small ribosomal subunit protein eS10	RpS10b	Ribosomal protein S10b	65442.4	92737.7	92737.7	19307.1	17621.4	46145.1	98462.8	23260.5	18694.7	56743.3	79167.4	22314	17172.6	120597	104884	16669.2	18404.8	38284	88436.2	14984.7	16213.5	FBgn0285947	FBpp0310720	1.18e-78	The gene Ribosomal protein S10b is referred to in FlyBase by the symbol Dmel\RpS10b (CG14206, FBgn0285947). It is a protein_coding_gene from Dmel. It has 4 annotated transcripts and 4 polypeptides (1 unique). Gene sequence location is X:19598031..19599806. Its molecular function is described by: structural constituent of ribosome; RNA binding. It is involved in the biological process described wi…
LOC128669248	RpL27A	Ribosomal protein L27A	RpL27A	Ribosomal protein L27A	65262	92042	92042	15765.8	16596.6	45314.8	100494	16611.5	17663	53758.3	79177.6	19204	16503.5	127652	101509	13870.2	17004	34322.7	86986.6	13377.6	15215.9	FBgn0285948	FBpp0311452	5.37e-73	The gene Ribosomal protein L27A is referred to in FlyBase by the symbol Dmel\RpL27A (CG15442, FBgn0285948). It is a protein_coding_gene from Dmel. It has 3 annotated transcripts and 3 polypeptides (1 unique). Gene sequence location is 2L:4457186..4458364. Its molecular function is described by: structural constituent of ribosome. It is involved in the biological process described with: translatio…
LOC128674471	LOC128674471	sortilin-related receptor-like	LRP1	LDL receptor protein 1	64945.1	90748.7	90748.7	23602.6	22892.1	45903.5	94782.9	27031.9	24045.5	46579	80112.9	24458.4	24057.3	122011	98662.5	22380.2	22460.3	45286.5	89436.3	20540	21005.2	FBgn0053087	FBpp0311205	2.28e-102	The gene LDL receptor protein 1 is referred to in FlyBase by the symbol Dmel\LRP1 (CG33087, FBgn0053087). It is a protein_coding_gene from Dmel. It has 2 annotated transcripts and 2 polypeptides (all unique). Gene sequence location is 2R:8174165..8226438. Its molecular function is described by: low-density lipoprotein particle receptor activity; calcium ion binding. It is involved in the biologic…
LOC128672666	LOC128672666	uncharacterized LOC128672666			64496.6	52256.6	64496.6	469.2	486.836	44571.3	48358.2	530.593	67.7459	55083.3	47014.5	661.439	1136.54	107880	61213.2	344.583	385.525	50451.6	52440.5	340.183	357.538		FBpp0311525	2.89e-40
LOC128673623	LOC128673623	large ribosomal subunit protein eL22-like	RpL22	Ribosomal protein L22	64420.6	105036	105036	28290.2	21466.7	51448.9	115217	30090.1	22529	59810.6	93252.8	35364.1	22315.1	107615	111932	25425	21004.2	38807.9	99743.7	22281.5	20018.4	FBgn0015288	FBpp0070143	3.66e-38	The gene Ribosomal protein L22 is referred to in FlyBase by the symbol Dmel\RpL22 (CG7434, FBgn0015288). It is a protein_coding_gene from Dmel. It has one annotated transcript and one polypeptide. Gene sequence location is X:762560..765130. Its molecular function is described by: structural constituent of ribosome; RNA binding. It is involved in the biological process described with: cytoplasmic …
LOC128676898	LOC128676898	UDP-glycosyltransferase UGT5-like	Ugt35C1	UDP-glycosyltransferase family 35 member C1	62897.6	174943	174943	50.8751	146.838	53152.9	164267	39.7776	1.6003	62612.9	176036	133.524	544.58	78355	234436	21.8895	26.0203	57469.4	125034	8.30907	15.1499	FBgn0040256	FBpp0112233	9.71e-58	The gene UDP-glycosyltransferase family 35 member C1 is referred to in FlyBase by the symbol Dmel\Ugt35C1 (CG6633, FBgn0040256). It is a protein_coding_gene from Dmel. It has one annotated transcript and one polypeptide. Gene sequence location is 3R:11126597..11128328. Its molecular function is described by: UDP-glycosyltransferase activity. It is involved in the biological process described with…
LOC128677614	blw	bellwether	blw	bellwether	62881.9	37875.3	62881.9	29724.9	28261.4	32634.6	33507.4	26021.3	28634.6	26895.9	34269.5	39177.6	30002.7	167406	56599.2	30602.9	29931.3	24590.7	27125.1	23097.7	24476.9	FBgn0011211	FBpp0071794	0	The gene bellwether is referred to in FlyBase by the symbol Dmel\blw (CG3612, FBgn0011211). It is a protein_coding_gene from Dmel. It has one annotated transcript and one polypeptide. Gene sequence location is 2R:22799099..22802180. Its molecular function is described by: ATP binding; ADP binding; proton-transporting ATP synthase activity, rotational mechanism. It is involved in the biological pr…
LOC128675129	eEF5	eukaryotic translation elongation factor 5	eEF5	eukaryotic translation elongation factor 5	61974.6	106289	106289	26202.3	33361	52524	108149	26644.9	32555.4	59308.1	108006	26380.3	32545.4	91694.8	128770	24194.2	32630.5	44371.6	80232.4	27589.5	35712.8	FBgn0285952	FBpp0072082	4.03e-95	The gene eukaryotic translation elongation factor 5 is referred to in FlyBase by the symbol Dmel\eEF5 (CG3186, FBgn0285952). It is a protein_coding_gene from Dmel. It has 2 annotated transcripts and 2 polypeptides (1 unique). Gene sequence location is 2R:24057798..24059483. Its molecular function is described by: translation elongation factor activity; RNA binding; ribosome binding. It is involve…
LOC128673168	mgl	Megalin	mgl	Megalin	61590.4	15658.7	61590.4	14774.6	5664.06	59339.6	16877.1	13635	5602.64	44257.9	15419.6	18130.2	5801.86	93677.4	13752.7	15680.6	5389.38	49086.8	16585.4	11652.7	5862.35	FBgn0261260	FBpp0310028	0	The gene Megalin is referred to in FlyBase by the symbol Dmel\mgl (CG42611, FBgn0261260). It is a protein_coding_gene from Dmel. It has 4 annotated transcripts and 4 polypeptides (1 unique). Gene sequence location is X:9358496..9500129. Its molecular function is described by: hormone binding; calcium ion binding. It is involved in the biological process described with: regulation of adult chitin-…
LOC128670502	Gp93	Glycoprotein 93	Gp93	Glycoprotein 93	61586.4	13818.7	61586.4	23099.5	11622.9	29530.4	13170.4	25876.4	11625.6	24154.5	10525.8	19748	11635.5	160860	16930.5	21681.2	10516.4	31800.2	14648	25092.4	12714.2	FBgn0039562	FBpp0084623	0	The gene Glycoprotein 93 is referred to in FlyBase by the symbol Dmel\Gp93 (CG5520, FBgn0039562). It is a protein_coding_gene from Dmel. It has one annotated transcript and one polypeptide. Gene sequence location is 3R:27948711..27952151. Its molecular function is described by: unfolded protein binding; ATP hydrolysis activity; protein binding; ATP binding; ATP-dependent protein folding chaperone…
LOC128675837	LOC128675837	uncharacterized LOC128675837	CrebA	Cyclic-AMP response element binding protein A	61463.9	61210.8	61463.9	10985	5596.9	44314.2	54827.7	9233.8	5814.94	58671.4	71405.3	13486.6	6044.6	100568	61550.3	10977.9	5410.09	42301.5	57059.9	10241.7	5117.98	FBgn0004396	FBpp0089339	1.03e-14	The gene Cyclic-AMP response element binding protein A is referred to in FlyBase by the symbol Dmel\CrebA (CG7450, FBgn0004396). It is a protein_coding_gene from Dmel. It has 2 annotated transcripts and 2 polypeptides (1 unique). Gene sequence location is 3L:15535395..15553214. Its molecular function is described by 7 unique terms, many of which group under: nucleic acid binding; binding; transcr…
LOC128673936	dimm	protein dimmed-like	dimm	dimmed	61414.3	132905	132905	328.018	235.047	55742.8	140102	326.311	93.884	78385	134379	432.099	561.186	53893.8	125115	315.632	157.184	57635.6	132022	238.03	127.933	FBgn0023091	FBpp0305546	2.07e-26	The gene dimmed is referred to in FlyBase by the symbol Dmel\dimm (CG8667, FBgn0023091). It is a protein_coding_gene from Dmel. It has 2 annotated transcripts and 2 polypeptides (1 unique). Gene sequence location is 2L:21331756..21342155. Its molecular function is described by: DNA-binding transcription factor activity, RNA polymerase II-specific; protein dimerization activity; E-box binding. It …
LOC128670081	Uxs	UDP-xylose synthase	Uxs	UDP-xylose synthase	61257.4	47830.2	61257.4	1214.36	661.998	51207.3	43737.4	1414.47	543.034	68647	67378.1	1067.57	988.059	69157.3	43657.7	1232.17	525.716	56017.8	36547.4	1143.23	591.184	FBgn0035848	FBpp0076413	0	The gene UDP-xylose synthase is referred to in FlyBase by the symbol Dmel\Uxs (CG7979, FBgn0035848). It is a protein_coding_gene from Dmel. It has one annotated transcript and one polypeptide. Gene sequence location is 3L:8180923..8183369. Its molecular function is described by: NAD+ binding; UDP-glucuronate decarboxylase activity. It is involved in the biological process described with: UDP-D-xy…
LOC128677792	Lip3-like	lipase 3-like	Lip4	Lipase 4	61080.6	270.598	61080.6	19.6916	52.4912	47898.6	95.0184	9.43876	0	135147	693.245	65.5257	196.342	20613.8	138.483	2.82445	3.18616	40663.3	155.644	0.977538	10.4366	FBgn0032264	FBpp0079682	7.71e-118	The gene Lipase 4 is referred to in FlyBase by the symbol Dmel\Lip4 (CG6113, FBgn0032264). It is a protein_coding_gene from Dmel. It has 3 annotated transcripts and 3 polypeptides (all unique). Gene sequence location is 2L:10527572..10531778. Its molecular function is described by: triacylglycerol lipase activity; serine hydrolase activity; hydrolase activity, acting on ester bonds. It is involve…
LOC128669558	RpL21	Ribosomal protein L21	RpL21	Ribosomal protein L21	60973	79323.3	79323.3	17462.9	17636	42145.6	85451.5	20528	18616.8	50745.8	70928.4	20623.9	17511.6	118993	89270.2	14954.8	18072.4	32007.3	71642.9	13745.2	16343.1	FBgn0032987	FBpp0311640	2.05e-90	The gene Ribosomal protein L21 is referred to in FlyBase by the symbol Dmel\RpL21 (CG12775, FBgn0032987). It is a protein_coding_gene from Dmel. It has 3 annotated transcripts and 3 polypeptides (1 unique). Gene sequence location is 2L:22247111..22247875. Its molecular function is described by: structural constituent of ribosome. It is involved in the biological process described with: cytoplasmi…
LOC128672385	LOC128672385	large ribosomal subunit protein eL15	RpL15	Ribosomal protein L15	59544.4	106964	106964	15881.2	16233.2	41151.1	114231	16303.4	16929.5	51586.5	101793	19383.3	16674.4	112776	117137	14285.4	15937.7	32664.1	94694.5	13552.6	15391.3	FBgn0028697	FBpp0300655	5.05e-123	The gene Ribosomal protein L15 is referred to in FlyBase by the symbol Dmel\RpL15 (CG17420, FBgn0028697). It is a protein_coding_gene from Dmel. It has 8 annotated transcripts and 8 polypeptides (1 unique). Gene sequence location is 3L:27267255..27268445. Its molecular function is described by: structural constituent of ribosome; RNA binding. It is involved in the biological process described wit…
LOC128674633	NEFH	neurofilament heavy polypeptide-like			58885.8	2096.69	58885.8	1042.6	43492.9	71174.1	3059.18	165.852	41159.1	42074	1997.7	3331.3	35134	70849.5	1397.09	199.124	33657	51445.7	1932.78	474.106	64021.6
LOC128672132	RpS27A	Ribosomal protein S27A	RpS27A	Ribosomal protein S27A	58402.4	79198.8	79198.8	14824.5	17339.2	45432.6	83420	15568.6	18048.1	50033.1	69041.5	17423	17245.9	104698	90849.9	13485.3	17978.4	33446.1	73483.9	12820.9	16084.2	FBgn0003942	FBpp0079606	2.55e-89	The gene Ribosomal protein S27A is referred to in FlyBase by the symbol Dmel\RpS27A (CG5271, FBgn0003942). It is a protein_coding_gene from Dmel. It has one annotated transcript and one polypeptide. Gene sequence location is 2L:10408352..10410456. Its molecular function is described by: ubiquitin protein ligase binding; protein tag activity; structural constituent of ribosome. It is involved in t…
LOC128677522	RpS9	Ribosomal protein S9	RpS9	Ribosomal protein S9	58243.5	82788.2	82788.2	11886.4	14309.6	39648.6	86272.6	12121.4	14225.6	43042.6	76626.2	14449	15510	120959	91916.1	10910.1	14000	29323.8	76337.8	10065.2	13503	FBgn0010408	FBpp0309532	3.82e-120	The gene Ribosomal protein S9 is referred to in FlyBase by the symbol Dmel\RpS9 (CG3395, FBgn0010408). It is a protein_coding_gene from Dmel. It has 4 annotated transcripts and 4 polypeptides (2 unique). Gene sequence location is 3L:9509793..9511531. Its molecular function is described by: structural constituent of ribosome; rRNA binding. It is involved in the biological process described with: t…
LOC128676053	RpS17	Ribosomal protein S17	RpS17	Ribosomal protein S17	58068.8	94799.5	94799.5	19486	18385.1	56672.2	106566	19925.2	19460.7	66155.4	81579.4	23800.1	18392.2	64480.6	100837	18015.1	18651.2	44967.1	90215.7	16203.7	17036.3	FBgn0005533	FBpp0076207	3.3e-78	The gene Ribosomal protein S17 is referred to in FlyBase by the symbol Dmel\RpS17 (CG3922, FBgn0005533). It is a protein_coding_gene from Dmel. It has one annotated transcript and one polypeptide. Gene sequence location is 3L:9428795..9429821. Its molecular function is described by: structural constituent of ribosome. It is involved in the biological process described with: translation; cytoplasm…
LOC128673024	LOC128673024	uncharacterized LOC128673024			57368.4	79090.1	79090.1	18422.4	15460	50150.9	89041.6	20943.3	17116.8	67114.9	65174.3	23026.7	15068.5	72066	85118.1	16139.6	16137.4	40142	77026.5	13580	13517.4
LOC128673043	RpL14	Ribosomal protein L14	RpL14	Ribosomal protein L14	57355.8	84140.1	84140.1	13979.4	16969.7	38626.2	87271.3	15282.7	18519.2	44096.5	70880.2	16696.7	16846.3	118320	101323	12186.1	16551.6	28380.8	77085.8	11752	15961.6	FBgn0017579	FBpp0076359	4.45e-54	The gene Ribosomal protein L14 is referred to in FlyBase by the symbol Dmel\RpL14 (CG6253, FBgn0017579). It is a protein_coding_gene from Dmel. It has one annotated transcript and one polypeptide. Gene sequence location is 3L:8601006..8602392. Its molecular function is described by: structural constituent of ribosome; RNA binding. It is involved in the biological process described with: translati…
LOC128669811	RpLP1	Ribosomal protein LP1	RpLP1	Ribosomal protein LP1	57152.2	96308.3	96308.3	15324	16289.8	43518	94037.3	16585.2	16951.4	54203	86989	17713.6	15903.7	92902.9	119445	14613.7	16649.8	37985	84762.3	12383.4	15654.3	FBgn0002593	FBpp0304265	4.3e-42	The gene Ribosomal protein LP1 is referred to in FlyBase by the symbol Dmel\RpLP1 (CG4087, FBgn0002593). It is a protein_coding_gene from Dmel. It has 2 annotated transcripts and 2 polypeptides (1 unique). Gene sequence location is 2L:419952..420864. Its molecular function is described by: structural constituent of ribosome; ribonucleoprotein complex binding; protein kinase activator activity. It…
LOC128675190	eEF1beta	eukaryotic translation elongation factor 1 beta	eEF1beta	eukaryotic translation elongation factor 1 beta	56383.7	77606.8	77606.8	17603.9	14824.4	51963.2	82935.6	18681.3	15222	67742.3	80465.7	22307.2	16197.7	70096	77636.4	14662.4	13801.9	35733.4	69389.5	14764.7	14076	FBgn0028737	FBpp0311691	5.18e-90	The gene eukaryotic translation elongation factor 1 beta is referred to in FlyBase by the symbol Dmel\eEF1Œ≤ (CG6341, FBgn0028737). It is a protein_coding_gene from Dmel. It has 2 annotated transcripts and 2 polypeptides (1 unique). Gene sequence location is 2R:16868222..16869280. Its molecular function is described by: translation elongation factor activity; guanyl-nucleotide exchange factor act…
LOC128671112	LOC128671112	small ribosomal subunit protein uS11	RpS14b	Ribosomal protein S14b	56175.4	76481.7	76481.7	14037	15161.2	42198.2	83775.3	14370.5	15192.7	50651.4	69105.1	17130	15806	100320	84118.1	13174.7	14921.8	31531.9	68928.4	11472.9	14724.4	FBgn0004404	FBpp0311458	1.85e-92	The gene Ribosomal protein S14b is referred to in FlyBase by the symbol Dmel\RpS14b (CG1527, FBgn0004404). It is a protein_coding_gene from Dmel. It has 2 annotated transcripts and 2 polypeptides (1 unique). Gene sequence location is X:7934898..7935792. Its molecular function is described by: structural constituent of ribosome. It is involved in the biological process described with: translation;…
LOC128670231	mtd	mustard	mtd	mustard	55795.8	63488.1	63488.1	4139.82	4824.2	36476.2	61798.1	2387.33	4422.15	45388	61408.6	7540.4	6429.47	99301.3	65127.5	3218.46	4563.11	42017.8	65618	3413.07	3882.09	FBgn0013576	FBpp0297633	0	The gene mustard is referred to in FlyBase by the symbol Dmel\mtd (CG32464, FBgn0013576). It is a protein_coding_gene from Dmel. It has 23 annotated transcripts and 23 polypeptides (19 unique). Gene sequence location is 3R:5270116..5350443. Its molecular function is unknown. It is involved in the biological process described with: response to oxidative stress; defense response to Gram-negative ba…
LOC128671933	AsnS	Asparagine synthetase	AsnS	Asparagine synthetase	55108.1	81470.9	81470.9	1470.51	1286.12	53837.5	89671.6	1262.1	1207.69	58662.3	76689.8	1457.02	1563.9	55699.6	82988.2	1669.25	1230.92	52232.9	76534.1	1493.68	1141.97	FBgn0270926	FBpp0089009	8.05e-95	The gene Asparagine synthetase is referred to in FlyBase by the symbol Dmel\AsnS (CG33486, FBgn0270926). It is a protein_coding_gene from Dmel. It has one annotated transcript and one polypeptide. Gene sequence location is 3L:21173118..21174973. Its molecular function is described by: asparagine synthase (glutamine-hydrolyzing) activity. It is involved in the biological process described with: as…
LOC128680394	lost	lost	lost	lost	55104.3	68249.6	68249.6	5573.18	4598.17	42582.4	65877.7	4974.9	5352.99	52390.7	76115.5	6009.82	4819.66	79638.9	74416.9	6155.89	3959.86	45805.3	56588.3	5152.11	4260.16	FBgn0263594	FBpp0078561	1.3e-77	The gene lost is referred to in FlyBase by the symbol Dmel\lost (CG14648, FBgn0263594). It is a protein_coding_gene from Dmel. It has one annotated transcript and one polypeptide. Gene sequence location is 3R:4403076..4407182. Its molecular function is unknown. It is involved in the biological process described with: pole cell development; mRNA splicing, via spliceosome; pole plasm mRNA localizat…
LOC128670028	LOC128670028	small ribosomal subunit protein uS7	RpS5a	Ribosomal protein S5a	54995.8	94281.7	94281.7	19110.3	21252.3	48645.2	100522	20062.8	21582.1	53630.4	86725.4	23072.5	22241.3	83625.2	101860	17168.4	21288.3	34082.5	88019.2	16137.7	19897.3	FBgn0002590	FBpp0311353	2.29e-132	The gene Ribosomal protein S5a is referred to in FlyBase by the symbol Dmel\RpS5a (CG8922, FBgn0002590). It is a protein_coding_gene from Dmel. It has 4 annotated transcripts and 4 polypeptides (1 unique). Gene sequence location is X:17143588..17148264. Its molecular function is described by: mRNA binding; rRNA binding; RNA binding; structural constituent of ribosome. It is involved in the biolog…
LOC128673160	l(1)G0320	lethal (1) G0320	l(1)G0320	lethal (1) G0320	54881.6	77661.7	77661.7	3766.64	3553.75	28278.8	65176.4	2847.13	3503.58	33862	57006.1	4853.23	3553.69	117974	127933	4238.09	3270.59	39411	60531.7	3128.12	3887.14	FBgn0028327	FBpp0310058	6.36e-96	The gene lethal (1) G0320 is referred to in FlyBase by the symbol Dmel\l(1)G0320 (CG32701, FBgn0028327). It is a protein_coding_gene from Dmel. It has 2 annotated transcripts and 2 polypeptides (1 unique). Gene sequence location is X:9551140..9553750. Its molecular function is unknown. The biological processes in which it is involved are not known. 12 alleles are reported. No phenotypic data is a…
LOC128679401	spdi	split discs	spdi	split discs	54791.5	44872.3	54791.5	4275.85	2818.8	59203.3	49616.1	3680.44	2801.05	59868.5	51615	5097.41	2583.22	44094.1	37668.7	3258	2613.18	55999.9	40589.5	5067.55	3277.77	FBgn0025633	FBpp0308518	3.26e-107	The gene split discs is referred to in FlyBase by the symbol Dmel\spdi (CG13366, FBgn0025633). It is a protein_coding_gene from Dmel. It has 7 annotated transcripts and 7 polypeptides (4 unique). Gene sequence location is X:585081..620195. Its molecular function is unknown. It is involved in the biological process described with 6 unique terms, many of which group under: imaginal disc development…
LOC128673494	RpS24	Ribosomal protein S24	RpS24	Ribosomal protein S24	54213.7	76221	76221	13525.2	14393.3	43917.6	82926.3	13614.7	14345.6	48370	65692.2	16164.5	15640.4	95756.9	84124.2	12573	13701	28810.1	72141.2	11748.5	13886.1	FBgn0261596	FBpp0071846	2.69e-77	The gene Ribosomal protein S24 is referred to in FlyBase by the symbol Dmel\RpS24 (CG3751, FBgn0261596). It is a protein_coding_gene from Dmel. It has one annotated transcript and one polypeptide. Gene sequence location is 2R:22640526..22641419. Its molecular function is described by: structural constituent of ribosome. It is involved in the biological process described with: cytoplasmic translat…
LOC128679620	LOC128679620	tubulin beta-1 chain-like	betaTub56D	beta-Tubulin at 56D	53544.6	14731	53544.6	3197.95	22007	71895.9	14140.2	2344.86	24221.6	20012	8122.05	4392.08	22707.8	71417.8	12445.1	3120.31	18182.9	50852.8	24216.6	2934.57	22915.8	FBgn0284243	FBpp0085720	0	The gene beta-Tubulin at 56D is referred to in FlyBase by the symbol Dmel\Œ≤Tub56D (CG9277, FBgn0284243). It is a protein_coding_gene from Dmel. It has 2 annotated transcripts and 2 polypeptides (all unique). Gene sequence location is 2R:19447319..19451600. Its molecular function is described by: GTP binding; GTPase activity; structural constituent of cytoskeleton. It is involved in the biologica…
LOC128675363	RpL11	Ribosomal protein L11	RpL11	Ribosomal protein L11	53216.3	101299	101299	17048.2	18478.4	57044	112263	15979.8	18596	57517	92473.4	20343.9	20238.4	58233.7	101848	16123.4	17108.6	40070.4	98613.5	15745.7	17970.9	FBgn0013325	FBpp0309436	1.3e-121	The gene Ribosomal protein L11 is referred to in FlyBase by the symbol Dmel\RpL11 (CG7726, FBgn0013325). It is a protein_coding_gene from Dmel. It has 2 annotated transcripts and 2 polypeptides (1 unique). Gene sequence location is 2R:19442342..19443825. Its molecular function is described by: structural constituent of ribosome; RNA binding; protein binding. It is involved in the biological proce…
LOC128677952	SerRS	Seryl-tRNA synthetase	SerRS	Seryl-tRNA synthetase	52390.7	33597.6	52390.7	2336.54	2524.06	26739.1	28091.4	2115.63	2540.74	36292.7	29160.4	2454.12	2674.55	118370	51883.4	2325.23	2431.04	28161	25255	2451.18	2449.91	FBgn0031497	FBpp0307454	0	The gene Seryl-tRNA synthetase is referred to in FlyBase by the symbol Dmel\SerRS (CG17259, FBgn0031497). It is a protein_coding_gene from Dmel. It has 2 annotated transcripts and 2 polypeptides (1 unique). Gene sequence location is 2L:3035493..3037403. Its molecular function is described by: tRNA binding; serine-tRNA ligase activity; ATP binding. It is involved in the biological process describe…
LOC128682877	Tudor-SN	Tudor staphylococcal nuclease	Tudor-SN	Tudor staphylococcal nuclease	52060.4	59323.7	59323.7	9792.65	6467.85	27811	51513.4	8815.13	6395.85	28440.2	48177.5	8716.16	5943.5	121220	95063.2	11141	6301.16	30770.3	42540.9	10498.3	7230.9	FBgn0035121	FBpp0304417	0	The gene Tudor staphylococcal nuclease is referred to in FlyBase by the symbol Dmel\Tudor-SN (CG7008, FBgn0035121). It is a protein_coding_gene from Dmel. It has 2 annotated transcripts and 2 polypeptides (1 unique). Gene sequence location is 3L:259043..264380. Its molecular function is described by: nuclease activity; protein binding; RNA binding. It is involved in the biological process describ…
LOC128678212	RpS27	Ribosomal protein S27	RpS27	Ribosomal protein S27	51411.9	86306.7	86306.7	17637.1	16209	45689.7	98429.8	18754.8	16616.4	51687	76168.8	20613.4	16997.3	74267.6	86918.4	16586.6	15605.8	34003.2	83710	14593.7	15616.6	FBgn0039300	FBpp0293236	7e-51	The gene Ribosomal protein S27 is referred to in FlyBase by the symbol Dmel\RpS27 (CG10423, FBgn0039300). It is a protein_coding_gene from Dmel. It has 2 annotated transcripts and 2 polypeptides (1 unique). Gene sequence location is 3R:25245955..25247514. Its molecular function is described by: structural constituent of ribosome; RNA binding. It is involved in the biological process described wit…
LOC128675424	RpS26	Ribosomal protein S26	RpS26	Ribosomal protein S26	50798.6	75278.4	75278.4	11507.4	11726.8	32108	78777.5	11726.3	11933.4	37431.9	67316.6	14085.6	12544.4	107426	85352.2	10142.6	11173.3	26228.9	69667.1	10075	11256.1	FBgn0261597	FBpp0303872	1.99e-63	The gene Ribosomal protein S26 is referred to in FlyBase by the symbol Dmel\RpS26 (CG10305, FBgn0261597). It is a protein_coding_gene from Dmel. It has 5 annotated transcripts and 5 polypeptides (1 unique). Gene sequence location is 2L:18441335..18443277. Its molecular function is described by: mRNA binding; structural constituent of ribosome. It is involved in the biological process described wi…
LOC128672808	LOC128672808	uncharacterized LOC128672808	mahe	maheshvara	50500.2	40687.5	50500.2	33291.7	23235.2	61957.4	43978	31412.2	22028.6	57209.4	44918.4	33511.5	24322.5	30181.9	34153.9	35706	22268.1	52652	39699.8	32537.3	24321.7	FBgn0029979	FBpp0310551	0	The gene maheshvara is referred to in FlyBase by the symbol Dmel\mahe (CG10777, FBgn0029979). It is a protein_coding_gene from Dmel. It has 2 annotated transcripts and 2 polypeptides (1 unique). Gene sequence location is X:7922158..7931382. Its molecular function is described by: ATP binding; mRNA binding; nucleic acid binding; RNA helicase activity. It is involved in the biological process descr…
LOC128671872	LOC128671872	facilitated trehalose transporter Tret1-like	Tret1l	Trehalose transporter 1-like	50177.3	29343.4	50177.3	44.6461	86.7061	50411.1	34866.6	14.8323	3.20059	46301.8	28254.9	114.979	328.213	69443.5	30025.1	28.2445	5.31026	34552.7	24227.1	20.5283	10.1	FBgn0033644	FBpp0087180	5.6e-36	The gene Trehalose transporter 1-like is referred to in FlyBase by the symbol Dmel\Tret1l (CG8234, FBgn0033644). It is a protein_coding_gene from Dmel. It has one annotated transcript and one polypeptide. Gene sequence location is 2R:11675935..11678014. Its molecular function is described by: transmembrane transporter activity; sugar transmembrane transporter activity. It is involved in the biolo…
LOC128674716	Arf1	ADP ribosylation factor 1	Arf1	ADP ribosylation factor 1	50061.9	64633.9	64633.9	25101.1	15280.9	38285.4	63204.8	25502.9	15293.5	36938.5	49224.5	22746.1	13929.5	84618.7	87185.6	26986.9	15001.5	40405.2	58920.7	25168.7	16898.9	FBgn0010348	FBpp0304364	8.26e-133	The gene ADP ribosylation factor 1 is referred to in FlyBase by the symbol Dmel\Arf1 (CG8385, FBgn0010348). It is a protein_coding_gene from Dmel. It has 8 annotated transcripts and 8 polypeptides (1 unique). Gene sequence location is 3L:22868380..22872231. Its molecular function is described by: GTPase activity; GTP binding. It is involved in the biological process described with 19 unique terms…
LOC128671884	RpS13	Ribosomal protein S13	RpS13	Ribosomal protein S13	49971.8	72984.9	72984.9	12736.9	14676.7	37839.3	81796.4	13798.1	15171.9	40928.7	61774.7	14764.3	15073.9	90402.5	83243.1	11572.5	14542.7	30716.6	65125.6	10812.5	13918.4	FBgn0010265	FBpp0312104	1.25e-98	The gene Ribosomal protein S13 is referred to in FlyBase by the symbol Dmel\RpS13 (CG13389, FBgn0010265). It is a protein_coding_gene from Dmel. It has 3 annotated transcripts and 3 polypeptides (1 unique). Gene sequence location is 2L:8363477..8364662. Its molecular function is described by: small ribosomal subunit rRNA binding; structural constituent of ribosome. It is involved in the biologica…
LOC128676870	RpL19	Ribosomal protein L19	RpL19	Ribosomal protein L19	49833.7	91191.6	91191.6	13190.7	16133.9	35013.9	90087.8	15848.4	18255.6	44912.8	75762.7	15546.3	14711.5	89358.5	117565	11218	17659.8	30049.6	81350.9	10150.3	13908.6	FBgn0285950	FBpp0089141	1.06e-112	The gene Ribosomal protein L19 is referred to in FlyBase by the symbol Dmel\RpL19 (CG2746, FBgn0285950). It is a protein_coding_gene from Dmel. It has 2 annotated transcripts and 2 polypeptides (1 unique). Gene sequence location is 2R:24967877..24969547. Its molecular function is described by: structural constituent of ribosome; RNA binding. It is involved in the biological process described with…
LOC128679606	LOC128679606	uncharacterized protein			49605	74164.7	74164.7	11189.1	3674.64	48121.7	70758.8	11086.5	3232.06	51309.3	56069.8	10674.5	4211.1	44468.8	103647	11468.7	3618.41	54520.2	66183.7	11526.6	3636.99		FBpp0087252	9.39e-30
LOC128675360	PRL-1	PRL-1 phosphatase	PRL-1	PRL-1 phosphatase	49347.4	44285.1	49347.4	21769.3	21887.9	38434.1	46266.7	19654.9	25006.8	37474.6	39953.9	27201.2	20827.4	86900.2	46787.7	20606.5	21820.4	34580.8	44132.2	19614.8	19897.3	FBgn0024734	FBpp0304635	2.49e-94	The gene PRL-1 phosphatase is referred to in FlyBase by the symbol Dmel\PRL-1 (CG4993, FBgn0024734). It is a protein_coding_gene from Dmel. It has 4 annotated transcripts and 4 polypeptides (1 unique). Gene sequence location is 2L:16245835..16257606. Its molecular function is described by: protein binding; protein tyrosine/serine/threonine phosphatase activity; protein tyrosine phosphatase activi…
LOC128674800	RpL27	Ribosomal protein L27	RpL27	Ribosomal protein L27	48931.6	72324.6	72324.6	13899.5	14449.1	39521.5	76306	14292.3	15046.5	40840.3	65822.4	17025.6	14811.1	85460.6	80951.4	12917.6	14276.1	29903.9	66218.6	11362.4	13662.5	FBgn0039359	FBpp0303780	1.42e-58	The gene Ribosomal protein L27 is referred to in FlyBase by the symbol Dmel\RpL27 (CG4759, FBgn0039359). It is a protein_coding_gene from Dmel. It has 4 annotated transcripts and 4 polypeptides (1 unique). Gene sequence location is 3R:25683623..25685051. Its molecular function is described by: structural constituent of ribosome. It is involved in the biological process described with: translation…
LOC128677613	LOC128677613	3-ketoacyl-CoA thiolase, mitochondrial-like	Acaa	Acetyl-CoA acyltransferase	48913.3	35055.4	48913.3	47189.8	10883.8	49227.7	36269.2	52437.7	10292.6	39140.7	31333.5	56340.4	13420.6	71771.4	27039.8	42488.2	9106.04	35513.6	45579.4	37493	10716.1	FBgn0040064	FBpp0079472	0	The gene Acetyl-CoA acyltransferase is referred to in FlyBase by the symbol Dmel\Acaa (CG4600, FBgn0040064). It is a protein_coding_gene from Dmel. It has one annotated transcript and one polypeptide. Gene sequence location is 2L:9915253..9917220. Its molecular function is described by: acetyl-CoA C-acetyltransferase activity; acetyl-CoA C-acyltransferase activity; acyltransferase activity, trans…
LOC128679447	AsnRS	Asparaginyl-tRNA synthetase	AsnRS	Asparaginyl-tRNA synthetase	48848.6	109630	109630	3981.84	3371.78	31937.6	108701	3813.26	3275.81	35930.2	103142	4194.88	3459.43	93538.5	126673	4315.05	3315.2	33987.9	100005	3604.18	3436.68	FBgn0086443	FBpp0304830	0	The gene Asparaginyl-tRNA synthetase is referred to in FlyBase by the symbol Dmel\AsnRS (CG10687, FBgn0086443). It is a protein_coding_gene from Dmel. It has 2 annotated transcripts and 2 polypeptides (1 unique). Gene sequence location is 2L:19129469..19131954. Its molecular function is described by: nucleic acid binding; asparagine-tRNA ligase activity; ATP binding. It is involved in the biologi…
LOC128675049	LOC128675049	uncharacterized protein			48818.8	73665.3	73665.3	3243.86	2223.91	24242.1	62518	2976.58	2266.55	27916.3	41745.5	4243.1	2345.36	112978	132012	3120.31	1915.94	30139.1	58385.2	2635.44	2367.77		FBpp0401486	7.15e-90
LOC128675025	LOC128675025	uncharacterized protein			48482.6	24079.3	48482.6	5999.03	3176.24	48437.7	25180.9	5700.34	3133.91	43941.1	22394.1	6451.19	3498.99	53131.9	22621.8	6579.56	2821.87	48419.8	26120.4	5265.02	3250.17		FBpp0087797	9.72e-81
LOC128669851	RpL35A	Ribosomal protein L35A	RpL35A	Ribosomal protein L35A	48243.7	66621.4	66621.4	10118	12762.4	34710.3	67030.3	11696.6	12920.3	35650	60093.9	11564.7	12929.3	96817.7	80958.7	8894.2	12882.7	25797	58402.7	8316.4	12317.6	FBgn0037328	FBpp0078416	6.11e-56	The gene Ribosomal protein L35A is referred to in FlyBase by the symbol Dmel\RpL35A (CG2099, FBgn0037328). It is a protein_coding_gene from Dmel. It has one annotated transcript and one polypeptide. Gene sequence location is 3R:5465630..5467101. Its molecular function is described by: structural constituent of ribosome. It is involved in the biological process described with: cytoplasmic translat…
LOC128671076	LOC128671076	MAP kinase-interacting serine/threonine-protein kinase 1-like	Lk6	Lk6 kinase	47489.9	53676.5	53676.5	25886.5	15370.5	57112.1	50810.1	29415.9	13999.4	29262.6	27847.7	30522.6	20956.3	51275.5	48849	23692.2	11884.9	52309.5	87199.2	19915.4	14641.6	FBgn0017581	FBpp0082009	0	The gene Lk6 kinase is referred to in FlyBase by the symbol Dmel\Lk6 (CG17342, FBgn0017581). It is a protein_coding_gene from Dmel. It has 2 annotated transcripts and 2 polypeptides (all unique). Gene sequence location is 3R:11750931..11764457. Its molecular function is described by 8 unique terms, many of which group under: catalytic activity; kinase activity; transferase activity, transferring …
LOC128676226	RpL9	Ribosomal protein L9	RpL9	Ribosomal protein L9	46481.1	94805.9	94805.9	13343.9	16353.5	40714.3	101983	14678.6	17826.2	49704.1	84628.2	16273.3	15952.5	62502.1	102758	11615.6	16415.6	33004	89854.4	10808.1	15219.6	FBgn0015756	FBpp0309201	7.59e-108	The gene Ribosomal protein L9 is referred to in FlyBase by the symbol Dmel\RpL9 (CG6141, FBgn0015756). It is a protein_coding_gene from Dmel. It has 3 annotated transcripts and 3 polypeptides (1 unique). Gene sequence location is 2L:11002758..11004189. Its molecular function is described by: rRNA binding; structural constituent of ribosome. It is involved in the biological process described with:…
LOC128682647	LOC128682647	phosphate carrier protein, mitochondrial-like	Mpcp1	Mitochondrial phosphate carrier protein 1	46308.1	29389.1	46308.1	13036	11572.2	27891.5	26435.8	10430.5	11066	26978.1	25574.2	18611.2	12650.9	106196	45811	13664.7	12604.4	24166.5	19735.5	9437.64	9967.31	FBgn0034497	FBpp0309580	4.17e-167	The gene Mitochondrial phosphate carrier protein 1 is referred to in FlyBase by the symbol Dmel\Mpcp1 (CG9090, FBgn0034497). It is a protein_coding_gene from Dmel. It has 3 annotated transcripts and 3 polypeptides (1 unique). Gene sequence location is 2R:20279066..20281127. Its molecular function is described by: phosphate transmembrane transporter activity. It is involved in the biological proce…
LOC128679363	14-3-3epsilon	14-3-3epsilon	14-3-3epsilon	14-3-3epsilon	45405	44901.1	45405	20480.4	32808.8	34196	43111.5	18830.3	31339.1	28884.9	38982.7	19778.9	31261.8	87009.6	56613.9	21174.2	33007	31529.3	40896.1	22138.3	35627.3	FBgn0020238	FBpp0082990	4.56e-168	The gene 14-3-3epsilon is referred to in FlyBase by the symbol Dmel\14-3-3Œµ (CG31196, FBgn0020238). It is a protein_coding_gene from Dmel. It has 4 annotated transcripts and 4 polypeptides (all unique). Gene sequence location is 3R:18242531..18250550. Its molecular function is described by: molecular sequestering activity; phosphoserine residue binding; protein heterodimerization activity; prote…
LOC128681391	Oda	Ornithine decarboxylase antizyme	Oda	Ornithine decarboxylase antizyme	45361.1	38736.4	45361.1	29945.7	26346.2	47285.2	44123.7	30501.3	23407.5	38214.7	33539.3	29866.7	35905.7	55005.1	37271.6	31401.5	22248.9	40939.3	40011.1	28013.3	23822.8	FBgn0014184	FBpp0087121	1.89e-23	The gene Ornithine decarboxylase antizyme is referred to in FlyBase by the symbol Dmel\Oda (CG16747, FBgn0014184). It is a protein_coding_gene from Dmel. It has 3 annotated transcripts and 3 polypeptides (all unique). Gene sequence location is 2R:12166295..12174264. Its molecular function is described by: ornithine decarboxylase inhibitor activity. It is involved in the biological process describ…
LOC128671503	RpL24	Ribosomal protein L24	RpL24	Ribosomal protein L24	45319.9	68671.7	68671.7	13396.3	13980.7	33254.2	71831.9	15675.1	15357	42762.4	55992.9	15916.6	13532.9	77487.8	82843.6	11237.8	14633.5	27775.1	64018.6	10755.8	12399.4	FBgn0032518	FBpp0311573	1.04e-77	The gene Ribosomal protein L24 is referred to in FlyBase by the symbol Dmel\RpL24 (CG9282, FBgn0032518). It is a protein_coding_gene from Dmel. It has 3 annotated transcripts and 3 polypeptides (1 unique). Gene sequence location is 2L:13393687..13395131. Its molecular function is described by: mRNA binding; structural constituent of ribosome. It is involved in the biological process described wit…
LOC128679024	RpLP2	Ribosomal protein LP2	RpLP2	Ribosomal protein LP2	45161	45295.8	45295.8	9775.26	12064	27814.1	51360.6	10901.1	12417.2	34711.9	41447	11465.1	12017.4	95474.9	50846.6	8740.97	12278.4	22643.3	37528.9	7993.81	11542.9	FBgn0003274	FBpp0086252	1.72e-27	The gene Ribosomal protein LP2 is referred to in FlyBase by the symbol Dmel\RpLP2 (CG4918, FBgn0003274). It is a protein_coding_gene from Dmel. It has one annotated transcript and one polypeptide. Gene sequence location is 2R:16586129..16586732. Its molecular function is described by: structural constituent of ribosome. It is involved in the biological process described with: cytoplasmic translat…
LOC128669793	awd	abnormal wing discs	awd	abnormal wing discs	44270	70351.7	70351.7	19204.6	16264.2	37204.2	76294.6	19283.4	16769	41449.5	63109.9	23026.7	16847.8	68900.5	77832.5	17304.7	15745.5	29525.7	64169.6	17203.7	15694.7	FBgn0000150	FBpp0311978	1.78e-94	The gene abnormal wing discs is referred to in FlyBase by the symbol Dmel\awd (CG2210, FBgn0000150). It is a protein_coding_gene from Dmel. It has 3 annotated transcripts and 3 polypeptides (2 unique). Gene sequence location is 3R:31745172..31746077. Its molecular function is described by 6 unique terms, many of which group under: binding; nucleoside phosphate binding; small molecule binding; cat…
LOC128671579	Sam-S	S-adenosylmethionine Synthetase	Sams	S-adenosylmethionine synthetase	44087.3	36690.7	44087.3	22112.9	37810.1	46247.4	40867.2	20275.8	31817.1	51620	50106.5	29321.5	47946	50328.4	31275.1	17238.3	35752.4	28153.3	24514	21615.8	35724.9	FBgn0005278	FBpp0088926	0	The gene S-adenosylmethionine synthetase is referred to in FlyBase by the symbol Dmel\Sams (CG2674, FBgn0005278). It is a protein_coding_gene from Dmel. It has 12 annotated transcripts and 12 polypeptides (6 unique). Gene sequence location is 2L:106903..114432. Its molecular function is described by: methionine adenosyltransferase activity; ATP binding. It is involved in the biological process de…
LOC128679930	RpS7	Ribosomal protein S7	RpS7	Ribosomal protein S7	43641.1	75554.8	75554.8	14487.3	17792.6	36742.6	80549.8	15658.2	19065.4	46045.9	68897.9	17144.9	17355.3	64918.4	85857.1	12837.8	18280.6	26857.6	66914.3	12308.2	16469.3	FBgn0039757	FBpp0308324	2.3e-103	The gene Ribosomal protein S7 is referred to in FlyBase by the symbol Dmel\RpS7 (CG1883, FBgn0039757). It is a protein_coding_gene from Dmel. It has 4 annotated transcripts and 4 polypeptides (1 unique). Gene sequence location is 3R:30206447..30209020. Its molecular function is described by: structural constituent of ribosome. It is involved in the biological process described with: translation; …
LOC128669369	LOC128669369	V-type proton ATPase 16 kDa proteolipid subunit c	Vha16-1	Vacuolar H[+] ATPase 16kD subunit 1	43118.5	27001.8	43118.5	27759.7	18286.3	33796.4	27753.6	24391.1	17201.1	34102.7	24969.1	31262.6	21351.9	74006.6	30620.7	30769.6	18036.8	30568.4	24663.8	24615.4	16555.2	FBgn0262736	FBpp0085484	3.05e-93	The gene Vacuolar H[+] ATPase 16kD subunit 1 is referred to in FlyBase by the symbol Dmel\Vha16-1 (CG3161, FBgn0262736). It is a protein_coding_gene from Dmel. It has 4 annotated transcripts and 4 polypeptides (1 unique). Gene sequence location is 2R:6625242..6633090. Its molecular function is described by: proton-transporting ATPase activity, rotational mechanism. It is involved in the biologica…
LOC128676499	LOC128676499	uncharacterized protein			42792.9	27914.1	42792.9	769.462	222.863	26850.6	22573.1	498.906	113.621	21717.8	27081.7	1308.66	476.691	96716.7	39315.7	843.099	133.819	25886.4	22685.8	427.184	167.323		FBpp0292542	3.16e-67
LOC128672872	crc	cryptocephal	crc	cryptocephal	42648.4	31802.2	42648.4	24819.6	20599.7	32959.9	30275.8	25881.1	19448.9	26701	33294.2	26848.9	25436.1	85401.6	34038.7	24960.4	18688.4	25531.2	29600.3	21587.9	18825.3	FBgn0000370	FBpp0304323	2.21e-21	The gene cryptocephal is referred to in FlyBase by the symbol Dmel\crc (CG8669, FBgn0000370). It is a protein_coding_gene from Dmel. It has 4 annotated transcripts and 4 polypeptides (3 unique). Gene sequence location is 2L:21310866..21319527. Its molecular function is described by 6 unique terms, many of which group under: transcription regulator activity; DNA-binding transcription factor activi…
LOC128679681	Lip4	gastric triacylglycerol lipase-like	Lip4	Lipase 4	42318.1	1024.34	42318.1	18.7243	95.2812	40379.7	954.315	5.39358	9.60178	37827.9	1824.38	64.2894	337.982	57669.7	873.792	4.23668	18.0549	33395	444.864	0.977538	15.4866	FBgn0032264	FBpp0293062	2.88e-64	The gene Lipase 4 is referred to in FlyBase by the symbol Dmel\Lip4 (CG6113, FBgn0032264). It is a protein_coding_gene from Dmel. It has 3 annotated transcripts and 3 polypeptides (all unique). Gene sequence location is 2L:10527572..10531778. Its molecular function is described by: triacylglycerol lipase activity; serine hydrolase activity; hydrolase activity, acting on ester bonds. It is involve…
LOC128671207	VDDP4	venom dipeptidyl peptidase 4-like			41947.5	738.113	41947.5	7695.75	1688.63	44023	1643.2	9953.17	1558.16	22987.9	557.878	6568.64	2297.98	64657.4	442.411	7845.62	1116.75	36121.9	308.966	6415.58	1781.63		FBpp0309549	3.82e-151
LOC128683859	LOC128683859	uncharacterized LOC128683859			41558	16829	41558	11820.2	3748.08	41021	16471.2	11756	3696.68	44434.6	15255.5	16535.4	4323.43	43660.6	17510.2	11123.4	3369.89	37116	18079.1	7866.25	3602.32
LOC128673758	sn	singed	sn	singed	41461	28330.4	41461	20595.6	4356.32	33557.8	28102.7	19619.8	4912.38	29564.2	27949.3	9666.28	4072.39	72015.5	30798.4	20224.5	4148.38	30706.4	26471.2	32871.7	4292.14	FBgn0003447	FBpp0290893	0	The gene singed is referred to in FlyBase by the symbol Dmel\sn (CG32858, FBgn0003447). It is a protein_coding_gene from Dmel. It has 4 annotated transcripts and 4 polypeptides (1 unique). Gene sequence location is X:7964024..7986601. Its molecular function is described by: actin binding; protein-macromolecule adaptor activity; actin filament binding. It is involved in the biological process desc…
LOC128672723	LOC128672723	lysosome-associated membrane glycoprotein 1-like	Lamp1	Lamp1	41422.2	30100.1	41422.2	30308.9	11193.3	38542.6	33651	30696.2	11138.6	29204.7	28090.8	26863.1	13582.8	61883.3	29284.9	34120.1	9222.33	36058	29373.8	29556.3	10829.5	FBgn0032949	FBpp0085251	3.55e-35	The gene Lamp1 is referred to in FlyBase by the symbol Dmel\Lamp1 (CG3305, FBgn0032949). It is a protein_coding_gene from Dmel. It has one annotated transcript and one polypeptide. Gene sequence location is 2L:21573389..21577103. Its molecular function is unknown. It is involved in the biological process described with: establishment of protein localization to organelle; lipophagy. 23 alleles are…
LOC128680100	Fbn	fibulin-1-like			40226.9	26749.4	40226.9	1377.66	1239.46	34496.5	27862.1	1622.12	669.457	15315.1	15584.7	1499.67	3056.98	72604.9	28186.8	1237.82	526.778	38491	35363.8	1151.05	704.64		FBpp0311184	8.17e-86
LOC128680624	LOC128680624	uncharacterized protein			39855.8	34375.3	39855.8	52.0588	679.177	38071.7	36564.5	37.755	356.333	33581.8	33670.6	89.0161	1369.51	53784.3	35013	16.9467	815.125	33985.3	32253.2	64.5175	175.739		FBpp0085147	0
LOC128675029	SsRbeta	Signal sequence receptor beta	SsRbeta	Signal sequence receptor beta	39519.9	51585.4	51585.4	3267.75	2647.01	23988	44906.5	2829.61	2570.08	26365.9	35082.7	4372.3	2598.84	79937.7	87254.2	3223.4	2431.57	27787.8	39098.1	2645.71	2987.57	FBgn0011016	FBpp0075209	5.46e-78	The gene Signal sequence receptor beta is referred to in FlyBase by the symbol Dmel\SsRŒ≤ (CG5474, FBgn0011016). It is a protein_coding_gene from Dmel. It has one annotated transcript and one polypeptide. Gene sequence location is 3L:16129617..16130983. Its molecular function is unknown. The biological processes in which it is involved are not known. 6 alleles are reported. No phenotypic data is …
LOC128674688	yellow-b	yellow-b	yellow-b	yellow-b	39277.4	9130.15	39277.4	14679	8399.48	39933.6	7997.04	15064.3	8704.01	31294.3	8474.82	13322.1	9069.83	45407.5	10448.7	13583.5	7933	40474.2	9600.01	16746.2	7891.1	FBgn0032601	FBpp0310326	5.42e-148	The gene yellow-b is referred to in FlyBase by the symbol Dmel\yellow-b (CG17914, FBgn0032601). It is a protein_coding_gene from Dmel. It has 2 annotated transcripts and 2 polypeptides (1 unique). Gene sequence location is 2L:16754336..16758283. Its molecular function is unknown. The biological processes in which it is involved are not known. 7 alleles are reported. No phenotypic data is availabl…
LOC128673501	LOC128673501	uncharacterized LOC128673501	Treh	Trehalase	39135.1	4827.99	39135.1	554.168	4153.13	45252.9	5218.78	656.668	5214.3	34364.6	5285.48	778.891	4325.87	42288.3	4735.39	387.656	4286.44	34634.5	4072.31	393.459	2785.9	FBgn0003748	FBpp0071469	2.68e-147	The gene Trehalase is referred to in FlyBase by the symbol Dmel\Treh (CG9364, FBgn0003748). It is a protein_coding_gene from Dmel. It has 7 annotated transcripts and 7 polypeptides (3 unique). Gene sequence location is 2R:21074018..21088945. Its molecular function is described by: alpha,alpha-trehalase activity. It is involved in the biological process described with: trehalose catabolic process;…
LOC128671199	LOC128671199	leucyl-cystinyl aminopeptidase-like			39107.9	8888.16	39107.9	290.617	622.433	42439.9	7768.79	244.734	666.79	29177.3	6288.43	562.532	866.444	37935.7	10593.4	194.887	498.634	46878.7	10902.1	160.316	457.865		FBpp0304704	4.01e-163
LOC128676914	Sec23	Secretory 23	Sec23	Secretory 23	38718.3	36738.4	38718.3	6896.74	4103.63	24350.5	34473.1	6559.26	4155.44	26393.3	29985.9	6615.01	3911.7	80106.1	53892	7559.64	3989.6	24023.3	28602.6	6853.03	4357.79	FBgn0262125	FBpp0301949	0	The gene Secretory 23 is referred to in FlyBase by the symbol Dmel\Sec23 (CG1250, FBgn0262125). It is a protein_coding_gene from Dmel. It has 7 annotated transcripts and 7 polypeptides (3 unique). Gene sequence location is 3R:5649065..5652629. Its molecular function is described by: zinc ion binding; GTPase activator activity. It is involved in the biological process described with 15 unique term…
LOC128673193	RpS28b	Ribosomal protein S28b	RpS28b	Ribosomal protein S28b	38405	60543.8	60543.8	8739.01	8635.69	30698.4	68268.7	8892.66	8870.44	36237.9	51451.9	10311.6	8905.23	60927.8	64327.3	7895.75	8458.19	25756.1	58127.4	7855.98	8308.9	FBgn0030136	FBpp0310057	1.37e-36	The gene Ribosomal protein S28b is referred to in FlyBase by the symbol Dmel\RpS28b (CG2998, FBgn0030136). It is a protein_coding_gene from Dmel. It has 2 annotated transcripts and 2 polypeptides (1 unique). Gene sequence location is X:9554623..9555661. Its molecular function is described by: structural constituent of ribosome. It is involved in the biological process described with: translation;…
LOC128675804	LOC128675804	sequestosome-1-like	ref(2)P	refractory to sigma P	38083.6	34723.3	38083.6	19865.2	9227.04	38877.1	34111.6	19602.3	8763.76	22686.4	26193.6	15383.7	9275.94	47912.1	34956.6	23155.6	8051.42	42858.6	43631.5	21319.1	10817.1	FBgn0003231	FBpp0099683	2.47e-12	The gene refractory to sigma P is referred to in FlyBase by the symbol Dmel\ref(2)P (CG10360, FBgn0003231). It is a protein_coding_gene from Dmel. It has 2 annotated transcripts and 2 polypeptides (1 unique). Gene sequence location is 2L:19542468..19545548. Its molecular function is described by: protein-membrane adaptor activity; zinc ion binding; protein kinase C binding; polyubiquitin modifica…
LOC128675809	RpL36	Ribosomal protein L36	RpL36	Ribosomal protein L36	37823.3	49799.5	49799.5	8809.29	9983.21	26481.9	52294.2	10357.7	10550.2	33755.4	43088.9	10379.6	10004.2	68732.1	58574.7	7606.25	10096.9	22323.8	45240.2	6893.6	9281.52	FBgn0002579	FBpp0311481	1.14e-51	The gene Ribosomal protein L36 is referred to in FlyBase by the symbol Dmel\RpL36 (CG7622, FBgn0002579). It is a protein_coding_gene from Dmel. It has 5 annotated transcripts and 5 polypeptides (1 unique). Gene sequence location is X:628338..629483. Its molecular function is described by: structural constituent of ribosome. It is involved in the biological process described with: translation; cyt…
LOC128677907	cert	ceramide transfer protein	cert	ceramide transfer protein	37726.8	27207	37726.8	4395.85	1771.41	38960.8	29292.5	3209.85	1559.76	32104.5	29486.5	5461.51	1966.84	47415.4	27047.1	5090.37	1710.44	32426.4	23001.7	3821.68	1848.63	FBgn0027569	FBpp0311285	0	The gene ceramide transfer protein is referred to in FlyBase by the symbol Dmel\cert (CG7207, FBgn0027569). It is a protein_coding_gene from Dmel. It has 3 annotated transcripts and 3 polypeptides (2 unique). Gene sequence location is 3L:8282528..8289870. Its molecular function is described by: phosphatidylinositol-4-phosphate binding; lipid binding; ceramide transfer activity; ceramide binding. …
LOC128683791	LOC128683791	small ribosomal subunit protein uS8A	RpS15Aa	Ribosomal protein S15Aa	37707.7	58142	58142	13003.1	12892.4	34927.2	66751.5	13097.6	13785	41537.9	50806.9	16258.4	12716.3	48711.9	59817.4	11478.6	12646.4	25653.9	55192.2	11177.7	12421.9	FBgn0010198	FBpp0290052	1.65e-87	The gene Ribosomal protein S15Aa is referred to in FlyBase by the symbol Dmel\RpS15Aa (CG2033, FBgn0010198). It is a protein_coding_gene from Dmel. It has 5 annotated transcripts and 5 polypeptides (1 unique). Gene sequence location is X:13335637..13337705. Its molecular function is described by: structural constituent of ribosome. It is involved in the biological process described with: translat…
LOC128681056	tsr	twinstar	tsr	twinstar	37413.3	31452.7	37413.3	19258	28555.4	36764.3	33486.8	21084.2	32144.6	23143.3	19261.1	15818.3	23525.4	54045.3	30245.7	18689.4	28358.9	35700.2	42817.3	21440.3	30192.8	FBgn0011726	FBpp0072097	2.36e-100	The gene twinstar is referred to in FlyBase by the symbol Dmel\tsr (CG4254, FBgn0011726). It is a protein_coding_gene from Dmel. It has one annotated transcript and one polypeptide. Gene sequence location is 2R:24044453..24046805. Its molecular function is described by: actin binding; actin filament binding. It is involved in the biological process described with 24 unique terms, many of which gr…
LOC128672776	RpS18	Ribosomal protein S18	RpS18	Ribosomal protein S18	37330.2	76055.6	76055.6	14446	14708.5	34338.5	81880.1	15809.2	15894.1	41285.1	64995.9	17293.2	14281.7	45032.9	85560.5	12653.5	15085.4	28664.4	71785.7	12028.1	13572.7	FBgn0010411	FBpp0085586	2.9e-99	The gene Ribosomal protein S18 is referred to in FlyBase by the symbol Dmel\RpS18 (CG8900, FBgn0010411). It is a protein_coding_gene from Dmel. It has 2 annotated transcripts and 2 polypeptides (1 unique). Gene sequence location is 2R:20263979..20264848. Its molecular function is described by: RNA binding; structural constituent of ribosome. It is involved in the biological process described with…
LOC128672572	eIF3h	eukaryotic translation initiation factor 3 subunit h	eIF3h	eukaryotic translation initiation factor 3 subunit h	37326.4	40710.8	40710.8	24207.3	16315.6	30230.6	47270.6	27820.7	17838.5	31793.8	38917.1	26102.7	16844.9	64867.9	39359.9	21231.4	14879.9	22413.3	37295.4	21674.5	15699	FBgn0022023	FBpp0089133	1.17e-180	The gene eukaryotic translation initiation factor 3 subunit h is referred to in FlyBase by the symbol Dmel\eIF3h (CG9124, FBgn0022023). It is a protein_coding_gene from Dmel. It has 2 annotated transcripts and 2 polypeptides (1 unique). Gene sequence location is 2L:5051193..5053094. Its molecular function is described by: translation initiation factor activity; metal-dependent deubiquitinase acti…
LOC128672555	LOC128672555	uncharacterized LOC128672555			37127.6	27241.5	37127.6	20879.9	17168.3	42198.2	26310.8	17701.7	18090.8	28464.6	20601.5	17260.5	18851.8	42086.2	34929.6	21887.4	14187.4	35761.5	27123.9	26670.2	17543.3
LOC128676875	LOC128676875	ribosome-binding protein 1	alt	aluminum tubes	37100.7	35479.2	37100.7	9598.92	7032.5	27643.7	36331.1	9358.53	7329.36	22951.4	34038.8	8398.42	6749.86	73063.7	43298.7	10269	6296.38	24744	28248.3	10369.7	7754.41	FBgn0038535	FBpp0307033	3.7e-18	The gene aluminum tubes is referred to in FlyBase by the symbol Dmel\alt (CG18212, FBgn0038535). It is a protein_coding_gene from Dmel. It has 8 annotated transcripts and 8 polypeptides (2 unique). Gene sequence location is 3R:17673732..17682515. Its molecular function is unknown. The biological processes in which it is involved are not known. 19 alleles are reported. No phenotypic data is availa…
LOC128670706	Zasp66	Z band alternatively spliced PDZ-motif protein 66	Zasp66	Z band alternatively spliced PDZ-motif protein 66	37096.6	6746.37	37096.6	323.145	8502.52	34335.4	5299.34	362.718	9077.41	18760.1	4395.34	454.353	12682.1	68420.6	3498.85	276.09	8213.91	26870.4	13792	199.418	4036.62	FBgn0035917	FBpp0290377	1.45e-87	The gene Z band alternatively spliced PDZ-motif protein 66 is referred to in FlyBase by the symbol Dmel\Zasp66 (CG6416, FBgn0035917). It is a protein_coding_gene from Dmel. It has 12 annotated transcripts and 12 polypeptides (11 unique). Gene sequence location is 3L:8624371..8638813. Its molecular function is described by: protein phosphatase 1 binding; muscle alpha-actinin binding; actin binding…
LOC128675740	LOC128675740	fibrillin-2-like	dpy	dumpy	37092.8	25560.9	37092.8	61.1636	281.515	29087.4	32210.2	22.9227	148.294	12951.5	16993.7	85.3071	429.803	75155.8	23373	24.0078	313.305	31176.7	29666.5	112.417	234.656	FBgn0053196	FBpp0304630	1.87e-73	The gene dumpy is referred to in FlyBase by the symbol Dmel\dpy (CG33196, FBgn0053196). It is a protein_coding_gene from Dmel. It has 16 annotated transcripts and 16 polypeptides (all unique). Gene sequence location is 2L:4477462..4614300. Its molecular function is described by: zinc ion binding; calcium ion binding; extracellular matrix structural constituent. It is involved in the biological pr…
LOC128672058	cib	ciboulot	cib	ciboulot	37061.1	25939.5	37061.1	25956.8	29815.1	48688.6	33454.7	28212.4	33968.4	20459.8	12707.1	20983.7	21859.9	36832.8	16342.2	25332.5	24859.5	42263.2	41253.9	29298.8	38572.7	FBgn0026084	FBpp0310070	5.02e-38	The gene ciboulot is referred to in FlyBase by the symbol Dmel\cib (CG4944, FBgn0026084). It is a protein_coding_gene from Dmel. It has 5 annotated transcripts and 5 polypeptides (2 unique). Gene sequence location is X:4106113..4110981. Its molecular function is described by: actin monomer binding. It is involved in the biological process described with: brain development; actin filament organiza…
LOC128676895	bai	baiser	bai	baiser	36862.2	47381.2	47381.2	7661.96	4758.01	28235.4	44544	7639.33	4995.06	32515.7	33444	9498.14	4806.96	56903.5	71541.9	7400.77	4433.54	29794	39994.8	6109.61	4796.47	FBgn0045866	FBpp0084133	4.45e-72	The gene baiser is referred to in FlyBase by the symbol Dmel\bai (CG11785, FBgn0045866). It is a protein_coding_gene from Dmel. It has one annotated transcript and one polypeptide. Gene sequence location is 3R:25039374..25040443. Its molecular function is described by: cargo receptor activity. It is involved in the biological process described with 6 unique terms, many of which group under: local…
LOC128672769	Tmep	Transmembrane endosomal protein	Tmep	Transmembrane endosomal protein	36483	36270.8	36483	3316.6	3077.68	31717.6	32196.8	3235.47	3169.65	33006.1	40027.7	3288.03	3309	51414.4	40367.2	3648.48	2929.67	29794	32491.3	3094.4	2902.39	FBgn0035236	FBpp0311521	0	The gene Transmembrane endosomal protein is referred to in FlyBase by the symbol Dmel\Tmep (CG12004, FBgn0035236). It is a protein_coding_gene from Dmel. It has 4 annotated transcripts and 4 polypeptides (2 unique). Gene sequence location is 3L:1569181..1576330. Its molecular function is described by: transmembrane transporter activity; carbohydrate binding. It is involved in the biological proce…
LOC128670369	Sec16	Secretory 16	Sec16	Secretory 16	36472.3	22697.6	36472.3	8761.24	4451.8	26438.6	19381.7	7508.53	4569.91	25077.5	25413.2	8418.82	4292.17	70104.4	25784.8	10156	4016.68	24268.7	20210.5	8961.58	4928.44	FBgn0052654	FBpp0309105	2.87e-50	The gene Secretory 16 is referred to in FlyBase by the symbol Dmel\Sec16 (CG32654, FBgn0052654). It is a protein_coding_gene from Dmel. It has 6 annotated transcripts and 6 polypeptides (all unique). Gene sequence location is X:12596047..12609910. Its molecular function is described by: protein-macromolecule adaptor activity. It is involved in the biological process described with 7 unique terms,…
LOC128672789	LOC128672789	putative sodium-coupled neutral amino acid transporter 10			36452.6	35662.8	36452.6	2263.97	1100.29	39626.9	38094.1	2251.14	1128.74	27163.9	30217.7	2099.91	1228.36	37380	34848.7	2522.94	975.495	41639.6	39490.7	2181.86	1068.58		FBpp0071539	6.41e-154
LOC128683158	Xbp1	X box binding protein-1	Xbp1	X box binding protein-1	36364	26361.4	36364	12800.1	6891.6	30543.5	26998.7	12854.2	7600.34	34398.1	24616.4	14065.8	7902.03	54403.1	26487.1	12821.6	6318.15	26111.3	27343.5	11458.7	5745.87	FBgn0021872	FBpp0301745	2e-32	The gene X box binding protein-1 is referred to in FlyBase by the symbol Dmel\Xbp1 (CG9415, FBgn0021872). It is a protein_coding_gene from Dmel. It has 2 annotated transcripts and 2 polypeptides (all unique). Gene sequence location is 2R:21143545..21145750. Its molecular function is described by: DNA-binding transcription factor activity; DNA-binding transcription factor activity, RNA polymerase …
LOC128679462	Chc	Clathrin heavy chain	Chc	Clathrin heavy chain	35889.8	30564.7	35889.8	18029.3	13377.3	28904.6	31294.1	19994	15469	23338.2	25938.2	16315.3	10605.4	60717.3	35048.5	18354	11923.1	30599.1	29977.8	17453.9	15511.8	FBgn0000319	FBpp0308531	0	The gene Clathrin heavy chain is referred to in FlyBase by the symbol Dmel\Chc (CG9012, FBgn0000319). It is a protein_coding_gene from Dmel. It has 7 annotated transcripts and 7 polypeptides (1 unique). Gene sequence location is X:15827986..15835490. Its molecular function is described by: structural molecule activity; clathrin light chain binding; protein binding. It is involved in the biologica…
LOC128672813	LOC128672813	ATP-dependent RNA helicase p62-like	Rm62	Rm62	35886.3	54563.6	54563.6	33895.9	23334.8	36745.7	53395.2	36281.9	18367.1	42022.2	58151.6	40075.2	31149	33406.3	53887.1	32045.5	22481.5	31370.9	52820.4	27180.9	21341.5	FBgn0003261	FBpp0291753	0	The gene Rm62 is referred to in FlyBase by the symbol Dmel\Rm62 (CG10279, FBgn0003261). It is a protein_coding_gene from Dmel. It has 12 annotated transcripts and 12 polypeptides (8 unique). Gene sequence location is 3R:6000426..6008579. Its molecular function is described by: protein binding; nucleic acid binding; ATP binding; RNA helicase activity; mRNA binding. It is involved in the biological…
LOC128673743	LOC128673743	actin-5C	Act5C	Actin 5C	35670.3	19954.7	35670.3	12049.8	21327.6	41377.3	19664.7	10330	21487.7	19963.3	12302	7051.43	20008.3	48686.7	23419.6	15418.7	20727	32653.8	24432.7	15399.1	23087.5	FBgn0000042	FBpp0311818	0	The gene Actin 5C is referred to in FlyBase by the symbol Dmel\Act5C (CG4027, FBgn0000042). It is a protein_coding_gene from Dmel. It has 5 annotated transcripts and 5 polypeptides (1 unique). Gene sequence location is X:5900861..5905399. Its molecular function is unknown. It is involved in the biological process described with 6 unique terms, many of which group under: cellular process; developm…
LOC128670517	LOC128670517	uncharacterized protein			35024.2	21745.2	35024.2	15936.9	7110.18	34199.1	20961.9	13595.2	6054.45	22305.6	15324.2	20844	8092.51	51978.5	21127.9	15192.7	6517.82	31613.7	29566.6	14115.6	7775.96		FBpp0297227	9.05e-132
LOC128672110	RpS30	Ribosomal protein S30	RpS30	Ribosomal protein S30	34652.4	43513.4	43513.4	15011.9	11437.7	25208.6	45782.4	17144.2	11982.5	31172.4	37576.8	17923.8	11352.2	62519	49770.6	12962.8	11901.4	19709.4	40924	12016.9	10514.7	FBgn0038834	FBpp0311976	6.01e-46	The gene Ribosomal protein S30 is referred to in FlyBase by the symbol Dmel\RpS30 (CG15697, FBgn0038834). It is a protein_coding_gene from Dmel. It has 3 annotated transcripts and 3 polypeptides (1 unique). Gene sequence location is 3R:20850516..20851427. Its molecular function is described by: structural constituent of ribosome. It is involved in the biological process described with: translatio…
LOC128670702	Ogdh	Oxoglutarate dehydrogenase	Ogdh1	Oxoglutarate dehydrogenase 1	34535.3	18102.8	34535.3	13015	9568.52	28052.6	18239.4	6818.15	9400.67	20776.6	17963.9	22798	10238.1	66362.2	19634	12361.2	11086.2	22950	16573.8	10082.8	7549.04	FBgn0010352	FBpp0075027	0	The gene Oxoglutarate dehydrogenase 1 is referred to in FlyBase by the symbol Dmel\Ogdh1 (CG11661, FBgn0010352). It is a protein_coding_gene from Dmel. It has 9 annotated transcripts and 9 polypeptides (4 unique). Gene sequence location is 3L:16954822..16968724. Its molecular function is described by: oxidoreductase activity, acting on the aldehyde or oxo group of donors, disulfide as acceptor; o…
LOC128671357	LOC128671357	solute carrier family 22 member 3-like			34447.4	3218.54	34447.4	26.4373	75.5614	42585.5	3890.59	6.74197	10.6686	36006.4	2935.01	97.0522	274.976	22958.4	2790.5	0	2.1241	36239.5	3258.08	1.95508	14.4766		FBpp0309574	2.48e-71
LOC128679881	Swim	Secreted Wg-interacting molecule	Swim	Secreted Wg-interacting molecule	34423.5	11507.8	34423.5	4212.84	3921.12	27389.7	10784.6	4290.59	3264.07	44955.4	22145.9	4608.44	4899.76	43285.9	6914.36	5097.43	3064.55	22063.1	6186.28	2854.9	4456.1	FBgn0034709	FBpp0071698	1.9e-109	The gene Secreted Wg-interacting molecule is referred to in FlyBase by the symbol Dmel\Swim (CG3074, FBgn0034709). It is a protein_coding_gene from Dmel. It has 2 annotated transcripts and 2 polypeptides (1 unique). Gene sequence location is 2R:22189817..22202671. Its molecular function is described by: Wnt-protein binding. It is involved in the biological process described with: positive regulat…
LOC128671051	Ifrd1	Interferon-related developmental regulator 1	Ifrd1	Interferon-related developmental regulator 1	34026	30712.8	34026	10316.7	9070.4	34471.8	34313	11850.4	11369.6	23484.4	22315.1	6752.86	7194.32	45432.8	31743.3	11880.3	8751.31	32715.2	34479.9	10783.2	8966.4	FBgn0051694	FBpp0077369	3.85e-87	The gene Interferon-related developmental regulator 1 is referred to in FlyBase by the symbol Dmel\Ifrd1 (CG31694, FBgn0051694). It is a protein_coding_gene from Dmel. It has one annotated transcript and one polypeptide. Gene sequence location is 2L:2868627..2874489. Its molecular function is unknown. The biological processes in which it is involved are not known. 20 alleles are reported. The phe…
LOC128682276	LOC128682276	uncharacterized LOC128682276			33983.2	6341.92	33983.2	10009.5	5742.53	35171.9	6825.83	10233.6	6104.06	36670.4	6486.36	10099	6054.85	35132.2	6273.41	10196.3	5200.34	28958.3	5782.07	9509	5610.86
LOC128675576	RpL37A	Ribosomal protein L37A	RpL37A	Ribosomal protein L37A	33864.6	43065	43065	6902.84	7096.27	22027	46864.7	7691.91	7460.58	28211.8	35768.8	8642.6	7084.43	66880	50358.9	6062.68	7413.13	18339.5	39267.7	5214.19	6426.94	FBgn0261608	FBpp0078655	3.58e-54	The gene Ribosomal protein L37A is referred to in FlyBase by the symbol Dmel\RpL37A (CG5827, FBgn0261608). It is a protein_coding_gene from Dmel. It has 3 annotated transcripts and 3 polypeptides (1 unique). Gene sequence location is 2L:5070957..5072055. Its molecular function is described by: structural constituent of ribosome. It is involved in the biological process described with: translation…
LOC128669766	nocte	no circadian temperature entrainment	nocte	no circadian temperature entrainment	33817.2	28572.5	33817.2	16309.1	16183.7	24809	25803.7	15344.1	16832.4	20121.7	30211.6	12218.7	14034.5	66046.5	34343.8	18429.5	15791.1	24291.7	23930.9	19244.3	18076.6	FBgn0261710	FBpp0305169	8.35e-17	The gene no circadian temperature entrainment is referred to in FlyBase by the symbol Dmel\nocte (CG17255, FBgn0261710). It is a protein_coding_gene from Dmel. It has 4 annotated transcripts and 4 polypeptides (2 unique). Gene sequence location is X:10461865..10474675. Its molecular function is described by: mRNA 5'-UTR binding. It is involved in the biological process described with: temperature…
LOC128682092	P47	P47			33754.6	5737.48	33754.6	11.2407	103.029	44332.8	801.46	38.4292	14.4027	32795.9	16405.1	3.709	317.957	18626.9	5554.03	2.82445	30.2685	39262.8	189.329	0	49.4898
LOC128675181	S17A5	sialin-like			33646.9	343.079	33646.9	1361.11	850.635	41615.8	179.709	1026.13	956.444	32265.9	823.485	1344.51	897.214	23375.2	262.26	876.286	794.415	37330.7	106.86	2197.5	754.467		FBpp0307618	8.46e-145
LOC128674916	Lip1	lipase 1-like	Lip4	Lipase 4	33506.9	158.428	33506.9	10.6408	61.8729	28204.4	70.231	0	0	43523.8	345.597	38.3264	231.019	36538.2	213.24	4.23668	6.37231	25761.2	4.6461	0	10.1	FBgn0032264	FBpp0293062	5.07e-80	The gene Lipase 4 is referred to in FlyBase by the symbol Dmel\Lip4 (CG6113, FBgn0032264). It is a protein_coding_gene from Dmel. It has 3 annotated transcripts and 3 polypeptides (all unique). Gene sequence location is 2L:10527572..10531778. Its molecular function is described by: triacylglycerol lipase activity; serine hydrolase activity; hydrolase activity, acting on ester bonds. It is involve…
LOC128678537	RpL28	Ribosomal protein L28	RpL28	Ribosomal protein L28	33486.2	48728.8	48728.8	12281.5	10282.5	28077.4	52882.9	12823.2	10970	31075	40620.5	14954.1	10174.6	52184.7	54327.1	10755.5	10374.7	22607.5	47084.7	10593.1	9610.78	FBgn0035422	FBpp0297522	4.04e-55	The gene Ribosomal protein L28 is referred to in FlyBase by the symbol Dmel\RpL28 (CG12740, FBgn0035422). It is a protein_coding_gene from Dmel. It has 6 annotated transcripts and 6 polypeptides (1 unique). Gene sequence location is 3L:3220911..3222960. Its molecular function is described by: structural constituent of ribosome. It is involved in the biological process described with: translation;…
LOC128681079	Trx2	Thioredoxin 2	Trx2	Thioredoxin 2	33367.5	27295.4	33367.5	27332.9	29050.1	30301.8	29535.2	28963.5	33068	28601.6	24577.4	33209.8	28931.6	49242.3	30922.2	24732.3	29017.4	25324.2	24146.9	22426.2	25183.6	FBgn0040070	FBpp0079437	1.96e-43	The gene Thioredoxin 2 is referred to in FlyBase by the symbol Dmel\Trx2 (CG31884, FBgn0040070). It is a protein_coding_gene from Dmel. It has 2 annotated transcripts and 2 polypeptides (1 unique). Gene sequence location is 2L:9613166..9616404. Its molecular function is described by: disulfide oxidoreductase activity; glutathione disulfide oxidoreductase activity; protein-disulfide reductase acti…
LOC128683345	yps	ypsilon schachtel	yps	ypsilon schachtel	33107	28800	33107	13038.2	21314	18157.5	26878.9	9625.51	18185.2	15400.4	27294	14975.1	24154.9	82968.6	41258.2	14807.2	21863.9	15901.4	19769.2	12745.1	21052	FBgn0022959	FBpp0075759	9.08e-50	The gene ypsilon schachtel is referred to in FlyBase by the symbol Dmel\yps (CG5654, FBgn0022959). It is a protein_coding_gene from Dmel. It has 2 annotated transcripts and 2 polypeptides (all unique). Gene sequence location is 3L:12121274..12125150. Its molecular function is described by: nucleic acid binding; mRNA binding; protein binding. It is involved in the biological process described with…
LOC128670674	LOC128670674	large ribosomal subunit protein uL29-like	RpL35	Ribosomal protein L35	32693.8	68374.1	68374.1	12048.1	12624.9	34719.6	76617.9	12443	13307	40651.5	58384.4	14476.2	12773.5	26637.5	71626.4	11035.1	12183.3	28766.7	66867.8	10238.2	12235.8	FBgn0029785	FBpp0311779	3.25e-57	The gene Ribosomal protein L35 is referred to in FlyBase by the symbol Dmel\RpL35 (CG4111, FBgn0029785). It is a protein_coding_gene from Dmel. It has 3 annotated transcripts and 3 polypeptides (1 unique). Gene sequence location is X:5672401..5673547. Its molecular function is described by: structural constituent of ribosome; mRNA binding. It is involved in the biological process described with: …
LOC128677814	RpL12	Ribosomal protein L12	RpL12	Ribosomal protein L12	32389	55795	55795	8667.01	10489.3	28474	60888.2	9633.6	11141.3	30931.8	46627.9	10053.9	9999.28	49326.5	63002.5	7637.32	10942.9	20823.6	52661.2	7343.26	9873.72	FBgn0034968	FBpp0072083	7.13e-96	The gene Ribosomal protein L12 is referred to in FlyBase by the symbol Dmel\RpL12 (CG3195, FBgn0034968). It is a protein_coding_gene from Dmel. It has 3 annotated transcripts and 3 polypeptides (1 unique). Gene sequence location is 2R:24060378..24061860. Its molecular function is described by: large ribosomal subunit rRNA binding; structural constituent of ribosome. It is involved in the biologic…
LOC128679337	vib	vibrator	vib	vibrator	31886	46582.7	46582.7	45902.2	4399.08	33399.8	45094.5	42928.1	4439.76	27045.2	43069.4	49245.7	4112.44	34509.2	59095.6	56671.9	4587	32590	39071.4	34763.2	4457.11	FBgn0267975	FBpp0310907	1.18e-159	The gene vibrator is referred to in FlyBase by the symbol Dmel\vib (CG5269, FBgn0267975). It is a protein_coding_gene from Dmel. It has 3 annotated transcripts and 3 polypeptides (2 unique). Gene sequence location is 3R:19215434..19226651. Its molecular function is described by: phosphatidylinositol transfer activity; phosphatidylcholine binding; phospholipid transporter activity; phosphatidylcho…
LOC128673068	Sec61beta	Sec61 beta subunit	Sec61beta	Sec61 beta subunit	31778.2	47497.5	47497.5	4226.75	1828.31	18467.3	42875	4309.47	1828.61	25050	29026.1	4807.49	1919.46	61243.5	78727.1	4287.52	1848.5	22351.9	39361.8	3502.52	1716.66	FBgn0010638	FBpp0086627	3.1e-39	The gene Sec61 beta subunit is referred to in FlyBase by the symbol Dmel\Sec61Œ≤ (CG10130, FBgn0010638). It is a protein_coding_gene from Dmel. It has one annotated transcript and one polypeptide. Gene sequence location is 2R:14618771..14619681. Its molecular function is described by: guanyl-nucleotide exchange factor activity. It is involved in the biological process described with: post-transla…
LOC128672746	Syp	Syncrip	Syp	Syncrip	31715.5	30133	31715.5	20234.2	14286.6	27045.8	33891.6	23590.8	12012.4	17569.1	22720.2	13823.5	14471.2	57850.7	31324.2	22577.2	13338.3	24396.5	32595.9	20945.2	17324.5	FBgn0038826	FBpp0423034	0	The gene Syncrip is referred to in FlyBase by the symbol Dmel\Syp (CG17838, FBgn0038826). It is a protein_coding_gene from Dmel. It has 20 annotated transcripts and 20 polypeptides (18 unique). Gene sequence location is 3R:20756729..20810726. Its molecular function is described by: mRNA binding; RNA binding; lncRNA binding; mRNA 5'-UTR binding; mRNA 3'-UTR binding. It is involved in the biologica…
LOC128672702	mtgo	miles to go	mtgo	miles to go	31502.4	17987.9	31502.4	6048.02	3941.58	24031.4	17624.9	5850.68	3955.93	31370.4	21529.6	5368.78	3949.79	44851.8	17605.7	6465.17	3835.07	25756.1	15191.6	6507.47	4025.51	FBgn0259735	FBpp0289282	2.14e-155	The gene miles to go is referred to in FlyBase by the symbol Dmel\mtgo (CG42389, FBgn0259735). It is a protein_coding_gene from Dmel. It has 4 annotated transcripts and 4 polypeptides (all unique). Gene sequence location is 2L:16545016..16663218. Its molecular function is described by: . It is involved in the biological process described with: . 41 alleles are reported. The phenotypes of these al…
LOC128681880	LOC128681880	coatomer subunit gamma-like	gammaCOP	Coat Protein (coatomer) gamma	31268.1	27767.4	31268.1	5131.89	3335.26	26286.8	26765.2	4596.68	3189.39	26722.3	28859.9	4952.76	3380.79	47028.1	33907.5	5446.25	3180.32	25035.4	21537	5531.89	3590.53	FBgn0028968	FBpp0303129	0	The gene Coat Protein (coatomer) gamma is referred to in FlyBase by the symbol Dmel\Œ≥COP (CG1528, FBgn0028968). It is a protein_coding_gene from Dmel. It has 4 annotated transcripts and 4 polypeptides (all unique). Gene sequence location is 3R:31572143..31575707. Its molecular function is described by: structural molecule activity. It is involved in the biological process described with 15 uniqu…
LOC128676470	RpL40	Ribosomal protein L40	RpL40	Ribosomal protein L40	31235.6	44678	44678	11783.5	11330.8	23984.9	45980.7	12513.8	12352.2	27505.1	39459.6	13679.4	11445.5	53607.5	51653	10853.7	11253	19844.8	41618.6	10087.2	10272.7	FBgn0003941	FBpp0306837	4.25e-89	The gene Ribosomal protein L40 is referred to in FlyBase by the symbol Dmel\RpL40 (CG2960, FBgn0003941). It is a protein_coding_gene from Dmel. It has 2 annotated transcripts and 2 polypeptides (1 unique). Gene sequence location is 2L:4227699..4228561. Its molecular function is described by: structural constituent of ribosome; protein tag activity; ubiquitin protein ligase binding. It is involved…
LOC128671554	LOC128671554	terminal nucleotidyltransferase 5C-like			31228.4	22748	31228.4	1028.41	1202.05	36073.4	20716.1	931.74	935.64	30411	17786.5	792.49	1396.86	17873.4	20467.3	1331.73	959.033	40556	32022.1	1057.7	1516.68		FBpp0423180	3.78e-166
LOC128669437	LOC128669437	membrane-associated progesterone receptor component 1-like	MSBP	membrane steroid binding protein	31162.6	34049.3	34049.3	27315.1	2623.07	31754.8	32106.9	21965.3	1839.81	32735	33420.4	43281	4532.47	31503.6	28416	29385.6	2161.28	28656.8	42254	14628.4	1958.72	FBgn0030703	FBpp0305868	5.72e-65	The gene membrane steroid binding protein is referred to in FlyBase by the symbol Dmel\MSBP (CG9066, FBgn0030703). It is a protein_coding_gene from Dmel. It has 3 annotated transcripts and 3 polypeptides (1 unique). Gene sequence location is X:15887567..15890109. Its molecular function is described by: ecdysone binding. The biological processes in which it is involved are not known. 3 alleles are…
LOC128673998	LOC128673998	V-type proton ATPase catalytic subunit A	Vha68-2	Vacuolar H[+] ATPase 68 kDa subunit 2	31073.6	12039.6	31073.6	11881.5	9994.83	22361.6	11806	11120.9	9030.47	20663.9	11400.6	14033	12683.1	62165.4	12207.4	12811	9780.44	19103.7	12744.3	9561.3	8485.31	FBgn0263598	FBpp0307597	0	The gene Vacuolar H[+] ATPase 68 kDa subunit 2 is referred to in FlyBase by the symbol Dmel\Vha68-2 (CG3762, FBgn0263598). It is a protein_coding_gene from Dmel. It has 6 annotated transcripts and 6 polypeptides (1 unique). Gene sequence location is 2L:12974322..12978607. Its molecular function is described by: ATP hydrolysis activity; ATP binding; proton-transporting ATPase activity, rotational …
LOC128683702	SERCA	Sarco/endoplasmic reticulum Ca(2+)-ATPase	SERCA	Sarco/endoplasmic reticulum Ca(2+)-ATPase	31044.3	17648.7	31044.3	11599.5	50756.5	19114.8	15040.8	10777.7	39299.5	19509.4	19123.7	11297	76835.6	64762.6	21692.8	12122.5	56239.4	20790.4	14737.4	12200.6	30651.3	FBgn0263006	FBpp0072127	0	The gene Sarco/endoplasmic reticulum Ca(2+)-ATPase is referred to in FlyBase by the symbol Dmel\SERCA (CG3725, FBgn0263006). It is a protein_coding_gene from Dmel. It has 9 annotated transcripts and 9 polypeptides (3 unique). Gene sequence location is 2R:23925077..23935884. Its molecular function is described by: ATP hydrolysis activity; ATP binding; P-type calcium transporter activity. It is inv…
LOC128669659	betaCOP	Coat Protein (coatomer) beta	betaCOP	Coat Protein (coatomer) beta	30990.4	20001.6	30990.4	4480.26	3253.32	20679.3	18160.9	4509.03	3224.06	17438.2	20341	4290.08	3443.31	69321.5	25355.9	4875	2821.34	16522.4	16148.7	4246.91	3524.55	FBgn0008635	FBpp0074348	0	The gene Coat Protein (coatomer) beta is referred to in FlyBase by the symbol Dmel\Œ≤COP (CG6223, FBgn0008635). It is a protein_coding_gene from Dmel. It has one annotated transcript and one polypeptide. Gene sequence location is X:18381549..18385242. Its molecular function is described by: structural molecule activity. It is involved in the biological process described with 8 unique terms, many …
LOC128680173	PMCA	plasma membrane calcium ATPase	PMCA	plasma membrane calcium ATPase	30904.7	15576.1	30904.7	4281.93	8098.02	28021.7	15793.7	4246.09	8231.39	16469.6	12431.2	4211.57	9706.23	53599.1	14599.6	4855.23	7714.75	25528.6	19479.9	3814.84	6739.7	FBgn0259214	FBpp0289784	0	The gene plasma membrane calcium ATPase is referred to in FlyBase by the symbol Dmel\PMCA (CG42314, FBgn0259214). It is a protein_coding_gene from Dmel. It has 11 annotated transcripts and 11 polypeptides (7 unique). Gene sequence location is 4:328193..358917. Its molecular function is described by: P-type calcium transporter activity; ATP binding; ATP hydrolysis activity. It is involved in the b…
LOC128679995	shot	short stop	shot	short stop	30854.9	18403.6	30854.9	23178.2	15729.4	26562.5	18809.5	21369.3	16362.5	21075.1	13681.3	27503.5	17419.2	52323.7	15658.4	22484.7	15212.8	23458.5	25465.3	21355.3	13923.1	FBgn0013733	FBpp0086747	0	The gene short stop is referred to in FlyBase by the symbol Dmel\shot (CG18076, FBgn0013733). It is a protein_coding_gene from Dmel. It has 22 annotated transcripts and 22 polypeptides (21 unique). Gene sequence location is 2R:13864237..13942110. Its molecular function is described by 6 unique terms, many of which group under: binding; protein binding; cytoskeletal protein binding; cation binding…
LOC128682499	RpL32	Ribosomal protein L32	RpL32	Ribosomal protein L32	30346.4	52899.4	52899.4	8268.84	8497.23	23349.8	55758.3	10030.7	8894.98	27231	46507.9	9272.51	8785.08	51448.1	61164.2	7099.96	8563.86	19356.7	48167.3	6672.18	7744.98	FBgn0002626	FBpp0084959	2.96e-80	The gene Ribosomal protein L32 is referred to in FlyBase by the symbol Dmel\RpL32 (CG7939, FBgn0002626). It is a protein_coding_gene from Dmel. It has 5 annotated transcripts and 5 polypeptides (2 unique). Gene sequence location is 3R:30045229..30046161. Its molecular function is described by: structural constituent of ribosome. It is involved in the biological process described with: translation…
LOC128678326	Gp150	Gp150	Gp150	Gp150	30299.5	24863.7	30299.5	47519.9	27114.9	27863.7	25065.2	50468.4	28680	26213.6	23774.4	48336.3	28554.1	41387.5	24814.2	49581.1	26061.2	25733.1	25801	41693.9	25164.4	FBgn0013272	FBpp0309749	5.37e-102	The gene Gp150 is referred to in FlyBase by the symbol Dmel\Gp150 (CG5820, FBgn0013272). It is a protein_coding_gene from Dmel. It has 6 annotated transcripts and 6 polypeptides (3 unique). Gene sequence location is 2R:22317662..22329416. Its molecular function is unknown. It is involved in the biological process described with: cell surface receptor protein tyrosine phosphatase signaling pathway…
LOC128670621	LOC128670621	protein yellow-like	yellow-c	yellow-c	29981.6	31557.7	31557.7	83.9023	1345.96	21593.3	33131.5	75.5101	1390.66	17818.9	26047	82.8344	1521.89	59294.5	39819.4	29.6567	989.302	21219.8	27233.1	147.608	1482	FBgn0041713	FBpp0311705	2.31e-144	The gene yellow-c is referred to in FlyBase by the symbol Dmel\yellow-c (CG4182, FBgn0041713). It is a protein_coding_gene from Dmel. It has 2 annotated transcripts and 2 polypeptides (1 unique). Gene sequence location is 2L:15035394..15037841. Its molecular function is unknown. The biological processes in which it is involved are not known. 5 alleles are reported. No phenotypic data is available…
LOC128672711	ATPsynC	ATP synthase, subunit C	ATPsynC	ATP synthase, subunit C	29922.9	24607.2	29922.9	21556.9	20320.5	14786.9	20532.2	19764.1	20488.1	15178.1	19547.3	29604.6	20965.6	76166.1	42199.4	20987.1	22641.9	13560.4	16149.8	15871.8	17186.4	FBgn0039830	FBpp0297347	1.27e-58	The gene ATP synthase, subunit C is referred to in FlyBase by the symbol Dmel\ATPsynC (CG1746, FBgn0039830). It is a protein_coding_gene from Dmel. It has 5 annotated transcripts and 5 polypeptides (1 unique). Gene sequence location is 3R:31216145..31219630. Its molecular function is described by: proton transmembrane transporter activity; proton-transporting ATP synthase activity, rotational mec…
LOC128678433	kra	krasavietz	kra	krasavietz	29720.6	45025.4	45025.4	27834.7	29816.9	19982.3	44280.6	28895.4	32470	17514.3	33825.5	27061.5	28257.6	59639.7	57160.5	26138.2	27236.9	21746.2	44834.9	29243.5	31303.1	FBgn0250753	FBpp0078399	0	The gene krasavietz is referred to in FlyBase by the symbol Dmel\kra (CG2922, FBgn0250753). It is a protein_coding_gene from Dmel. It has 7 annotated transcripts and 7 polypeptides (1 unique). Gene sequence location is 3R:5595364..5601136. Its molecular function is described by: translation initiation factor binding; ribosomal small subunit binding; ribosome binding; protein binding. It is involv…
LOC128677113	CD98hc	CD98 heavy chain	CD98hc	CD98 heavy chain	29633.3	26673.7	29633.3	2664.89	2527.67	21268	27619.4	2718.36	2339.63	16131.4	23342.7	2232.2	3081.88	61938.1	28530	3046.17	2597.78	19195.7	27202.9	2662.81	2091.36	FBgn0037533	FBpp0303760	4.95e-66	The gene CD98 heavy chain is referred to in FlyBase by the symbol Dmel\CD98hc (CG2791, FBgn0037533). It is a protein_coding_gene from Dmel. It has 4 annotated transcripts and 4 polypeptides (3 unique). Gene sequence location is 3R:7974409..7978428. Its molecular function is unknown. It is involved in the biological process described with: L-leucine import across plasma membrane; amino acid transp…
LOC128677756	Sdb	SAXO downstream of blistered	Sdb	SAXO downstream of blistered	29516.9	25296.1	29516.9	16758.8	32178	35515.8	29178.9	16509.7	41559.2	17581.3	19002.7	16608.3	26308.8	33280	24583.8	19476	28612.8	31690.4	28419	14441.2	32231.3	FBgn0050069	FBpp0086659	0	The gene SAXO downstream of blistered is referred to in FlyBase by the symbol Dmel\Sdb (CG30069, FBgn0050069). It is a protein_coding_gene from Dmel. It has one annotated transcript and one polypeptide. Gene sequence location is 2R:14185204..14198368. Its molecular function is described by: microtubule binding. It is involved in the biological process described with: wing disc development; imagin…
LOC128678621	LOC128678621	myrosinase 1-like			29460.7	48349	48349	344.697	2285.57	26999.3	51870.8	332.379	2378.04	24331.2	44362.6	371.518	2322.89	43677.4	45844.1	398.248	2803.82	22834.9	51318.5	276.643	1637.54		FBpp0075080	1.08e-170
LOC128680396	alphaCOP	Coat Protein (coatomer) alpha	alphaCOP	Coat Protein (coatomer) alpha	29373.2	24711.6	29373.2	5620.72	3980.27	17507	22687.7	5247.95	3978.87	17855.5	22780.7	5559.18	3849.18	65516.1	33506.8	6342.3	3711.34	16614.4	19871.4	5333.45	4381.7	FBgn0025725	FBpp0072694	0	The gene Coat Protein (coatomer) alpha is referred to in FlyBase by the symbol Dmel\Œ±COP (CG7961, FBgn0025725). It is a protein_coding_gene from Dmel. It has 2 annotated transcripts and 2 polypeptides (1 unique). Gene sequence location is 3L:1641066..1645199. Its molecular function is described by: structural molecule activity. It is involved in the biological process described with 8 unique ter…
LOC128676969	Rab1	Rab1	Rab1	Rab1	29110.5	24680.1	29110.5	22921.2	12360.3	28517.3	25657	20896.1	13780.7	25354.6	21150.1	21151.2	11329.7	34559.7	27119.4	25787.9	11631.6	28010.2	24793.9	23849.5	12699	FBgn0285937	FBpp0083503	6.67e-130	The gene Rab1 is referred to in FlyBase by the symbol Dmel\Rab1 (CG3320, FBgn0285937). It is a protein_coding_gene from Dmel. It has one annotated transcript and one polypeptide. Gene sequence location is 3R:21266029..21269060. Its molecular function is described by: protein binding; Golgi transport complex binding; GTP binding; GTPase activity. It is involved in the biological process described …
LOC128674540	LOC128674540	uncharacterized protein			28995.2	18046.7	28995.2	1312.98	543.716	21890.7	16352.5	1149.51	455.018	29954.1	21163.5	1460.11	678.405	40120.4	21721	1429.17	500.758	24015.7	12949.8	1213.12	540.684		FBpp0075086	6.86e-179
LOC135309890	LOC135309890	trichohyalin-like			28979.3	63727.5	63727.5	25913.7	14128.3	41752.1	68123	31710.2	19377.5	20539	50927.9	28648.3	13617.9	15756	42864.8	22397.2	11051.2	37870	92994	20899.3	12466.7
LOC128676325	ACY1	aminoacylase-1-like			28942.3	368.832	28942.3	5.12789	37.2461	12104	156.987	1.34839	0	22232.5	714.781	19.1632	143.105	68690.1	547.805	0	3.18616	12742.6	55.7532	0	2.69332		FBpp0307956	7.99e-101
LOC128673624	eRF3	eukaryotic translation release factor 3	eRF3	eukaryotic translation release factor 3	28814.6	29732.9	29732.9	13410.6	8302.19	21534.4	28237	12188.1	8952.06	28476.8	33118.9	11802	7384.8	42747.1	36370.8	15050.1	8519.25	22500.2	21204.8	14602	8352.66	FBgn0020443	FBpp0305302	0	The gene eukaryotic translation release factor 3 is referred to in FlyBase by the symbol Dmel\eRF3 (CG6382, FBgn0020443). It is a protein_coding_gene from Dmel. It has 4 annotated transcripts and 4 polypeptides (2 unique). Gene sequence location is 2L:12434452..12441279. Its molecular function is described by: GTP binding; translation release factor activity; translation termination factor activi…
LOC128669221	RpL31	Ribosomal protein L31	RpL31	Ribosomal protein L31	28733.1	54124.9	54124.9	8514.72	9532.71	23873.4	60342.9	9235.83	10045.1	27843.2	46602.3	10563.9	9435.65	45024.4	60808.8	7119.73	9514.4	18191.3	48745.7	7139.45	9135.75	FBgn0285949	FBpp0087610	2.08e-57	The gene Ribosomal protein L31 is referred to in FlyBase by the symbol Dmel\RpL31 (CG1821, FBgn0285949). It is a protein_coding_gene from Dmel. It has 3 annotated transcripts and 3 polypeptides (1 unique). Gene sequence location is 2R:9587193..9587989. Its molecular function is described by: structural constituent of ribosome. It is involved in the biological process described with: cytoplasmic t…
LOC128669433	LOC128669433	organic cation transporter protein-like	SLC22A	SLC22A family member	28599	6400.52	28599	28.4004	59.7086	32197.8	5554.45	24.2711	10.6686	32150.2	8745.56	69.2347	185.597	20074.9	5057.7	11.2978	27.0823	29972.9	6244.36	8.79784	15.4866	FBgn0037140	FBpp0078124	2.24e-90	The gene SLC22A family member is referred to in FlyBase by the symbol Dmel\SLC22A (CG7442, FBgn0037140). It is a protein_coding_gene from Dmel. It has one annotated transcript and one polypeptide. Gene sequence location is 3L:21934704..21938636. Its molecular function is described by: choline transmembrane transporter activity; transmembrane transporter activity. It is involved in the biological …
LOC128673100	LOC128673100	uncharacterized LOC128673100			28592	35.7029	28592	321.057	3521.42	19303.8	30.9843	0	551.035	20444.5	104.602	1276.52	5249.46	56676.2	4.90206	2.82445	4677.81	17943.4	2.32305	4.88769	3607.37
LOC128676910	LOC128676910	transmembrane emp24 domain-containing protein 1-like	opm	opossum	28409.5	33708.8	33708.8	833.281	78.1251	19489.7	34179.8	948.595	10.1352	21541.1	30512	892.015	239.322	55261.9	40995.9	860.045	36.1098	17345.4	29147.3	632.467	26.9332	FBgn0264389	FBpp0073785	2.23e-33	The gene opossum is referred to in FlyBase by the symbol Dmel\opm (CG9053, FBgn0264389). It is a protein_coding_gene from Dmel. It has 2 annotated transcripts and 2 polypeptides (1 unique). Gene sequence location is X:15064836..15066432. Its molecular function is described by: cargo receptor activity. It is involved in the biological process described with: Golgi organization; intracellular prote…
LOC128673587	mAcon1	Mitochondrial aconitase 1	mAcon1	Mitochondrial aconitase 1	28275.9	23239.2	28275.9	5008.75	9939.75	17900.4	21855.3	4106.53	9813.02	13691.6	22246.4	6763.37	11770.3	67511.4	28857.2	5234.41	10539.8	14000	19998	3930.68	7635.9	FBgn0010100	FBpp0312178	0	The gene Mitochondrial aconitase 1 is referred to in FlyBase by the symbol Dmel\mAcon1 (CG9244, FBgn0010100). It is a protein_coding_gene from Dmel. It has 4 annotated transcripts and 4 polypeptides (1 unique). Gene sequence location is 2L:21168570..21173185. Its molecular function is described by: 4 iron, 4 sulfur cluster binding; aconitate hydratase activity. It is involved in the biological pr…
LOC128672359	Rab11	Rab11	Rab11	Rab11	28214	38052.3	38052.3	19402.4	11667.7	30218.2	38881.1	19141.1	12800.2	28699.1	35587.3	15992.6	9940.67	22777.4	37796.1	20938.4	11063.9	31161.3	39944.9	21537.6	12866	FBgn0015790	FBpp0083413	5.24e-142	The gene Rab11 is referred to in FlyBase by the symbol Dmel\Rab11 (CG5771, FBgn0015790). It is a protein_coding_gene from Dmel. It has 2 annotated transcripts and 2 polypeptides (1 unique). Gene sequence location is 3R:21111408..21116146. Its molecular function is described by: protein binding; GTPase activating protein binding; GTP binding; protein-containing complex binding; GTPase activity. It…
LOC128672370	LOC128672370	peroxidase-like	Pxd	Peroxidase	28143.3	48808.8	48808.8	49125.6	11198.2	28613.4	46948.4	50469.7	10744.9	25217.6	56064.7	62773.6	13476.3	33936.7	40248.4	42815.9	9788.94	24805.4	51973.6	40443.2	10782.7	FBgn0004577	FBpp0290741	2e-113	The gene Peroxidase is referred to in FlyBase by the symbol Dmel\Pxd (CG3477, FBgn0004577). It is a protein_coding_gene from Dmel. It has 3 annotated transcripts and 3 polypeptides (2 unique). Gene sequence location is 3R:17014576..17027987. Its molecular function is described by: heme binding; peroxidase activity. It is involved in the biological process described with: response to oxidative str…
LOC128675925	LOC128675925	polyubiquitin-C-like	Ubi-p63E	Ubiquitin-63E	27726.2	29865.7	29865.7	27542.2	30068.4	31265.3	34219	36147.1	33342.2	24961.7	25525	20939.8	24103.2	22680.6	28094.9	30787.2	30009.9	31997	31623.7	22294.7	32818.5	FBgn0003943	FBpp0305348	0	The gene Ubiquitin-63E is referred to in FlyBase by the symbol Dmel\Ubi-p63E (CG11624, FBgn0003943). It is a protein_coding_gene from Dmel. It has 4 annotated transcripts and 4 polypeptides (1 unique). Gene sequence location is 3L:3899259..3903184. Its molecular function is described by: ubiquitin protein ligase binding; protein tag activity. It is involved in the biological process described wit…
LOC128675573	Pgant5	Polypeptide N-Acetylgalactosaminyltransferase 5	Pgant5	Polypeptide N-Acetylgalactosaminyltransferase 5	27679	1430.94	27679	1623.71	3425.23	26565.6	456.502	1174.45	3388.36	18857.6	3002.7	1640.62	3280.18	20706.4	1794.15	1669.96	3244.57	44586.3	470.418	2009.82	3787.82	FBgn0031681	FBpp0078663	0	The gene Polypeptide N-Acetylgalactosaminyltransferase 5 is referred to in FlyBase by the symbol Dmel\Pgant5 (CG31651, FBgn0031681). It is a protein_coding_gene from Dmel. It has 2 annotated transcripts and 2 polypeptides (all unique). Gene sequence location is 2L:5072170..5093592. Its molecular function is described by: polypeptide N-acetylgalactosaminyltransferase activity. It is involved in th…
LOC128671958	LOC128671958	calmodulin	Cam	Calmodulin	27658.9	21636.8	27658.9	25349.9	23279	18231.9	17857.3	23897.6	22615.4	20082.1	21030.2	27726.7	23578.6	53253.9	28185.6	25054.3	24018.8	19067.9	19474.1	24720.9	22903.3	FBgn0000253	FBpp0293503	6e-105	The gene Calmodulin is referred to in FlyBase by the symbol Dmel\Cam (CG8472, FBgn0000253). It is a protein_coding_gene from Dmel. It has 5 annotated transcripts and 5 polypeptides (1 unique). Gene sequence location is 2R:12259398..12278809. Its molecular function is described by 7 unique terms, many of which group under: binding; myosin binding; protein binding; molecular function regulator acti…
LOC128675330	Sec31	Secretory 31	Sec31	Secretory 31	27567.5	25980.5	27567.5	3628.52	2562.19	25270.6	25759.3	3039.95	2594.61	25616.6	25619.3	4114.52	2564.17	37018	33979.9	3746.63	2416.17	22364.7	18563.5	3612.98	2673.8	FBgn0033339	FBpp0311417	0	The gene Secretory 31 is referred to in FlyBase by the symbol Dmel\Sec31 (CG8266, FBgn0033339). It is a protein_coding_gene from Dmel. It has 4 annotated transcripts and 4 polypeptides (all unique). Gene sequence location is 2R:8893613..8898798. Its molecular function is described by: structural molecule activity. It is involved in the biological process described with 6 unique terms, many of whi…
LOC128673947	Atg18a	Autophagy-related 18a	Atg18a	Autophagy-related 18a	27479.2	35924.2	35924.2	8250.86	4899	28647.5	40250.6	7814.62	5082.01	21215.2	26677.6	8292.09	4994.02	32547.6	36837.8	8053.92	4768.62	27506.7	39930.9	8842.81	4751.36	FBgn0035850	FBpp0302864	3.69e-140	The gene Autophagy-related 18a is referred to in FlyBase by the symbol Dmel\Atg18a (CG7986, FBgn0035850). It is a protein_coding_gene from Dmel. It has 7 annotated transcripts and 7 polypeptides (4 unique). Gene sequence location is 3L:8186857..8191118. Its molecular function is described by: protein-macromolecule adaptor activity; phosphatidylinositol-3-phosphate binding; phosphatidylinositol-3,…
LOC128679957	LOC128679957	ornithine decarboxylase 1-like	Odc1	Ornithine decarboxylase 1	27378.5	14035	27378.5	3901.89	4513.67	23616.3	13775.6	3359.52	4256.79	15912.1	14247.4	3512.43	5303.19	52862.5	13502.7	4860.17	3887.11	17123	14614.3	3875.45	4607.6	FBgn0013307	FBpp0087939	7.63e-126	The gene Ornithine decarboxylase 1 is referred to in FlyBase by the symbol Dmel\Odc1 (CG8721, FBgn0013307). It is a protein_coding_gene from Dmel. It has one annotated transcript and one polypeptide. Gene sequence location is 2R:8004824..8006672. Its molecular function is described by: catalytic activity; ornithine decarboxylase activity. It is involved in the biological process described with: p…
LOC128670989	LOC128670989	large ribosomal subunit protein eL37	RpL37-1	Ribosomal protein L37-1	27360.6	39461.8	39461.8	5464.55	7449.55	18309.3	39835.4	5792.7	7977.48	22896.5	31559.1	6828.27	7269.05	52710.9	48189.7	4920.9	7747.67	15525.7	38263	4316.32	6804	FBgn0030616	FBpp0303429	2.24e-54	The gene Ribosomal protein L37-1 is referred to in FlyBase by the symbol Dmel\RpL37-1 (CG9091, FBgn0030616). It is a protein_coding_gene from Dmel. It has 2 annotated transcripts and 2 polypeptides (1 unique). Gene sequence location is X:15137870..15139367. Its molecular function is described by: RNA binding; structural constituent of ribosome. It is involved in the biological process described w…
LOC128676671	me31B	maternal expression at 31B	me31B	maternal expression at 31B	26872.2	28197.9	28197.9	11405.3	9904.03	28966.6	30556.7	10008.5	9673.79	29637.3	27795.4	9627.95	9394.62	23307.8	28471.2	13009.4	10310.4	25577.2	25968.2	12975.3	10237.3	FBgn0004419	FBpp0079565	0	The gene maternal expression at 31B is referred to in FlyBase by the symbol Dmel\me31B (CG4916, FBgn0004419). It is a protein_coding_gene from Dmel. It has 2 annotated transcripts and 2 polypeptides (all unique). Gene sequence location is 2L:10239341..10242172. Its molecular function is described by 7 unique terms, many of which group under: binding; nucleic acid binding; RNA binding; RNA helicas…
LOC128681097	LOC128681097	uncharacterized LOC128681097			26664.1	10516.7	26664.1	28.23	47.0033	28790	12335.9	8.09036	0	32156.3	8341.51	103.852	164.107	24718	10784.5	0	13.8067	20992.3	10604.7	0.977538	10.1
LOC128680099	anne	anne boleyn	anne	anne boleyn	26606	13991.1	26606	808.982	673.213	27389.7	12420.6	369.46	578.24	11468.1	5219.85	1688.21	909.913	31267.9	12290.7	648.918	558.64	36298.2	26033.3	529.337	646.061	FBgn0052000	FBpp0089013	0	The gene anne boleyn is referred to in FlyBase by the symbol Dmel\anne (CG32000, FBgn0052000). It is a protein_coding_gene from Dmel. It has 9 annotated transcripts and 9 polypeptides (8 unique). Gene sequence location is 4:132220..143123. Its molecular function is described by 6 unique terms, many of which group under: transmembrane transporter activity; active transmembrane transporter activity…
LOC128678602	LOC128678602	proteoglycan 4-like			26444.4	16506.2	26444.4	2066.93	1236.57	31358.2	18609.2	1798.08	1339.45	19536.8	15195	2726.74	1225.43	31242.6	13527.2	1776.58	1171.44	23640	18693.6	1966.32	1209.97
LOC128680233	Wnk	Wnk kinase	Wnk	Wnk kinase	26369.6	19992	26369.6	11486.3	6076.25	21949.5	18985.1	10570.1	6363.31	16637.1	21685.5	17324.8	6563.29	50029.5	18768.8	10104.5	5748.36	16862.3	20528.8	7945.91	5630.05	FBgn0037098	FBpp0312580	1.73e-179	The gene Wnk kinase is referred to in FlyBase by the symbol Dmel\Wnk (CG7177, FBgn0037098). It is a protein_coding_gene from Dmel. It has 4 annotated transcripts and 4 polypeptides (3 unique). Gene sequence location is 3L:21543850..21554928. Its molecular function is described by: protein kinase activity; protein serine/threonine kinase activity; molecular condensate scaffold activity; ATP bindin…
LOC128676908	LOC128676908	adipocyte plasma membrane-associated protein Hemomucin-like	Hmu	Hemomucin	26355.1	25067.2	26355.1	256103	7489.41	22042.5	24335	284891	7518.19	21879.2	25933.1	239694	7717.41	40524.5	30397.7	287905	6487.55	20974.4	19603.1	211923	8234.49	FBgn0015737	FBpp0084534	2.05e-114	The gene Hemomucin is referred to in FlyBase by the symbol Dmel\Hmu (CG3373, FBgn0015737). It is a protein_coding_gene from Dmel. It has one annotated transcript and one polypeptide. Gene sequence location is 3R:27288769..27291592. Its molecular function is described by: arylesterase activity; protein binding; hydrolase activity. The biological processes in which it is involved are not known. 10 …
LOC128677509	eIF4A	eukaryotic translation initiation factor 4A	eIF4A	eukaryotic translation initiation factor 4A	26349.6	37556.3	37556.3	34529.8	26152.1	22987.4	39298.4	37167.8	26420.4	29938.8	38609.5	40292.8	27983.1	32008.8	38792.4	30778.7	25909.3	20463.3	33525.1	29879.9	24295.4	FBgn0001942	FBpp0303628	0	The gene eukaryotic translation initiation factor 4A is referred to in FlyBase by the symbol Dmel\eIF4A (CG9075, FBgn0001942). It is a protein_coding_gene from Dmel. It has 6 annotated transcripts and 6 polypeptides (1 unique). Gene sequence location is 2L:5981764..5985909. Its molecular function is described by: SMAD binding; translation initiation factor activity; ATP binding; nucleic acid bind…
LOC128683330	path	pathetic	path	pathetic	26232.2	38233.8	38233.8	6828.31	3073.06	22216	31769.2	5316.04	3073.1	31601.9	33689.1	10032.9	3162.47	25968.2	46629.6	6655.82	2940.82	25142.7	40847.4	5308.52	3115.84	FBgn0036007	FBpp0305997	0	The gene pathetic is referred to in FlyBase by the symbol Dmel\path (CG3424, FBgn0036007). It is a protein_coding_gene from Dmel. It has 3 annotated transcripts and 3 polypeptides (2 unique). Gene sequence location is 3L:9494555..9505328. Its molecular function is described by: L-amino acid transmembrane transporter activity; amino acid transmembrane transporter activity. It is involved in the bi…
LOC128680084	14-3-3zeta	14-3-3zeta	14-3-3zeta	14-3-3zeta	26208.7	23648.1	26208.7	38823.5	30495.7	25369.7	25227.4	41341.8	30188	26911.1	23547.8	42491.6	31882.1	30636.5	22239.4	36973.5	31679.4	21917.5	23577.8	34487	28233.4	FBgn0004907	FBpp0305137	2.95e-168	The gene 14-3-3zeta is referred to in FlyBase by the symbol Dmel\14-3-3Œ∂ (CG17870, FBgn0004907). It is a protein_coding_gene from Dmel. It has 12 annotated transcripts and 12 polypeptides (3 unique). Gene sequence location is 2R:10099677..10109687. Its molecular function is described by: transcription coactivator binding; protein binding; protein heterodimerization activity; protein homodimeriza…
LOC128671729	RpL26	Ribosomal protein L26	RpL26	Ribosomal protein L26	25995.4	49879.6	49879.6	8987.52	9581.56	19257.3	50661.3	9928.9	10422.2	26570	41006.1	10542.8	9108.9	42035.7	63817.5	7880.92	10161.7	16118.6	44033.4	7597.42	8633.44	FBgn0036825	FBpp0305858	2.78e-86	The gene Ribosomal protein L26 is referred to in FlyBase by the symbol Dmel\RpL26 (CG6846, FBgn0036825). It is a protein_coding_gene from Dmel. It has 3 annotated transcripts and 3 polypeptides (1 unique). Gene sequence location is 3L:18898875..18900408. Its molecular function is described by: structural constituent of ribosome; RNA binding. It is involved in the biological process described with…
LOC128669243	eIF5B	eukaryotic translation initiation factor 5B	eIF5B	eukaryotic translation initiation factor 5B	25986.6	35660	35660	7758.83	5193.45	18470.4	32979.7	7164.02	5445.27	17791.5	34967.9	7296.85	4930.04	49347.6	43409	8620.22	5221.58	18337	31283.4	7954.22	5176.9	FBgn0026259	FBpp0301573	0	The gene eukaryotic translation initiation factor 5B is referred to in FlyBase by the symbol Dmel\eIF5B (CG10840, FBgn0026259). It is a protein_coding_gene from Dmel. It has 5 annotated transcripts and 5 polypeptides (3 unique). Gene sequence location is 3L:3428658..3460977. Its molecular function is described by: GTPase activity; translation initiation factor activity; GTP binding; DEAD/H-box RN…
LOC128673817	LOC128673817	large ribosomal subunit protein eL38	RpL38	Ribosomal protein L38	25929.3	27655	27655	4785.81	5492.84	15697.7	30578.4	4794.89	5541.29	18988.6	23227.8	5679.1	5370.59	56280.5	30720	4531.83	5807.83	12750.3	26093.7	4137.43	5251.64	FBgn0040007	FBpp0110412	5.73e-36	The gene Ribosomal protein L38 is referred to in FlyBase by the symbol Dmel\RpL38 (CG18001, FBgn0040007). It is a protein_coding_gene from Dmel. It has 2 annotated transcripts and 2 polypeptides (1 unique). Gene sequence location is 2R:4515388..4516458. Its molecular function is described by: structural constituent of ribosome. It is involved in the biological process described with: translation;…
LOC128683955	LOC128683955	SERPINE1 mRNA-binding protein 1-like	vig	vasa intronic gene	25861.8	40768.7	40768.7	34627	36287.5	14470.9	38954.5	35542.3	37812.9	19567.3	44799.4	37067.8	36367.2	55506	45295	32606.9	36715.7	13902.9	34025.7	33291	34254.3	FBgn0024183	FBpp0080280	3.29e-48	The gene vasa intronic gene is referred to in FlyBase by the symbol Dmel\vig (CG4170, FBgn0024183). It is a protein_coding_gene from Dmel. It has 4 annotated transcripts and 4 polypeptides (1 unique). Gene sequence location is 2L:15062931..15070316. Its molecular function is described by: protein binding; mRNA binding; RNA binding. It is involved in the biological process described with: heteroch…
LOC128672109	LOC128672109	uncharacterized protein			25821.6	41309.5	41309.5	287.29	535.387	24136.7	47129.1	391.034	416.61	32786.8	40220.5	383.264	908.448	28317.1	36705.4	192.063	523.592	18045.6	41183	182.8	292.899		FBpp0086663	0
LOC128674732	Pat1	Protein interacting with APP tail-1	Pat1	Protein interacting with APP tail-1	25804.7	26168.6	26168.6	7216.83	3471.12	20208.4	26675.4	6706.24	3343.02	20892.3	26986.3	7545.97	3234.27	42263	25311.8	7244.01	2727.88	19855	25701.1	7371.12	4579.32	FBgn0029878	FBpp0303990	1.85e-134	The gene Protein interacting with APP tail-1 is referred to in FlyBase by the symbol Dmel\Pat1 (CG10695, FBgn0029878). It is a protein_coding_gene from Dmel. It has 3 annotated transcripts and 3 polypeptides (2 unique). Gene sequence location is X:6590776..6596954. Its molecular function is described by: ubiquitin-like ligase-substrate adaptor activity. It is involved in the biological process de…
LOC128676891	ERR	estrogen-related receptor	ERR	estrogen-related receptor	25588.5	21748.6	25588.5	14358.5	3823.14	32126.5	29173.8	17283	4358.67	15762.9	13352.2	12839.3	3307.04	23114.2	23502.9	16475	4670.91	31350.4	20965.5	10836.5	2955.92	FBgn0035849	FBpp0076447	1.86e-119	The gene estrogen-related receptor is referred to in FlyBase by the symbol Dmel\ERR (CG7404, FBgn0035849). It is a protein_coding_gene from Dmel. It has 2 annotated transcripts and 2 polypeptides (all unique). Gene sequence location is 3L:8183361..8186671. Its molecular function is described by 6 unique terms, many of which group under: transcription regulator activity; binding; sequence-specific…
LOC128682649	eRF1	eukaryotic translation release factor 1	eRF1	eukaryotic translation release factor 1	25438.1	23135.2	25438.1	9670.58	8184.81	18414.7	21435.9	8953.34	8479.97	21589.8	26275.6	9883.26	8285.43	44742.4	25447.8	10325.5	8126.83	17005.5	19381.2	9520.24	7846.99	FBgn0036974	FBpp0077836	0	The gene eukaryotic translation release factor 1 is referred to in FlyBase by the symbol Dmel\eRF1 (CG5605, FBgn0036974). It is a protein_coding_gene from Dmel. It has 8 annotated transcripts and 8 polypeptides (3 unique). Gene sequence location is 3L:20348355..20353873. Its molecular function is described by: translation release factor activity; sequence-specific mRNA binding; translation releas…
LOC128669900	Prx2	Peroxiredoxin 2	Prx2	Peroxiredoxin 2	25435.1	23377.9	25435.1	21444	8539.57	21007.7	31346.8	21275.6	7278.68	14715.1	16889.1	24764.4	8994.12	48097.3	22435.5	22190.3	9127.81	17920.4	22840.2	17545.8	8757.67	FBgn0040309	FBpp0311371	4.9e-115	The gene Peroxiredoxin 2 is referred to in FlyBase by the symbol Dmel\Prx2 (CG1633, FBgn0040309). It is a protein_coding_gene from Dmel. It has 5 annotated transcripts and 5 polypeptides (1 unique). Gene sequence location is X:13329824..13331994. Its molecular function is described by: thioredoxin peroxidase activity; peroxiredoxin activity; thioredoxin-dependent peroxiredoxin activity. It is inv…
LOC128669603	Ptp10D	Protein tyrosine phosphatase 10D	Ptp10D	Protein tyrosine phosphatase 10D	25333.9	19374.3	25333.9	8994.79	3728.38	19192.3	18465.6	9020.08	3557.46	16140.6	20439.5	8632.7	4109.99	49802.2	18247.9	9681.51	3084.2	16200.4	20344.1	8644.85	4161.86	FBgn0004370	FBpp0303823	0	The gene Protein tyrosine phosphatase 10D is referred to in FlyBase by the symbol Dmel\Ptp10D (CG1817, FBgn0004370). It is a protein_coding_gene from Dmel. It has 6 annotated transcripts and 6 polypeptides (4 unique). Gene sequence location is X:11622015..11677338. Its molecular function is described by: protein tyrosine phosphatase activity; transmembrane receptor protein tyrosine phosphatase ac…
LOC128678961	LOC128678961	uncharacterized protein	BicDR	Bicaudal D related	25266.7	42625.6	42625.6	3754.3	1954.57	28393.4	43285	2985.34	1971.56	29603.8	45529.6	2812.66	1497.47	17183	33832.8	3712.74	2147.47	25886.4	47854.8	5506.47	2201.79	FBgn0052137	FBpp0075500	2.27e-122	The gene Bicaudal D related is referred to in FlyBase by the symbol Dmel\BicDR (CG32137, FBgn0052137). It is a protein_coding_gene from Dmel. It has 2 annotated transcripts and 2 polypeptides (all unique). Gene sequence location is 3L:13939250..13962647. Its molecular function is described by: cargo adaptor activity. It is involved in the biological process described with: chaeta development; pro…
LOC128671134	jar	jaguar	jar	jaguar	25171	19445.4	25171	17806.5	2846.28	21930.9	16052.9	18017.9	2511.4	14800.4	16808.1	15164.9	3140.49	41202.2	24750.5	19699.8	2770.89	22750.6	20169.9	18343.5	2962.32	FBgn0011225	FBpp0306895	0	The gene jaguar is referred to in FlyBase by the symbol Dmel\jar (CG5695, FBgn0011225). It is a protein_coding_gene from Dmel. It has 9 annotated transcripts and 9 polypeptides (4 unique). Gene sequence location is 3R:24252826..24271233. Its molecular function is described by 10 unique terms, many of which group under: protein binding; binding; cytoskeletal protein binding; cytoskeletal motor act…
LOC128671528	LOC128671528	uncharacterized LOC128671528			25051.3	11976	25051.3	31.921	58.2048	24028.3	10041	17.5291	13.8692	35714	14341.8	74.7982	191.458	15642.4	11997.8	14.8284	7.96539	24820.7	11523.5	20.5283	19.5266
LOC128676684	RpL36A	Ribosomal protein L36A	RpL36A	Ribosomal protein L36A	24954.1	44491.4	44491.4	6998.84	7362.13	18349.6	45487	7747.87	7569.4	22296.5	36906.1	8114.68	7183.09	42721.9	54947.2	6302.76	7505.52	16448.3	40625.5	5830.03	7190.5	FBgn0031980	FBpp0311488	2.49e-60	The gene Ribosomal protein L36A is referred to in FlyBase by the symbol Dmel\RpL36A (CG7424, FBgn0031980). It is a protein_coding_gene from Dmel. It has 2 annotated transcripts and 2 polypeptides (1 unique). Gene sequence location is 2L:8041873..8042909. Its molecular function is described by: structural constituent of ribosome. It is involved in the biological process described with: translation…
LOC128683109	LOC128683109	CD63 antigen-like	Tsp29Fb	Tetraspanin 29Fb	24702.9	17260.6	24702.9	30328.3	2218.56	24740.8	17839.7	28295.4	1829.67	24644.9	13810.6	33231.4	3312.42	28346.5	15707.4	33827	1804.43	21079.2	21684.5	25959.5	1927.74	FBgn0032075	FBpp0271928	1.99e-60	The gene Tetraspanin 29Fb is referred to in FlyBase by the symbol Dmel\Tsp29Fb (CG9496, FBgn0032075). It is a protein_coding_gene from Dmel. It has 3 annotated transcripts and 3 polypeptides (1 unique). Gene sequence location is 2L:8937390..8939743. Its molecular function is described by: . It is involved in the biological process described with: . 8 alleles are reported. No phenotypic data is av…
LOC128676262	LOC128676262	uncharacterized LOC128676262			24675.1	7920.15	24675.1	15.8753	49.2276	19619.8	7834.89	5.39358	2.13373	34979.9	10263.3	58.1077	187.551	26241.8	7420.49	0	3.18616	17859	6161.89	0	4.03998
LOC128678734	ArfGAP3	ADP-ribosylation factor GTPase activating protein 3	ArfGAP3	ADP-ribosylation factor GTPase activating protein 3	24485	27279.1	27279.1	5208.45	3381.18	19421.5	27431.4	4809.72	3216.6	19576.4	26124.9	4845.81	3198.62	39838.4	34276.4	5772.47	3410.25	19103.7	21283.8	5405.78	3699.28	FBgn0037182	FBpp0304160	3.86e-117	The gene ADP-ribosylation factor GTPase activating protein 3 is referred to in FlyBase by the symbol Dmel\ArfGAP3 (CG6838, FBgn0037182). It is a protein_coding_gene from Dmel. It has 7 annotated transcripts and 7 polypeptides (5 unique). Gene sequence location is 3L:22714313..22717577. Its molecular function is described by: protein binding; GTPase activator activity. It is involved in the biolog…
LOC128673777	EO	ecdysone oxidase-like			24422.3	62.7504	24422.3	71.3654	110.653	35351.6	130.134	32.3615	108.82	25637.9	45.1225	119.924	155.804	13954.4	26.9613	83.3213	87.0883	22745.5	48.7841	49.8544	90.8996		FBpp0310796	1.51e-110
LOC128677981	TER94	Transitional endoplasmic reticulum 94	TER94	Transitional endoplasmic reticulum 94	24373.3	12952.1	24373.3	67144.8	62837.3	15725.6	12050.8	78370	80555.2	12034.6	10778.1	52174.5	55900.8	53325.5	16961.1	74406.6	52361.8	16407.4	12018.3	63627.9	62531.2	FBgn0286784	FBpp0087479	0	The gene Transitional endoplasmic reticulum 94 is referred to in FlyBase by the symbol Dmel\TER94 (CG2331, FBgn0286784). It is a protein_coding_gene from Dmel. It has 4 annotated transcripts and 4 polypeptides (all unique). Gene sequence location is 2R:9989159..9993559. Its molecular function is described by: polyubiquitin modification-dependent protein binding; ATP binding; ATP hydrolysis activi…
LOC128673609	Hsdl2	Hydroxysteroid dehydrogenase like 2	Hsdl2	Hydroxysteroid dehydrogenase like 2	24218.9	11458.2	24218.9	12860.4	2947.66	27941.1	9123.83	11383.1	2712.5	18464.7	12547.1	14276.6	3065.28	20180.2	6647.19	13041.2	2620.61	30289.8	17514.6	12740.7	3392.24	FBgn0039537	FBpp0084585	0	The gene Hydroxysteroid dehydrogenase like 2 is referred to in FlyBase by the symbol Dmel\Hsdl2 (CG5590, FBgn0039537). It is a protein_coding_gene from Dmel. It has one annotated transcript and one polypeptide. Gene sequence location is 3R:27677522..27679013. Its molecular function is unknown. The biological processes in which it is involved are not known. 4 alleles are reported. The phenotype of…
LOC128680338	Vha55	Vacuolar H[+]-ATPase 55kD subunit	Vha55	Vacuolar H[+]-ATPase 55kD subunit	24148.7	12137.7	24148.7	13204.4	11062.7	15942.4	11710	11778.9	9803.95	17002.6	12299	15846.1	14010.6	49166.6	12768.6	14199.2	10734.7	14483	11773.2	10993.4	9701.68	FBgn0005671	FBpp0290875	0	The gene Vacuolar H[+]-ATPase 55kD subunit is referred to in FlyBase by the symbol Dmel\Vha55 (CG17369, FBgn0005671). It is a protein_coding_gene from Dmel. It has 3 annotated transcripts and 3 polypeptides (1 unique). Gene sequence location is 3R:12623762..12627829. Its molecular function is described by: proton-transporting ATPase activity, rotational mechanism; ATP binding. It is involved in t…
LOC128680810	ATPsyngamma	ATP synthase, gamma subunit	ATPsyngamma	ATP synthase, gamma subunit	24086.5	21481.6	24086.5	9085.36	8696.29	19774.7	22456.4	8527.92	9704.73	18169.2	20354.3	11231.5	8677.63	42204.1	25560.6	9589.72	9316.32	16197.9	17555.3	6992.33	7086.47	FBgn0020235	FBpp0084907	3.94e-154	The gene ATP synthase, gamma subunit is referred to in FlyBase by the symbol Dmel\ATPsynŒ≥ (CG7610, FBgn0020235). It is a protein_coding_gene from Dmel. It has 3 annotated transcripts and 3 polypeptides (1 unique). Gene sequence location is 3R:29747704..29749163. Its molecular function is described by: proton-transporting ATP synthase activity, rotational mechanism. It is involved in the biologic…
LOC128680705	ReepB	Receptor expression enhancing protein B	ReepB	Receptor expression enhancing protein B	23890.4	26632.5	26632.5	19994.1	10739.3	22197.4	28353.7	17560.8	11010	22674.2	22171.5	23688.8	11120.2	29912.5	33710.2	21869	10040.6	20777.6	22294.3	16857.6	10786.4	FBgn0033906	FBpp0291641	5.37e-66	The gene Receptor expression enhancing protein B is referred to in FlyBase by the symbol Dmel\ReepB (CG8331, FBgn0033906). It is a protein_coding_gene from Dmel. It has 4 annotated transcripts and 4 polypeptides (3 unique). Gene sequence location is 2R:14170462..14172998. Its molecular function is described by: . It is involved in the biological process described with: endoplasmic reticulum organ…
LOC128675205	LOC128675205	glyceraldehyde-3-phosphate dehydrogenase	Gapdh2	Glyceraldehyde-3-phosphate dehydrogenase 2	23826.3	21378.2	23826.3	8857.93	16006.5	14381	21571.2	8983.68	15452.5	15083.6	20014.9	10171.9	19086.7	52037.4	27543.4	8121	15727.9	13803.2	16383.3	8155.11	13758.8	FBgn0001092	FBpp0304864	0	The gene Glyceraldehyde-3-phosphate dehydrogenase 2 is referred to in FlyBase by the symbol Dmel\Gapdh2 (CG8893, FBgn0001092). It is a protein_coding_gene from Dmel. It has 2 annotated transcripts and 2 polypeptides (1 unique). Gene sequence location is X:15868145..15869661. Its molecular function is described by: oxidoreductase activity, acting on the aldehyde or oxo group of donors, NAD or NADP…
LOC128677439	Jra	Jun-related antigen	Jra	Jun-related antigen	23813	19953.6	23813	24106.2	11852.5	32687.3	24263.8	27282.7	13946.6	15939.6	11142.2	21423.2	13889.5	22428	17723.4	25079	9844.16	24197.1	26684.9	22639.8	9729.96	FBgn0001291	FBpp0087499	1.28e-54	The gene Jun-related antigen is referred to in FlyBase by the symbol Dmel\Jra (CG2275, FBgn0001291). It is a protein_coding_gene from Dmel. It has 3 annotated transcripts and 3 polypeptides (2 unique). Gene sequence location is 2R:10096480..10098556. Its molecular function is described by 6 unique terms, many of which group under: binding; DNA-binding transcription factor activity; transcription …
LOC128683012	beta'COP	Coat Protein (coatomer) beta'	beta'COP	Coat Protein (coatomer) beta'	23637.6	23521.9	23637.6	6962.28	4471.06	15127.7	21865.6	7081.77	4546.44	16232	21181.9	6446.25	4112.44	48564.6	31527.6	7474.91	4345.39	14626.1	19512.5	6846.18	4879.96	FBgn0025724	FBpp0080048	0	The gene Coat Protein (coatomer) beta' is referred to in FlyBase by the symbol Dmel\Œ≤'COP (CG6699, FBgn0025724). It is a protein_coding_gene from Dmel. It has one annotated transcript and one polypeptide. Gene sequence location is 2L:13378902..13382382. Its molecular function is described by: structural molecule activity. It is involved in the biological process described with 6 unique terms, ma…
LOC128670295	LOC128670295	protein lifeguard 4-like	Nmda1	N-methyl-D-aspartate receptor-associated protein	23533.3	16266.5	23533.3	5489.75	2215.56	23256.9	17513.3	5683.48	2100.12	25129.2	15291.4	6411.01	2721.92	25416.7	16948.9	5170.86	1982.85	20330.4	15312.4	4693.65	2057.36	FBgn0013305	FBpp0305105	2.88e-44	The gene N-methyl-D-aspartate receptor-associated protein is referred to in FlyBase by the symbol Dmel\Nmda1 (CG3798, FBgn0013305). It is a protein_coding_gene from Dmel. It has 9 annotated transcripts and 9 polypeptides (3 unique). Gene sequence location is 2R:12877094..12880230. Its molecular function is described by: calcium channel activity. It is involved in the biological process described …
LOC128672899	LOC128672899	gamma-aminobutyric acid receptor-associated protein	Atg8a	Autophagy-related 8a	23519	28106.7	28106.7	17038.7	5080.88	23036.9	32820.6	20689.8	5573.3	25101.8	22687.4	17821.8	4850.43	23051	23500.5	14336.9	4777.11	22886.1	33418.2	15306.3	5122.7	FBgn0052672	FBpp0428613	3.12e-79	The gene Autophagy-related 8a is referred to in FlyBase by the symbol Dmel\Atg8a (CG32672, FBgn0052672). It is a protein_coding_gene from Dmel. It has 4 annotated transcripts and 4 polypeptides (3 unique). Gene sequence location is X:10764878..10768338. Its molecular function is described by: phosphatidylethanolamine binding; GABA receptor binding; protein tag activity; ubiquitin protein ligase b…
LOC128679659	LOC128679659	heparan-alpha-glucosaminide N-acetyltransferase-like	Hgsnat	Heparan-alpha-glucosaminide N-acetyltransferase	23511.9	7002.94	23511.9	9287.45	4599.19	27411.3	6714.29	9084.13	4426.42	25607.5	7402.14	7889.05	4773.75	14493.2	5250.11	10198.4	4222.72	26535.6	8645.23	9978.22	4973.89	FBgn0029737	FBpp0310139	5.98e-75	The gene Heparan-alpha-glucosaminide N-acetyltransferase is referred to in FlyBase by the symbol Dmel\Hgsnat (CG6903, FBgn0029737). It is a protein_coding_gene from Dmel. It has 2 annotated transcripts and 2 polypeptides (1 unique). Gene sequence location is X:4918730..4921648. Its molecular function is described by: heparan-alpha-glucosaminide N-acetyltransferase activity. It is involved in the …
LOC128679054	CHOp24	CHOp24	CHOp24	CHOp24	23449	36021.3	36021.3	4200.96	2898.35	20214.6	35195	4415.99	3032.03	26286.7	31655.5	4406.91	2750.25	26149.2	45319.5	4037.55	2780.45	21145.6	31915.2	3943.39	3030.66	FBgn0029709	FBpp0310166	8.86e-86	The gene CHOp24 is referred to in FlyBase by the symbol Dmel\CHOp24 (CG3564, FBgn0029709). It is a protein_coding_gene from Dmel. It has 2 annotated transcripts and 2 polypeptides (1 unique). Gene sequence location is X:4540908..4542506. Its molecular function is described by: cargo receptor activity. It is involved in the biological process described with: endoplasmic reticulum to Golgi vesicle-…
LOC128674607	LOC128674607	uncharacterized protein			23255.7	28069.2	28069.2	7622.86	16653	25168.4	29258.4	7153.9	20713.7	16338.6	29114.3	8815.68	15510.5	29542	27007.9	7612.6	15825.1	21973.7	26896.3	6909.24	14562.8		FBpp0290091	3.01e-92
LOC128676051	Tm1	Tropomyosin 1	Tm1	Tropomyosin 1	23140.4	24373.5	24373.5	53499.9	43865.4	20428.4	27191.8	63452.7	52228.3	16969.1	21108.1	37626.6	46692.8	38541.9	25157.4	53589.7	45126.1	16622.1	24036.6	59330.7	31414.6	FBgn0003721	FBpp0088904	1.95e-153	The gene Tropomyosin 1 is referred to in FlyBase by the symbol Dmel\Tm1 (CG4898, FBgn0003721). It is a protein_coding_gene from Dmel. It has 18 annotated transcripts and 18 polypeptides (14 unique). Gene sequence location is 3R:15278220..15308779. Its molecular function is described by: kinesin binding; actin binding; protein kinase binding; actin filament binding. It is involved in the biologica…
LOC128672066	LOC128672066	lysosomal aspartic protease	cathD	cathepsin D	23101.5	8039.05	23101.5	32242.9	20108	14501.9	8749.96	32161.2	23086.4	11754.4	7679.03	34574.1	22134.4	52205.8	9612.94	32176.1	17393.8	13943.8	6114.27	30060.3	17817.3	FBgn0029093	FBpp0402840	0	The gene cathepsin D is referred to in FlyBase by the symbol Dmel\cathD (CG1548, FBgn0029093). It is a protein_coding_gene from Dmel. It has 3 annotated transcripts and 3 polypeptides (1 unique). Gene sequence location is 2R:7815339..7823569. Its molecular function is described by: aspartic-type endopeptidase activity. It is involved in the biological process described with: proteolysis; apoptoti…
LOC128679444	LOC128679444	uncharacterized protein			23074.6	23055.6	23074.6	10503	6631.66	18792.6	21706.5	9176.5	6442.26	17419.9	25315.8	7881.63	6217.01	37148.5	25349.8	13325.8	6074.94	18937.5	19850.5	11628.3	7792.45		FBpp0310622	0
LOC128671471	Moe	Moesin	Moe	Moesin	23019.2	17868.3	23019.2	29428.5	17647.1	18464.2	15584.1	23169.5	16307	20057.7	16405.1	41059.3	19559	36664.4	23183.1	30644.6	16198.4	16890.4	16300.8	22840.7	18524	FBgn0011661	FBpp0071212	0	The gene Moesin is referred to in FlyBase by the symbol Dmel\Moe (CG10701, FBgn0011661). It is a protein_coding_gene from Dmel. It has 13 annotated transcripts and 13 polypeptides (7 unique). Gene sequence location is X:8873012..8898332. Its molecular function is described by: actin binding; protein binding; phosphatidylinositol-4,5-bisphosphate binding; cell adhesion molecule binding; microtubul…
LOC128677564	Bsg	Basigin	Bsg	Basigin	22645.8	12651.4	22645.8	12678.1	8550.53	19759.2	12128.3	14247.1	9290.25	14121.1	11376	13897	9526.49	40663.4	13273.6	12762.3	7842.73	16039.4	13828	9806.17	7542.65	FBgn0261822	FBpp0079188	1.44e-29	The gene Basigin is referred to in FlyBase by the symbol Dmel\Bsg (CG31605, FBgn0261822). It is a protein_coding_gene from Dmel. It has 10 annotated transcripts and 10 polypeptides (3 unique). Gene sequence location is 2L:8083420..8116531. Its molecular function is described by: cell-cell adhesion mediator activity. It is involved in the biological process described with 10 unique terms, many of …
LOC128681511	Non1	Novel nucleolar protein 1	Non1	Novel nucleolar protein 1	22603.4	26375.6	26375.6	13805.4	10576.8	17500.8	28192.6	13990.9	9899.97	19076.9	31563.2	17223.4	13031.8	41471.6	22023.7	11901.5	9935.5	12364.3	23723	12105.8	9439.76	FBgn0028473	FBpp0289874	0	The gene Novel nucleolar protein 1 is referred to in FlyBase by the symbol Dmel\Non1 (CG8801, FBgn0028473). It is a protein_coding_gene from Dmel. It has 2 annotated transcripts and 2 polypeptides (1 unique). Gene sequence location is 2R:9396265..9398734. Its molecular function is described by: RNA binding; GTPase activity; GTP binding. It is involved in the biological process described with: rib…
LOC128672254	Gdh	Glutamate dehydrogenase	Gdh	Glutamate dehydrogenase	22594.9	9277.95	22594.9	6138.05	12093.6	17928.3	8905.91	4730.84	12585.3	15175	8535.33	8993.1	13843.6	44022.6	12282.1	5319.85	12199.3	13253.7	7388.46	5508.42	9746.12	FBgn0001098	FBpp0088990	0	The gene Glutamate dehydrogenase is referred to in FlyBase by the symbol Dmel\Gdh (CG5320, FBgn0001098). It is a protein_coding_gene from Dmel. It has 4 annotated transcripts and 4 polypeptides (all unique). Gene sequence location is 3R:23935958..23943101. Its molecular function is described by: oxidoreductase activity, acting on the CH-NH2 group of donors, NAD or NADP as acceptor; identical prot…
LOC128671109	Sar1	Secretion-associated Ras-related 1	Sar1	Secretion-associated Ras-related 1	22402.7	30286	30286	19595.6	8126.11	16828.5	26654.7	20819.9	9399.61	16137.5	21638.3	18390.5	7121.55	35864.6	46765.6	22179	8024.87	20780.2	26085.5	16993	7958.43	FBgn0038947	FBpp0089284	2.05e-128	The gene Secretion-associated Ras-related 1 is referred to in FlyBase by the symbol Dmel\Sar1 (CG7073, FBgn0038947). It is a protein_coding_gene from Dmel. It has 4 annotated transcripts and 4 polypeptides (1 unique). Gene sequence location is 3R:22356685..22360711. Its molecular function is described by: scaffold protein binding; GTPase activity; GTP binding. It is involved in the biological pro…
LOC128670409	P5CDh1	delta-1-Pyrroline-5-carboxylate dehydrogenase 1	P5CDh1	delta-1-Pyrroline-5-carboxylate dehydrogenase 1	22325.2	18703.2	22325.2	13806.8	10598.1	17987.1	18568.9	12885.9	11213.8	22418.3	22497.7	17165.3	12373.9	31991.9	19494.3	14835.4	11635.8	16903.2	14251.9	10340.4	7168.61	FBgn0037138	FBpp0292150	0	The gene delta-1-Pyrroline-5-carboxylate dehydrogenase 1 is referred to in FlyBase by the symbol Dmel\P5CDh1 (CG7145, FBgn0037138). It is a protein_coding_gene from Dmel. It has 5 annotated transcripts and 5 polypeptides (1 unique). Gene sequence location is 3L:21836665..21841356. Its molecular function is described by: 1-pyrroline-5-carboxylate dehydrogenase activity. It is involved in the biolo…
LOC128682901	LOC128682901	proton-coupled amino acid transporter-like protein CG1139			22249.8	734.813	22249.8	80.665	683.522	21636.6	534.995	8.09036	348.865	21203	1790.54	288.066	1247.41	25484.1	341.919	9.88558	447.655	20675.4	271.797	16.6181	690.164		FBpp0074157	8.49e-135
LOC128671527	nAChRalpha4	nicotinic Acetylcholine Receptor alpha4	nAChRalpha4	nicotinic Acetylcholine Receptor alpha4	22223.1	16852.3	22223.1	11.6559	135.966	18693.5	13661	5.39358	54.4101	26375	22830.9	35.8537	333.586	27188.9	19015.1	0	126.915	16634.9	11902.1	5.37646	28.9532	FBgn0266347	FBpp0289395	0	The gene nicotinic Acetylcholine Receptor alpha4 is referred to in FlyBase by the symbol Dmel\nAChRŒ±4 (CG12414, FBgn0266347). It is a protein_coding_gene from Dmel. It has 6 annotated transcripts and 6 polypeptides (5 unique). Gene sequence location is 3L:23206669..23287448. Its molecular function is described by: acetylcholine-gated monoatomic cation-selective channel activity; extracellular li…
LOC128679080	eIF3a	eukaryotic translation initiation factor 3 subunit a	eIF3a	eukaryotic translation initiation factor 3 subunit a	22198.8	17979.7	22198.8	13749.4	10898	11803.5	14138.1	12624.3	10816.4	16856.4	23311.9	12108	10216.6	46615.6	21279.8	16165	10968.9	13519.5	13189.1	14100	11590	FBgn0037249	FBpp0312226	0	The gene eukaryotic translation initiation factor 3 subunit a is referred to in FlyBase by the symbol Dmel\eIF3a (CG9805, FBgn0037249). It is a protein_coding_gene from Dmel. It has 2 annotated transcripts and 2 polypeptides (1 unique). Gene sequence location is 3R:4429798..4433895. Its molecular function is described by: translation initiation factor activity; mRNA binding. It is involved in the…
LOC128674870	stau	staufen	stau	staufen	22150.4	15005.6	22150.4	12794.9	10427.1	21357.8	17474.1	12763.9	10680.4	18516.4	18388.4	14675.9	11866	32130.8	11261.3	12688.1	9599.89	16596.5	12898.7	11051.6	9562.3	FBgn0003520	FBpp0085963	6.71e-38	The gene staufen is referred to in FlyBase by the symbol Dmel\stau (CG5753, FBgn0003520). It is a protein_coding_gene from Dmel. It has 3 annotated transcripts and 3 polypeptides (all unique). Gene sequence location is 2R:18117896..18125779. Its molecular function is described by: lncRNA binding; mRNA 3'-UTR binding; protein binding; mRNA binding; double-stranded RNA binding. It is involved in th…
LOC128670700	Zasp52	Z band alternatively spliced PDZ-motif protein 52	Zasp52	Z band alternatively spliced PDZ-motif protein 52	22117.5	16795.7	22117.5	6803.67	8434.14	24248.3	18669.1	9065.25	7964.14	15028.8	14464.8	4848.9	11893.8	25496.7	14727	5394.7	7491.72	23696.2	19322	7905.84	6386.88	FBgn0265991	FBpp0302943	1.82e-112	The gene Z band alternatively spliced PDZ-motif protein 52 is referred to in FlyBase by the symbol Dmel\Zasp52 (CG30084, FBgn0265991). It is a protein_coding_gene from Dmel. It has 22 annotated transcripts and 22 polypeptides (21 unique). Gene sequence location is 2R:15762565..15817004. Its molecular function is described by: actin binding; actinin binding; muscle alpha-actinin binding. It is inv…
LOC128683832	CLIP-190	Cytoplasmic linker protein 190	CLIP-190	Cytoplasmic linker protein 190	21824.3	14350.4	21824.3	17695.3	4672.01	25964.6	16829.6	19931.3	4241.32	16984.3	13818.8	22251.5	6738.14	25993.4	12499	15323.4	4058.1	18354.8	14254.2	13275	3650.46	FBgn0020503	FBpp0080528	1.51e-94	The gene Cytoplasmic linker protein 190 is referred to in FlyBase by the symbol Dmel\CLIP-190 (CG5020, FBgn0020503). It is a protein_coding_gene from Dmel. It has 15 annotated transcripts and 15 polypeptides (all unique). Gene sequence location is 2L:17384700..17409698. Its molecular function is described by: myosin VI heavy chain binding; microtubule binding; protein binding; microtubule plus-en…
LOC128682803	t	tan	t	tan	21645.4	25.3131	21645.4	660.538	3172.98	22358.5	18.5906	455.083	2758.38	13295.7	65.6327	1089.83	3495.57	34900.7	14.7062	728.708	3844.63	16026.6	2.32305	368.532	2593.33	FBgn0086367	FBpp0309288	4.36e-109	The gene tan is referred to in FlyBase by the symbol Dmel\t (CG12120, FBgn0086367). It is a protein_coding_gene from Dmel. It has 2 annotated transcripts and 2 polypeptides (1 unique). Gene sequence location is X:9217655..9223257. Its molecular function is described by: hydrolase activity; beta-alanyl-dopamine hydrolase activity; beta-alanyl-histamine hydrolase activity. It is involved in the bio…
LOC128670154	LOC128670154	aquaporin AQPAe.a-like	Drip	Drip	21643.8	15690.5	21643.8	200.667	2732.66	18795.7	17777.7	11.4613	3160.59	24069.2	14411.5	738.092	3771.52	29592.5	11818.9	16.9467	2241.46	14117.5	18754	36.1689	1757.06	FBgn0015872	FBpp0087241	2.42e-84	The gene Drip is referred to in FlyBase by the symbol Dmel\Drip (CG9023, FBgn0015872). It is a protein_coding_gene from Dmel. It has 7 annotated transcripts and 7 polypeptides (6 unique). Gene sequence location is 2R:11411203..11429645. Its molecular function is described by: water channel activity; channel activity. It is involved in the biological process described with: transmembrane transport…
LOC128671115	Gpdh1	Glycerol-3-phosphate dehydrogenase 1	Gpdh1	Glycerol-3-phosphate dehydrogenase 1	21638.3	8282.04	21638.3	5761.36	1808.66	11583.5	6446.79	4310.82	1505.35	23444.8	9000.91	6313.34	2346.82	37228.5	9404.6	6376.2	1775.22	14296.4	8275.87	6045.09	1607.24	FBgn0001128	FBpp0305431	0	The gene Glycerol-3-phosphate dehydrogenase 1 is referred to in FlyBase by the symbol Dmel\Gpdh1 (CG9042, FBgn0001128). It is a protein_coding_gene from Dmel. It has 6 annotated transcripts and 6 polypeptides (3 unique). Gene sequence location is 2L:5943643..5948968. Its molecular function is described by: glycerol-3-phosphate dehydrogenase (NAD+) activity; protein homodimerization activity; oxid…
LOC128675084	ValRS	Valyl-tRNA synthetase	ValRS	Valyl-tRNA synthetase	21614.5	29016.5	29016.5	2960.32	2291.48	14285	27282.7	3019.05	2547.14	11449.8	24310.8	2739.72	1917.02	44157.3	36791.2	3036.99	2329.61	16565.9	27681.5	3045.52	2372.14	FBgn0027079	FBpp0305353	0	The gene Valyl-tRNA synthetase is referred to in FlyBase by the symbol Dmel\ValRS (CG4062, FBgn0027079). It is a protein_coding_gene from Dmel. It has 3 annotated transcripts and 3 polypeptides (2 unique). Gene sequence location is 2R:13198850..13202709. Its molecular function is described by: aminoacyl-tRNA editing activity; ATP binding; valine-tRNA ligase activity. It is involved in the biologi…
LOC128672891	Pdk1	Phosphoinositide-dependent kinase 1	Pdk1	Phosphoinositide-dependent kinase 1	21587.4	15569.3	21587.4	3520.78	3174.64	11354.3	12119	3973.04	4504.83	11992	8354.84	5150.57	2706.78	33919.9	18757.7	2859.76	2877.1	29083.6	23045.8	2099.75	2609.83	FBgn0020386	FBpp0305420	0	The gene Phosphoinositide-dependent kinase 1 is referred to in FlyBase by the symbol Dmel\Pdk1 (CG1210, FBgn0020386). It is a protein_coding_gene from Dmel. It has 9 annotated transcripts and 9 polypeptides (4 unique). Gene sequence location is 3L:129450..145895. Its molecular function is described by: ATP binding; 3-phosphoinositide-dependent protein kinase activity; protein kinase activator act…
LOC128681939	LOC128681939	RNA-binding protein 24-B-like	sqd	squid	21537.1	31863.4	31863.4	73.9467	9769.61	19059.1	30633.1	57.9809	11696	24763.7	32124.1	138.469	9258.84	19700.3	32574.2	48.0157	8991.87	22625.4	32122	51.3207	9131.71	FBgn0263396	FBpp0082319	9.08e-15	The gene squid is referred to in FlyBase by the symbol Dmel\sqd (CG16901, FBgn0263396). It is a protein_coding_gene from Dmel. It has 5 annotated transcripts and 5 polypeptides (4 unique). Gene sequence location is 3R:13634862..13646304. Its molecular function is described by: RNA binding; mRNA 3'-UTR binding. It is involved in the biological process described with 19 unique terms, many of which …
LOC128671598	fwd	four wheel drive	fwd	four wheel drive	21481.6	15400.4	21481.6	6477.24	2315.55	18278.4	14076.2	7041.31	2260.15	30471.9	20959.4	7037.22	2433.76	17599.8	11940.2	5973.01	2151.72	19576.5	14625.9	5857.41	2416.58	FBgn0004373	FBpp0423146	0	The gene four wheel drive is referred to in FlyBase by the symbol Dmel\fwd (CG7004, FBgn0004373). It is a protein_coding_gene from Dmel. It has 5 annotated transcripts and 5 polypeptides (3 unique). Gene sequence location is 3L:305393..319884. Its molecular function is described by: 1-phosphatidylinositol 4-kinase activity; kinase activity. It is involved in the biological process described with …
LOC128675201	LOC128675201	6-phosphofructo-2-kinase/fructose-2,6-bisphosphatase-like	Pfrx	6-phosphofructo-2-kinase	21438.4	22223.2	22223.2	1459.5	6415.18	18761.7	23520.2	761.843	6929.82	16171	25258.3	3274.43	6424.58	36268.8	21888.9	845.217	5935.28	14552	18225.5	956.521	6371.05	FBgn0027621	FBpp0308526	1.89e-141	The gene 6-phosphofructo-2-kinase is referred to in FlyBase by the symbol Dmel\Pfrx (CG3400, FBgn0027621). It is a protein_coding_gene from Dmel. It has 13 annotated transcripts and 13 polypeptides (3 unique). Gene sequence location is X:19495505..19509350. Its molecular function is described by: ATP binding; 6-phosphofructo-2-kinase activity; fructose-2,6-bisphosphate 2-phosphatase activity. It …
LOC128680256	Sec24CD	Secretory 24CD	Sec24CD	Secretory 24CD	21138.2	21036	21138.2	3704.39	1758.12	21060.4	21512.4	3522.68	1823.8	18982.5	19724.7	3451.23	1690.4	25669.3	25272.6	4004.37	1713.09	18840.4	17634.3	3839.28	1805.2	FBgn0262126	FBpp0303000	0	The gene Secretory 24CD is referred to in FlyBase by the symbol Dmel\Sec24CD (CG10882, FBgn0262126). It is a protein_coding_gene from Dmel. It has 3 annotated transcripts and 3 polypeptides (2 unique). Gene sequence location is 2L:2231106..2236844. Its molecular function is described by: zinc ion binding; SNARE binding. It is involved in the biological process described with 11 unique terms, many…
LOC128672125	Rab5	Rab5	Rab5	Rab5	21097.7	29545.2	29545.2	17927.7	8951.37	23036.9	32263.9	18466.3	8859.24	23033.6	30112.1	16416.7	8596.07	16888.4	25169.6	18139.3	8569.7	21431.9	30635.2	18688.6	9780.46	FBgn0014010	FBpp0303520	1.09e-116	The gene Rab5 is referred to in FlyBase by the symbol Dmel\Rab5 (CG3664, FBgn0014010). It is a protein_coding_gene from Dmel. It has 9 annotated transcripts and 9 polypeptides (1 unique). Gene sequence location is 2L:2359142..2365273. Its molecular function is described by: GTPase activity; enzyme regulator activity; GTP binding; protein binding. It is involved in the biological process described…
LOC128680243	LOC128680243	uncharacterized protein			20966	17938.3	20966	7935.85	16042.1	18510.7	19323.9	6628.03	17133.3	14629.8	18864.3	8550.49	16751.1	36866.5	13803	7663.44	12547.6	13856.9	19762.2	8901.46	17736.5		FBpp0290422	1.93e-24
LOC128678811	l(2)k09913	lethal (2) k09913	l(2)k09913	lethal (2) k09913	20707.1	12286.8	20707.1	19302.6	11283.6	26348.7	14642.1	22148.7	11316.2	12741.3	7965.14	12763.9	10242.5	20693.7	9190.14	20396.1	9202.68	23044.5	17349.7	21901.7	14372.9	FBgn0021979	FBpp0309884	1.38e-107	The gene lethal (2) k09913 is referred to in FlyBase by the symbol Dmel\l(2)k09913 (CG3082, FBgn0021979). It is a protein_coding_gene from Dmel. It has 9 annotated transcripts and 9 polypeptides (4 unique). Gene sequence location is 2R:23067196..23071875. Its molecular function is described by: serine hydrolase activity. It is involved in the biological process described with: . 11 alleles are re…
LOC128682783	BI-1	Bax Inhibitor-1	BI-1	Bax Inhibitor-1	20638.2	19471.5	20638.2	35646.6	7665.13	18433.3	20427.9	40762	8994.73	24044.9	15385.7	38244.1	8029.99	20079.1	21261.5	34192.1	7098.76	19995.6	20811	29388.2	6537.03	FBgn0035871	FBpp0076434	3.51e-63	The gene Bax Inhibitor-1 is referred to in FlyBase by the symbol Dmel\BI-1 (CG7188, FBgn0035871). It is a protein_coding_gene from Dmel. It has 2 annotated transcripts and 2 polypeptides (all unique). Gene sequence location is 3L:8307145..8308941. Its molecular function is described by: endoribonuclease inhibitor activity; calcium channel activity. It is involved in the biological process describ…
LOC128676131	LOC128676131	synaptic vesicle glycoprotein 2B-like			20584.6	1395.28	20584.6	33.7844	273.044	20530.6	1253.83	51.239	141.893	14803.4	1612.1	27.1994	687.685	30165	791.683	12.71	206.038	16839.3	1923.49	43.9892	56.5598		FBpp0309234	0
LOC128672299	LOC128672299	saccharopine dehydrogenase-like oxidoreductase			20541.6	30421.9	30421.9	70231.5	2893.48	16047.8	27597.7	56939.3	2396.71	17703.2	33973.1	90732.7	4163.23	31011.1	37922.3	61830.1	2249.96	17404.1	22194.4	71423.8	2764.02		FBpp0078472	1.36e-130
LOC128675009	LOC128675009	translocation protein SEC62-like	Trp1	Translocation protein 1	20540.7	27649.1	27649.1	10679.1	3734.93	17748.6	27215.5	10441.3	3966.07	17761	26081.8	10303.6	3797.9	29251.6	32471.2	11804.1	3140.49	17401.6	24827.6	10167.4	4035.27	FBgn0011584	FBpp0079521	5.38e-94	The gene Translocation protein 1 is referred to in FlyBase by the symbol Dmel\Trp1 (CG4758, FBgn0011584). It is a protein_coding_gene from Dmel. It has 4 annotated transcripts and 4 polypeptides (all unique). Gene sequence location is 2L:10009381..10013170. Its molecular function is described by: protein transmembrane transporter activity; endoplasmic reticulum-autophagosome adaptor activity. It …
LOC128672554	eIF4B	eukaryotic translation initiation factor 4B	eIF4B	eukaryotic translation initiation factor 4B	20526.6	17070.7	20526.6	14207.6	10626.9	10248.3	13099.1	13644.4	12162.3	13460.1	21131.7	11606.1	8665.42	48067.9	21790.9	16669.2	10329	10330	12261.1	14910.9	11351	FBgn0020660	FBpp0112403	1.56e-25	The gene eukaryotic translation initiation factor 4B is referred to in FlyBase by the symbol Dmel\eIF4B (CG10837, FBgn0020660). It is a protein_coding_gene from Dmel. It has 4 annotated transcripts and 4 polypeptides (all unique). Gene sequence location is 3L:27842669..27858271. Its molecular function is described by: RNA binding; translation initiation factor activity. It is involved in the biol…
LOC128676796	Msp300	Muscle-specific protein 300 kDa	Msp300	Muscle-specific protein 300 kDa	20511.9	15285.5	20511.9	14572.3	34521	22411.1	16506.4	14521.5	38944.3	12771.7	13339.8	18519.1	37976.5	25639.9	14671.9	13869.5	34419	21224.9	16623.7	11379	26744.3	FBgn0261836	FBpp0292447	0	The gene Muscle-specific protein 300 kDa is referred to in FlyBase by the symbol Dmel\Msp300 (CG42768, FBgn0261836). It is a protein_coding_gene from Dmel. It has 11 annotated transcripts and 11 polypeptides (all unique). Gene sequence location is 2L:5100877..5207002. Its molecular function is described by: actin filament binding; actin binding; protein binding; protein kinase binding. It is invo…
LOC128681568	Sin3A	Sin3A	Sin3A	Sin3A	20401.2	15058.9	20401.2	7409.48	7222.58	15099.8	14286.8	8097.11	6584.15	10536	13267	7978.07	8574.58	43563.8	15521.1	7156.45	6069.1	12405.2	17160.4	6406.29	7662.5	FBgn0022764	FBpp0087002	2.61e-143	The gene Sin3A is referred to in FlyBase by the symbol Dmel\Sin3A (CG8815, FBgn0022764). It is a protein_coding_gene from Dmel. It has 10 annotated transcripts and 10 polypeptides (7 unique). Gene sequence location is 2R:12575240..12592917. Its molecular function is described by: chromatin binding; transcription corepressor activity; protein heterodimerization activity. It is involved in the biol…
LOC128682173	rtoA	protein rtoA-like			20322	498.736	20322	38.9725	32.1722	13842	558.75	1.34839	3.20059	15339.5	507.628	154.542	116.242	41063.3	454.666	0	3.18616	11043.1	473.902	0	6.05997
LOC128670309	Cndp2	Cytosolic non-specific dipeptidase 2	Cndp2	Cytosolic non-specific dipeptidase 2	19900.5	14667.9	19900.5	9700.84	7152.31	21639.7	15630.5	9963.96	7620.08	11733.1	9591.6	8133.84	6739.61	19266.7	15522.4	10144.7	6484.36	26962.4	17927	10560.8	7765.18	FBgn0287767	FBpp0085374	0	The gene Cytosolic non-specific dipeptidase 2 is referred to in FlyBase by the symbol Dmel\Cndp2 (CG17337, FBgn0287767). It is a protein_coding_gene from Dmel. It has 2 annotated transcripts and 2 polypeptides (all unique). Gene sequence location is 2R:5697872..5700212. Its molecular function is described by: metallodipeptidase activity; peptidase activity. It is involved in the biological proces…
LOC128672195	mod(mdg4)	modifier of mdg4	mod(mdg4)	modifier of mdg4	19835.2	17737.4	19835.2	26873.6	27161.6	21017	18696.9	28917.7	26026.2	21468	19302.2	29751.8	29850.8	19548.8	16643.7	24761.3	26452.5	17307	16306.7	24063.6	26316.8	FBgn0002781	FBpp0300271	3.51e-53	The gene modifier of mdg4 is referred to in FlyBase by the symbol Dmel\mod(mdg4) (CG32491, FBgn0002781). It is a protein_coding_gene from Dmel. It has 31 annotated transcripts and 31 polypeptides (all unique). Gene sequence location is 3R:21350846..21377401. Its molecular function is described by: protein binding; protein homodimerization activity; POZ domain binding; chromatin binding; DNA bindi…
LOC128671095	LOC128671095	V-type proton ATPase 116 kDa subunit a 1-like	Vha100-1	Vacuolar H[+] ATPase 100kD subunit 1	19793.3	13459.6	19793.3	6583.52	5455.28	16174.8	13382.1	6001.7	5391.4	13545.4	13085.5	6721.95	6097.83	35304.8	16535.9	7238.36	5037.85	14148.2	10834.7	6372.08	5294.06	FBgn0028671	FBpp0290865	0	The gene Vacuolar H[+] ATPase 100kD subunit 1 is referred to in FlyBase by the symbol Dmel\Vha100-1 (CG1709, FBgn0028671). It is a protein_coding_gene from Dmel. It has 10 annotated transcripts and 10 polypeptides (5 unique). Gene sequence location is 3R:29131193..29137980. Its molecular function is described by: calmodulin binding; ATPase binding; photoreceptor activity; proton-transporting ATPa…
LOC128669751	LOC128669751	uncharacterized LOC128669751			19748.7	17627.3	19748.7	2569.16	2572.6	15462.3	16442.3	2375.2	2300.16	22540.2	21588	2627.21	2444.99	26603.8	18225.9	2599.2	2610.52	14388.4	14253.1	2675.03	2934.71		FBpp0083681	2.23e-98
LOC128680976	LOC128680976	protein PFC0760c-like			19379.5	13144.1	19379.5	2363.29	4145.25	19743.7	11019	1613.35	3482.78	21955.3	14428.9	3685.51	6176.96	11517.1	7668.05	1493.43	2842.58	24301.9	19460.2	2660.86	4078.7
LOC128679345	LOC128679345	protein D2-like	Pebp1	Phosphatidylethanolamine-binding protein 1	19204.9	922.443	19204.9	6.96793	53.2864	13526	809.722	8.09036	0	15388.2	879.888	19.7814	197.319	34559.7	1579.69	0	13.8067	13345.7	420.472	0	2.01999	FBgn0038973	FBpp0083648	4.89e-40	The gene Phosphatidylethanolamine-binding protein 1 is referred to in FlyBase by the symbol Dmel\Pebp1 (CG18594, FBgn0038973). It is a protein_coding_gene from Dmel. It has one annotated transcript and one polypeptide. Gene sequence location is 3R:22466034..22466679. Its molecular function is unknown. It is involved in the biological process described with: defense response to Gram-positive bacte…
LOC128672215	LOC128672215	ankyrin repeat domain-containing protein 17-like	mask	multiple ankyrin repeats single KH domain	19194.4	13288.7	19194.4	10243	7703.33	13098.5	11513.8	8832.66	7340.56	11193.9	15871.8	9352.87	7798.98	41442.2	13519.9	12006	7212.4	11043.1	12249.4	10780.3	8461.41	FBgn0043884	FBpp0306961	0	The gene multiple ankyrin repeats single KH domain is referred to in FlyBase by the symbol Dmel\mask (CG33106, FBgn0043884). It is a protein_coding_gene from Dmel. It has 6 annotated transcripts and 6 polypeptides (5 unique). Gene sequence location is 3R:24230562..24250248. Its molecular function is described by: protein kinase binding; RNA binding. It is involved in the biological process descri…
LOC128683655	AlaRS	Alanyl-tRNA synthetase	AlaRS	Alanyl-tRNA synthetase	19150.9	66828.6	66828.6	7457.31	6874.12	23012.1	73277.8	7874.62	7656.88	20267.9	65875.7	6631.7	6878.32	12965.2	62740.2	7625.31	6521.53	20358.5	65420.6	7697.62	6439.73	FBgn0027094	FBpp0079326	0	The gene Alanyl-tRNA synthetase is referred to in FlyBase by the symbol Dmel\AlaRS (CG13391, FBgn0027094). It is a protein_coding_gene from Dmel. It has 2 annotated transcripts and 2 polypeptides (1 unique). Gene sequence location is 2L:8378262..8381764. Its molecular function is described by: nucleic acid binding; aminoacyl-tRNA editing activity; alanine-tRNA ligase activity; ATP binding. It is …
LOC128678420	Uba5	Ubiquitin-like activating enzyme 5	Uba5	Ubiquitin-like activating enzyme 5	19136.9	20561.9	20561.9	1256.94	943.932	16875	22068	1225.02	961.778	15260.3	18719.7	1134.34	981.71	28557	23539.7	1372.68	905.4	15855.4	17920	1295.73	926.839	FBgn0030305	FBpp0073354	1.39e-177	The gene Ubiquitin-like activating enzyme 5 is referred to in FlyBase by the symbol Dmel\Uba5 (CG1749, FBgn0030305). It is a protein_coding_gene from Dmel. It has one annotated transcript and one polypeptide. Gene sequence location is X:11483518..11485060. Its molecular function is described by: UFM1 activating enzyme activity; ubiquitin-like modifier activating enzyme activity. It is involved in…
LOC128676882	GluProRS	Glutamyl-prolyl-tRNA synthetase	GluProRS	Glutamyl-prolyl-tRNA synthetase	19113.6	21992.1	21992.1	4339.29	4268.7	12218.6	19932.2	4227.22	4261.06	12132.1	22457.7	4694.36	4360.55	39585.8	24494.4	4290.34	4029.43	12517.7	21084	4145.25	4423.78	FBgn0005674	FBpp0083898	0	The gene Glutamyl-prolyl-tRNA synthetase is referred to in FlyBase by the symbol Dmel\GluProRS (CG5394, FBgn0005674). It is a protein_coding_gene from Dmel. It has 2 annotated transcripts and 2 polypeptides (all unique). Gene sequence location is 3R:23952136..23958391. Its molecular function is described by: proline-tRNA ligase activity; glutamate-tRNA ligase activity; ATP binding. It is involved…
LOC128681599	RpS21	Ribosomal protein S21	RpS21	Ribosomal protein S21	19000.3	20598.4	20598.4	3141.55	3042.06	11605.2	21087.9	3412.11	2913.61	12634.7	17526	3643.48	3154.17	42780.8	23569.1	3038.4	3106.5	8980.64	20210.5	2472.19	2993.96	FBgn0015521	FBpp0077308	2.91e-46	The gene Ribosomal protein S21 is referred to in FlyBase by the symbol Dmel\RpS21 (CG2986, FBgn0015521). It is a protein_coding_gene from Dmel. It has 5 annotated transcripts and 5 polypeptides (2 unique). Gene sequence location is 2L:2856070..2857029. Its molecular function is described by: ribosome binding; structural constituent of ribosome. It is involved in the biological process described w…
LOC128674629	LOC128674629	uncharacterized protein			18964.7	17052.3	18964.7	30399.9	7229.14	21850.4	17162.2	31277.3	8730.15	18495.1	13284.5	32222	6339.11	14935.2	20960	31419.2	7059.46	20578.3	16802.6	26680.9	6787.84		FBpp0311657	1.81e-89
LOC128673207	LOC128673207	supervillin-like	Svil	Supervillin	18955.2	24073.1	24073.1	5226.21	9820.26	18860.8	26076.4	6402.18	12040.1	17822	25321.9	3498.83	8092.02	22255.4	21111.9	7008.17	8954.69	16882.8	23782.2	3995.68	10194.2	FBgn0266696	FBpp0311337	0	The gene Supervillin is referred to in FlyBase by the symbol Dmel\Svil (CG45186, FBgn0266696). It is a protein_coding_gene from Dmel. It has 31 annotated transcripts and 31 polypeptides (25 unique). Gene sequence location is 3L:2377655..2499226. Its molecular function is described by: phosphatidylinositol-4,5-bisphosphate binding; actin filament binding. It is involved in the biological process d…
LOC128680463	Unc-115a	Uncoordinated 115a	Unc-115a	Uncoordinated 115a	18922.2	15953.1	18922.2	12134.7	7116.9	17894.2	17676.5	15331.2	8060.69	16500	17017.3	12936.4	7942.57	27412	15132.7	11696.1	6844.4	13882.4	13985.9	8574.96	5619.95	FBgn0051352	FBpp0310681	0	The gene Uncoordinated 115a is referred to in FlyBase by the symbol Dmel\Unc-115a (CG31352, FBgn0051352). It is a protein_coding_gene from Dmel. It has 8 annotated transcripts and 8 polypeptides (all unique). Gene sequence location is 3R:9694386..9705417. Its molecular function is described by: actin binding; actin filament binding. It is involved in the biological process described with: lamelli…
LOC128674911	LOC128674911	uncharacterized protein			18909.5	8485.62	18909.5	13308.7	12774.4	19849.1	8568.18	15356.9	16304.9	7611.88	4664.02	10701.1	11165.1	32850.7	6878.82	13371.7	11596.6	15326.4	13831.4	13805.3	12031.1		FBpp0079637	0
LOC128673464	Hel89B	Helicase 89B	Hel89B	Helicase 89B	18879.2	6989.36	18879.2	1785.01	1173.7	21779.1	7710.95	1583.01	1106.87	12744.3	6801.19	1769.81	1170.24	25812.4	6930.29	2208.01	1121.53	15180.7	6515	1579.21	1296.16	FBgn0022787	FBpp0310842	0	The gene Helicase 89B is referred to in FlyBase by the symbol Dmel\Hel89B (CG4261, FBgn0022787). It is a protein_coding_gene from Dmel. It has 2 annotated transcripts and 2 polypeptides (1 unique). Gene sequence location is 3R:15973298..15983451. Its molecular function is described by: DNA binding; ATP binding; ATP hydrolysis activity; TBP-class protein binding; ATP-dependent chromatin remodeler …
LOC128683552	Dgp-1	Dgp-1	Gtpbp1	GTP binding protein 1	18762.8	19199.2	19199.2	1767.08	1892.98	12255.8	17348.1	1543.91	1785.93	12165.6	15789.8	1667.82	1909.69	36420.3	25351	1871.2	1750.26	14209.5	18308	1985.38	2126.04	FBgn0027836	FBpp0085953	0	The gene GTP binding protein 1 is referred to in FlyBase by the symbol Dmel\Gtpbp1 (CG5729, FBgn0027836). It is a protein_coding_gene from Dmel. It has 2 annotated transcripts and 2 polypeptides (1 unique). Gene sequence location is 2R:18168413..18172607. Its molecular function is described by: translation elongation factor activity; GTPase activity; GTP binding. It is involved in the biological …
LOC128674282	SrpRalpha	Signal recognition particle receptor alpha	SrpRalpha	Signal recognition particle receptor alpha	18712.8	20862.8	20862.8	7887.44	2940.58	11537.1	19756.6	7387.18	3315.81	13856.1	18878.6	7831.56	2778.58	36891.8	27712.6	8831.35	2843.65	12566.2	17103.5	7499.67	2824.28	FBgn0010391	FBpp0073336	0	The gene Signal recognition particle receptor alpha is referred to in FlyBase by the symbol Dmel\SrpRŒ± (CG2522, FBgn0010391). It is a protein_coding_gene from Dmel. It has one annotated transcript and one polypeptide. Gene sequence location is X:11126877..11129087. Its molecular function is described by: GTPase activity; RNA binding; GTP binding; ATP hydrolysis activity; signal recognition parti…
LOC128683816	Ttd14	TRPL translocation defect 14	Ttd14	TRPL translocation defect 14	18612.3	18946.3	18946.3	4759.02	7143.01	33650.8	33464	4295.98	9750.6	17225	15481.1	7914.39	7204.58	12561	10914.4	3598.35	6467.9	11012.4	15925.7	3227.34	5148.96	FBgn0284257	FBpp0112273	0	The gene TRPL translocation defect 14 is referred to in FlyBase by the symbol Dmel\Ttd14 (CG30118, FBgn0284257). It is a protein_coding_gene from Dmel. It has 3 annotated transcripts and 3 polypeptides (all unique). Gene sequence location is 2R:18430315..18440475. Its molecular function is described by: GTP binding; phosphatidic acid binding; phosphatidylinositol binding. It is involved in the bi…
LOC128681853	LOC128681853	P protein-like	hoe1	hoepel1	18561.2	8174.45	18561.2	1270.8	1234.62	21639.7	9534.89	1271.54	1351.18	17526.5	8020.52	1468.77	1273.29	19052	8979.35	1531.56	960.626	16026.6	6163.05	811.356	1353.39	FBgn0041150	FBpp0307798	0	The gene hoepel1 is referred to in FlyBase by the symbol Dmel\hoe1 (CG12787, FBgn0041150). It is a protein_coding_gene from Dmel. It has 9 annotated transcripts and 9 polypeptides (4 unique). Gene sequence location is 2L:4908581..4932384. Its molecular function is described by: monoatomic ion transmembrane transporter activity. It is involved in the biological process described with: transmembran…
LOC128683699	RpL30	Ribosomal protein L30	RpL30	Ribosomal protein L30	18419.6	38464.6	38464.6	6233.01	6668.84	17175.5	42726.3	7017.04	7304.82	20892.3	32088.2	7205.97	6410.91	21518.8	43015.6	5740.7	7075.39	14092	36028.2	4968.33	5884.23	FBgn0086710	FBpp0309280	2.04e-65	The gene Ribosomal protein L30 is referred to in FlyBase by the symbol Dmel\RpL30 (CG10652, FBgn0086710). It is a protein_coding_gene from Dmel. It has 3 annotated transcripts and 3 polypeptides (1 unique). Gene sequence location is 2L:19008031..19009306. Its molecular function is described by: RNA binding; structural constituent of ribosome. It is involved in the biological process described wit…
LOC128672032	chic	chickadee	chic	chickadee	18349.8	34212.3	34212.3	12666.6	22182.5	17692.8	36310.5	12874.5	22948.8	20746.1	30939.7	11094.9	19996.6	17612.4	40118.5	13067.3	22656.2	17347.9	29480.7	13629.8	23128.6	FBgn0000308	FBpp0301152	5e-72	The gene chickadee is referred to in FlyBase by the symbol Dmel\chic (CG9553, FBgn0000308). It is a protein_coding_gene from Dmel. It has 6 annotated transcripts and 6 polypeptides (1 unique). Gene sequence location is 2L:5972115..5981018. Its molecular function is described by: actin binding; protein binding; actin monomer binding. It is involved in the biological process described with 21 uniqu…
LOC128673836	RpL29	Ribosomal protein L29	RpL29	Ribosomal protein L29	18193.6	27225.6	27225.6	3636.62	4751.9	10883.4	28198.8	4329.69	5055.34	14852.1	20498.9	4152.85	4526.12	37447.4	37252	3062.41	5179.1	9591.44	22952.9	3001.53	4247.03	FBgn0016726	FBpp0296949	4.92e-27	The gene Ribosomal protein L29 is referred to in FlyBase by the symbol Dmel\RpL29 (CG10071, FBgn0016726). It is a protein_coding_gene from Dmel. It has 3 annotated transcripts and 3 polypeptides (1 unique). Gene sequence location is 2R:21293768..21294404. Its molecular function is described by: structural constituent of ribosome. It is involved in the biological process described with: cytoplasmi…
LOC128677437	Spp	Signal peptide peptidase	Spp	Signal peptide peptidase	18100.2	16991.6	18100.2	3285.93	1202.79	12069.9	15551	2827.58	1117.54	10651.8	16038	3237.96	1338.25	37994.6	23064.2	3904.1	1141.71	11684.5	13313.4	3174.06	1213.68	FBgn0031260	FBpp0077740	2.6e-175	The gene Signal peptide peptidase is referred to in FlyBase by the symbol Dmel\Spp (CG11840, FBgn0031260). It is a protein_coding_gene from Dmel. It has one annotated transcript and one polypeptide. Gene sequence location is 2L:542786..544653. Its molecular function is described by: aspartic endopeptidase activity, intramembrane cleaving. It is involved in the biological process described with: c…
LOC128679588	Vha13	Vacuolar H[+] ATPase 13kD subunit	Vha13	Vacuolar H[+] ATPase 13kD subunit	18097.6	16155.8	18097.6	10309.8	7661.42	16109.7	17356.4	10813.4	7408.3	14852.1	12461	11577.7	8454.91	27955.1	19147.4	10516.1	8317.46	13473.5	15658.5	8332.04	6464.98	FBgn0283536	FBpp0311933	2.44e-54	The gene Vacuolar H[+] ATPase 13kD subunit is referred to in FlyBase by the symbol Dmel\Vha13 (CG6213, FBgn0283536). It is a protein_coding_gene from Dmel. It has 2 annotated transcripts and 2 polypeptides (1 unique). Gene sequence location is 3R:19643018..19644386. Its molecular function is described by: ATP hydrolysis activity; proton-transporting ATPase activity, rotational mechanism. It is in…
LOC128683132	LOC128683132	CD63 antigen	Tsp39D	Tetraspanin 39D	18058.2	8990.68	18058.2	17785.8	6652.2	19183	9604.09	20268.4	5974.97	13898.8	10654	18825.7	9055.66	14775.2	4241.51	15208.3	5445.14	24376	11463.1	16841	6133.03	FBgn0032943	FBpp0271912	1.97e-65	The gene Tetraspanin 39D is referred to in FlyBase by the symbol Dmel\Tsp39D (CG8666, FBgn0032943). It is a protein_coding_gene from Dmel. It has one annotated transcript and one polypeptide. Gene sequence location is 2L:21344607..21358271. Its molecular function is described by: . It is involved in the biological process described with: . 13 alleles are reported. No phenotypic data is available.…
LOC128676128	Dhc64C	Dynein heavy chain 64C	Dhc64C	Dynein heavy chain 64C	18021.8	10808.3	18021.8	9096.52	7734.98	13857.5	9010.22	8773.33	7512.32	10130.9	12415.9	9143.31	7891.29	35506.8	12981.9	9952.66	7484.28	12591.8	8825.27	8516.8	8052.02	FBgn0261797	FBpp0304991	0	The gene Dynein heavy chain 64C is referred to in FlyBase by the symbol Dmel\Dhc64C (CG7507, FBgn0261797). It is a protein_coding_gene from Dmel. It has 8 annotated transcripts and 8 polypeptides (all unique). Gene sequence location is 3L:4807368..4825687. Its molecular function is described by 6 unique terms, many of which group under: binding; protein binding; microtubule motor activity; ATP-de…
LOC128681536	LOC128681536	aldo-keto reductase AKR2E4-like			18013.4	9514.1	18013.4	23.4376	88.95	12252.7	9611.32	33.7099	44.8083	14112	11940	44.508	187.551	37556.8	9850.69	2.82445	59.4749	8132.15	6654.38	12.708	63.9664		FBpp0073029	5e-79
LOC128673909	Echs1	Enoyl-CoA hydratase, short chain 1	Echs1	Enoyl-CoA hydratase, short chain 1	17936.6	15691.6	17936.6	11327.4	3803.34	16744.8	15545.8	12275.8	3444.37	17307.2	14593	14131.3	5026.26	25189.4	11325	9509.93	3383.17	12504.9	21302.4	9392.67	3359.58	FBgn0033879	FBpp0086769	2.93e-126	The gene Enoyl-CoA hydratase, short chain 1 is referred to in FlyBase by the symbol Dmel\Echs1 (CG6543, FBgn0033879). It is a protein_coding_gene from Dmel. It has 2 annotated transcripts and 2 polypeptides (1 unique). Gene sequence location is 2R:13852947..13854331. Its molecular function is described by: catalytic activity; 3-hydroxypropionyl-CoA dehydratase activity; enoyl-CoA hydratase activi…
LOC128679803	LOC128679803	tubulin beta-1 chain	betaTub56D	beta-Tubulin at 56D	17915.5	6455.07	17915.5	41521.6	48603.4	13783.1	5688.71	24865.1	42860.7	7209.81	5696.71	63198.9	52676.8	35986.7	5149.61	42375.9	43291.4	14682.3	9285.23	35646.4	55584.8	FBgn0284243	FBpp0085720	0	The gene beta-Tubulin at 56D is referred to in FlyBase by the symbol Dmel\Œ≤Tub56D (CG9277, FBgn0284243). It is a protein_coding_gene from Dmel. It has 2 annotated transcripts and 2 polypeptides (all unique). Gene sequence location is 2R:19447319..19451600. Its molecular function is described by: GTP binding; GTPase activity; structural constituent of cytoskeleton. It is involved in the biologica…
LOC128677669	bun	bunched	bun	bunched	17798.8	11837.1	17798.8	9902.03	8922.65	25341.9	11321.7	8052.61	9140.89	8717.56	8266.64	11782.9	8341.6	16143.3	8621.5	9336.93	8937.7	20992.3	19138.5	10435.7	9270.41	FBgn0259176	FBpp0289748	3.43e-48	The gene bunched is referred to in FlyBase by the symbol Dmel\bun (CG42281, FBgn0259176). It is a protein_coding_gene from Dmel. It has 10 annotated transcripts and 10 polypeptides (9 unique). Gene sequence location is 2L:12455540..12546611. Its molecular function is described by: protein homodimerization activity. It is involved in the biological process described with 14 unique terms, many of w…
LOC128681051	deltaCOP	Coat Protein (coatomer) delta	deltaCOP	Coat Protein (coatomer) delta	17722.7	15769.3	17722.7	3661.63	2668.44	11317.1	14736.1	3855.73	2706.63	10840.6	14852.5	3359.74	2754.16	39821.5	19765.1	3783.35	2360.41	8911.63	13723.4	3647.68	2852.56	FBgn0028969	FBpp0291138	0	The gene Coat Protein (coatomer) delta is referred to in FlyBase by the symbol Dmel\Œ¥COP (CG14813, FBgn0028969). It is a protein_coding_gene from Dmel. It has 2 annotated transcripts and 2 polypeptides (all unique). Gene sequence location is X:1859141..1861790. Its molecular function is unknown. It is involved in the biological process described with 7 unique terms, many of which group under: ce…
LOC128675863	Acadvl	Acyl-CoA dehydrogenase very long chain	Acadvl	Acyl-CoA dehydrogenase very long chain	17647.9	16227.2	17647.9	10077.7	5436.34	15611	17851.1	9971.37	5646.91	11126.9	13823.9	12778.1	5968.89	32547.6	13594.6	9709.05	4824.37	11306.3	19639.1	7852.07	5305.17	FBgn0034432	FBpp0311550	0	The gene Acyl-CoA dehydrogenase very long chain is referred to in FlyBase by the symbol Dmel\Acadvl (CG7461, FBgn0034432). It is a protein_coding_gene from Dmel. It has 2 annotated transcripts and 2 polypeptides (1 unique). Gene sequence location is 2R:19305172..19307445. Its molecular function is described by: long-chain fatty acyl-CoA dehydrogenase activity; very-long-chain fatty acyl-CoA dehyd…
LOC128683541	mys	myospheroid	mys	myospheroid	17634.1	7090.31	17634.1	3656.05	10896.8	20134.1	6628.57	3186.26	11860.9	9287.16	5210.62	3844.38	10684	20996.8	6038.11	3636.48	8804.95	20118.3	10483.9	3957.07	12237.4	FBgn0004657	FBpp0309123	0	The gene myospheroid is referred to in FlyBase by the symbol Dmel\mys (CG1560, FBgn0004657). It is a protein_coding_gene from Dmel. It has 4 annotated transcripts and 4 polypeptides (2 unique). Gene sequence location is X:8061645..8070237. Its molecular function is described by: protein binding; protein heterodimerization activity; extracellular matrix protein binding; integrin binding. It is inv…
LOC128673383	eIF3b	eukaryotic translation initiation factor 3 subunit b	eIF3b	eukaryotic translation initiation factor 3 subunit b	17526	20549.3	20549.3	11063.9	10568.8	12807.2	18197.1	10729.2	11155.7	14224.7	20873.2	10773.4	9442	30245	26572.8	11597.9	10946.6	12826.9	16554.1	11155.2	10730.9	FBgn0034237	FBpp0086098	0	The gene eukaryotic translation initiation factor 3 subunit b is referred to in FlyBase by the symbol Dmel\eIF3b (CG4878, FBgn0034237). It is a protein_coding_gene from Dmel. It has 2 annotated transcripts and 2 polypeptides (1 unique). Gene sequence location is 2R:17536213..17539142. Its molecular function is described by: mRNA binding; protein binding; translation initiation factor binding; RNA…
LOC128681150	RhoGEF2	Rho guanine nucleotide exchange factor 2	RhoGEF2	Rho guanine nucleotide exchange factor 2	17502.9	7293.28	17502.9	3197.45	3769.25	11075.4	6377.59	2785.78	3641.74	17203.6	7957.96	3828.31	3918.05	29626.2	7924.18	3417.59	3674.17	12106.2	6913.4	2758.12	3843.03	FBgn0023172	FBpp0309117	9.24e-55	The gene Rho guanine nucleotide exchange factor 2 is referred to in FlyBase by the symbol Dmel\RhoGEF2 (CG9635, FBgn0023172). It is a protein_coding_gene from Dmel. It has 5 annotated transcripts and 5 polypeptides (4 unique). Gene sequence location is 2R:17027190..17044653. Its molecular function is described by: guanyl-nucleotide exchange factor activity; G protein-coupled receptor binding. It …
LOC128674868	LOC128674868	uncharacterized LOC128674868			17380.2	16242.6	17380.2	6831.48	20751.4	13885.4	14028.6	7671.69	28487.9	9390.72	9121.92	4681.38	16614.3	30847	16667	7456.55	17320	15397.9	25152.8	7516.29	20583.4		FBpp0111618	1.52e-27
LOC128675523	LOC128675523	enhancer of split mbeta protein-like	E(spl)mbeta-HLH	Enhancer of split mbeta, helix-loop-helix	17134.8	15128.2	17134.8	1456.16	1105.44	15106	17272.7	1026.13	1039.13	8233.25	7574.42	1936.1	1347.53	33482.1	18241.8	1577.46	892.124	11717.8	17424	1284.97	1142.98	FBgn0002733	FBpp0084355	7.4e-59	The gene Enhancer of split mbeta, helix-loop-helix is referred to in FlyBase by the symbol Dmel\E(spl)mŒ≤-HLH (CG14548, FBgn0002733). It is a protein_coding_gene from Dmel. It has one annotated transcript and one polypeptide. Gene sequence location is 3R:26005046..26006023. Its molecular function is described by 7 unique terms, many of which group under: binding; DNA binding; nucleic acid binding…
LOC128676454	LOC128676454	uncharacterized protein			17131.4	12816.1	17131.4	6395.98	3921.18	13228.6	13763.2	7275.26	3837.51	14267.3	11003.7	6655.81	4337.11	30127.1	13959.8	6391.73	3515.92	10902.5	12537.5	5261.11	3994.2		FBpp0079892	4.03e-116
LOC128670613	LOC128670613	uncharacterized LOC128670613			16995.8	5498.89	16995.8	13.6448	85.5723	17823	5024.62	20.2259	37.3402	25647.1	5234.21	23.4904	163.13	8949.32	5930.27	9.88558	73.8126	15564.1	5806.46	0.977538	68.0064
LOC128669273	Gdi	GDP dissociation inhibitor	Gdi	GDP dissociation inhibitor	16987.5	18306.8	18306.8	21801.2	10570.2	17454.3	20368	23605	12273.2	15245.1	15518	19670.7	9043.94	19334.1	22183	22953.6	9900.45	15916.7	15157.9	20975.5	11063.2	FBgn0004868	FBpp0311558	0	The gene GDP dissociation inhibitor is referred to in FlyBase by the symbol Dmel\Gdi (CG4422, FBgn0004868). It is a protein_coding_gene from Dmel. It has 3 annotated transcripts and 3 polypeptides (1 unique). Gene sequence location is 2L:9491176..9494876. Its molecular function is described by: Rab GDP-dissociation inhibitor activity; GDP-dissociation inhibitor activity. It is involved in the bio…
LOC128669763	Surf4	Surfeit 4	Surf4	Surfeit 4	16971.1	18273.2	18273.2	10136.6	2526.92	11800.4	15672.9	10069.1	2406.31	13448	15090.4	9629.81	2829.86	29142.1	28609.6	12506.7	2189.95	13494	13719.9	8340.84	2681.54	FBgn0019925	FBpp0082571	6.75e-162	The gene Surfeit 4 is referred to in FlyBase by the symbol Dmel\Surf4 (CG6202, FBgn0019925). It is a protein_coding_gene from Dmel. It has one annotated transcript and one polypeptide. Gene sequence location is 3R:15343653..15346176. Its molecular function is unknown. It is involved in the biological process described with: Golgi organization. 9 alleles are reported. The phenotypes of these allel…
LOC128679098	Osbp	Oxysterol binding protein	Osbp	Oxysterol binding protein	16855.8	17520.6	17520.6	12450.6	5999.57	11757	17172.5	13906.7	6655.1	10727.9	16889.1	11329.2	5680.24	33427.4	19034.7	13856.8	5903.95	11510.8	16986.1	10709.9	5758.99	FBgn0020626	FBpp0084176	0	The gene Oxysterol binding protein is referred to in FlyBase by the symbol Dmel\Osbp (CG6708, FBgn0020626). It is a protein_coding_gene from Dmel. It has one annotated transcript and one polypeptide. Gene sequence location is 3R:24934869..24938222. Its molecular function is described by: sterol binding; sterol transfer activity; phosphatidylinositol-4-phosphate binding; lipid binding; cholesterol…
LOC128675230	LOC128675230	voltage-dependent anion-selective channel-like	porin	porin	16846.4	17044.3	17044.3	3677.81	13584.2	10787.3	14025.5	2992.76	14369.6	12296.6	13249.6	4959.56	12996.7	32210.8	28183.2	3522.8	14869.3	12090.9	12718.7	3236.14	12101.4	FBgn0004363	FBpp0304343	7.35e-121	The gene porin is referred to in FlyBase by the symbol Dmel\porin (CG6647, FBgn0004363). It is a protein_coding_gene from Dmel. It has 5 annotated transcripts and 5 polypeptides (1 unique). Gene sequence location is 2L:10847227..10850848. Its molecular function is described by: voltage-gated monoatomic anion channel activity. It is involved in the biological process described with 9 unique terms,…
LOC128682820	whd	withered	whd	withered	16763.2	12598.2	16763.2	5600.89	2986.17	17110.4	13273.7	4913.55	2943.48	17331.6	13026	5650.67	3360.28	16972.6	11024.7	6888.13	2735.85	15638.2	13068.3	4951.23	2905.08	FBgn0261862	FBpp0087399	0	The gene withered is referred to in FlyBase by the symbol Dmel\whd (CG12891, FBgn0261862). It is a protein_coding_gene from Dmel. It has 4 annotated transcripts and 4 polypeptides (2 unique). Gene sequence location is 2R:10469473..10478567. Its molecular function is described by: acyltransferase activity; carnitine O-palmitoyltransferase activity. It is involved in the biological process describe…
LOC128683319	LOC128683319	uncharacterized protein			16710.8	10480.6	16710.8	763.08	411.874	21800.8	11126.5	616.89	297.122	14916.1	8004.11	855.543	570.466	9530.23	8680.32	818.385	361.098	20596.2	14111.4	761.502	418.812		FBpp0073002	1.53e-112
LOC128677821	Gcat	Glycine C-acetyltransferase	Gcat	Glycine C-acetyltransferase	16692.2	16695.8	16695.8	8014.83	2958.38	12237.2	17425.6	6853.89	2184.94	25482.6	20382	14185.7	3983.49	18685.8	15619.2	6415.03	2456	10363.3	13356.4	4604.69	3209.09	FBgn0036208	FBpp0075815	0	The gene Glycine C-acetyltransferase is referred to in FlyBase by the symbol Dmel\Gcat (CG10361, FBgn0036208). It is a protein_coding_gene from Dmel. It has one annotated transcript and one polypeptide. Gene sequence location is 3L:11798948..11800861. Its molecular function is described by: pyridoxal phosphate binding; glycine C-acetyltransferase activity. It is involved in the biological process…
LOC128681687	by	blistery	by	blistery	16662	4435.51	16662	10728.6	2875.98	9789.77	3270.91	12873.8	2377.51	12074.2	4122.55	5471.4	3600.09	34622.8	4637.35	8692.95	2488.92	10161.4	5711.22	15876.2	3037.39	FBgn0000244	FBpp0290315	3.12e-73	The gene blistery is referred to in FlyBase by the symbol Dmel\by (CG9379, FBgn0000244). It is a protein_coding_gene from Dmel. It has 3 annotated transcripts and 3 polypeptides (1 unique). Gene sequence location is 3R:9528238..9533011. Its molecular function is described by: cytoskeletal protein-membrane anchor activity; actin filament binding; phosphotyrosine residue binding. It is involved in …
LOC128677229	LOC128677229	uncharacterized LOC128677229	sage	salivary gland-expressed bHLH	16631.4	21874	21874	17.7038	32.1789	13445.4	26262.3	4.04518	11.7355	14687.7	18960.7	34.6174	92.31	26368.1	20966.1	15.5345	12.2136	12024.4	21307	16.6181	12.4566	FBgn0037672	FBpp0312049	5.3e-35	The gene salivary gland-expressed bHLH is referred to in FlyBase by the symbol Dmel\sage (CG12952, FBgn0037672). It is a protein_coding_gene from Dmel. It has 2 annotated transcripts and 2 polypeptides (1 unique). Gene sequence location is 3R:9262654..9264142. Its molecular function is described by: DNA-binding transcription factor activity, RNA polymerase II-specific; protein dimerization activi…
LOC128680248	LOC128680248	epidermal growth factor receptor kinase substrate 8-like protein 1			16598.8	10644.2	16598.8	2772.2	1940.28	13321.5	10367.3	3099.28	1552.29	7779.4	9032.7	1842.14	1988.82	33852.5	12008.8	3161.97	1691.32	11441.8	11168.1	2985.4	2528.69		FBpp0082815	2.6e-83
LOC128674093	beta-Spec	beta Spectrin	beta-Spec	beta Spectrin	16591.5	6686.61	16591.5	13759.6	13287.3	12928.1	6110.1	11844.3	13828.7	11157.4	7427.78	16095.2	14934.7	30468.1	7380.05	15195.5	13015.5	11812.3	5828.53	11903.5	11370.2	FBgn0250788	FBpp0306508	0	The gene beta Spectrin is referred to in FlyBase by the symbol Dmel\Œ≤-Spec (CG5870, FBgn0250788). It is a protein_coding_gene from Dmel. It has 3 annotated transcripts and 3 polypeptides (all unique). Gene sequence location is X:17657372..17669371. Its molecular function is described by 7 unique terms, many of which group under: binding; cytoskeletal protein binding; protein binding; actin bindi…
LOC128679414	LOC128679414	uncharacterized LOC128679414	Smr	Smrter	16574.1	12549.8	16574.1	7942.77	6808.82	12181.4	11902.1	7668.32	6035.25	10152.2	11613.9	6139.02	6267.31	31789.9	13761.3	9341.87	6688.81	12172.7	12922	8621.88	8243.92	FBgn0265523	FBpp0305909	5.21e-96	The gene Smrter is referred to in FlyBase by the symbol Dmel\Smr (CG4013, FBgn0265523). It is a protein_coding_gene from Dmel. It has 4 annotated transcripts and 4 polypeptides (2 unique). Gene sequence location is X:12684203..12742618. Its molecular function is described by: chromatin binding; transcription corepressor activity; protein binding. It is involved in the biological process described…
LOC128682622	LOC128682622	uncharacterized LOC128682622			16513.7	10498.9	16513.7	10974.8	12023.1	16075.7	10687.5	12029	12782.6	7554	8520.97	8163.52	11809.8	26250.2	9149.69	11314	11185.5	16174.9	13637.5	12392.7	12314.5		FBpp0080672	9.67e-47
LOC128683988	Srrm234	Serine-arginine repetitive matrix 2/3/4	Srrm234	Serine-arginine repetitive matrix 2/3/4	16460.6	28377.4	28377.4	6864.2	4463.94	13758.3	23693.7	6257.9	4150.1	14124.2	33689.1	6072.87	5005.25	23400.4	28642.7	8012.97	4511.6	14559.7	27484	7113.05	4188.79	FBgn0035253	FBpp0301191	2.05e-62	The gene Serine-arginine repetitive matrix 2/3/4 is referred to in FlyBase by the symbol Dmel\Srrm234 (CG7971, FBgn0035253). It is a protein_coding_gene from Dmel. It has 10 annotated transcripts and 10 polypeptides (9 unique). Gene sequence location is 3L:1654247..1665064. Its molecular function is unknown. It is involved in the biological process described with: alternative mRNA splicing, via s…
LOC128676547	Aldhx	aldehyde dehydrogenase X, mitochondrial-like			16394.3	76477.8	76477.8	20252.4	7106.6	19567.1	103158	19979.8	3444.37	11687.4	51125.8	26137.3	16638.8	19169.9	49597.8	16865.5	3424.59	15152.6	102030	18026.8	4918.68		FBpp0084452	0
LOC128672423	sqd	squid	sqd	squid	16235.6	16737	16737	33446.5	43408.8	9845.53	13063	33556.1	40321.6	11763.5	18374.1	31786.8	43053.1	33044.3	20903.6	31503.2	43878.7	10289.1	14607.3	36939.7	46381.7	FBgn0263396	FBpp0082319	5.68e-100	The gene squid is referred to in FlyBase by the symbol Dmel\sqd (CG16901, FBgn0263396). It is a protein_coding_gene from Dmel. It has 5 annotated transcripts and 5 polypeptides (4 unique). Gene sequence location is 3R:13634862..13646304. Its molecular function is described by: RNA binding; mRNA 3'-UTR binding. It is involved in the biological process described with 19 unique terms, many of which …
LOC128678063	Nha1	sodium/hydrogen exchanger 9B2-like	Nha1	Na[+]/H[+] hydrogen antiporter 1	16090.5	1251.58	16090.5	59.5502	1217.84	16038.5	1623.58	10.7872	1142.08	15476.6	1121.91	176.796	1096	19102.6	899.528	18.3589	1337.12	13744.4	1361.31	32.2587	1296.16	FBgn0031865	FBpp0079002	0	The gene Na[+]/H[+] hydrogen antiporter 1 is referred to in FlyBase by the symbol Dmel\Nha1 (CG10806, FBgn0031865). It is a protein_coding_gene from Dmel. It has 2 annotated transcripts and 2 polypeptides (all unique). Gene sequence location is 2L:6860905..6870389. Its molecular function is described by: chloride transmembrane transporter activity; antiporter activity; sodium:proton antiporter ac…
LOC128679251	slgA	sluggish A	slgA	sluggish A	16049.7	13387.4	16049.7	1049.66	2590.83	12475.8	10822.8	662.062	2959.48	14209.4	14279.2	1519.45	3111.68	24827.4	16451.3	1219.46	2624.33	12686.4	11996.2	797.671	1667.84	FBgn0003423	FBpp0300182	0	The gene sluggish A is referred to in FlyBase by the symbol Dmel\slgA (CG1417, FBgn0003423). It is a protein_coding_gene from Dmel. It has 14 annotated transcripts and 14 polypeptides (5 unique). Gene sequence location is X:21374002..21385159. Its molecular function is described by: proline dehydrogenase activity; FAD binding. It is involved in the biological process described with: locomotory be…
LOC128682441	LOC128682441	uncharacterized protein			16049	14415.8	16049	326.625	192.782	13835.8	15435.3	273.724	173.365	11541.2	13729.5	418.499	295.978	27694.1	16582.4	360.117	164.087	11124.8	11916.1	254.16	137.696		FBpp0288654	1.28e-60
LOC128674022	LOC128674022	calcineurin subunit B type 2	CanB2	Calcineurin B2	15986.6	14520	15986.6	6696.5	2386.18	17767.2	17137.4	5932.26	2442.59	14885.6	14696.6	7296.85	2592.5	14817.3	12791.9	7239.07	2369.44	16476.4	13453.9	6317.83	2140.18	FBgn0015614	FBpp0301600	2.74e-113	The gene Calcineurin B2 is referred to in FlyBase by the symbol Dmel\CanB2 (CG11217, FBgn0015614). It is a protein_coding_gene from Dmel. It has 2 annotated transcripts and 2 polypeptides (1 unique). Gene sequence location is 2R:7786010..7789053. Its molecular function is described by: calcium ion binding; protein binding; calmodulin binding; phosphatase binding; calcium-dependent protein serine/…
LOC128673935	KdelR	KDEL receptor	KdelR	KDEL receptor	15908.4	20322.5	20322.5	7494.22	5515.51	14446.1	16673.7	6568.03	5843.75	18650.5	17351.6	8399.04	5014.05	15499.3	31099.9	7486.21	5175.91	15037.6	16164.9	7523.62	6028.33	FBgn0267330	FBpp0079613	4.15e-130	The gene KDEL receptor is referred to in FlyBase by the symbol Dmel\KdelR (CG5183, FBgn0267330). It is a protein_coding_gene from Dmel. It has 3 annotated transcripts and 3 polypeptides (1 unique). Gene sequence location is 2L:10426887..10428632. Its molecular function is described by: ER retention sequence binding; KDEL sequence binding. It is involved in the biological process described with: p…
LOC128674211	eIF5	eukaryotic translation initiation factor 5	eIF5	eukaryotic translation initiation factor 5	15863.2	20093.5	20093.5	6153.07	6885.03	9365.34	15994.1	5651.12	6873.27	10100.4	20029.3	5404.64	6585.27	34180.9	28656.2	7255.31	7236.83	9806.12	15694.5	6301.21	6844.74	FBgn0030719	FBpp0089139	5.24e-160	The gene eukaryotic translation initiation factor 5 is referred to in FlyBase by the symbol Dmel\eIF5 (CG9177, FBgn0030719). It is a protein_coding_gene from Dmel. It has 7 annotated transcripts and 7 polypeptides (1 unique). Gene sequence location is X:15987008..15991974. Its molecular function is described by: eukaryotic initiation factor eIF2 binding; GDP-dissociation inhibitor activity; trans…
LOC128675668	Zcchc7	Zinc finger CCHC-type containing 7	Zcchc7	Zinc finger CCHC-type containing 7	15849.3	17230.4	17230.4	6202.6	5236.99	17129	17649.7	6631.4	5727.99	15016.6	18046.9	6221.23	5393.54	16947.3	16477	6042.21	5058.56	14304.1	16748	5915.57	4767.85	FBgn0036668	FBpp0075089	6.21e-38	The gene Zinc finger CCHC-type containing 7 is referred to in FlyBase by the symbol Dmel\Zcchc7 (CG9715, FBgn0036668). It is a protein_coding_gene from Dmel. It has one annotated transcript and one polypeptide. Gene sequence location is 3L:16845386..16852350. Its molecular function is described by: RNA binding; zinc ion binding; nucleic acid binding. It is involved in the biological process descr…
LOC128677562	LOC128677562	3-ketoacyl-CoA thiolase, mitochondrial-like	Acaa	Acetyl-CoA acyltransferase	15729.5	5264.47	15729.5	27.5997	33.1103	15824.7	4957.48	20.2259	9.06835	13320	4650.69	37.7082	103.055	17498.7	5682.71	21.1834	5.84129	16274.5	5766.97	31.2812	14.4766	FBgn0040064	FBpp0079472	4.29e-97	The gene Acetyl-CoA acyltransferase is referred to in FlyBase by the symbol Dmel\Acaa (CG4600, FBgn0040064). It is a protein_coding_gene from Dmel. It has one annotated transcript and one polypeptide. Gene sequence location is 2L:9915253..9917220. Its molecular function is described by: acetyl-CoA C-acetyltransferase activity; acetyl-CoA C-acyltransferase activity; acyltransferase activity, trans…
LOC128672641	drn	doctor no	drn	doctor no	15715.4	17779	17779	12661.3	10476.1	16221.3	20808	14412.3	12834.9	12957.6	15242.2	10336.4	8097.88	20163.3	16958.7	13676.7	9084.27	13519.5	18107	12219.7	11887.3	FBgn0266410	FBpp0310743	4.23e-36	The gene doctor no is referred to in FlyBase by the symbol Dmel\drn (CG45050, FBgn0266410). It is a protein_coding_gene from Dmel. It has 8 annotated transcripts and 8 polypeptides (2 unique). Gene sequence location is 3R:9340216..9362994. Its molecular function is described by: zinc ion binding; polyubiquitin modification-dependent protein binding; DNA binding. It is involved in the biological p…
LOC128679033	Ald1	Aldolase 1	Ald1	Aldolase 1	15634.6	10277.1	15634.6	27647.6	10715.7	12395.2	11466.2	29032.3	10856.9	11321.9	9966.94	31854.2	12990.8	28338.1	11106.8	29348.2	10714	10483.4	8568.57	20355.8	8301.15	FBgn0000064	FBpp0297612	0	The gene Aldolase 1 is referred to in FlyBase by the symbol Dmel\Ald1 (CG6058, FBgn0000064). It is a protein_coding_gene from Dmel. It has 10 annotated transcripts and 10 polypeptides (3 unique). Gene sequence location is 3R:26254069..26261591. Its molecular function is described by: fructose-1-phosphate aldolase activity; fructose-bisphosphate aldolase activity. It is involved in the biological …
LOC128675839	Scamp	scamp	Scamp	Scamp	15600.8	12119	15600.8	4215.69	4015.7	14907.7	12559	4379.58	4283.46	12354.4	11098.1	3146.47	3512.66	19094.1	11961	4658.23	3692.76	16047.1	12858.1	4678.49	4573.93	FBgn0040285	FBpp0304842	1.19e-104	The gene Scamp is referred to in FlyBase by the symbol Dmel\Scamp (CG9195, FBgn0040285). It is a protein_coding_gene from Dmel. It has 3 annotated transcripts and 3 polypeptides (2 unique). Gene sequence location is X:15446179..15449883. Its molecular function is unknown. It is involved in the biological process described with: synaptic vesicle exocytosis; neuromuscular synaptic transmission; lon…
LOC128671445	LOC128671445	uncharacterized LOC128671445	btsz	bitesize	15566.6	19492.5	19492.5	15873.6	12174.1	12410.7	19866.1	16424.8	13917.8	13755.6	21132.7	12199.5	11785.4	23362.5	16456.2	19581.2	11074	12737.5	20514.9	15288.7	11919.3	FBgn0266756	FBpp0306404	1.4e-130	The gene bitesize is referred to in FlyBase by the symbol Dmel\btsz (CG44012, FBgn0266756). It is a protein_coding_gene from Dmel. It has 9 annotated transcripts and 9 polypeptides (8 unique). Gene sequence location is 3R:14804092..14875488. Its molecular function is described by: neurexin family protein binding; small GTPase binding. It is involved in the biological process described with 12 uni…
LOC128683478	LOC128683478	uncharacterized protein			15554.7	13869.2	15554.7	11516.2	4829.3	15291.9	15708	10313.9	4286.66	19734.8	13912.1	11681.5	5177.66	12131.7	11991.7	12433.2	4719.76	15060.6	13865.1	11636.1	5133.13		FBpp0289716	5.89e-14
LOC128682880	Mcad	Medium-chain acyl-CoA dehydrogenase	Mcad	Medium-chain acyl-CoA dehydrogenase	15554.6	15668.5	15668.5	9742.36	4996.84	17767.2	16146.9	8175.99	4660.06	14453.1	15588.8	11557.9	5221.13	17048.3	12608.1	10769.6	4399.02	12949.6	18330	8465.96	5707.15	FBgn0035811	FBpp0076520	0	The gene Medium-chain acyl-CoA dehydrogenase is referred to in FlyBase by the symbol Dmel\Mcad (CG12262, FBgn0035811). It is a protein_coding_gene from Dmel. It has one annotated transcript and one polypeptide. Gene sequence location is 3L:7719350..7721472. Its molecular function is described by: medium-chain fatty acyl-CoA dehydrogenase activity; flavin adenine dinucleotide binding; acyl-CoA deh…
LOC128683766	Mtpalpha	Mitochondrial trifunctional protein alpha subunit	Mtpalpha	Mitochondrial trifunctional protein alpha subunit	15544.1	15582.1	15582.1	14375.6	9150.89	16769.6	17170.4	14408.3	10252.6	14916.1	14564.3	16448.2	9190.46	17157.8	12486.8	14280.4	8380.66	13332.9	18107	12365.4	8779.89	FBgn0028479	FBpp0079454	0	The gene Mitochondrial trifunctional protein alpha subunit is referred to in FlyBase by the symbol Dmel\MtpŒ± (CG4389, FBgn0028479). It is a protein_coding_gene from Dmel. It has 2 annotated transcripts and 2 polypeptides (all unique). Gene sequence location is 2L:9573563..9576769. Its molecular function is described by: enoyl-CoA hydratase activity; 3-hydroxyacyl-CoA dehydrogenase activity; long…
LOC128678689	LOC128678689	uncharacterized protein			15542.8	15587.3	15587.3	6598.66	2285.31	12147.4	14706.2	7275.93	1911.82	11312.7	13780.8	8449.73	3541.48	26443.9	20625.4	3882.91	1877.71	12267.2	13236.7	6786.07	1810.25		FBpp0074123	4.27e-60
LOC128669683	jbug	jitterbug	jbug	jitterbug	15536	10224.6	15536	7555.99	7079.13	11611.4	9329.36	6555.89	6784.72	10304.5	11772.9	8905.32	7303.73	29348.4	10903.4	8635.05	6708.99	10879.5	8892.64	6127.69	7519.08	FBgn0289650	FBpp0303266	0	The gene jitterbug is referred to in FlyBase by the symbol Dmel\jbug (CG30092, FBgn0289650). It is a protein_coding_gene from Dmel. It has 10 annotated transcripts and 10 polypeptides (6 unique). Gene sequence location is 2R:22717321..22740459. Its molecular function is described by: actin filament binding. It is involved in the biological process described with: establishment of body hair or bri…
LOC128679892	Mtpbeta	Mitochondrial trifunctional protein beta subunit	Mtpbeta	Mitochondrial trifunctional protein beta subunit	15457.8	10208.7	15457.8	13522.1	5694.93	15229.9	10147.3	11692.6	5824.54	12369.7	10332	15992.6	6269.76	25164.2	8045.51	14370.1	5261.41	9067.53	12309.8	12033	5424.01	FBgn0025352	FBpp0072135	0	The gene Mitochondrial trifunctional protein beta subunit is referred to in FlyBase by the symbol Dmel\MtpŒ≤ (CG4581, FBgn0025352). It is a protein_coding_gene from Dmel. It has one annotated transcript and one polypeptide. Gene sequence location is 2R:23866648..23868603. Its molecular function is described by: acetyl-CoA C-acetyltransferase activity; acyltransferase activity, transferring groups…
LOC128675140	mts	microtubule star	mts	microtubule star	15405.9	24180.3	24180.3	12763.1	7555.7	15992	28668.7	12496.2	6712.18	9948.13	15908.8	9906.13	7900.57	19140.4	21967.4	15832.5	7371.17	16542.9	30176.4	12817.5	8238.87	FBgn0004177	FBpp0310063	0	The gene microtubule star is referred to in FlyBase by the symbol Dmel\mts (CG7109, FBgn0004177). It is a protein_coding_gene from Dmel. It has 3 annotated transcripts and 3 polypeptides (1 unique). Gene sequence location is 2L:7827650..7833576. Its molecular function is described by: protein serine/threonine phosphatase activity; phosphatase regulator activity; RNA polymerase II CTD heptapeptide…
LOC128673184	fab1	fab1 kinase	fab1	fab1 kinase	15342.3	11234.2	15342.3	3483.15	1988.07	14845.7	11832.9	3826.74	1955.56	6405.67	8885.03	3310.9	2090.41	19317.2	9606.81	3271.42	1953.65	20800.6	14612	3523.53	1952.66	FBgn0028741	FBpp0088523	0	The gene fab1 kinase is referred to in FlyBase by the symbol Dmel\fab1 (CG6355, FBgn0028741). It is a protein_coding_gene from Dmel. It has 2 annotated transcripts and 2 polypeptides (1 unique). Gene sequence location is 2R:17773964..17781930. Its molecular function is described by: zinc ion binding; 1-phosphatidylinositol-3-phosphate 5-kinase activity; ATP binding; 1-phosphatidylinositol-5-kinas…
LOC128678131	LOC128678131	uncharacterized protein			15330.8	10430.6	15330.8	2312.9	2747.18	14597.9	9856.1	2013.15	2909.34	14687.7	9530.07	2264.35	2529	19384.6	12366.7	2459.39	2581.32	12653.1	9969.37	2514.72	2969.05		FBpp0309606	0
LOC128679285	eIF3c	eukaryotic translation initiation factor 3 subunit c	eIF3c	eukaryotic translation initiation factor 3 subunit c	15301.8	19016.1	19016.1	8225.51	9880.03	8990.48	15194.7	8226.55	10801.5	12485.4	20302	8233.99	9071.78	30556.5	27097.4	7816.67	9525.02	9174.87	13470.2	8624.81	10121.8	FBgn0034258	FBpp0309235	0	The gene eukaryotic translation initiation factor 3 subunit c is referred to in FlyBase by the symbol Dmel\eIF3c (CG4954, FBgn0034258). It is a protein_coding_gene from Dmel. It has 2 annotated transcripts and 2 polypeptides (1 unique). Gene sequence location is 2R:17665678..17669275. Its molecular function is described by: translation initiation factor activity; translation initiation factor bin…
LOC128679027	LOC128679027	uncharacterized LOC128679027			15257.9	15932	15932	9348.58	2699.87	17562.7	16773.8	9554.72	2499.13	18303.2	14263.8	9264.47	2788.84	8410.51	14687.8	9649.74	2516.53	16755	18002.5	8925.41	2994.97
LOC128670657	Sec63	Secretory 63	Sec63	Secretory 63	15197.3	12091.8	15197.3	9108.48	3577.57	10146	9960.41	9417.18	3865.25	12104.7	11730.8	7857.52	3406.68	28060.3	16111.8	9706.93	3362.99	10478.3	10564.1	9452.3	3675.37	FBgn0035771	FBpp0076558	0	The gene Secretory 63 is referred to in FlyBase by the symbol Dmel\Sec63 (CG8583, FBgn0035771). It is a protein_coding_gene from Dmel. It has one annotated transcript and one polypeptide. Gene sequence location is 3L:7360561..7364366. Its molecular function is described by: protein transmembrane transporter activity. It is involved in the biological process described with: post-translational prot…
LOC128683335	LOC128683335	eukaryotic translation initiation factor 4 gamma 3-like	eIF4G1	eukaryotic translation initiation factor 4G1	15114.1	17722.3	17722.3	7002.1	7738.17	13557	17513.3	5981.48	8285.27	14824.7	19501.1	6425.85	6614.09	16635.8	20066.6	8243.16	8038.67	15438.8	13808.2	7357.93	8014.65	FBgn0023213	FBpp0111817	7.75e-99	The gene eukaryotic translation initiation factor 4G1 is referred to in FlyBase by the symbol Dmel\eIF4G1 (CG10811, FBgn0023213). It is a protein_coding_gene from Dmel. It has 3 annotated transcripts and 3 polypeptides (2 unique). Gene sequence location is 4:915297..930715. Its molecular function is described by: mRNA binding; eukaryotic initiation factor 4E binding; RNA binding; translation init…
LOC128674539	CaBP1	calcium-binding protein 1	CaBP1	calcium-binding protein 1	15076.6	7378.62	15076.6	9971.47	9981.01	8538.16	6739.08	9390.89	10113.3	12208.2	8296.38	10927.3	10040.3	30868	8598.21	9731.65	8532.53	8691.85	5880.8	9835.98	11237.9	FBgn0025678	FBpp0311643	0	The gene calcium-binding protein 1 is referred to in FlyBase by the symbol Dmel\CaBP1 (CG5809, FBgn0025678). It is a protein_coding_gene from Dmel. It has 2 annotated transcripts and 2 polypeptides (1 unique). Gene sequence location is 2L:16354886..16356735. Its molecular function is described by: protein-disulfide reductase activity; protein disulfide isomerase activity. It is involved in the bi…
LOC128677123	RpS29	Ribosomal protein S29	RpS29	Ribosomal protein S29	15022.7	18667.7	18667.7	3792.65	4076.41	9975.65	19493.2	4523.86	4370.94	13993.2	15274	4402.59	4016.71	28557	21808	3161.97	4230.15	7564.79	18095.4	3082.18	3687.83	FBgn0261599	FBpp0306740	1.97e-33	The gene Ribosomal protein S29 is referred to in FlyBase by the symbol Dmel\RpS29 (CG8495, FBgn0261599). It is a protein_coding_gene from Dmel. It has 2 annotated transcripts and 2 polypeptides (1 unique). Gene sequence location is 3R:9778042..9779528. Its molecular function is described by: structural constituent of ribosome; zinc ion binding. It is involved in the biological process described w…
LOC128675757	LOC128675757	tyrosine-protein kinase CSK-like	Csk	C-terminal Src kinase	14953.3	6460	14953.3	3348.58	2598.41	9981.84	5170.24	3493.69	2637.29	10660.9	7856.44	3634.2	2472.83	26363.9	7017.3	3345.56	2450.15	12806.5	5796.01	2920.88	2833.37	FBgn0262081	FBpp0289776	7.54e-115	The gene C-terminal Src kinase is referred to in FlyBase by the symbol Dmel\Csk (CG42317, FBgn0262081). It is a protein_coding_gene from Dmel. It has 7 annotated transcripts and 7 polypeptides (3 unique). Gene sequence location is 3R:11633278..11650706. Its molecular function is described by: non-membrane spanning protein tyrosine kinase activity; protein tyrosine kinase activity; ATP binding. It…
LOC128677413	LOC128677413	cholinesterase 2	alpha-Est10	alpha-Esterase-10	14927.8	11619	14927.8	2914.58	1431.18	10412.5	10274.4	3757.3	1197.02	20133.9	13245.5	3353.56	1873.06	16046.5	13366.7	2770.79	1150.73	13118.3	9589.55	1776.67	1503.88	FBgn0015569	FBpp0288391	5.1e-56	The gene alpha-Esterase-10 is referred to in FlyBase by the symbol Dmel\Œ±-Est10 (CG1131, FBgn0015569). It is a protein_coding_gene from Dmel. It has 3 annotated transcripts and 3 polypeptides (all unique). Gene sequence location is 3R:7486583..7493845. Its molecular function is described by: carboxylesterase activity; serine hydrolase activity. The biological processes in which it is involved ar…
LOC128669852	ctrip	circadian trip	ctrip	circadian trip	14890.4	10722.6	14890.4	14303.9	6880.88	9833.14	8900.75	14653.7	7472.85	8677.96	10837.6	12033.2	6714.21	31520.5	12465.9	15314.2	6005.91	9530.11	10686	15214.4	7330.55	FBgn0260794	FBpp0306923	0	The gene circadian trip is referred to in FlyBase by the symbol Dmel\ctrip (CG42574, FBgn0260794). It is a protein_coding_gene from Dmel. It has 11 annotated transcripts and 11 polypeptides (9 unique). Gene sequence location is 3R:4786284..4812096. Its molecular function is described by: ubiquitin-protein transferase activity; ubiquitin protein ligase activity; zinc ion binding. It is involved in…
LOC128671777	Scp24	sialomucin core protein 24-like	vsg	visgun	14883	14394.1	14883	25408.9	9894.48	16453.6	15432.2	26083.3	10179.5	16658.4	14859.7	27383	10861.8	10106.9	12108.1	25169.4	8792.2	16312.9	15176.5	23000	9744.44	FBgn0045823	FBpp0303130	1.99e-14	The gene visgun is referred to in FlyBase by the symbol Dmel\vsg (CG16707, FBgn0045823). It is a protein_coding_gene from Dmel. It has 5 annotated transcripts and 5 polypeptides (3 unique). Gene sequence location is 3L:9714324..9717716. Its molecular function is described by: . It is involved in the biological process described with: regulation of cell population proliferation; behavioral respons…
LOC128672368	scrib	scribble	scrib	scribble	14829.4	19427	19427	12738.5	7720.57	15118.4	19723.6	13953.9	7699.56	8434.29	18633.5	13348.7	8659.07	20142.3	16387.6	12368.3	6708.99	15622.8	22963.4	11283.2	7814.67	FBgn0263289	FBpp0300855	0	The gene scribble is referred to in FlyBase by the symbol Dmel\scrib (CG43398, FBgn0263289). It is a protein_coding_gene from Dmel. It has 18 annotated transcripts and 18 polypeptides (17 unique). Gene sequence location is 3R:26536350..26604051. Its molecular function is described by: protein binding; protein kinase binding. It is involved in the biological process described with 38 unique terms,…
LOC128669375	LOC128669375	myosin-2 heavy chain-like	lva	lava lamp	14814	16818	16818	5644.56	3178.06	16342.1	18364.4	5962.6	3436.9	13981	14462.8	5780.48	3076.51	12034.9	18749.2	5791.54	3182.97	16898.1	15695.7	5043.61	3015.85	FBgn0029688	FBpp0309608	8.01e-16	The gene lava lamp is referred to in FlyBase by the symbol Dmel\lva (CG6450, FBgn0029688). It is a protein_coding_gene from Dmel. It has 2 annotated transcripts and 2 polypeptides (1 unique). Gene sequence location is X:3955543..3965327. Its molecular function is described by: actin filament binding; microtubule binding; protein binding; spectrin binding. It is involved in the biological process …
LOC128671950	LOC128671950	troponin I-like			14755	10623.5	14755	9168.38	22990.8	10217.3	10838.3	7175.48	20973.5	8763.25	4266.13	11172.1	21892.1	29213.7	17787.1	8417.57	24577	10825.8	9602.33	9908.32	24520.7
LOC128671895	Tsf1	Transferrin 1	Tsf1	Transferrin 1	14695.3	6359.42	14695.3	8547.06	1498.13	13377.3	6166.9	7576.63	1076.47	13429.7	6697.61	10509.5	2700.92	16353.8	5643.5	7641.55	1226.67	15620.3	6929.66	8460.59	988.449	FBgn0022355	FBpp0312205	2.16e-112	The gene Transferrin 1 is referred to in FlyBase by the symbol Dmel\Tsf1 (CG6186, FBgn0022355). It is a protein_coding_gene from Dmel. It has 2 annotated transcripts and 2 polypeptides (1 unique). Gene sequence location is X:18387084..18390344. Its molecular function is described by: iron ion binding. It is involved in the biological process described with: response to fungus; olfactory behavior;…
LOC128678152	Scsalpha1	Succinyl-coenzyme A synthetase alpha subunit 1	Scsalpha1	Succinyl-coenzyme A synthetase alpha subunit 1	14691.9	9090.53	14691.9	5736.17	3025.18	9371.53	8270.73	5982.15	3258.74	9887.21	7169.35	7466.22	3314.37	29782	13359.3	5302.2	3208.99	9726.89	7562.69	4194.13	2318.61	FBgn0004888	FBpp0292215	4.5e-171	The gene Succinyl-coenzyme A synthetase alpha subunit 1 is referred to in FlyBase by the symbol Dmel\ScsŒ±1 (CG1065, FBgn0004888). It is a protein_coding_gene from Dmel. It has 2 annotated transcripts and 2 polypeptides (1 unique). Gene sequence location is 3L:3814211..3818383. Its molecular function is described by: catalytic activity; succinate-CoA ligase activity; succinate-CoA ligase (ADP-for…
LOC128682567	LOC128682567	ferritin light chain-like	Fer2LCH	Ferritin 2 light chain homologue	14674.9	10802.4	14674.9	52265.7	26035.9	13680.9	10078.1	65047.2	29119.5	13240.8	9753.63	49084.3	25734	17591.4	7851.87	38737.3	18314.6	14186.5	15526.1	56193.7	30975.6	FBgn0015221	FBpp0304477	4.62e-49	The gene Ferritin 2 light chain homologue is referred to in FlyBase by the symbol Dmel\Fer2LCH (CG1469, FBgn0015221). It is a protein_coding_gene from Dmel. It has 5 annotated transcripts and 5 polypeptides (2 unique). Gene sequence location is 3R:30387804..30390584. Its molecular function is described by: ferrous iron binding; ferric iron binding. It is involved in the biological process describ…
LOC128670397	Sec22	Secretory 22	Sec22	Secretory 22	14663.6	22227.5	22227.5	5761.31	977.374	12416.9	22256	5152.21	899.366	14794.3	19733.9	6270.69	1125.3	17220.9	29212.6	6837.29	961.688	14222.3	17707.5	4785.05	923.136	FBgn0260855	FBpp0070136	1.2e-111	The gene Secretory 22 is referred to in FlyBase by the symbol Dmel\Sec22 (CG7359, FBgn0260855). It is a protein_coding_gene from Dmel. It has 2 annotated transcripts and 2 polypeptides (all unique). Gene sequence location is X:806076..808200. Its molecular function is described by: SNAP receptor activity. It is involved in the biological process described with: vesicle fusion with Golgi apparatus…
LOC128678853	LOC128678853	leucine-rich repeat and immunoglobulin-like domain-containing nogo receptor-interacting protein 3			14563.2	15099.6	15099.6	49425.2	4642.54	13699.5	15017	49601.4	5300.18	11416.3	13922.3	45280.7	4795.73	19418.3	14554.2	57285.5	3909.41	13718.9	16904.8	45533.2	4564.84		FBpp0294006	1.86e-155
LOC128673991	LOC128673991	uncharacterized protein			14517.7	27028.6	27028.6	650.616	280.282	15598.6	31492.4	506.322	285.92	18263.6	27372.9	961.868	326.26	11660.2	24990.7	693.403	272.947	12548.4	24258.5	440.869	236.002		FBpp0309598	1.09e-18
LOC128676761	eff	effete	eff	effete	14478.4	19620	19620	17874.9	12545.9	14455.4	20516.7	18940.2	13615.3	13341.3	17000.9	17119.5	11804.9	15288.8	20135.2	17514.4	12654.9	14828	20827.3	17925.6	12108.5	FBgn0011217	FBpp0307824	2.29e-106	The gene effete is referred to in FlyBase by the symbol Dmel\eff (CG7425, FBgn0011217). It is a protein_coding_gene from Dmel. It has 3 annotated transcripts and 3 polypeptides (1 unique). Gene sequence location is 3R:14732414..14741319. Its molecular function is described by: ubiquitin protein ligase binding; protein binding; ubiquitin conjugating enzyme activity. It is involved in the biologica…
LOC128677316	LOC128677316	uncharacterized LOC128677316			14405.2	25465.2	25465.2	10438.6	5900.05	21900	28104.8	10849.2	7452.58	12202.2	23223.7	11433.6	6087.09	4121.07	16485.6	10639	4721.35	19397.6	34046.6	8832.54	5339.17
LOC128683852	LOC128683852	thioester-containing protein 1 allele S3-like	Tep3	Thioester-containing protein 3	14360.6	13122.9	14360.6	7374.81	6628.4	10744	11797.8	6975.24	6761.25	6125.44	10029.5	10194.8	7615.33	27976.1	14702.5	7339.34	6186.46	12596.9	15961.7	4989.84	5950.56	FBgn0041181	FBpp0079101	2.45e-149	The gene Thioester-containing protein 3 is referred to in FlyBase by the symbol Dmel\Tep3 (CG7068, FBgn0041181). It is a protein_coding_gene from Dmel. It has one annotated transcript and one polypeptide. Gene sequence location is 2L:7702805..7710690. Its molecular function is described by: endopeptidase inhibitor activity. It is involved in the biological process described with: innate immune re…
LOC128674573	Eno	Enolase	Eno	Enolase	14358.7	7019.2	14358.7	6735.03	9814.71	5148.92	4664.16	5783.94	10121.3	6713.31	5958.22	9682.97	10501.9	40200.4	12972.1	6295.7	10146.3	5372.03	4482.33	5177.53	8489.35	FBgn0000579	FBpp0077574	0	The gene Enolase is referred to in FlyBase by the symbol Dmel\Eno (CG17654, FBgn0000579). It is a protein_coding_gene from Dmel. It has 6 annotated transcripts and 6 polypeptides (2 unique). Gene sequence location is 2L:1724768..1729636. Its molecular function is described by: phosphopyruvate hydratase activity; magnesium ion binding. It is involved in the biological process described with: gluco…
LOC128673116	usp	ultraspiracle	usp	ultraspiracle	14341.9	8676.74	14341.9	27771.2	7124.42	16813	11514.8	29697	6930.35	8778.48	6553.01	21104.2	8201.43	13781.8	6902.1	30546.4	7080.7	17994.5	9737.07	29737.2	6285.2	FBgn0003964	FBpp0305937	7.72e-137	The gene ultraspiracle is referred to in FlyBase by the symbol Dmel\usp (CG4380, FBgn0003964). It is a protein_coding_gene from Dmel. It has 2 annotated transcripts and 2 polypeptides (1 unique). Gene sequence location is X:2038798..2042311. Its molecular function is described by 15 unique terms, many of which group under: binding; protein binding; DNA binding; hormone binding; DNA-binding transc…
LOC128677127	fkh	fork head	fkh	fork head	14329.3	10953.2	14329.3	9.88556	186.997	15511.8	12516.6	10.7872	91.7503	10767.5	8959.89	18.545	231.019	17991.3	9899.71	1.41223	247.458	13046.7	12436.5	8.79784	177.759	FBgn0000659	FBpp0311419	4.15e-101	The gene fork head is referred to in FlyBase by the symbol Dmel\fkh (CG10002, FBgn0000659). It is a protein_coding_gene from Dmel. It has 5 annotated transcripts and 5 polypeptides (3 unique). Gene sequence location is 3R:28580976..28585264. Its molecular function is described by 6 unique terms, many of which group under: binding; DNA binding; transcription regulator activity; nucleic acid bindin…
LOC128680661	CkIalpha	Casein kinase Ialpha	CkIalpha	Casein kinase Ialpha	14321.3	18055.5	18055.5	7037.59	8629.02	14799.3	17890.3	6652.98	8624.53	13313.9	17792.6	6443.77	8124.75	14581.6	18839.8	7331.57	8722.64	14590.3	17699.3	7722.06	9044.17	FBgn0015024	FBpp0311373	2.27e-180	The gene Casein kinase Ialpha is referred to in FlyBase by the symbol Dmel\CkIŒ± (CG2028, FBgn0015024). It is a protein_coding_gene from Dmel. It has 6 annotated transcripts and 6 polypeptides (1 unique). Gene sequence location is X:12653626..12657834. Its molecular function is described by: protein serine/threonine kinase activity; protein kinase activity; ATP binding; protein binding. It is inv…
LOC128682116	Cth	Cystathionine gamma-lyase	Cth	Cystathionine gamma-lyase	14315	3515.14	14315	2087.75	3643.92	20090.7	3015.8	1628.19	3322.21	9080.03	3123.71	3021.6	4625.27	9757.54	3882.43	2015.95	4236.53	18331.8	4038.62	1685.27	2391.67	FBgn0000566	FBpp0311547	0	The gene Cystathionine gamma-lyase is referred to in FlyBase by the symbol Dmel\Cth (CG5345, FBgn0000566). It is a protein_coding_gene from Dmel. It has 2 annotated transcripts and 2 polypeptides (1 unique). Gene sequence location is 2R:18627918..18629395. Its molecular function is described by: pyridoxal phosphate binding; cystathionine gamma-lyase activity. It is involved in the biological proc…
LOC128683321	Not1	Not1	Not1	Not1	14255.1	15831.6	15831.6	5152.84	6212.61	12807.2	16160.4	5530.44	6752.18	11331	14321.3	4070.01	5578.65	19868.7	18582.5	5605.12	6780.14	13013.5	14262.4	5405.78	5739.47	FBgn0085436	FBpp0293496	0	The gene Not1 is referred to in FlyBase by the symbol Dmel\Not1 (CG34407, FBgn0085436). It is a protein_coding_gene from Dmel. It has 6 annotated transcripts and 6 polypeptides (5 unique). Gene sequence location is 2R:9566146..9579007. Its molecular function is described by: molecular adaptor activity; protein binding. It is involved in the biological process described with: nuclear-transcribed m…
LOC128670377	LOC128670377	uncharacterized protein			14138	19451.1	19451.1	2745.82	2514.45	15329	22759	2253.84	2717.3	13618.5	17019.4	2496.78	2322.4	14442.7	18843.5	3372.39	2914.27	13161.7	19182.6	2860.28	2103.82		FBpp0081013	2.94e-65
LOC128670343	alpha-Spec	alpha Spectrin	alpha-Spec	alpha Spectrin	14125.8	9606.03	14125.8	9889.85	11749.4	9706.12	9614.42	8542.75	11686.4	7228.08	10353.6	14103.5	13561.8	30586	9222	9258.55	10659.8	8983.19	9234.13	7654.61	11089.8	FBgn0250789	FBpp0305100	0	The gene alpha Spectrin is referred to in FlyBase by the symbol Dmel\Œ±-Spec (CG1977, FBgn0250789). It is a protein_coding_gene from Dmel. It has 4 annotated transcripts and 4 polypeptides (all unique). Gene sequence location is 3L:1778485..1795328. Its molecular function is described by: actin binding; microtubule binding; calcium ion binding; actin filament binding. It is involved in the biolog…
LOC128683718	LOC128683718	ester hydrolase C11orf54 homolog			14097	11129.3	14097	2602.31	322.877	14545.2	12487.7	2800.61	283.252	5580.21	7157.04	2217.37	499.158	27256.3	9935.25	3519.27	197.011	9006.19	14937.2	1871.98	312.089		FBpp0072531	5.02e-101
LOC128677099	sip3	septin interacting protein 3	sip3	septin interacting protein 3	14081.6	7718.62	14081.6	6034.48	1893.89	8751.93	7068.54	6099.46	1924.62	9582.62	7772.35	6630.46	2011.77	29036.9	8851.89	6167.89	1637.68	8955.08	7181.71	5240.09	2001.47	FBgn0039875	FBpp0303146	0	The gene septin interacting protein 3 is referred to in FlyBase by the symbol Dmel\sip3 (CG1937, FBgn0039875). It is a protein_coding_gene from Dmel. It has 2 annotated transcripts and 2 polypeptides (1 unique). Gene sequence location is 3R:31772219..31775163. Its molecular function is described by: protein binding; ubiquitin protein ligase activity; zinc ion binding; p53 binding. It is involved …
LOC128677488	LOC128677488	uncharacterized LOC128677488	Fpps	Farnesyl pyrophosphate synthase	13986.4	11185.3	13986.4	23770	2581.26	12367.3	8443.21	31114.9	2248.95	5263.43	2166.9	30625.9	3219.62	14409	10578.6	19171	2526.09	23905.8	23552.2	14168.4	2330.4	FBgn0025373	FBpp0087266	7.68e-131	The gene Farnesyl pyrophosphate synthase is referred to in FlyBase by the symbol Dmel\Fpps (CG12389, FBgn0025373). It is a protein_coding_gene from Dmel. It has one annotated transcript and one polypeptide. Gene sequence location is 2R:11305511..11307528. Its molecular function is described by: (2E,6E)-farnesyl diphosphate synthase activity; dimethylallyltranstransferase activity; prenyltransfera…
LOC128671296	LOC128671296	angiotensin-converting enzyme-like	Ance	Angiotensin converting enzyme	13986.2	23824.2	23824.2	146.802	3839.08	6896.21	20950.5	62.0261	4267.46	10773.6	25179.4	284.357	2294.07	33191.6	31932	156.757	3274.84	5083.24	17234.7	84.0682	5519.96	FBgn0012037	FBpp0310259	0	The gene Angiotensin converting enzyme is referred to in FlyBase by the symbol Dmel\Ance (CG8827, FBgn0012037). It is a protein_coding_gene from Dmel. It has 3 annotated transcripts and 3 polypeptides (1 unique). Gene sequence location is 2L:13905645..13909212. Its molecular function is described by: metallopeptidase activity; peptidyl-dipeptidase activity. It is involved in the biological proces…
LOC128683359	trol	terribly reduced optic lobes	trol	terribly reduced optic lobes	13977	2094.54	13977	6396.53	5342.93	15301.2	2871.21	4166.54	4375.74	7316.42	1954.62	7474.88	6138.37	18332.2	1208.36	8956.33	4470.71	14958.4	2343.96	4988.37	6386.88	FBgn0284408	FBpp0309646	0	The gene terribly reduced optic lobes is referred to in FlyBase by the symbol Dmel\trol (CG33950, FBgn0284408). It is a protein_coding_gene from Dmel. It has 25 annotated transcripts and 25 polypeptides (all unique). Gene sequence location is X:2470460..2545427. Its molecular function is unknown. It is involved in the biological process described with 9 unique terms, many of which group under: re…
LOC128683863	Exn	Ephexin	Exn	Ephexin	13959.3	14668.6	14668.6	3061.27	3607.4	9380.83	14595.7	3020.4	3224.6	9817.16	14144.9	2874.48	3505.34	25593.5	14598.3	3519.27	3292.36	11045.6	15335.6	2830.95	4407.28	FBgn0261547	FBpp0291789	2.18e-164	The gene Ephexin is referred to in FlyBase by the symbol Dmel\Exn (CG42665, FBgn0261547). It is a protein_coding_gene from Dmel. It has 5 annotated transcripts and 5 polypeptides (2 unique). Gene sequence location is 3L:16970013..16994388. Its molecular function is described by: guanyl-nucleotide exchange factor activity. It is involved in the biological process described with: positive regulatio…
LOC128671143	Sply	Sphingosine-1-phosphate lyase	Sply	Sphingosine-1-phosphate lyase	13928.3	1142.27	13928.3	7178.79	1183.05	14396.5	1163.98	8163.18	1118.07	9000.84	976.286	5876.3	1307.97	18504.8	1024.53	7577.3	1081.7	13810.9	1404.28	7098.39	1224.45	FBgn0010591	FBpp0086158	0	The gene Sphingosine-1-phosphate lyase is referred to in FlyBase by the symbol Dmel\Sply (CG8946, FBgn0010591). It is a protein_coding_gene from Dmel. It has 2 annotated transcripts and 2 polypeptides (1 unique). Gene sequence location is 2R:17088441..17091958. Its molecular function is described by: carbon-carbon lyase activity; pyridoxal phosphate binding; sphinganine-1-phosphate aldolase activ…
LOC128673431	LOC128673431	sodium-independent sulfate anion transporter-like	Esp	Epidermal stripes and patches	13887.8	18214.8	18214.8	1505.33	984.451	11298.5	18017.4	1382.78	1019.39	13923.1	18381.3	754.164	1124.81	18231.2	19672	2210.84	965.406	12098.6	16788.7	1673.54	828.196	FBgn0013953	FBpp0293017	0	The gene Epidermal stripes and patches is referred to in FlyBase by the symbol Dmel\Esp (CG7005, FBgn0013953). It is a protein_coding_gene from Dmel. It has 2 annotated transcripts and 2 polypeptides (1 unique). Gene sequence location is 3R:24841935..24850412. Its molecular function is described by: sulfate transmembrane transporter activity. It is involved in the biological process described wit…
LOC128675358	LOC128675358	tribbles homolog 2-like	trbl	tribbles	13875.6	10684.8	13875.6	6013.21	2172.15	12243.4	11867	6830.96	2938.14	7730.67	6453.54	6254.62	1972.7	20281.2	11590.9	7465.73	2267.48	15247.1	12827.9	3501.54	1510.28	FBgn0028978	FBpp0077893	2.57e-64	The gene tribbles is referred to in FlyBase by the symbol Dmel\trbl (CG5408, FBgn0028978). It is a protein_coding_gene from Dmel. It has one annotated transcript and one polypeptide. Gene sequence location is 3L:20396288..20401609. Its molecular function is described by: ATP binding; protein kinase inhibitor activity; mitogen-activated protein kinase kinase binding. It is involved in the biologic…
LOC128682766	NUCB1	Nucleobindin 1	NUCB1	Nucleobindin 1	13843.4	11459.4	13843.4	5867.13	4478.84	10616.9	10144.2	6286.21	4815.29	10773.6	9829.52	5264.93	4538.33	22495.4	17110.6	6158.72	4231.22	11487.8	8753.25	5758.67	4330.52	FBgn0052190	FBpp0074937	2.52e-117	The gene Nucleobindin 1 is referred to in FlyBase by the symbol Dmel\NUCB1 (CG32190, FBgn0052190). It is a protein_coding_gene from Dmel. It has one annotated transcript and one polypeptide. Gene sequence location is 3L:17797738..17802279. Its molecular function is described by: calcium ion binding. It is involved in the biological process described with: sexual reproduction; defense response to …
LOC128679566	blo	bloated	blo	bloated	13836.4	16237.2	16237.2	19152.8	11207.5	10366	15359.9	23400.7	13254.2	14678.5	18625.3	14798.3	9416.11	18126	16385.1	18679.5	11307.1	12175.2	14578.3	19732.6	10852.4	FBgn0289556	FBpp0308438	6.24e-13	The gene bloated is referred to in FlyBase by the symbol Dmel\blo (CG8740, FBgn0289556). It is a protein_coding_gene from Dmel. It has 5 annotated transcripts and 5 polypeptides (3 unique). Gene sequence location is 2R:8735810..8759590. Its molecular function is unknown. It is involved in the biological process described with: apposition of dorsal and ventral imaginal disc-derived wing surfaces; …
LOC128680622	LOC128680622	uncharacterized protein			13825.3	4775.57	13825.3	45.4477	462.849	10034.5	4735.43	31.0131	579.307	19293.2	8448.16	77.8891	446.409	16783.1	3017.22	49.4279	498.103	9190.2	2901.49	23.4609	327.575		FBpp0297096	6.04e-132
LOC128672089	eca	eclair	eca	eclair	13817.2	22105.9	22105.9	3416.92	2238.79	10536.4	20960.9	3695.95	2499.66	10813.2	15663.7	3585.37	2117.76	24153.9	34387.9	3616	2162.87	9765.23	17411.3	2770.34	2174.86	FBgn0069242	FBpp0081576	4.89e-126	The gene eclair is referred to in FlyBase by the symbol Dmel\eca (CG33104, FBgn0069242). It is a protein_coding_gene from Dmel. It has one annotated transcript and one polypeptide. Gene sequence location is 3R:9684469..9685476. Its molecular function is described by: cargo receptor activity. It is involved in the biological process described with 6 unique terms, many of which group under: cellula…
LOC128678246	Vha26	Vacuolar H[+]-ATPase 26kD subunit	Vha26	Vacuolar H[+]-ATPase 26kD subunit	13810.5	10867.1	13810.5	4616.42	6290.01	11949.1	12236.7	4820.51	6660.43	10465.9	9376.25	4832.83	6852.43	22284.9	11615.4	5033.17	6592.16	10542.2	10240	3779.16	5055.03	FBgn0283535	FBpp0311965	1.86e-118	The gene Vacuolar H[+]-ATPase 26kD subunit is referred to in FlyBase by the symbol Dmel\Vha26 (CG1088, FBgn0283535). It is a protein_coding_gene from Dmel. It has 3 annotated transcripts and 3 polypeptides (1 unique). Gene sequence location is 3R:5591763..5595356. Its molecular function is described by: proton-transporting ATPase activity, rotational mechanism. It is involved in the biological pr…
LOC128677277	Sec13	Secretory 13	Sec13	Secretory 13	13810.5	18105.7	18105.7	4027.75	3182.74	9597.69	17506.1	3844.27	3394.76	12293.5	12696.9	4381.57	2950.5	22167	27243.2	4088.39	3101.19	11183.6	14976.7	3796.76	3284.51	FBgn0024509	FBpp0311988	2.35e-142	The gene Secretory 13 is referred to in FlyBase by the symbol Dmel\Sec13 (CG6773, FBgn0024509). It is a protein_coding_gene from Dmel. It has 2 annotated transcripts and 2 polypeptides (1 unique). Gene sequence location is 3R:23356278..23358531. Its molecular function is described by: chromatin binding; structural molecule activity. It is involved in the biological process described with 10 uniqu…
LOC128683523	LOC128683523	uncharacterized protein			13779.6	10206.3	13779.6	3317.07	1119.86	10774.9	9725.96	3498.41	1111.14	12366.6	11319.6	3803.58	1269.38	21935.5	10435.3	3321.55	1005.76	10041.2	9344.47	2644.73	1093.15		FBpp0309972	7.72e-125
LOC128683881	LOC128683881	acyl-CoA-binding protein homolog	Acbp1	Acyl-CoA binding protein 1	13745.3	6204.61	13745.3	62929.6	6294.18	14195.2	7752.26	73941.2	6867.94	9019.11	4840.41	73688	6659.51	19599.3	5574.87	59093.2	6167.34	12167.6	6650.89	44996.1	5481.92	FBgn0031992	FBpp0312113	5.28e-28	The gene Acyl-CoA binding protein 1 is referred to in FlyBase by the symbol Dmel\Acbp1 (CG8498, FBgn0031992). It is a protein_coding_gene from Dmel. It has 2 annotated transcripts and 2 polypeptides (1 unique). Gene sequence location is 2L:8161796..8162452. Its molecular function is described by: fatty-acyl-CoA binding. It is involved in the biological process described with: fatty acid metabolic…
LOC128681648	ced-6	ced-6	ced-6	ced-6	13698.7	5518.5	13698.7	22110.1	7492.26	15056.4	5775.47	25651.8	7391.23	7206.76	4107.17	19509.4	8931.12	14299.6	3959.64	21926.2	6939.98	18232.2	8231.73	21352.8	6706.71	FBgn0029092	FBpp0087633	7.55e-88	The gene ced-6 is referred to in FlyBase by the symbol Dmel\ced-6 (CG11804, FBgn0029092). It is a protein_coding_gene from Dmel. It has 5 annotated transcripts and 5 polypeptides (3 unique). Gene sequence location is 2R:9434669..9444937. Its molecular function is described by: protein binding. It is involved in the biological process described with: neuron remodeling; apoptotic cell clearance; mu…
LOC128681249	LOC128681249	uncharacterized protein			13675.8	14740.6	14740.6	1956.37	2226.01	12293	13052.6	2239.68	1843.01	8626.18	11586.2	1546.65	2852.33	21384.1	17184.2	2362.65	1780	12400.1	17139.5	1676.48	2428.7		FBpp0291572	5.43e-64
LOC128672908	nebu	nebulosa	nebu	nebulosa	13641.8	7572.34	13641.8	1252.46	1651.88	15998.2	7251.35	1431.99	1589.09	5589.35	4109.22	1151.03	2232.05	8856.71	5438.84	1140.37	1400.32	24123	13490	1286.44	1386.05	FBgn0036316	FBpp0075675	4.09e-162	The gene nebulosa is referred to in FlyBase by the symbol Dmel\nebu (CG10960, FBgn0036316). It is a protein_coding_gene from Dmel. It has 3 annotated transcripts and 3 polypeptides (2 unique). Gene sequence location is 3L:12824880..12843106. Its molecular function is described by: fructose transmembrane transporter activity; transmembrane transporter activity; sugar transmembrane transporter acti…
LOC128677102	LOC128677102	venom serine carboxypeptidase-like			13590.4	14624.3	14624.3	4242.13	1405.68	14628.9	15376.5	4367.45	1277.57	14023.6	12891.7	5107.92	2044.01	12779.9	14157.1	3648.48	1209.68	12929.2	16072	3844.66	1091.47		FBpp0291533	4.91e-63
LOC128669308	RpL39	Ribosomal protein L39	RpL39	Ribosomal protein L39	13486.5	24005	24005	3825.41	4249.16	9659.65	24639.7	4004.73	4257.85	12126	20027.2	4678.91	4236.98	24549.6	29003	3603.29	4681	7610.8	22350.1	3014.73	3820.81	FBgn0023170	FBpp0072094	1.07e-19	The gene Ribosomal protein L39 is referred to in FlyBase by the symbol Dmel\RpL39 (CG3997, FBgn0023170). It is a protein_coding_gene from Dmel. It has one annotated transcript and one polypeptide. Gene sequence location is 2R:24061853..24062431. Its molecular function is described by: structural constituent of ribosome. It is involved in the biological process described with: translation; cytopla…
LOC128671989	kis	kismet	kis	kismet	13485.3	10393.8	13485.3	8688.86	7507.72	14198.3	10778.4	8540.73	7993.48	11644.7	9921.82	7584.91	7154.27	14977.3	10235.5	9754.24	7257	13120.8	10639.6	8875.55	7626.14	FBgn0266557	FBpp0300575	0	The gene kismet is referred to in FlyBase by the symbol Dmel\kis (CG3696, FBgn0266557). It is a protein_coding_gene from Dmel. It has 6 annotated transcripts and 6 polypeptides (all unique). Gene sequence location is 2L:210735..250823. Its molecular function is described by 7 unique terms, many of which group under: binding; catalytic activity; ATP-dependent activity; catalytic activity, acting o…
LOC128682835	milt	milton	milt	milton	13461.5	15681.3	15681.3	6699.97	2804.6	9185.65	14869.3	6189.13	2980.82	12552.4	19281.7	8934.37	2780.53	23505.7	13630.2	6650.88	2792.67	8602.4	14944.2	5025.52	2664.37	FBgn0262872	FBpp0297339	5.22e-151	The gene milton is referred to in FlyBase by the symbol Dmel\milt (CG43227, FBgn0262872). It is a protein_coding_gene from Dmel. It has 6 annotated transcripts and 6 polypeptides (4 unique). Gene sequence location is 2L:7037823..7056010. Its molecular function is described by: myosin binding; protein binding; protein-macromolecule adaptor activity. It is involved in the biological process describ…
LOC128669677	GlyRS	Glycyl-tRNA synthetase	GlyRS	Glycyl-tRNA synthetase	13453.3	32987.8	32987.8	2698.04	2520.36	7996.01	31026.6	3426.94	2784.52	12616.4	31092.5	2736.63	2144.13	21518.8	43958	2419.85	2705.58	11682	25874.1	2208.75	2447.22	FBgn0027088	FBpp0306062	0	The gene Glycyl-tRNA synthetase is referred to in FlyBase by the symbol Dmel\GlyRS (CG6778, FBgn0027088). It is a protein_coding_gene from Dmel. It has 3 annotated transcripts and 3 polypeptides (2 unique). Gene sequence location is 3L:15095142..15097686. Its molecular function is described by: glycine-tRNA ligase activity; ATP binding. It is involved in the biological process described with: den…
LOC128677451	ThrRS	Threonyl-tRNA synthetase	ThrRS	Threonyl-tRNA synthetase	13450.8	13997.8	13997.8	6670.4	4701.22	8039.38	12467	5850.01	5354.06	8318.54	12597.4	7175.68	4072.39	28594.9	19534.7	7219.3	4782.95	8850.3	11392.2	6436.6	4595.48	FBgn0027081	FBpp0079915	0	The gene Threonyl-tRNA synthetase is referred to in FlyBase by the symbol Dmel\ThrRS (CG5353, FBgn0027081). It is a protein_coding_gene from Dmel. It has 4 annotated transcripts and 4 polypeptides (2 unique). Gene sequence location is 2L:12103751..12107170. Its molecular function is described by: ATP binding; aminoacyl-tRNA editing activity; threonine-tRNA ligase activity. It is involved in the b…
LOC128678283	ATPsynB	ATP synthase, subunit B	ATPsynB	ATP synthase, subunit B	13426.7	15118	15118	5893.12	6927.48	9036.95	15226.7	6289.58	8376.48	8863.77	11300.1	7300.55	6363.04	28085.6	20728.4	5864.97	7594.21	7720.69	13217	4117.39	5376.21	FBgn0019644	FBpp0076134	1.29e-101	The gene ATP synthase, subunit B is referred to in FlyBase by the symbol Dmel\ATPsynB (CG8189, FBgn0019644). It is a protein_coding_gene from Dmel. It has one annotated transcript and one polypeptide. Gene sequence location is 3L:9729999..9731224. Its molecular function is described by: proton transmembrane transporter activity; proton-transporting ATP synthase activity, rotational mechanism. It …
LOC128672133	LOC128672133	lysine-specific demethylase 3A-B-like	Kdm3	Lysine demethylase 3	13419.3	12467.2	13419.3	5038.99	6950.41	8466.91	9494.61	4603.42	6644.96	7115.38	10130	5724.85	6899.81	26528	15222.1	4600.32	6485.95	11567	15022	5227.38	7770.91	FBgn0037703	FBpp0311387	0	The gene Lysine demethylase 3 is referred to in FlyBase by the symbol Dmel\Kdm3 (CG8165, FBgn0037703). It is a protein_coding_gene from Dmel. It has 2 annotated transcripts and 2 polypeptides (1 unique). Gene sequence location is 3R:9516007..9520938. Its molecular function is described by: histone H3K9me/H3K9me2 demethylase activity; histone H3K9 demethylase activity; transcription coregulator ac…
LOC128672914	l(1)G0469	lethal (1) G0469	l(1)G0469	lethal (1) G0469	13370	9956.78	13370	4647.56	2852.42	13783.1	9262.23	5951.14	2771.71	15906	11785.2	4588.66	3057.95	11129.8	7655.79	2567.43	2581.32	12660.8	11123.9	5483.01	2998.68	FBgn0040153	FBpp0305619	3.75e-30	The gene lethal (1) G0469 is referred to in FlyBase by the symbol Dmel\l(1)G0469 (CG32597, FBgn0040153). It is a protein_coding_gene from Dmel. It has 3 annotated transcripts and 3 polypeptides (2 unique). Gene sequence location is X:14203961..14211457. Its molecular function is described by: . It is involved in the biological process described with: . 11 alleles are reported. No phenotypic data …
LOC128680642	lqfR	liquid facets-Related	lqfR	liquid facets-Related	13303.6	13864.1	13864.1	3611.12	2035.77	15632.6	14288.9	3497.73	1951.83	13320	14300.7	3453.7	2070.87	11424.5	15076.3	3995.89	2021.62	12837.1	11790.6	3497.14	2098.77	FBgn0261279	FBpp0288790	4.17e-163	The gene liquid facets-Related is referred to in FlyBase by the symbol Dmel\lqfR (CG42250, FBgn0261279). It is a protein_coding_gene from Dmel. It has 2 annotated transcripts and 2 polypeptides (all unique). Gene sequence location is 3R:22411301..22419051. Its molecular function is described by: phospholipid binding; clathrin binding. It is involved in the biological process described with: endoc…
LOC128677231	eIF1	eukaryotic translation initiation factor 1	eIF1	eukaryotic translation initiation factor 1	13303.3	19496	19496	9424.54	8586.15	9071.02	19220.6	9776.53	10438.7	8589.63	14078.2	9349.16	7952.34	25500.9	24338.7	7976.96	8396.06	10051.5	20346.4	10595.5	7557.46	FBgn0035423	FBpp0072908	2.36e-73	The gene eukaryotic translation initiation factor 1 is referred to in FlyBase by the symbol Dmel\eIF1 (CG17737, FBgn0035423). It is a protein_coding_gene from Dmel. It has one annotated transcript and one polypeptide. Gene sequence location is 3L:3223341..3224650. Its molecular function is described by: ribosomal small subunit binding; RNA binding; translation initiation factor activity. It is in…
LOC128676421	Sn4	Seroin 4			13294	104.593	13294	5.17157	26813.6	13690.2	20.6562	6.74197	4824.89	511.723	305.602	1.23633	43402.8	23724.5	73.5309	0	26312.3	15249.7	18.5844	12.708	32714.4
LOC128680645	LOC128680645	uncharacterized protein			13288.8	13079.8	13288.8	2178.61	2096.95	11676.5	11595.3	2366.43	1591.76	6201.59	8706.59	1714.8	2458.18	19759.2	14343.4	1845.78	1801.77	15518.1	17673.8	2787.45	2536.1
LOC128675273	LOC128675273	large ribosomal subunit protein eL34-like	RpL34b	Ribosomal protein L34b	13284.7	21777.4	21777.4	4235.03	4542.83	10527.1	23134.9	4997.15	4919.84	13993.2	18602.8	4997.88	4127.58	19717.1	26142.7	3568.69	5022.98	8901.41	19229.1	3376.41	4100.92	FBgn0037686	FBpp0308319	1.15e-55	The gene Ribosomal protein L34b is referred to in FlyBase by the symbol Dmel\RpL34b (CG9354, FBgn0037686). It is a protein_coding_gene from Dmel. It has 4 annotated transcripts and 4 polypeptides (1 unique). Gene sequence location is 3R:9400237..9401226. Its molecular function is described by: structural constituent of ribosome. It is involved in the biological process described with: ribosome bi…
LOC128680793	LOC128680793	protein lingerer-like	lig	lingerer	13265.6	12662.1	13265.6	5979.17	6951.71	10040.7	13459.6	6047.55	7011.43	5516.25	9753.63	4879.81	6675.14	28956.9	13456.2	5984.31	6817.31	8548.73	13979	7005.03	7302.94	FBgn0020279	FBpp0087852	2.55e-21	The gene lingerer is referred to in FlyBase by the symbol Dmel\lig (CG8715, FBgn0020279). It is a protein_coding_gene from Dmel. It has 12 annotated transcripts and 12 polypeptides (8 unique). Gene sequence location is 2R:8067977..8078815. Its molecular function is described by: protein binding. It is involved in the biological process described with 7 unique terms, many of which group under: mat…
LOC128675304	VhaSFD	Vacuolar H[+]-ATPase SFD subunit	VhaSFD	Vacuolar H[+]-ATPase SFD subunit	13242.2	7087.08	13242.2	6015.13	10575.6	9644.16	7272.01	6688.03	12842.9	9360.26	6341.76	6132.22	11346.3	24945.3	7886.19	6374.08	9186.75	9018.97	6848.35	4866.18	8926.34	FBgn0027779	FBpp0080495	0	The gene Vacuolar H[+]-ATPase SFD subunit is referred to in FlyBase by the symbol Dmel\VhaSFD (CG17332, FBgn0027779). It is a protein_coding_gene from Dmel. It has 4 annotated transcripts and 4 polypeptides (3 unique). Gene sequence location is 2L:16722883..16727826. Its molecular function is described by: proton-transporting ATPase activity, rotational mechanism. It is involved in the biological…
LOC128683933	Sf3b1	Splicing factor 3b subunit 1	Sf3b1	Splicing factor 3b subunit 1	13188.2	9297.97	13188.2	6510.23	6338.47	9479.96	8922.44	6391.39	6090.19	9177.5	10643.8	6397.41	6421.65	25467.3	9445.04	6569.67	6173.71	8627.95	8180.62	6682.45	6668.33	FBgn0031266	FBpp0304617	0	The gene Splicing factor 3b subunit 1 is referred to in FlyBase by the symbol Dmel\Sf3b1 (CG2807, FBgn0031266). It is a protein_coding_gene from Dmel. It has 2 annotated transcripts and 2 polypeptides (1 unique). Gene sequence location is 2L:568340..572907. Its molecular function is described by: RNA binding; mRNA binding. It is involved in the biological process described with: mRNA splicing, vi…
LOC128681743	MFS16	Major Facilitator Superfamily Transporter 16	MFS16	Major Facilitator Superfamily Transporter 16	13161.8	12108.1	13161.8	1456.25	964.769	13135.6	11071.7	1285.02	879.096	11510.7	12414.8	1125.68	1038.85	14716.3	11608.1	1468.01	853.359	13284.4	13337.8	1946.28	1087.77	FBgn0034611	FBpp0071516	0	The gene Major Facilitator Superfamily Transporter 16 is referred to in FlyBase by the symbol Dmel\MFS16 (CG10069, FBgn0034611). It is a protein_coding_gene from Dmel. It has 4 annotated transcripts and 4 polypeptides (2 unique). Gene sequence location is 2R:21282298..21285679. Its molecular function is described by: glucose 6-phosphate:phosphate antiporter activity. It is involved in the biologi…
LOC128673085	LOC128673085	protein lifeguard 1-like	Nmda1	N-methyl-D-aspartate receptor-associated protein	13135.2	13020.7	13135.2	8390.52	2884.43	13414.5	13540.1	9134.7	2948.28	10706.6	11266.3	8352.06	3023.76	14859.4	12416.9	9337.63	2546.8	13560.4	14859.4	6737.68	3018.88	FBgn0013305	FBpp0301213	2.52e-103	The gene N-methyl-D-aspartate receptor-associated protein is referred to in FlyBase by the symbol Dmel\Nmda1 (CG3798, FBgn0013305). It is a protein_coding_gene from Dmel. It has 9 annotated transcripts and 9 polypeptides (3 unique). Gene sequence location is 2R:12877094..12880230. Its molecular function is described by: calcium channel activity. It is involved in the biological process described …
LOC128678669	Etf-QO	Electron transfer flavoprotein-ubiquinone oxidoreductase	Etf-QO	Electron transfer flavoprotein-ubiquinone oxidoreductase	13054.5	12020.1	13054.5	9701.46	4632.32	14830.3	12232.6	8714.67	4760.88	11245.7	11016	12545.1	4587.66	16126.5	11182.8	9355.29	4160.06	10015.7	13649.1	8190.79	5020.69	FBgn0286783	FBpp0300657	0	The gene Electron transfer flavoprotein-ubiquinone oxidoreductase is referred to in FlyBase by the symbol Dmel\Etf-QO (CG12140, FBgn0286783). It is a protein_coding_gene from Dmel. It has 2 annotated transcripts and 2 polypeptides (1 unique). Gene sequence location is 2R:9910893..9913488. Its molecular function is described by: electron-transferring-flavoprotein dehydrogenase activity; iron-sulfu…
LOC128680352	mino	minotaur	mino	minotaur	13006.7	11706.6	13006.7	27644.6	2671.07	14693.9	9871.59	29750.3	2763.71	4681.65	6405.34	30925	2411.78	16080.2	12637.5	20435.6	2543.08	16571	17911.9	29467.4	2965.68	FBgn0027579	FBpp0084620	1.26e-136	The gene minotaur is referred to in FlyBase by the symbol Dmel\mino (CG5508, FBgn0027579). It is a protein_coding_gene from Dmel. It has 4 annotated transcripts and 4 polypeptides (3 unique). Gene sequence location is 3R:27925191..27933077. Its molecular function is described by: glycerol-3-phosphate O-acyltransferase activity. It is involved in the biological process described with: triglyceride…
LOC128674623	chas	chascon	chas	chascon	12963.6	11080.7	12963.6	6812.19	4428.36	10239	8654.94	6790.51	4832.89	8291.13	12272.3	6237.31	4430.88	15692.9	12878.9	7665.56	4131.91	17631.6	10516.4	6555.37	4317.73	FBgn0263258	FBpp0309499	6.55e-59	The gene chascon is referred to in FlyBase by the symbol Dmel\chas (CG32556, FBgn0263258). It is a protein_coding_gene from Dmel. It has 5 annotated transcripts and 5 polypeptides (3 unique). Gene sequence location is X:17672458..17698730. Its molecular function is described by: . It is involved in the biological process described with: establishment of body hair or bristle planar orientation. 23…
LOC128680183	Cnot4	CCR4-NOT transcription complex subunit 4	Cnot4	CCR4-NOT transcription complex subunit 4	12947	10868.7	12947	6228.7	4305.93	11140.5	10712.3	6540.39	4303.2	9680.09	10360.7	5272.97	4468	20550.6	11534.5	6362.78	4180.24	10416.9	10867.2	6738.66	4272.28	FBgn0051716	FBpp0293055	6.33e-126	The gene CCR4-NOT transcription complex subunit 4 is referred to in FlyBase by the symbol Dmel\Cnot4 (CG31716, FBgn0051716). It is a protein_coding_gene from Dmel. It has 11 annotated transcripts and 11 polypeptides (6 unique). Gene sequence location is 2L:10396716..10403206. Its molecular function is described by: ubiquitin-protein transferase activity; metal ion binding; zinc ion binding; ubiqu…
LOC128670407	crb	crumbs	crb	crumbs	12918.9	10754.3	12918.9	3626.37	3031.51	11964.6	10245.5	2824.89	2915.74	8933.83	9890.03	4568.26	2910.94	18934.2	10137.5	4262.8	2761.34	11843	12744.3	2849.52	3538.01	FBgn0259685	FBpp0110307	0	The gene crumbs is referred to in FlyBase by the symbol Dmel\crb (CG6383, FBgn0259685). It is a protein_coding_gene from Dmel. It has 4 annotated transcripts and 4 polypeptides (all unique). Gene sequence location is 3R:24295078..24314541. Its molecular function is described by: protein kinase C binding; spectrin binding; calcium ion binding; Notch binding. It is involved in the biological proces…
LOC128674856	orion	orion	orion	orion	12880.5	30564.9	30564.9	7759.96	16705.6	13442.3	34547.5	7716.19	16881.5	7590.55	18273.6	6646.53	19058.4	15722.4	25406.1	7227.77	14003.7	14766.7	44032.3	9449.37	16878.7	FBgn0027280	FBpp0071081	1.01e-178	The gene orion is referred to in FlyBase by the symbol Dmel\orion (CG2206, FBgn0027280). It is a protein_coding_gene from Dmel. It has 2 annotated transcripts and 2 polypeptides (all unique). Gene sequence location is X:7941478..7946908. Its molecular function is described by: chemokine activity. It is involved in the biological process described with: astrocyte chemotaxis; positive regulation of…
LOC128682141	Dcr-1	Dicer-1	Dcr-1	Dicer-1	12870.1	2105.44	12870.1	1402.55	1666.8	13600.3	1547.15	1749.54	1903.29	5059.35	1951.55	968.668	1494.05	11066.7	1344.39	1252.64	1538.38	21753.9	3578.66	1639.33	1731.47	FBgn0039016	FBpp0083717	0	The gene Dicer-1 is referred to in FlyBase by the symbol Dmel\Dcr-1 (CG4792, FBgn0039016). It is a protein_coding_gene from Dmel. It has one annotated transcript and one polypeptide. Gene sequence location is 3R:22734007..22741091. Its molecular function is described by 7 unique terms, many of which group under: binding; nucleic acid binding; RNA binding; hydrolase activity; hydrolase activity, a…
LOC128669353	Bx-like	LIM domain only protein 3-like	Bx	Beadex	12844.9	110.554	12844.9	69.2201	1184.58	12503.6	173.512	91.6908	1061	8163.2	145.623	58.1077	1327.99	15549.8	88.2371	12.71	1086.48	15162.8	34.8458	114.372	1262.83	FBgn0265598	FBpp0309321	9.08e-83	The gene Beadex is referred to in FlyBase by the symbol Dmel\Bx (CG44425, FBgn0265598). It is a protein_coding_gene from Dmel. It has 5 annotated transcripts and 5 polypeptides (4 unique). Gene sequence location is X:18515428..18572809. Its molecular function is described by: protein binding; transcription coactivator activity; DNA-binding transcription factor binding. It is involved in the biolo…
LOC128674627	LOC128674627	putative phospholipase B-like lamina ancestor	lama	lamina ancestor	12804.2	17085.9	17085.9	4708.04	4422.33	12767	18957.2	3721.57	4551.24	10405	16733.3	4987.37	4950.06	16871.5	16399.8	4337.65	4237.59	11173.4	16253.2	5785.56	3950.43	FBgn0016031	FBpp0305772	1.22e-96	The gene lamina ancestor is referred to in FlyBase by the symbol Dmel\lama (CG10645, FBgn0016031). It is a protein_coding_gene from Dmel. It has 4 annotated transcripts and 4 polypeptides (1 unique). Gene sequence location is 3L:5343619..5355923. Its molecular function is described by: phospholipase activity. It is involved in the biological process described with: dorsal appendage formation; ima…
LOC128671874	LOC128671874	uncharacterized LOC128671874			12780.6	3166.6	12780.6	68.3284	211.794	13560.1	4541.26	43.8228	158.429	10097.4	2392.52	118.688	452.27	16214.9	2678.98	93.2069	140.191	11250.1	3053.65	17.5957	96.2862
LOC128683151	LOC128683151	CD63 antigen-like	Tsp42Ee	Tetraspanin 42Ee	12770.2	22365.2	22365.2	11748	14726.3	14424.4	26553.5	10199.9	14269.8	10164.4	19388.3	15036.3	16220.2	13562.9	18419.5	10807.8	14294.7	12929.2	25099.4	10947.9	14120.4	FBgn0029506	FBpp0307820	2.97e-37	The gene Tetraspanin 42Ee is referred to in FlyBase by the symbol Dmel\Tsp42Ee (CG10106, FBgn0029506). It is a protein_coding_gene from Dmel. It has 2 annotated transcripts and 2 polypeptides (1 unique). Gene sequence location is 2R:7012254..7018362. Its molecular function is described by: . It is involved in the biological process described with: . 14 alleles are reported. No phenotypic data is …
LOC128677948	Rab2	Rab2	Rab2	Rab2	12768.3	13377.1	13377.1	39653.1	10789.3	13684	14918.9	48755.9	12815.7	9814.11	11581.1	28083.3	9811.24	14127	12132.6	37696.5	9467.67	13448	14875.7	44076.7	11062.5	FBgn0014009	FBpp0307641	1.44e-142	The gene Rab2 is referred to in FlyBase by the symbol Dmel\Rab2 (CG3269, FBgn0014009). It is a protein_coding_gene from Dmel. It has 2 annotated transcripts and 2 polypeptides (1 unique). Gene sequence location is 2R:6696739..6699469. Its molecular function is described by: magnesium ion binding; GTP binding; protein binding; GTPase activity. It is involved in the biological process described wit…
LOC128677235	LOC128677235	proteasome activator complex subunit 4B-like			12718.2	7754.05	12718.2	9241.81	7761.05	10384.6	7747.1	11188.3	9511.63	6798.6	7080.13	6548.25	6132.02	24187.6	8157.03	10437.8	7067.43	9501.99	8031.95	8792.95	8333.14
LOC128669910	bel	belle	bel	belle	12697.1	12220.6	12697.1	7529.16	9381.28	8095.15	10943.6	7532.8	9126.49	7953.02	12550.2	6700.31	8716.21	26763.8	14099.5	7919.05	9103.38	7976.26	11288.9	7964.49	10579	FBgn0263231	FBpp0306433	0	The gene belle is referred to in FlyBase by the symbol Dmel\bel (CG9748, FBgn0263231). It is a protein_coding_gene from Dmel. It has 2 annotated transcripts and 2 polypeptides (all unique). Gene sequence location is 3R:8654975..8660761. Its molecular function is described by: RNA helicase activity; nucleic acid binding; mRNA binding; ATP binding. It is involved in the biological process described…
LOC128678227	pix	pixie	pix	pixie	12687.9	18725.7	18725.7	14340.2	11641.3	9625.57	19164.8	15464.7	12254	13962.7	21219.9	16477.2	12409.6	18231.2	18931.8	12748.9	11407.5	8932.08	15586.5	12669.9	10494.2	FBgn0086706	FBpp0076285	0	The gene pixie is referred to in FlyBase by the symbol Dmel\pix (CG5651, FBgn0086706). It is a protein_coding_gene from Dmel. It has 2 annotated transcripts and 2 polypeptides (1 unique). Gene sequence location is 3L:8972056..8974765. Its molecular function is described by 6 unique terms, many of which group under: binding; ion binding; protein binding; iron ion binding; ribonucleoprotein complex…
LOC128679760	Gale	UDP-galactose 4'-epimerase	Gale	UDP-galactose 4'-epimerase	12676.4	10744.3	12676.4	1139.38	418.7	9514.04	10321.9	1380.76	350.465	11446.7	10763.8	1079.32	569.001	19553	14620.4	1158.02	426.414	10192	7271.15	939.414	328.922	FBgn0035147	FBpp0297771	2.22e-159	The gene UDP-galactose 4'-epimerase is referred to in FlyBase by the symbol Dmel\Gale (CG12030, FBgn0035147). It is a protein_coding_gene from Dmel. It has 2 annotated transcripts and 2 polypeptides (1 unique). Gene sequence location is 3L:648555..651311. Its molecular function is described by: UDP-glucose 4-epimerase activity; UDP-N-acetylglucosamine 4-epimerase activity. It is involved in the b…
LOC128679460	sqh	spaghetti squash	sqh	spaghetti squash	12623.7	7960.52	12623.7	6204.87	3643.76	9343.65	8385.38	7243.57	3898.86	6600.61	5393.16	5939.97	3246.97	25012.6	9333.52	6208.14	3466.01	9537.77	8730.02	5427.78	3963.22	FBgn0003514	FBpp0311461	1.06e-118	The gene spaghetti squash is referred to in FlyBase by the symbol Dmel\sqh (CG3595, FBgn0003514). It is a protein_coding_gene from Dmel. It has 5 annotated transcripts and 5 polypeptides (1 unique). Gene sequence location is X:6223061..6225140. Its molecular function is described by: calcium ion binding; myosin heavy chain binding; ATPase activator activity. It is involved in the biological proce…
LOC128673606	LOC128673606	actin, cytoplasmic A3a	Act5C	Actin 5C	12615.8	8518.4	12615.8	440.925	2574.82	12119.5	7437.26	423.396	2071.32	4964.93	2810.93	535.951	3761.27	22322.8	8168.06	355.175	2043.39	11055.8	15657.4	449.179	2423.32	FBgn0000042	FBpp0311818	0	The gene Actin 5C is referred to in FlyBase by the symbol Dmel\Act5C (CG4027, FBgn0000042). It is a protein_coding_gene from Dmel. It has 5 annotated transcripts and 5 polypeptides (1 unique). Gene sequence location is X:5900861..5905399. Its molecular function is unknown. It is involved in the biological process described with 6 unique terms, many of which group under: cellular process; developm…
LOC128683632	Idh	Isocitrate dehydrogenase	Idh	Isocitrate dehydrogenase (NADP+)	12606.9	12661.6	12661.6	132578	7055.51	14997.6	14642.1	110497	7487.79	11203.1	8586.6	209274	7480.53	12207.4	10029.6	131100	6670.22	12019.3	17388	79443.5	6583.49	FBgn0001248	FBpp0113041	0	The gene Isocitrate dehydrogenase (NADP+) is referred to in FlyBase by the symbol Dmel\Idh (CG7176, FBgn0001248). It is a protein_coding_gene from Dmel. It has 9 annotated transcripts and 9 polypeptides (5 unique). Gene sequence location is 3L:8356404..8360906. Its molecular function is described by: magnesium ion binding; isocitrate dehydrogenase (NADP+) activity; NAD binding. It is involved in …
LOC128680337	LOC128680337	serine/threonine-protein phosphatase 2A 65 kDa regulatory subunit A alpha isoform	Pp2A-29B	Protein phosphatase 2A at 29B	12580.1	11688.9	12580.1	9700.83	10909.6	10781.1	11794.7	9518.31	10848.9	8580.49	10593.5	9103.75	10807.6	21283.1	12385.1	9897.58	10597.7	9675.78	11982.3	10283.7	11384	FBgn0260439	FBpp0293227	0	The gene Protein phosphatase 2A at 29B is referred to in FlyBase by the symbol Dmel\Pp2A-29B (CG17291, FBgn0260439). It is a protein_coding_gene from Dmel. It has 5 annotated transcripts and 5 polypeptides (3 unique). Gene sequence location is 2L:8366038..8370090. Its molecular function is described by: protein binding; protein phosphatase regulator activity. It is involved in the biological proc…
LOC128676320	LOC128676320	WD repeat-containing protein 26-like			12564.2	13644.3	13644.3	11521.4	7117.14	13445.4	15125.5	12068.8	8345.01	9680.09	12242.5	8755.1	5920.05	14169.1	13224.5	12053.3	6180.08	12962.4	13984.8	13208.5	8023.41		FBpp0290416	0
LOC128683472	EcR	Ecdysone receptor	EcR	Ecdysone receptor	12545.8	10141.3	12545.8	24385.7	10848.2	17098	14562.6	32838.8	13405.1	6835.15	7305.74	12953.7	7926.94	13916.5	9892.36	29704.8	11450	12333.7	8804.36	22045.4	10610.7	FBgn0000546	FBpp0291631	0	The gene Ecdysone receptor is referred to in FlyBase by the symbol Dmel\EcR (CG1765, FBgn0000546). It is a protein_coding_gene from Dmel. It has 6 annotated transcripts and 6 polypeptides (3 unique). Gene sequence location is 2R:6087873..6169087. Its molecular function is described by 19 unique terms, many of which group under: protein binding; binding; DNA-binding transcription factor activity; …
LOC128679543	Dek	Dek	Dek	Dek	12374.4	8668.84	12374.4	11720.1	12124.1	11834.5	8267.64	11482.9	10360.9	11723.9	10038.7	11985.6	12722.7	14413.2	8601.89	12255.3	12093.1	11526.1	7767.12	11156.6	13319.8	FBgn0026533	FBpp0099858	2.9e-18	The gene Dek is referred to in FlyBase by the symbol Dmel\Dek (CG5935, FBgn0026533). It is a protein_coding_gene from Dmel. It has 5 annotated transcripts and 5 polypeptides (4 unique). Gene sequence location is 2R:16856220..16861738. Its molecular function is described by: DNA binding; histone binding. It is involved in the biological process described with: chromatin organization; regulation of…
LOC128677584	LOC128677584	uncharacterized LOC128677584			12317.4	7206.19	12317.4	17.3601	20.4598	11087.8	6965.26	24.2711	5.33432	17806.7	9469.57	38.3264	70.8199	10144.8	6583.47	0	2.65513	10230.4	5806.46	6.84276	3.02999		FBpp0309602	2.59e-73
LOC128669727	LOC128669727	choline-phosphate cytidylyltransferase A-like	Pcyt1	Phosphocholine cytidylyltransferase 1	12313.1	12426	12426	4460.92	1249.18	7921.66	10163.9	2308.45	1129.81	8626.18	12909.1	4301.21	1511.64	22785.8	14315.2	7322.39	1159.76	9918.57	12315.7	3911.62	1195.5	FBgn0041342	FBpp0311519	1.84e-138	The gene Phosphocholine cytidylyltransferase 1 is referred to in FlyBase by the symbol Dmel\Pcyt1 (CG1049, FBgn0041342). It is a protein_coding_gene from Dmel. It has 6 annotated transcripts and 6 polypeptides (1 unique). Gene sequence location is 3L:1546092..1553504. Its molecular function is described by: choline-phosphate cytidylyltransferase activity; phosphatidylcholine binding. It is involv…
LOC128674283	LOC128674283	uncharacterized protein			12310.1	7850.61	12310.1	10567.8	3019.7	14405.8	7999.1	10704.9	3244.87	14124.2	7522.12	11430.5	2756.11	9260.82	9714.66	11049.3	2936.04	11449.4	6166.54	9086.7	3141.76		FBpp0293214	2.35e-144
LOC128674570	Rpn1	Regulatory particle non-ATPase 1	Rpn1	Regulatory particle non-ATPase 1	12259.5	8543.35	12259.5	25996.3	42111.7	7621.15	7663.44	34390.1	58736.2	6070.62	7035	17617.8	35302.5	27513.1	11494.1	28612.4	35164.6	7833.14	7980.84	23365.1	39243.4	FBgn0028695	FBpp0074662	0	The gene Regulatory particle non-ATPase 1 is referred to in FlyBase by the symbol Dmel\Rpn1 (CG7762, FBgn0028695). It is a protein_coding_gene from Dmel. It has one annotated transcript and one polypeptide. Gene sequence location is 3L:19915051..19918160. Its molecular function is described by: zinc ion binding; enzyme regulator activity. It is involved in the biological process described with: r…
LOC128682813	Best2	Bestrophin 2	Best2	Bestrophin 2	12238	8019.37	12238	9270.44	2406.92	8909.93	6541.81	9169.08	2399.38	8080.95	6472	9575.41	2724.86	22032.3	8644.78	9550.17	1969.05	9928.79	10418.9	8787.09	2534.42	FBgn0035696	FBpp0076718	0	The gene Bestrophin 2 is referred to in FlyBase by the symbol Dmel\Best2 (CG10173, FBgn0035696). It is a protein_coding_gene from Dmel. It has one annotated transcript and one polypeptide. Gene sequence location is 3L:6245933..6256665. Its molecular function is described by: chloride channel activity. It is involved in the biological process described with: chloride transport. 11 alleles are repo…
LOC128669224	nej	nejire	nej	nejire	12194.6	7625.78	12194.6	6567.22	5427.67	9848.63	7524.01	6471.62	5278.31	7672.79	7512.89	6524.75	5751.55	22419.6	8196.24	6821.76	5095.2	8837.52	7269.99	6450.77	5585.61	FBgn0261617	FBpp0071337	0	The gene nejire is referred to in FlyBase by the symbol Dmel\nej (CG15319, FBgn0261617). It is a protein_coding_gene from Dmel. It has 4 annotated transcripts and 4 polypeptides (3 unique). Gene sequence location is X:9665442..9687066. Its molecular function is described by 12 unique terms, many of which group under: binding; protein binding; transcription coregulator activity; DNA-binding transc…
LOC128675112	gus	gustavus	gus	gustavus	12158.1	5083.67	12158.1	3154.51	8347.16	12460.3	5275.59	3598.19	10102.1	9722.73	3459.05	2112.28	6137.4	13141.9	5047.9	3610.35	8868.14	13307.4	6552.16	3297.23	8280.95	FBgn0026238	FBpp0301586	8.85e-147	The gene gustavus is referred to in FlyBase by the symbol Dmel\gus (CG2944, FBgn0026238). It is a protein_coding_gene from Dmel. It has 7 annotated transcripts and 7 polypeptides (1 unique). Gene sequence location is 2R:5116990..5128321. Its molecular function is described by: protein binding. It is involved in the biological process described with 11 unique terms, many of which group under: cata…
LOC128677284	Stt3B	Catalytic subunit 3B of the oligosaccharyltransferase complex	Stt3B	Catalytic subunit 3B of the oligosaccharyltransferase complex	12116.9	2390.78	12116.9	4189.02	2745.07	11775.6	1846.66	3495.04	2650.09	13088.5	3161.65	5107.92	2668.69	12670.5	2900.79	4333.41	2626.46	10933.2	1654.01	3819.73	3035.04	FBgn0011336	FBpp0084161	0	The gene Catalytic subunit 3B of the oligosaccharyltransferase complex is referred to in FlyBase by the symbol Dmel\Stt3B (CG7748, FBgn0011336). It is a protein_coding_gene from Dmel. It has one annotated transcript and one polypeptide. Gene sequence location is 3R:25066712..25069637. Its molecular function is described by: oligosaccharyl transferase activity; dolichyl-diphosphooligosaccharide-pr…
LOC128680314	CtBP	C-terminal Binding Protein	CtBP	C-terminal Binding Protein	12103.7	15897.8	15897.8	13060.5	12977.8	9789.77	14284.8	13013.4	12311.6	12790	18059.2	10963.2	12030.6	15520.3	15234.4	14269.1	12811	10314.7	16012.8	13996.4	14758.1	FBgn0020496	FBpp0099514	0	The gene C-terminal Binding Protein is referred to in FlyBase by the symbol Dmel\CtBP (CG7583, FBgn0020496). It is a protein_coding_gene from Dmel. It has 10 annotated transcripts and 10 polypeptides (7 unique). Gene sequence location is 3R:13011649..13026275. Its molecular function is described by 8 unique terms, many of which group under: binding; protein binding; protein-macromolecule adaptor …
LOC128670686	LOC128670686	uncharacterized LOC128670686			12097.1	13981.9	13981.9	4611.61	2330.66	12048.2	14207.3	3784.27	2252.68	13569.8	14326.4	5504.78	2311.66	10738.3	11845.8	3712.03	2209.07	12032.1	15548.2	5445.37	2549.23
LOC128671457	LOC128671457	peptidyl-prolyl cis-trans isomerase-like			12063.9	12872.2	12872.2	24968.1	22592.8	9247.61	10930.2	28165.9	23025.6	11952.4	12572.8	29411.2	22708.8	18757.4	19913.4	21700.3	22186.8	8298.27	8072.6	20595.3	22450.2		FBpp0075478	2.13e-94
LOC128669808	LOC128669808	uncharacterized protein			12050.5	16058	16058	6321.84	3251.53	12534.6	17193.2	6793.88	3946.86	13323.1	12925.5	4366.11	2650.62	10186.9	19096	7007.46	3122.43	12157.3	15017.4	7119.9	3286.19		FBpp0305601	1.05e-67
LOC128671420	LOC128671420	odorant receptor 49a-like	Or2a	Odorant receptor 2a	12047.6	46.9531	12047.6	480.674	4611.47	13882.3	21.689	3.37099	272.584	14654.2	157.929	1890.97	6052.41	4243.14	1.22551	12.71	5486.56	15410.7	6.96915	15.6406	6634.32	FBgn0023523	FBpp0070381	3.53e-10	The gene Odorant receptor 2a is referred to in FlyBase by the symbol Dmel\Or2a (CG3206, FBgn0023523). It is a protein_coding_gene from Dmel. It has one annotated transcript and one polypeptide. Gene sequence location is X:2246231..2247567. Its molecular function is described by: olfactory receptor activity; ionotropic olfactory receptor activity; odorant binding. It is involved in the biological …
LOC128670487	LOC128670487	uncharacterized protein			12007.8	14338.4	14338.4	5072.35	2211.38	10604.5	15509.7	3740.45	1711.25	15388.2	18476.6	8294.57	3175.17	12628.4	11409.5	4854.52	2244.12	9409.99	11957.9	3399.88	1714.97		FBpp0075103	0
LOC128683604	Khc	Kinesin heavy chain	Khc	Kinesin heavy chain	11905.3	11288.2	11905.3	7857.5	7108.4	12094.7	11139.9	7561.79	8502.91	8757.16	10547.4	7141.69	6406.51	14691	11909.6	8739.56	6800.32	12078.1	11556	7986.97	6723.88	FBgn0001308	FBpp0086328	0	The gene Kinesin heavy chain is referred to in FlyBase by the symbol Dmel\Khc (CG7765, FBgn0001308). It is a protein_coding_gene from Dmel. It has one annotated transcript and one polypeptide. Gene sequence location is 2R:16266960..16271971. Its molecular function is described by 7 unique terms, many of which group under: cytoskeletal motor activity; ATP-dependent activity; microtubule motor acti…
LOC128669222	Pvr	PDGF- and VEGF-receptor related	Pvr	PDGF- and VEGF-receptor related	11889.4	8859.9	11889.4	3623.39	1639.31	14294.3	10043	2889.61	1527.75	7081.88	5443.41	5034.97	1806.15	10885.7	7973.2	3218.46	1650.43	15295.7	11980	3350.51	1572.9	FBgn0032006	FBpp0290553	0	The gene PDGF- and VEGF-receptor related is referred to in FlyBase by the symbol Dmel\Pvr (CG8222, FBgn0032006). It is a protein_coding_gene from Dmel. It has 13 annotated transcripts and 13 polypeptides (11 unique). Gene sequence location is 2L:8220980..8239878. Its molecular function is described by: transmembrane receptor protein tyrosine kinase activity; protein kinase activity; protein bindi…
LOC128683659	Trxr1	Thioredoxin reductase 1	Trxr1	Thioredoxin reductase 1	11875.1	7056.13	11875.1	12734.6	8731.33	9489.26	6875.41	12664.8	9583.11	7956.07	7012.44	12520.4	8650.28	20765.3	7963.4	13861.7	8120.45	9289.87	6373.29	11891.7	8571.5	FBgn0020653	FBpp0071117	0	The gene Thioredoxin reductase 1 is referred to in FlyBase by the symbol Dmel\Trxr1 (CG2151, FBgn0020653). It is a protein_coding_gene from Dmel. It has 4 annotated transcripts and 4 polypeptides (all unique). Gene sequence location is X:8242528..8248033. Its molecular function is described by: thioredoxin-disulfide reductase (NADPH) activity; protein homodimerization activity; antioxidant activi…
LOC128682641	LOC128682641	ferritin heavy chain-like	Fer1HCH	Ferritin 1 heavy chain homologue	11867.9	12970.9	12970.9	41218.7	21414.2	11211.8	11859.7	52652.1	22954.6	12464.1	12758.4	38254	20328.7	11702.3	10230.6	33387.8	16569.1	12093.4	17034.9	40581	25804.4	FBgn0015222	FBpp0084998	7.95e-79	The gene Ferritin 1 heavy chain homologue is referred to in FlyBase by the symbol Dmel\Fer1HCH (CG2216, FBgn0015222). It is a protein_coding_gene from Dmel. It has 9 annotated transcripts and 9 polypeptides (5 unique). Gene sequence location is 3R:30385573..30388178. Its molecular function is described by: ferroxidase activity; ferrous iron binding; ferric iron binding. It is involved in the biol…
LOC128682900	Mi-2	Mi-2	Mi-2	Mi-2	11807.6	9543.49	11807.6	13557.9	11600.4	9346.75	7826.63	14299	11379.7	8367.28	9448.03	12553.1	11670.1	17923.9	9008.76	13688.7	11259.9	11592.5	11890.5	13690.9	12092	FBgn0262519	FBpp0304462	0	The gene Mi-2 is referred to in FlyBase by the symbol Dmel\Mi-2 (CG8103, FBgn0262519). It is a protein_coding_gene from Dmel. It has 4 annotated transcripts and 4 polypeptides (3 unique). Gene sequence location is 3L:19882051..19910215. Its molecular function is described by 9 unique terms, many of which group under: ATP-dependent activity; binding; ATP-dependent chromatin remodeler activity; pro…
LOC128671329	LOC128671329	ATP synthase subunit beta, mitochondrial	ATPsynbeta	ATP synthase, beta subunit	11776	9286.46	11776	7307.63	9239.69	7246.29	8443.21	7012.32	10430.2	6780.33	7785.68	9705.84	8777.75	26519.6	14529.7	7221.41	10161.7	6557.86	6387.23	5290.92	7589.11	FBgn0010217	FBpp0305828	0	The gene ATP synthase, beta subunit is referred to in FlyBase by the symbol Dmel\ATPsynŒ≤ (CG11154, FBgn0010217). It is a protein_coding_gene from Dmel. It has 3 annotated transcripts and 3 polypeptides (2 unique). Gene sequence location is 4:1031484..1034917. Its molecular function is described by: ATP hydrolysis activity; ATP binding; proton-transporting ATP synthase activity, rotational mechan…
LOC128671124	LOC128671124	uncharacterized protein	Psat	Phosphoserine aminotransferase	11767.7	1673.1	11767.7	2294.75	1598.08	11001.1	2190.59	1274.91	1357.58	14818.6	1554.67	4892.18	2055.73	11437.1	1964.5	1917.1	1474.13	9813.79	982.65	1094.84	1504.89	FBgn0014427	FBpp0084759	7.58e-161	The gene Phosphoserine aminotransferase is referred to in FlyBase by the symbol Dmel\Psat (CG11899, FBgn0014427). It is a protein_coding_gene from Dmel. It has one annotated transcript and one polypeptide. Gene sequence location is 3R:29200454..29201770. Its molecular function is described by: pyridoxal phosphate binding; O-phospho-L-serine:2-oxoglutarate aminotransferase activity. It is involved…
LOC128676838	LOC128676838	ATP-binding cassette sub-family G member 1-like			11751.8	5613.84	11751.8	15189.1	3654.21	10948.4	5266.29	11547.6	3711.09	7148.89	4218.95	17461.4	3764.69	18370.1	5437.61	16011.8	3043.84	10539.6	7532.49	15735.4	4097.22		FBpp0099791	0
LOC128681397	Cul1	Cullin 1	Cul1	Cullin 1	11740.7	9901.99	11740.7	12708.1	11076.8	8547.46	9857.13	14199.3	12948	7861.64	8219.47	10439	9473.25	20693.7	9724.46	13124.5	10099.6	9859.79	11806.9	13069.7	11786.3	FBgn0015509	FBpp0087924	0	The gene Cullin 1 is referred to in FlyBase by the symbol Dmel\Cul1 (CG1877, FBgn0015509). It is a protein_coding_gene from Dmel. It has 4 annotated transcripts and 4 polypeptides (1 unique). Gene sequence location is 2R:7916856..7921579. Its molecular function is described by: ubiquitin ligase complex scaffold activity; protein-macromolecule adaptor activity; ubiquitin protein ligase binding; pr…
LOC128669646	CrebA	Cyclic-AMP response element binding protein A	CrebA	Cyclic-AMP response element binding protein A	11724.9	14101	14101	2021.49	537.906	9808.35	13295.3	2630.72	546.234	15744.6	15800	1840.9	709.175	10178.5	15240.5	1962.29	467.303	11168.3	12068.2	1652.04	428.911	FBgn0004396	FBpp0089339	1.75e-58	The gene Cyclic-AMP response element binding protein A is referred to in FlyBase by the symbol Dmel\CrebA (CG7450, FBgn0004396). It is a protein_coding_gene from Dmel. It has 2 annotated transcripts and 2 polypeptides (1 unique). Gene sequence location is 3L:15535395..15553214. Its molecular function is described by 7 unique terms, many of which group under: nucleic acid binding; binding; transcr…
LOC128683895	l(1)G0196	lethal (1) G0196	l(1)G0196	lethal (1) G0196	11704.4	7221.46	11704.4	2980.93	2864.12	9297.18	6591.39	3301.54	3028.83	6609.75	6061.8	2630.92	2866.01	18155.4	6969.5	2694.53	2681.15	12755.4	9263.16	3296.75	2880.51	FBgn0027279	FBpp0288798	0	The gene lethal (1) G0196 is referred to in FlyBase by the symbol Dmel\l(1)G0196 (CG14616, FBgn0027279). It is a protein_coding_gene from Dmel. It has 10 annotated transcripts and 10 polypeptides (all unique). Gene sequence location is X:22487180..22508129. Its molecular function is described by 6 unique terms, many of which group under: kinase activity; transferase activity, transferring phospho…
LOC128678306	LOC128678306	uncharacterized LOC128678306			11702.4	10631	11702.4	6958.99	2490.02	12237.2	9840.6	7527.41	2580.74	8830.26	7673.9	8827.43	2876.26	15082.5	15610.6	5476.61	2015.78	10659.7	9399.06	6004.52	2487.28
LOC128673303	Msr-110	Msr-110	Msr-110	Msr-110	11701	914.952	11701	167089	10053.8	9783.57	1069.99	176498	9060.34	7106.24	1189.59	182044	14559.1	22962.6	567.413	200694	9104.44	6951.43	832.814	109122	7491.47	FBgn0015766	FBpp0076837	8.06e-45	The gene Msr-110 is referred to in FlyBase by the symbol Dmel\Msr-110 (CG10596, FBgn0015766). It is a protein_coding_gene from Dmel. It has 4 annotated transcripts and 4 polypeptides (all unique). Gene sequence location is 3L:5566919..5577348. Its molecular function is described by: . It is involved in the biological process described with: . 7 alleles are reported. No phenotypic data is availabl…
LOC128672821	tral	trailer hitch	tral	trailer hitch	11685.1	10928.7	11685.1	4748.58	4878.83	8395.65	10287.8	4937.14	4818.49	9506.47	11825.2	3884.56	4377.64	21232.5	12477	5306.44	5028.82	7605.69	9124.94	4866.18	5290.36	FBgn0041775	FBpp0304886	6.84e-44	The gene trailer hitch is referred to in FlyBase by the symbol Dmel\tral (CG10686, FBgn0041775). It is a protein_coding_gene from Dmel. It has 9 annotated transcripts and 9 polypeptides (8 unique). Gene sequence location is 3L:12515059..12520954. Its molecular function is described by: RNA binding; mRNA binding; DEAD/H-box RNA helicase binding; protein binding. It is involved in the biological pr…
LOC128674543	Chchd2	Coiled-coil-helix-coiled-coil-helix domain containing 2	Chchd2	Coiled-coil-helix-coiled-coil-helix domain containing 2	11648.1	14101.1	14101.1	15335.2	18439	7841.11	13930.5	16862.3	24803.5	8077.91	10670.4	16961.9	16533.8	21518.8	18037.1	14512	17044.3	9154.42	13766.4	13004.7	15374.5	FBgn0260747	FBpp0074161	1.94e-38	The gene Coiled-coil-helix-coiled-coil-helix domain containing 2 is referred to in FlyBase by the symbol Dmel\Chchd2 (CG5010, FBgn0260747). It is a protein_coding_gene from Dmel. It has 2 annotated transcripts and 2 polypeptides (all unique). Gene sequence location is X:17149001..17150647. Its molecular function is unknown. It is involved in the biological process described with: positive regulat…
LOC128679035	SF2	Splicing factor 2	SF2	Splicing factor 2	11629.3	7782.13	11629.3	23043.8	9116.15	11084.7	7553.96	22913.3	8402.09	9235.38	6895.54	22260.2	8704.49	15011	8866.6	22094.3	9168.17	11186.2	7812.42	24907.7	10189.8	FBgn0283477	FBpp0293269	1.68e-103	The gene Splicing factor 2 is referred to in FlyBase by the symbol Dmel\SF2 (CG6987, FBgn0283477). It is a protein_coding_gene from Dmel. It has 2 annotated transcripts and 2 polypeptides (1 unique). Gene sequence location is 3R:16338943..16341988. Its molecular function is described by: mRNA binding; protein binding; RNA binding; DNA binding. It is involved in the biological process described wi…
LOC128675658	Vps11	Vacuolar protein sorting 11	Vps11	Vacuolar protein sorting 11	11628	16307.5	16307.5	3075.08	1832.86	13219.3	18670.1	2965.79	1810.47	10871.1	14732.5	3173.05	1843.76	11352.9	15356.9	3298.25	1772.03	11068.6	16470.4	2863.21	1905.19	FBgn0052350	FBpp0070045	9.95e-35	The gene Vacuolar protein sorting 11 is referred to in FlyBase by the symbol Dmel\Vps11 (CG32350, FBgn0052350). It is a protein_coding_gene from Dmel. It has one annotated transcript and one polypeptide. Gene sequence location is 3L:23147656..23150499. Its molecular function is described by: ubiquitin-protein transferase activity; ubiquitin protein ligase activity; zinc ion binding; protein-macro…
LOC128669934	Karybeta3	Karyopherin beta 3	Karybeta3	Karyopherin beta 3	11615.2	20606	20606	17150.9	16155.1	6620.48	17308.8	17251.4	16333.2	11568.6	31972.4	19415.4	18036.6	21169.4	19729.6	16588.7	15428.4	7102.22	13413.3	15348.3	14822	FBgn0087013	FBpp0428609	0	The gene Karyopherin beta 3 is referred to in FlyBase by the symbol Dmel\KaryŒ≤3 (CG1059, FBgn0087013). It is a protein_coding_gene from Dmel. It has 3 annotated transcripts and 3 polypeptides (1 unique). Gene sequence location is 3R:4649176..4654624. Its molecular function is described by: nuclear import signal receptor activity; nuclear localization sequence binding. It is involved in the biolo…
LOC128673366	LOC128673366	uncharacterized protein			11600.7	5076.49	11600.7	591.8	476.452	11214.9	5798.19	637.116	425.145	12546.3	5746.96	608.277	598.794	11340.3	4215.77	514.756	425.352	11301.2	4545.05	607.051	456.518		FBpp0302735	0
LOC128675725	ClpX	Caseinolytic protease chaperone subunit	ClpX	Caseinolytic protease chaperone subunit	11591.2	10563.1	11591.2	2421.29	3905.5	11416.2	11046.9	2347.55	4206.65	9387.68	10594.6	2680.37	4189.61	15128.8	8916.85	2527.18	3765.51	10432.3	11694.2	2130.05	3460.24	FBgn0038745	FBpp0310667	0	The gene Caseinolytic protease chaperone subunit is referred to in FlyBase by the symbol Dmel\ClpX (CG4538, FBgn0038745). It is a protein_coding_gene from Dmel. It has 3 annotated transcripts and 3 polypeptides (2 unique). Gene sequence location is 3R:19897372..19903689. Its molecular function is described by 6 unique terms, many of which group under: binding; protein binding; ion binding; zinc i…
LOC128675924	IleRS	Isoleucyl-tRNA synthetase	IleRS	Isoleucyl-tRNA synthetase	11530.3	20410.1	20410.1	2426.34	1928.45	7509.62	17773.6	1926.86	1982.23	11270.1	19113.5	2251.98	1757.8	15204.6	29140.3	2705.82	2048.7	12136.9	15613.2	2820.68	1925.05	FBgn0027086	FBpp0078152	0	The gene Isoleucyl-tRNA synthetase is referred to in FlyBase by the symbol Dmel\IleRS (CG11471, FBgn0027086). It is a protein_coding_gene from Dmel. It has 3 annotated transcripts and 3 polypeptides (1 unique). Gene sequence location is 3L:22288665..22292810. Its molecular function is described by: ATP binding; isoleucine-tRNA ligase activity; aminoacyl-tRNA editing activity; tRNA binding. It is …
LOC128681052	GCS2alpha	Glucosidase 2 alpha subunit	GCS2alpha	Glucosidase 2 alpha subunit	11516.6	7224.93	11516.6	6879.94	6470.32	7915.46	5890.11	6439.93	6579.88	9518.65	5913.1	6984.67	6133	19856	11122.8	7376.05	6248.59	8776.18	5973.72	6719.1	6919.82	FBgn0027588	FBpp0070058	0	The gene Glucosidase 2 alpha subunit is referred to in FlyBase by the symbol Dmel\GCS2Œ± (CG14476, FBgn0027588). It is a protein_coding_gene from Dmel. It has 5 annotated transcripts and 5 polypeptides (1 unique). Gene sequence location is X:21600502..21605264. Its molecular function is described by: alpha-glucosidase activity; carbohydrate binding; glucan 1,3-alpha-glucosidase activity; hydrolas…
LOC128669824	LOC128669824	host cell factor-like	Hcf	Host cell factor	11461.2	8608.83	11461.2	2886.84	4553.33	7246.29	7713.02	3188.28	4183.17	7359.06	8070.77	2643.9	4607.69	24553.8	11073.8	2820.21	4451.59	6685.64	7577.79	2894.98	4970.86	FBgn0039904	FBpp0306551	1.58e-73	The gene Host cell factor is referred to in FlyBase by the symbol Dmel\Hcf (CG1710, FBgn0039904). It is a protein_coding_gene from Dmel. It has 5 annotated transcripts and 5 polypeptides (3 unique). Gene sequence location is 4:359938..375554. Its molecular function is described by: chromatin binding; transcription coactivator activity. It is involved in the biological process described with: chro…
LOC128677180	Rpt5	Regulatory particle triple-A ATPase 5	Rpt5	Regulatory particle triple-A ATPase 5	11419.5	10015.7	11419.5	18810.3	23847.5	8562.95	10783.6	24056.7	31520.5	7797.68	7592.88	13427.8	20690.1	20559	10669.3	19471.8	19936.8	8758.29	11017.1	18284.8	23242.4	FBgn0028684	FBpp0083843	0	The gene Regulatory particle triple-A ATPase 5 is referred to in FlyBase by the symbol Dmel\Rpt5 (CG10370, FBgn0028684). It is a protein_coding_gene from Dmel. It has one annotated transcript and one polypeptide. Gene sequence location is 3R:23752876..23754623. Its molecular function is described by: proteasome-activating activity; ATP binding; ATP hydrolysis activity. It is involved in the biolo…
LOC128671609	LOC128671609	uncharacterized protein			11413	12835.9	12835.9	5517.75	8229.18	8587.73	10085.4	7004.91	11297	10895.4	11640.6	6534.03	7216.79	13104.1	14616.7	4846.76	6512.51	13064.6	15001.1	3685.32	7890.42		FBpp0306571	5.34e-15
LOC128680837	LOC128680837	G protein-activated inward rectifier potassium channel 3-like	Irk1	Inwardly rectifying potassium channel 1	11410	2149.04	11410	6.86373	30.2316	13773.8	2628.5	1.34839	0	9348.08	2023.33	17.3087	109.893	11416.1	1508.61	0	5.31026	11101.8	2435.72	8.79784	5.72331	FBgn0265042	FBpp0307576	9.01e-80	The gene Inwardly rectifying potassium channel 1 is referred to in FlyBase by the symbol Dmel\Irk1 (CG44159, FBgn0265042). It is a protein_coding_gene from Dmel. It has 7 annotated transcripts and 7 polypeptides (5 unique). Gene sequence location is 3R:23168317..23185642. Its molecular function is described by: inward rectifier potassium channel activity. It is involved in the biological process …
LOC128671723	LOC128671723	uncharacterized LOC128671723			11402.7	27.8225	11402.7	460.997	7271.77	7717.19	37.1811	12.1355	4053.55	7493.08	71.7858	1781.56	8715.73	20441.2	0	26.8323	5426.03	9959.46	2.32305	23.4609	10891.8		FBpp0078109	3.26e-09
LOC128683996	Drak	Death-associated protein kinase related	Drak	Death-associated protein kinase related	11351.9	8985.03	11351.9	2418.89	1466.98	8562.95	9015.39	2365.76	1334.11	6795.56	7133.45	2297.73	1325.06	20996.8	7386.18	2176.24	1483.69	9052.2	12405.1	2835.84	1725.07	FBgn0052666	FBpp0290243	2.21e-107	The gene Death-associated protein kinase related is referred to in FlyBase by the symbol Dmel\Drak (CG32666, FBgn0052666). It is a protein_coding_gene from Dmel. It has 3 annotated transcripts and 3 polypeptides (1 unique). Gene sequence location is X:11493135..11555045. Its molecular function is described by: ATP binding; protein serine/threonine kinase activity; protein kinase activity. It is i…
LOC128669186	LOC128669186	uncharacterized LOC128669186			11329.5	10944.2	11329.5	2405.07	236.842	12162.9	11997.1	2359.69	236.31	13112.9	10083.8	2758.88	385.846	6975.08	10179.1	2401.49	126.915	13067.2	11516.5	2100.24	198.296
LOC128682305	LOC128682305	uncharacterized protein	Gtpbp2	GTP binding protein 2	11314.6	14031.7	14031.7	1559.7	1908.77	10629.3	15697.7	1758.98	2023.84	10615.2	11983.1	981.649	2259.89	12641	14222.1	1588.05	1425.27	11372.7	14224	1910.11	1926.06	FBgn0037391	FBpp0113010	2.44e-140	The gene GTP binding protein 2 is referred to in FlyBase by the symbol Dmel\Gtpbp2 (CG2017, FBgn0037391). It is a protein_coding_gene from Dmel. It has 5 annotated transcripts and 5 polypeptides (2 unique). Gene sequence location is 3R:5858083..5862405. Its molecular function is described by: alpha-aminoacyl-tRNA binding; GTP binding; GTPase activity; translation elongation factor activity. It is…
LOC128680229	SoxN	SoxNeuro	SoxN	SoxNeuro	11297.1	7978.11	11297.1	8.62494	823.581	7032.52	6600.68	2.69679	637.985	8516.53	8724.02	28.4357	986.594	21847.1	8631.3	1.41223	948.944	7792.25	7956.45	1.95508	720.8	FBgn0029123	FBpp0079335	9.2e-81	The gene SoxNeuro is referred to in FlyBase by the symbol Dmel\SoxN (CG18024, FBgn0029123). It is a protein_coding_gene from Dmel. It has 2 annotated transcripts and 2 polypeptides (all unique). Gene sequence location is 2L:8825645..8829670. Its molecular function is described by: protein binding; chromatin DNA binding; DNA-binding transcription activator activity, RNA polymerase II-specific; RNA…
LOC128679699	shop	shopper	shop	shopper	11232.9	1547.54	11232.9	2453.48	891.231	9929.18	1549.21	2232.27	735.069	8824.17	1851.05	3561.88	1315.3	18749	1489	2223.55	760.43	7429.34	1300.91	1796.23	754.13	FBgn0030966	FBpp0074426	1.03e-159	The gene shopper is referred to in FlyBase by the symbol Dmel\shop (CG7280, FBgn0030966). It is a protein_coding_gene from Dmel. It has one annotated transcript and one polypeptide. Gene sequence location is X:18846389..18848566. Its molecular function is described by: heme binding; sulfite oxidase activity; oxidoreductase activity; molybdenum ion binding; molybdopterin cofactor binding. It is in…
LOC128676546	LOC128676546	aldehyde dehydrogenase X, mitochondrial-like			11200.9	9913.24	11200.9	2085.24	1523.55	9622.47	9430.58	1441.43	1330.91	12290.5	12844.5	4128.74	2125.57	14733.1	9481.81	1373.39	1510.24	8157.71	7896.05	1397.39	1127.49		FBpp0084452	0
LOC128676689	Reph	Regulator of eph expression	Reph	Regulator of eph expression	11199	12288.7	12288.7	12050.8	4421.58	14427.5	14016.2	11877.3	3538.25	11925	12389.2	13251.7	5561.56	6314.2	11098.3	12902.1	4207.85	12129.2	11651.3	10172.3	4378.67	FBgn0021800	FBpp0077187	1.26e-14	The gene Regulator of eph expression is referred to in FlyBase by the symbol Dmel\Reph (CG3920, FBgn0021800). It is a protein_coding_gene from Dmel. It has 2 annotated transcripts and 2 polypeptides (all unique). Gene sequence location is 2L:3803545..3810671. Its molecular function is described by: . It is involved in the biological process described with: ephrin receptor signaling pathway; perip…
LOC128680430	nst	nesthocker	nst	nesthocker	11183.4	7521.61	11183.4	1134.59	2941.14	10967	7394.91	1013.32	2860.8	6554.92	5693.64	730.055	2393.22	15440.3	7921.73	1353.62	2818.69	11771.4	9076.16	1441.38	3691.87	FBgn0036298	FBpp0075699	0	The gene nesthocker is referred to in FlyBase by the symbol Dmel\nst (CG10627, FBgn0036298). It is a protein_coding_gene from Dmel. It has one annotated transcript and one polypeptide. Gene sequence location is 3L:12527215..12530171. Its molecular function is described by: phosphoacetylglucosamine mutase activity; magnesium ion binding. It is involved in the biological process described with: tra…
LOC128674779	OstDelta	Oligosaccharide transferase Delta subunit	OstDelta	Oligosaccharide transferase Delta subunit	11172.7	4506.12	11172.7	4902.59	6618.41	5545.47	2483.91	3676.4	6198.48	7212.85	4414.82	6949.44	6922.27	26603.8	8621.5	4857.35	6066.44	5328.58	2504.25	4127.16	7286.45	FBgn0034277	FBpp0309240	2.39e-124	The gene Oligosaccharide transferase Delta subunit is referred to in FlyBase by the symbol Dmel\OstŒî (CG6370, FBgn0034277). It is a protein_coding_gene from Dmel. It has 2 annotated transcripts and 2 polypeptides (all unique). Gene sequence location is 2R:17764574..17767070. Its molecular function is unknown. It is involved in the biological process described with: encapsulation of foreign targe…
LOC128669123	ZnT77C	Zinc transporter 77C	ZnT77C	Zinc transporter 77C	11136.3	661.135	11136.3	101.53	651.927	12131.9	586.635	198.888	810.283	9314.57	719.909	96.4341	643.728	12796.8	621.336	55.0768	514.033	10301.9	716.661	55.7196	639.664	FBgn0037000	FBpp0077879	2.9e-49	The gene Zinc transporter 77C is referred to in FlyBase by the symbol Dmel\ZnT77C (CG5130, FBgn0037000). It is a protein_coding_gene from Dmel. It has 2 annotated transcripts and 2 polypeptides (1 unique). Gene sequence location is 3L:20484293..20494921. Its molecular function is described by: zinc ion transmembrane transporter activity; monoatomic cation transmembrane transporter activity; zinc …
LOC128681783	Zip102B	Zinc/iron regulated transporter-related protein 102B	Zip102B	Zinc/iron regulated transporter-related protein 102B	11083	14903	14903	1983.13	704.683	7912.36	14163.9	2133.83	705.197	7258.54	11922.6	1847.08	697.453	20213.9	20892.6	2070.32	688.21	8947.41	12632.7	1881.27	727.87	FBgn0039902	FBpp0309504	2.47e-101	The gene Zinc/iron regulated transporter-related protein 102B is referred to in FlyBase by the symbol Dmel\Zip102B (CG2177, FBgn0039902). It is a protein_coding_gene from Dmel. It has 4 annotated transcripts and 4 polypeptides (2 unique). Gene sequence location is 4:310930..314087. Its molecular function is described by: metal ion transmembrane transporter activity. It is involved in the biologic…
LOC128669347	LOC128669347	uncharacterized protein			11072.9	9324.43	11072.9	8955.21	10665.6	9637.96	8487.62	6323.97	15383.6	12232.6	9357.79	15150	9839.08	12417.9	11060.3	7561.76	10725.1	10002.9	8392.02	6785.09	6714.45		FBpp0311833	3.04e-89
LOC128673411	LOC128673411	myophilin-like	Chd64	Chd64	11062	3357.11	11062	7467.97	8324.34	13042.7	2974.49	7261.1	7599.81	8991.7	2620.18	10409.3	8724.52	9984.85	3278.25	5517.56	8758.75	12228.9	4555.5	6683.91	8214.29	FBgn0035499	FBpp0073126	5.3e-115	The gene Chd64 is referred to in FlyBase by the symbol Dmel\Chd64 (CG14996, FBgn0035499). It is a protein_coding_gene from Dmel. It has 2 annotated transcripts and 2 polypeptides (all unique). Gene sequence location is 3L:4114289..4122388. Its molecular function is described by: protein binding; actin filament binding; juvenile hormone response element binding. It is involved in the biological pr…
LOC128671129	LOC128671129	pyruvate kinase-like	Pyk	Pyruvate kinase	11061.5	6857.64	11061.5	4564.59	6847.33	6059.74	5906.63	4920.96	7223.74	6862.57	7135.51	5734.12	7793.6	25854.5	8753.85	3937.99	6690.4	5469.14	5634.56	3665.28	5681.56	FBgn0267385	FBpp0083611	0	The gene Pyruvate kinase is referred to in FlyBase by the symbol Dmel\Pyk (CG7070, FBgn0267385). It is a protein_coding_gene from Dmel. It has 2 annotated transcripts and 2 polypeptides (all unique). Gene sequence location is 3R:22367536..22372746. Its molecular function is described by: magnesium ion binding; potassium ion binding; pyruvate kinase activity. It is involved in the biological proce…
LOC128674903	LOC128674903	high mobility group protein D-like	HmgZ	HMG protein Z	11041.7	19593.8	19593.8	30000.8	29312.9	8590.83	19466.4	36944.6	24364.5	10301.5	16705.6	26329.6	29507	13221.9	22540.9	28849.6	30854.7	12052.6	19662.3	27879.4	32525.6	FBgn0010228	FBpp0311599	4.98e-33	The gene HMG protein Z is referred to in FlyBase by the symbol Dmel\HmgZ (CG17921, FBgn0010228). It is a protein_coding_gene from Dmel. It has 4 annotated transcripts and 4 polypeptides (1 unique). Gene sequence location is 2R:21697488..21707861. Its molecular function is described by: DNA binding, bending. It is involved in the biological process described with: regulation of transcription by RN…
LOC128670579	LOC128670579	eukaryotic translation initiation factor 4E-like	eIF4E1	eukaryotic translation initiation factor 4E1	11019.7	16551.7	16551.7	13140.2	9933.17	10390.8	18357.1	13352.5	11004.2	13274.3	18251	15233.5	10709.9	10574.2	15224.6	11429.1	9212.77	9839.34	14373.9	12545.7	8805.82	FBgn0015218	FBpp0076216	9.17e-79	The gene eukaryotic translation initiation factor 4E1 is referred to in FlyBase by the symbol Dmel\eIF4E1 (CG4035, FBgn0015218). It is a protein_coding_gene from Dmel. It has 9 annotated transcripts and 9 polypeptides (2 unique). Gene sequence location is 3L:9399618..9402460. Its molecular function is described by 6 unique terms, many of which group under: binding; nucleic acid binding; RNA bindi…
LOC128678176	Jupiter	jupiter	Jupiter	Jupiter	11000.1	45.5623	11000.1	55.7498	1035.47	11657.9	43.378	27.6421	995.384	12683.4	42.0459	126.106	1212.73	10969.9	74.7564	55.0768	1042.94	8689.29	22.069	14.1743	890.816	FBgn0051363	FBpp0081933	2.91e-08	The gene Jupiter is referred to in FlyBase by the symbol Dmel\Jupiter (CG31363, FBgn0051363). It is a protein_coding_gene from Dmel. It has 7 annotated transcripts and 7 polypeptides (all unique). Gene sequence location is 3R:11590386..11619906. Its molecular function is described by: microtubule binding; structural constituent of cytoskeleton. It is involved in the biological process described w…
LOC128679041	svr	silver	svr	silver	10980.4	5191.43	10980.4	4816.7	3870.72	10065.5	4578.44	4485.43	3981	7191.53	4973.73	4751.23	3738.31	17027.3	5631.24	5115.08	3473.44	9637.45	5582.29	4915.06	4290.12	FBgn0004648	FBpp0311071	0	The gene silver is referred to in FlyBase by the symbol Dmel\svr (CG4122, FBgn0004648). It is a protein_coding_gene from Dmel. It has 11 annotated transcripts and 11 polypeptides (7 unique). Gene sequence location is X:496446..509072. Its molecular function is described by: zinc ion binding; carboxypeptidase activity; metallocarboxypeptidase activity. It is involved in the biological process desc…
LOC128671186	sw	short wing	sw	short wing	10972.3	8105.24	10972.3	4705.9	4396.56	7999.11	7759.49	4361.38	4628.59	7395.61	9007.06	4435.35	4148.09	21131.5	8930.33	5079.07	4166.96	7362.9	6724.07	4947.81	4642.61	FBgn0003654	FBpp0088428	0	The gene short wing is referred to in FlyBase by the symbol Dmel\sw (CG18000, FBgn0003654). It is a protein_coding_gene from Dmel. It has 15 annotated transcripts and 15 polypeptides (12 unique). Gene sequence location is X:20227961..20236382. Its molecular function is described by: dynein light chain binding; dynactin binding; dynein heavy chain binding. It is involved in the biological process …
LOC128669769	Ythdf	YTH N6-methyladenosine RNA binding protein	Ythdf	YTH N6-methyladenosine RNA binding protein	10970.9	10339.9	10970.9	4617.95	3837.29	9981.84	11662.5	4487.46	3873.78	7255.5	9533.15	4131.83	3685.56	18092.3	11584.8	4757.08	3899.33	8553.84	8579.03	5095.41	3890.5	FBgn0039261	FBpp0306574	7.52e-105	The gene YTH N6-methyladenosine RNA binding protein is referred to in FlyBase by the symbol Dmel\Ythdf (CG6422, FBgn0039261). It is a protein_coding_gene from Dmel. It has 4 annotated transcripts and 4 polypeptides (3 unique). Gene sequence location is 3R:25033876..25039249. Its molecular function is described by: N6-methyladenosine-containing RNA reader activity; mRNA binding; protein binding; R…
LOC128674491	Pits	Protein interacting with Ttk69 and Sin3A			10951.1	8726.06	10951.1	7441.1	5037.36	7800.83	7352.57	6914.56	4164.5	8930.78	7892.33	6113.67	4930.04	16530.6	10532.1	8270.7	5175.38	10542.2	9127.27	8465.48	5879.52
LOC128677112	yki	yorkie	yki	yorkie	10892.4	10237.7	10892.4	6123.47	7615.04	9681.34	10357	6106.2	7715.56	7352.97	9091.15	5247	6573.55	14446.9	9464.65	6180.6	7366.93	12088.3	12038	6960.07	8804.13	FBgn0034970	FBpp0402906	2.7e-52	The gene yorkie is referred to in FlyBase by the symbol Dmel\yki (CG4005, FBgn0034970). It is a protein_coding_gene from Dmel. It has 4 annotated transcripts and 4 polypeptides (3 unique). Gene sequence location is 2R:24065975..24068485. Its molecular function is described by: 14-3-3 protein binding; DNA-binding transcription factor binding; kinase binding; transcription coactivator activity; pro…
LOC128675243	LOC128675243	protein split ends-like	spen	split ends	10884	12917.9	12917.9	7008.68	5631.98	10886.5	13746.7	6838.38	4746.48	9186.64	13049.6	6111.2	5957.66	12241.1	10590.9	8512.19	5321.41	11222	14284.4	6572.96	6502.35	FBgn0016977	FBpp0303503	6.88e-94	The gene split ends is referred to in FlyBase by the symbol Dmel\spen (CG18497, FBgn0016977). It is a protein_coding_gene from Dmel. It has 8 annotated transcripts and 8 polypeptides (7 unique). Gene sequence location is 2L:159032..203397. Its molecular function is described by: mRNA binding; RNA binding. It is involved in the biological process described with 13 unique terms, many of which group…
LOC128680070	Fim	Fimbrin	Fim	Fimbrin	10855	7050.79	10855	12880.5	1146.97	8559.85	6963.2	14115	1099.4	6841.25	7271.9	12958.6	1272.32	19628.7	7154.56	12508.8	1055.68	8390.28	6813.51	11939.6	1160.48	FBgn0024238	FBpp0074215	0	The gene Fimbrin is referred to in FlyBase by the symbol Dmel\Fim (CG8649, FBgn0024238). It is a protein_coding_gene from Dmel. It has 3 annotated transcripts and 3 polypeptides (all unique). Gene sequence location is X:17285704..17301929. Its molecular function is described by: actin filament binding; calcium ion binding. It is involved in the biological process described with: actin filament bu…
LOC128681426	gem	gemini	gem	gemini	10851.4	12904.9	12904.9	4533.66	3436.19	13210	15158.5	4250.81	3377.16	11976.7	12915.3	4809.34	3622.07	6145.82	10866.6	4703.42	3371.49	12073	12679.2	4371.06	3374.06	FBgn0050011	FBpp0312214	3.71e-137	The gene gemini is referred to in FlyBase by the symbol Dmel\gem (CG30011, FBgn0050011). It is a protein_coding_gene from Dmel. It has 4 annotated transcripts and 4 polypeptides (3 unique). Gene sequence location is 2R:10124293..10137472. Its molecular function is described by: DNA-binding transcription factor activity; DNA-binding transcription activator activity, RNA polymerase II-specific; RNA…
LOC128672453	LOC128672453	heterogeneous nuclear ribonucleoprotein A1, A2/B1 homolog	Hrb98DE	Heterogeneous nuclear ribonucleoprotein at 98DE	10806.4	14398.2	14398.2	10314.8	16195.8	10387.7	13634.1	9257.4	16201.9	12649.9	17413.2	8982.59	14111.7	11626.5	13545.6	10391.9	17051.8	8561.51	12999.8	12627.3	17417.7	FBgn0001215	FBpp0084672	3.78e-92	The gene Heterogeneous nuclear ribonucleoprotein at 98DE is referred to in FlyBase by the symbol Dmel\Hrb98DE (CG9983, FBgn0001215). It is a protein_coding_gene from Dmel. It has 6 annotated transcripts and 6 polypeptides (4 unique). Gene sequence location is 3R:28599834..28605777. Its molecular function is described by 6 unique terms, many of which group under: nucleic acid binding; RNA binding;…
LOC128679066	tapas	tapas	tapas	tapas	10751.3	12078.4	12078.4	5670.13	4633.85	10152.2	12895.7	6197.89	4783.82	9396.81	14011.6	5327.98	5244.58	14337.4	10625.2	6114.94	4206.79	9118.64	10781.3	5039.7	4300.22	FBgn0027529	FBpp0301192	9.31e-45	The gene tapas is referred to in FlyBase by the symbol Dmel\tapas (CG8920, FBgn0027529). It is a protein_coding_gene from Dmel. It has 4 annotated transcripts and 4 polypeptides (all unique). Gene sequence location is 2R:20319180..20325973. Its molecular function is unknown. It is involved in the biological process described with: transposable element silencing by piRNA-mediated mRNA destabilizat…
LOC128671948	LOC128671948	uncharacterized LOC128671948			10718	6798.03	10718	25191.8	8240.08	12023.4	6816.54	28608.9	9312.12	8595.72	5765.42	26847.6	7876.63	9336.59	6505.03	23986.6	8527.22	12916.4	8105.12	21324	7244.36
LOC128675073	HDAC4	Histone deacetylase 4	HDAC4	Histone deacetylase 4	10692.6	4924.24	10692.6	3659.49	2921.48	6484.17	4531.97	2874.1	3298.21	7995.67	5301.89	4155.32	3255.27	21796.6	4772.16	4023.43	2575.48	6493.97	5090.97	3585.12	2556.97	FBgn0041210	FBpp0305526	4.74e-179	The gene Histone deacetylase 4 is referred to in FlyBase by the symbol Dmel\HDAC4 (CG1770, FBgn0041210). It is a protein_coding_gene from Dmel. It has 8 annotated transcripts and 8 polypeptides (6 unique). Gene sequence location is X:13262687..13285632. Its molecular function is described by: histone deacetylase activity; SUMO transferase activity; protein lysine deacetylase activity. It is invol…
LOC128675124	Dlg5	Discs large 5	Dlg5	Discs large 5	10670.1	11022.6	11022.6	5511.74	3588.26	10050	10898.2	5591.79	3928.19	8644.46	10776.1	4970.06	3362.23	14261.7	10717.1	5889.69	3586.55	9724.34	11698.9	5595.43	3476.07	FBgn0032363	FBpp0307614	2.83e-164	The gene Discs large 5 is referred to in FlyBase by the symbol Dmel\Dlg5 (CG6509, FBgn0032363). It is a protein_coding_gene from Dmel. It has 4 annotated transcripts and 4 polypeptides (3 unique). Gene sequence location is 2L:11508399..11517081. Its molecular function is unknown. It is involved in the biological process described with: negative regulation of hippo signaling; border follicle cell …
LOC128683777	tim	timeless	tim	timeless	10610.8	17473.6	17473.6	9149.59	4322.4	11450.3	18758.9	9992.27	4513.9	11477.2	17500.3	9406.65	4900.73	8776.73	15185.4	8834.18	3963.58	10738.9	18449.7	8365.28	3911.38	FBgn0014396	FBpp0305456	0	The gene timeless is referred to in FlyBase by the symbol Dmel\tim (CG3234, FBgn0014396). It is a protein_coding_gene from Dmel. It has 10 annotated transcripts and 10 polypeptides (9 unique). Gene sequence location is 2L:3493986..3508119. Its molecular function is described by: DNA binding; protein binding. It is involved in the biological process described with 20 unique terms, many of which gr…
LOC128677721	Rho1	Rho1	Rho1	Rho1	10492.9	9488.32	10492.9	14902.5	11752.1	9854.83	9489.45	15880	12270	8644.46	10053.1	14517.7	11085	13748.1	8664.39	14805.8	11602.4	9724.34	9746.36	14406.5	12050.9	FBgn0014020	FBpp0086353	1.19e-135	The gene Rho1 is referred to in FlyBase by the symbol Dmel\Rho1 (CG8416, FBgn0014020). It is a protein_coding_gene from Dmel. It has 6 annotated transcripts and 6 polypeptides (1 unique). Gene sequence location is 2R:16102687..16107229. Its molecular function is described by: protein binding; protein kinase binding; GTP binding; kinase binding; GTPase activity. It is involved in the biological pr…
LOC128683992	if	inflated	if	inflated	10487.1	5497.74	10487.1	2579.69	6591.48	9287.89	5017.39	1239.17	7950.81	7566.19	7162.17	4578.76	6004.55	13908.1	4671.66	2387.37	6468.43	11186.2	5139.75	2113.44	5942.14	FBgn0001250	FBpp0290568	0	The gene inflated is referred to in FlyBase by the symbol Dmel\if (CG9623, FBgn0001250). It is a protein_coding_gene from Dmel. It has 4 annotated transcripts and 4 polypeptides (2 unique). Gene sequence location is X:16752189..16783434. Its molecular function is described by: integrin binding; extracellular matrix protein binding; protein heterodimerization activity; extracellular matrix binding…
LOC128678365	Gmppb	GDP-mannose pyrophosphorylase B	Gmppb	GDP-mannose pyrophosphorylase B	10484.9	7057.28	10484.9	2346.85	1351.35	10056.2	6912.59	2221.48	1314.38	10868	6419.7	2429.4	1512.13	11820.2	8436.44	2460.8	1189.5	9195.31	6460.4	2275.71	1389.42	FBgn0037279	FBpp0311384	0	The gene GDP-mannose pyrophosphorylase B is referred to in FlyBase by the symbol Dmel\Gmppb (CG1129, FBgn0037279). It is a protein_coding_gene from Dmel. It has 4 annotated transcripts and 4 polypeptides (1 unique). Gene sequence location is 3R:4811444..4816025. Its molecular function is described by: mannose-1-phosphate guanylyltransferase (GTP) activity; GTP binding. It is involved in the biolo…
LOC128674112	Dip-C	Dipeptidase C	Dip-C	Dipeptidase C	10477	9806.11	10477	3792.93	1152.49	10369.1	12989.6	4896.02	1178.35	5315.22	6021.8	3032.11	1221.03	15924.4	7632.51	3955.64	972.309	10299.4	12580.5	3287.95	1238.25	FBgn0000455	FBpp0311237	0	The gene Dipeptidase C is referred to in FlyBase by the symbol Dmel\Dip-C (CG5663, FBgn0000455). It is a protein_coding_gene from Dmel. It has 2 annotated transcripts and 2 polypeptides (1 unique). Gene sequence location is 3R:12411809..12413759. Its molecular function is described by: proline dipeptidase activity; metalloaminopeptidase activity; peptidase activity; manganese ion binding. It is i…
LOC128672764	eIF3l	eukaryotic translation initiation factor 3 subunit l	eIF3l	eukaryotic translation initiation factor 3 subunit l	10469.2	11827.8	11827.8	5080.57	5600.66	6635.97	10966.4	4529.93	5693.32	7724.58	12124.6	5188.28	5329.56	21283.1	14881.4	5175.81	5538.6	6233.29	9338.66	5428.27	5841.14	FBgn0036258	FBpp0075754	0	The gene eukaryotic translation initiation factor 3 subunit l is referred to in FlyBase by the symbol Dmel\eIF3l (CG5642, FBgn0036258). It is a protein_coding_gene from Dmel. It has one annotated transcript and one polypeptide. Gene sequence location is 3L:12143446..12146097. Its molecular function is described by: translation initiation factor activity. It is involved in the biological process d…
LOC128682010	LOC128682010	segmentation protein cap'n'collar-like	cnc	cap-n-collar	10447.7	8652.17	10447.7	11336.8	19506	10582.9	9741.45	13326.9	27118.6	6195.5	6081.28	8666.7	13141.2	13335.6	7552.85	12058.3	20318.1	11676.9	11233.1	11295.4	17446	FBgn0262975	FBpp0297674	1.22e-73	The gene cap-n-collar is referred to in FlyBase by the symbol Dmel\cnc (CG43286, FBgn0262975). It is a protein_coding_gene from Dmel. It has 16 annotated transcripts and 16 polypeptides (7 unique). Gene sequence location is 3R:23185580..23226711. Its molecular function is described by: DNA-binding transcription factor activity, RNA polymerase II-specific; DNA-binding transcription factor activity…
LOC128670421	ScsbetaA	Succinyl-coenzyme A synthetase beta subunit, ADP-forming	ScsbetaA	Succinyl-coenzyme A synthetase beta subunit, ADP-forming	10413.5	8283.4	10413.5	12850.6	5914.42	8854.16	8368.85	10408.9	6673.24	9381.58	7905.66	18819.5	5900.52	15170.9	9712.21	13570.1	6849.71	8247.16	7146.86	8603.8	4234.24	FBgn0037643	FBpp0312600	0	The gene Succinyl-coenzyme A synthetase beta subunit, ADP-forming is referred to in FlyBase by the symbol Dmel\ScsŒ≤A (CG11963, FBgn0037643). It is a protein_coding_gene from Dmel. It has 8 annotated transcripts and 8 polypeptides (4 unique). Gene sequence location is 3R:8938724..8943027. Its molecular function is described by: succinate-CoA ligase (ADP-forming) activity; ATP binding; cysteine-ty…
LOC128675342	Thor	thor	Thor	Thor	10411.4	34137.5	34137.5	6123.61	4168.76	9783.57	33844.1	5031.53	3186.19	8001.76	18206.9	11281.6	5808.21	9134.54	32330.3	4171.01	3502.65	14725.8	52168.7	4010.35	4178.02	FBgn0261560	FBpp0311456	2.58e-33	The gene Thor is referred to in FlyBase by the symbol Dmel\Thor (CG8846, FBgn0261560). It is a protein_coding_gene from Dmel. It has 2 annotated transcripts and 2 polypeptides (1 unique). Gene sequence location is 2L:3478434..3479612. Its molecular function is described by: eukaryotic initiation factor 4E binding. It is involved in the biological process described with 15 unique terms, many of wh…
LOC128676869	Etfb	Electron transfer flavoprotein beta subunit	Etfb	Electron transfer flavoprotein beta subunit	10406.3	9424.54	10406.3	8413.35	4013.98	11673.4	10364.2	8870.41	4198.64	8492.16	8244.08	9453.63	4124.16	12502.1	7566.33	8478.3	3875.96	8957.64	11523.5	6851.07	3857.17	FBgn0039697	FBpp0084902	1.36e-149	The gene Electron transfer flavoprotein beta subunit is referred to in FlyBase by the symbol Dmel\Etfb (CG7834, FBgn0039697). It is a protein_coding_gene from Dmel. It has 2 annotated transcripts and 2 polypeptides (1 unique). Gene sequence location is 3R:29801599..29802945. Its molecular function is described by: electron transfer activity. It is involved in the biological process described with…
LOC128675385	LOC128675385	basic juvenile hormone-suppressible protein 2	Lsp1beta	Larval serum protein 1 beta	10376.7	42283.1	42283.1	27220.1	31185.4	24273	139938	31416.2	9167.03	11522.9	24442	31565.5	95368	3047.65	2987.81	6734.2	6066.44	2663.01	1764.36	39164.6	14140.3	FBgn0002563	FBpp0311765	1.37e-114	The gene Larval serum protein 1 beta is referred to in FlyBase by the symbol Dmel\Lsp1Œ≤ (CG4178, FBgn0002563). It is a protein_coding_gene from Dmel. It has 2 annotated transcripts and 2 polypeptides (1 unique). Gene sequence location is 2L:898500..901316. Its molecular function is described by: nutrient reservoir activity. It is involved in the biological process described with: energy homeosta…
LOC128674281	Rpn2	Regulatory particle non-ATPase 2	Rpn2	Regulatory particle non-ATPase 2	10357.6	9535.95	10357.6	28165.5	36166.4	9551.22	9900.51	34920.7	49044.8	7413.89	8217.42	17850.8	30516.5	14564.7	10833.6	32173.3	31465.4	9900.68	9192.31	27717.1	33638.9	FBgn0028692	FBpp0306599	0	The gene Regulatory particle non-ATPase 2 is referred to in FlyBase by the symbol Dmel\Rpn2 (CG11888, FBgn0028692). It is a protein_coding_gene from Dmel. It has 3 annotated transcripts and 3 polypeptides (2 unique). Gene sequence location is 3R:29153524..29157255. Its molecular function is described by: zinc ion binding; enzyme regulator activity. It is involved in the biological process describ…
LOC128681047	Kap-alpha3	karyopherin alpha3	Kap-alpha3	karyopherin alpha3	10325.1	8733.8	10325.1	13020.3	8542.85	8981.18	8100.32	13434.1	8984.6	8595.72	10311.5	13857.5	7603.61	15343.5	9022.24	12100.7	8812.38	8380.05	7501.13	12688.9	8770.8	FBgn0027338	FBpp0290407	0	The gene karyopherin alpha3 is referred to in FlyBase by the symbol Dmel\Kap-Œ±3 (CG9423, FBgn0027338). It is a protein_coding_gene from Dmel. It has 4 annotated transcripts and 4 polypeptides (1 unique). Gene sequence location is 3R:9574484..9577733. Its molecular function is described by: nuclear localization sequence binding; myosin binding; nuclear import signal receptor activity; Notch bindi…
LOC128675391	ScpX	Sterol carrier protein X-related thiolase	ScpX	Sterol carrier protein X-related thiolase	10278.6	10998.7	10998.7	85307.7	4724.46	9696.83	12138.6	96132.4	5317.78	9881.12	9854.13	91713.1	4608.66	12729.4	10707.3	89400.2	4480.27	8806.85	11294.7	63985.2	4491.11	FBgn0015808	FBpp0080659	0	The gene Sterol carrier protein X-related thiolase is referred to in FlyBase by the symbol Dmel\ScpX (CG17320, FBgn0015808). It is a protein_coding_gene from Dmel. It has one annotated transcript and one polypeptide. Gene sequence location is 2L:18831229..18833630. Its molecular function is described by: phospholipid transporter activity; acyltransferase activity, transferring groups other than a…
LOC128678598	AdipoR	Adiponectin receptor	AdipoR	Adiponectin receptor	10237.3	10537.2	10537.2	11751.8	2433.88	8516.48	10288.8	8002.72	2366.3	10213.1	11277.5	19137.2	2733.16	12653.7	12014.9	10874.8	2346.07	9565.89	8567.41	8992.37	2290	FBgn0038984	FBpp0306628	0	The gene Adiponectin receptor is referred to in FlyBase by the symbol Dmel\AdipoR (CG5315, FBgn0038984). It is a protein_coding_gene from Dmel. It has 5 annotated transcripts and 5 polypeptides (2 unique). Gene sequence location is 3R:22543693..22547846. Its molecular function is described by: protein-hormone receptor activity; signaling receptor activity. It is involved in the biological process…
LOC128675336	Inos	myo-inositol-1-phosphate synthase	Inos	myo-inositol-1-phosphate synthase	10221.8	6655.86	10221.8	949.865	1150.68	8903.73	5100.01	561.606	939.907	7435.21	7156.02	617.549	1341.67	14619.5	8329.82	1116.36	1074.8	9928.79	6037.61	1503.94	1246.33	FBgn0025885	FBpp0088368	0	The gene myo-inositol-1-phosphate synthase is referred to in FlyBase by the symbol Dmel\Inos (CG11143, FBgn0025885). It is a protein_coding_gene from Dmel. It has one annotated transcript and one polypeptide. Gene sequence location is 2R:7454922..7458874. Its molecular function is described by: inositol-3-phosphate synthase activity. It is involved in the biological process described with: phosph…
LOC128681728	LOC128681728	uncharacterized protein			10214.1	9072.22	10214.1	1867.83	2090.86	12869.2	9513.2	1571.55	1602.96	8845.49	8829.65	2220.46	2648.17	6061.63	7416.82	1809.77	1825.67	13079.9	10529.2	1869.54	2286.63		FBpp0085276	1.33e-95
LOC128679669	LOC128679669	carbonyl reductase [NADPH] 3-like			10200.2	5203.27	10200.2	1741.06	205.03	12311.6	5705.24	1645.04	162.163	7828.14	3872.33	1901.48	319.91	7080.32	4784.41	1831.66	138.067	13580.9	6451.11	1586.05	199.979		FBpp0078357	6.94e-11
LOC128671590	LOC128671590	uncharacterized protein			10191	19202.9	19202.9	5986.23	8677.15	6465.58	17201.4	5574.26	8860.31	9089.17	17286	4995.41	7520.09	16854.7	27146.4	6353.6	9117.72	8354.5	15177.7	7021.65	9210.49		FBpp0311825	1.92e-179
LOC128669799	LOC128669799	PHD finger protein 20-like	MBD-R2	MBD-R2	10187.1	10031.3	10187.1	5008.59	4133.07	10474.4	10869.3	5533.14	3942.06	7962.16	9148.58	4862.5	4508.05	12258	8503.85	4634.22	3932.78	10054	11603.6	5004.5	4149.4	FBgn0038016	FBpp0082081	1.16e-80	The gene MBD-R2 is referred to in FlyBase by the symbol Dmel\MBD-R2 (CG10042, FBgn0038016). It is a protein_coding_gene from Dmel. It has one annotated transcript and one polypeptide. Gene sequence location is 3R:12352143..12356265. Its molecular function is described by: promoter-specific chromatin binding; DNA binding; protein binding. It is involved in the biological process described with: re…
LOC128675999	epsilonCOP	Coat Protein (coatomer) epsilon	epsilonCOP	Coat Protein (coatomer) epsilon	10156.1	9715.89	10156.1	2393.02	2097.13	6855.93	9979	2991.41	2344.43	6216.82	6956.04	2262.49	1977.1	21047.3	13994.2	2191.07	1965.86	6504.19	7934.38	2127.12	2101.13	FBgn0027496	FBpp0078891	3.57e-49	The gene Coat Protein (coatomer) epsilon is referred to in FlyBase by the symbol Dmel\ŒµCOP (CG9543, FBgn0027496). It is a protein_coding_gene from Dmel. It has one annotated transcript and one polypeptide. Gene sequence location is 2L:6489090..6490194. Its molecular function is described by: structural molecule activity. It is involved in the biological process described with: retrograde vesicle…
LOC128675672	garz	gartenzwerg	garz	gartenzwerg	10123.6	8525.73	10123.6	2986.72	1732.39	8119.93	8488.66	2781.74	1763.53	7712.39	8751.71	2734.77	1677.21	14707.9	10112.9	3155.62	1678.57	9954.35	6749.62	3274.75	1810.25	FBgn0264560	FBpp0087010	0	The gene gartenzwerg is referred to in FlyBase by the symbol Dmel\garz (CG8487, FBgn0264560). It is a protein_coding_gene from Dmel. It has 3 annotated transcripts and 3 polypeptides (all unique). Gene sequence location is 2R:12326360..12333860. Its molecular function is described by: guanyl-nucleotide exchange factor activity; small GTPase binding. It is involved in the biological process descri…
LOC128680458	Idh3b	Isocitrate dehydrogenase 3b	Idh3b	Isocitrate dehydrogenase (NAD+) 3 non-catalytic subunit beta	10104.9	10657.9	10657.9	2634.62	2505.81	8361.58	11235.9	2777.02	2875.2	7170.21	10328.9	3165.02	2720.95	18462.7	11863	2525.06	2560.61	6424.96	9203.93	2071.4	1866.47	FBgn0038922	FBpp0290012	0	The gene Isocitrate dehydrogenase (NAD+) 3 non-catalytic subunit beta is referred to in FlyBase by the symbol Dmel\Idh3b (CG6439, FBgn0038922). It is a protein_coding_gene from Dmel. It has 2 annotated transcripts and 2 polypeptides (1 unique). Gene sequence location is 3R:22016391..22019382. Its molecular function is described by: enzyme activator activity. It is involved in the biological proce…
LOC128673831	Srp68	Signal recognition particle 68	Srp68	Signal recognition particle 68	10073.9	12960.3	12960.3	3220.84	2466.63	6084.53	11584	3360.87	2602.62	7121.47	11551.4	3168.11	2436.2	21068.4	17637.6	3116.78	2337.05	6021.17	11068.2	3237.6	2490.65	FBgn0035947	FBpp0076244	0	The gene Signal recognition particle 68 is referred to in FlyBase by the symbol Dmel\Srp68 (CG5064, FBgn0035947). It is a protein_coding_gene from Dmel. It has one annotated transcript and one polypeptide. Gene sequence location is 3L:8975046..8977401. Its molecular function is described by: endoplasmic reticulum signal peptide binding; 7S RNA binding; signal recognition particle binding. It is i…
LOC128669681	exd	extradenticle	exd	extradenticle	10065.3	8914.6	10065.3	14237.7	10479.2	9269.3	8990.6	13018.7	10143.2	8614	8141.53	11933.7	9763.37	12737.8	8807.78	15812.7	10207.9	9640	9718.48	16185.6	11802.5	FBgn0000611	FBpp0305515	0	The gene extradenticle is referred to in FlyBase by the symbol Dmel\exd (CG8933, FBgn0000611). It is a protein_coding_gene from Dmel. It has 4 annotated transcripts and 4 polypeptides (1 unique). Gene sequence location is X:15992468..15996509. Its molecular function is described by 10 unique terms, many of which group under: binding; transcription regulator activity; DNA binding; protein binding;…
LOC128677791	LOC128677791	uncharacterized protein			10048.2	8829.27	10048.2	3022.77	2001.92	9479.96	9593.76	3103.33	1903.82	6533.6	7217.55	2987.6	2122.15	15351.9	9283.28	2883.76	1949.93	8827.3	9222.51	3116.39	2031.77		FBpp0086322	1.19e-126
LOC128678619	REPTOR-BP	REPTOR-binding partner	REPTOR-BP	REPTOR-binding partner	9990.36	11206.4	11206.4	14817	5018.11	11121.9	11913.5	16192.9	3513.72	14182	14254.6	16116.2	8478.85	2883.48	6827.34	15653.8	3759.13	11774	11830.1	11305.2	4320.76	FBgn0032202	FBpp0088679	3.97e-43	The gene REPTOR-binding partner is referred to in FlyBase by the symbol Dmel\REPTOR-BP (CG18619, FBgn0032202). It is a protein_coding_gene from Dmel. It has 4 annotated transcripts and 4 polypeptides (all unique). Gene sequence location is 2L:10264125..10265229. Its molecular function is described by: chromatin binding; protein homodimerization activity; DNA-binding transcription factor activity;…
LOC128674683	LOC128674683	uncharacterized protein			9980.24	11381.7	11381.7	1346.53	1662.56	11704.3	10748.4	1406.38	1541.09	10709.6	15577.5	1423.64	1593.2	6474.16	9092.1	1184.15	1730.61	11032.8	10108.8	1371.97	1785.34		FBpp0303131	3.39e-32
LOC128669355	LOC128669355	venom dipeptidyl peptidase 4-like	ome	omega	9971.05	233.897	9971.05	5925.01	1884.46	10440.4	235.48	5477.18	2214.81	9509.51	356.878	6320.76	2108.97	12763.1	144.611	6104.34	1522.98	7171.22	198.621	5797.78	1691.07	FBgn0259175	FBpp0305257	4.62e-149	The gene omega is referred to in FlyBase by the symbol Dmel\ome (CG42280, FBgn0259175). It is a protein_coding_gene from Dmel. It has 4 annotated transcripts and 4 polypeptides (all unique). Gene sequence location is 3L:14672839..14747868. Its molecular function is described by: serine-type peptidase activity; serine hydrolase activity; dipeptidyl-peptidase activity. It is involved in the biologi…
LOC128680062	Lpin	Lipin	Lpin	Lipin	9941.12	6298.9	9941.12	4836.94	4533.07	7825.62	4703.41	3681.79	5357.79	6570.15	3398.54	4565.78	3587.88	11315	6285.67	5533.1	4454.78	14053.6	10808	5567.08	4731.83	FBgn0263593	FBpp0292613	7.95e-158	The gene Lipin is referred to in FlyBase by the symbol Dmel\Lpin (CG8709, FBgn0263593). It is a protein_coding_gene from Dmel. It has 11 annotated transcripts and 11 polypeptides (9 unique). Gene sequence location is 2R:8136986..8156654. Its molecular function is described by: phosphatidate phosphatase activity; transcription coactivator activity. It is involved in the biological process describe…
LOC128679738	Sac1	Sac1 phosphatase	Sac1	Sac1 phosphatase	9926.98	11765.3	11765.3	6139.2	1596.9	9036.95	12309	5827.76	1567.22	7639.29	11530.8	5994.99	1540.94	14421.6	12484.3	7168.46	1579.27	8610.06	10737.1	5565.61	1700.16	FBgn0283500	FBpp0292309	0	The gene Sac1 phosphatase is referred to in FlyBase by the symbol Dmel\Sac1 (CG9128, FBgn0283500). It is a protein_coding_gene from Dmel. It has 2 annotated transcripts and 2 polypeptides (1 unique). Gene sequence location is 3L:1247817..1250451. Its molecular function is described by: phosphatase activity; phosphatidylinositol-4-phosphate phosphatase activity; phosphatidylinositol phosphate phos…
LOC128674745	LOC128674745	lissencephaly-1 homolog	Lis-1	Lissencephaly-1	9904.81	9251.1	9904.81	5706.9	4072.25	8913.02	9579.3	5650.45	4491.5	7200.67	8107.69	5112.86	3783.73	14404.8	9922.99	6597.92	4233.34	9100.75	9394.42	5466.39	3780.41	FBgn0015754	FBpp0293289	0	The gene Lissencephaly-1 is referred to in FlyBase by the symbol Dmel\Lis-1 (CG8440, FBgn0015754). It is a protein_coding_gene from Dmel. It has 4 annotated transcripts and 4 polypeptides (1 unique). Gene sequence location is 2R:16178826..16185103. Its molecular function is described by: microtubule plus-end binding; dynein complex binding. It is involved in the biological process described with …
LOC128671074	Sec24AB	Secretory 24AB	Sec24AB	Secretory 24AB	9897.49	12302.3	12302.3	3525.61	1851.64	10536.4	12284.2	3100.63	1937.96	9189.69	12770.7	3675.62	1667.93	10372.1	13201.2	3917.51	1896.83	9491.77	10953.2	3408.67	1903.84	FBgn0033460	FBpp0308496	0	The gene Secretory 24AB is referred to in FlyBase by the symbol Dmel\Sec24AB (CG1472, FBgn0033460). It is a protein_coding_gene from Dmel. It has 3 annotated transcripts and 3 polypeptides (2 unique). Gene sequence location is 2R:9876232..9882357. Its molecular function is described by: SNARE binding; zinc ion binding; signal sequence binding. It is involved in the biological process described wi…
LOC128669284	NAT1	NAT1	NAT1	NAT1	9893.08	7381.96	9893.08	7172.12	9505.95	8284.13	7360.83	8241.38	13222.2	4221.71	4595.31	4017.47	5796.97	19064.7	6898.42	8406.98	9253.13	8001.81	10673.3	8022.65	9751.51	FBgn0010488	FBpp0086899	1.42e-58	The gene NAT1 is referred to in FlyBase by the symbol Dmel\NAT1 (CG3845, FBgn0010488). It is a protein_coding_gene from Dmel. It has 3 annotated transcripts and 3 polypeptides (2 unique). Gene sequence location is 2R:12915994..12923734. Its molecular function is described by: mRNA binding; translation initiation factor activity; RNA binding. It is involved in the biological process described with…
LOC128677484	puml	pummelig	puml	pummelig	9873.01	1917.42	9873.01	7788.66	892.288	9359.14	1690.71	8504.32	879.63	9808.02	1864.38	7707.31	1133.61	7922.21	1899.55	8777.69	862.387	12402.7	2215.03	6165.33	693.53	FBgn0033226	FBpp0311746	1.61e-154	The gene pummelig is referred to in FlyBase by the symbol Dmel\puml (CG1882, FBgn0033226). It is a protein_coding_gene from Dmel. It has 7 annotated transcripts and 7 polypeptides (2 unique). Gene sequence location is 2R:7812504..7815486. Its molecular function is described by 6 unique terms, many of which group under: catalytic activity; hydrolase activity; hydrolase activity, acting on ester bo…
LOC128674700	slif	slimfast	slif	slimfast	9818.69	1491.41	9818.69	1328.76	546.175	8953.3	1524.43	1856.74	564.905	8626.18	1833.61	1123.21	516.252	11533.9	955.902	1448.94	503.944	10161.4	1651.69	886.138	599.601	FBgn0037203	FBpp0078208	0	The gene slimfast is referred to in FlyBase by the symbol Dmel\slif (CG11128, FBgn0037203). It is a protein_coding_gene from Dmel. It has 3 annotated transcripts and 3 polypeptides (1 unique). Gene sequence location is 3L:22881045..22893821. Its molecular function is described by: transmembrane transporter activity; L-ornithine transmembrane transporter activity; L-lysine transmembrane transporte…
LOC128679584	dnr1	defense repressor 1	dnr1	defense repressor 1	9768.76	11178	11178	6539.5	3514.85	9684.43	11251.4	6789.84	3922.86	7953.02	6948.86	5580.2	2524.12	9635.47	10007.6	6144.59	3168.1	11802.1	16504.1	7643.37	4444.32	FBgn0260866	FBpp0071748	2.28e-57	The gene defense repressor 1 is referred to in FlyBase by the symbol Dmel\dnr1 (CG12489, FBgn0260866). It is a protein_coding_gene from Dmel. It has 2 annotated transcripts and 2 polypeptides (all unique). Gene sequence location is 2R:22563152..22592964. Its molecular function is described by: ubiquitin protein ligase activity; zinc ion binding; ubiquitin-protein transferase activity. It is invol…
LOC128682953	DCX-EMAP	Doublecortin-domain-containing echinoderm-microtubule-associated protein	DCX-EMAP	Doublecortin-domain-containing echinoderm-microtubule-associated protein	9767.93	7541.69	9767.93	59.9084	71.0184	10620	9300.44	70.1165	36.2734	6073.66	6826.83	61.8167	94.2637	13512.4	6587.14	52.9585	69.0334	8865.63	7452.35	54.7421	84.503	FBgn0259099	FBpp0288783	0	The gene Doublecortin-domain-containing echinoderm-microtubule-associated protein is referred to in FlyBase by the symbol Dmel\DCX-EMAP (CG42247, FBgn0259099). It is a protein_coding_gene from Dmel. It has 4 annotated transcripts and 4 polypeptides (all unique). Gene sequence location is 3L:14903805..14942907. Its molecular function is described by: microtubule binding; microtubule stabilizing ac…
LOC128677707	CNBP	CCHC-type zinc finger nucleic acid binding protein	CNBP	CCHC-type zinc finger nucleic acid binding protein	9749.78	20002.6	20002.6	9206.95	7587.49	7023.23	20796.6	9384.82	7188.53	9942.04	21581.9	10629.4	8518.9	16383.2	19300.6	8137.95	7217.71	5650.59	18331.2	8675.65	7424.81	FBgn0034802	FBpp0292516	5.72e-50	The gene CCHC-type zinc finger nucleic acid binding protein is referred to in FlyBase by the symbol Dmel\CNBP (CG3800, FBgn0034802). It is a protein_coding_gene from Dmel. It has 2 annotated transcripts and 2 polypeptides (1 unique). Gene sequence location is 2R:22934569..22937077. Its molecular function is described by: mRNA binding; single-stranded RNA binding; translation regulator activity; n…
LOC128678700	Hipk	Homeodomain interacting protein kinase	Hipk	Homeodomain interacting protein kinase	9748.28	7657.45	9748.28	7166.23	3954.64	9563.61	7829.72	6594.32	3504.65	8495.21	7285.23	6401.74	3857.97	11340.3	7837.17	7998.14	3810.64	9594	7677.68	7670.74	4645.31	FBgn0035142	FBpp0072451	0	The gene Homeodomain interacting protein kinase is referred to in FlyBase by the symbol Dmel\Hipk (CG17090, FBgn0035142). It is a protein_coding_gene from Dmel. It has 4 annotated transcripts and 4 polypeptides (3 unique). Gene sequence location is 3L:543060..581099. Its molecular function is described by 6 unique terms, many of which group under: transferase activity, transferring phosphorus-con…
LOC128680001	Vsp	venom serine protease-like			9735.4	150.402	9735.4	7.16495	12.452	6530.64	133.232	2.69679	1.06686	15114.1	311.755	25.963	41.5151	13192.5	129.905	0	3.18616	4104.41	26.7151	0	4.03998		FBpp0087875	3.63e-61
LOC128683810	LOC128683810	E3 ubiquitin-protein ligase RNF185-like	sordd1	suppression of retinal degeneration disease 1 upon overexpression 1	9732.93	13606.1	13606.1	6284.94	2096.4	8807.69	14460.4	6185.76	2168.4	9299.34	12844.5	6007.35	1938.51	10885.7	14662.1	6677.71	2125.7	9939.02	12457.4	6268.95	2152.97	FBgn0030693	FBpp0073974	3.68e-83	The gene suppression of retinal degeneration disease 1 upon overexpression 1 is referred to in FlyBase by the symbol Dmel\sordd1 (CG8974, FBgn0030693). It is a protein_coding_gene from Dmel. It has 5 annotated transcripts and 5 polypeptides (1 unique). Gene sequence location is X:15793721..15796028. Its molecular function is described by: ubiquitin protein ligase activity; zinc ion binding; ubiqu…
LOC128670600	LOC128670600	uncharacterized protein	Dld	Dihydrolipoamide dehydrogenase	9723.97	8295.81	9723.97	8461.56	3830.41	6601.9	7561.19	8549.49	3903.12	6768.14	7182.68	10217.1	4360.55	18740.5	11214.7	8948.57	3928	6785.31	7224.69	6131.12	3129.98	FBgn0289579	FBpp0304195	0	The gene Dihydrolipoamide dehydrogenase is referred to in FlyBase by the symbol Dmel\Dld (CG7430, FBgn0289579). It is a protein_coding_gene from Dmel. It has 2 annotated transcripts and 2 polypeptides (1 unique). Gene sequence location is 3L:17846916..17849601. Its molecular function is described by: oxoglutarate dehydrogenase (NAD+) activity; flavin adenine dinucleotide binding; pyruvate dehydro…
LOC128676112	ND-B16.6	NADH dehydrogenase (ubiquinone) B16.6 subunit	ND-B16.6	NADH dehydrogenase (ubiquinone) B16.6 subunit	9718	12246.7	12246.7	6079.69	5143.95	8971.89	12959.7	6245.09	6331.31	8821.12	10789.4	7339.5	4945.67	14076.5	13594.6	5830.37	5140.33	7002.55	11643.1	4903.82	4158.49	FBgn0029868	FBpp0312526	2.45e-62	The gene NADH dehydrogenase (ubiquinone) B16.6 subunit is referred to in FlyBase by the symbol Dmel\ND-B16.6 (CG3446, FBgn0029868). It is a protein_coding_gene from Dmel. It has 3 annotated transcripts and 3 polypeptides (1 unique). Gene sequence location is X:6349016..6350401. Its molecular function is unknown. It is involved in the biological process described with: mitochondrial electron trans…
LOC128673044	LOC128673044	zinc transporter 7-like			9707.38	6407.51	9707.38	8252.5	2675.8	7989.81	6512.89	10065.1	2986.69	4532.4	3661.07	6041.35	2430.34	19792.9	6933.96	9438.61	2782.05	6514.41	8522.11	7464.97	2504.12
LOC128671469	twr	twisted bristles roughened eye	twr	twisted bristles roughened eye	9697.89	11094.6	11094.6	3415.03	2177.16	7212.21	10112.2	3446.5	2376.97	8726.7	7375.47	3683.66	2044.5	15078.3	17490.5	3490.32	1931.87	7774.36	9400.22	3039.65	2355.31	FBgn0262801	FBpp0081185	2.3e-110	The gene twisted bristles roughened eye is referred to in FlyBase by the symbol Dmel\twr (CG2358, FBgn0262801). It is a protein_coding_gene from Dmel. It has one annotated transcript and one polypeptide. Gene sequence location is 3R:6657882..6659442. Its molecular function is described by: peptidase activity; serine hydrolase activity; serine-type endopeptidase activity. It is involved in the bio…
LOC128675187	ND-75	NADH dehydrogenase (ubiquinone) 75 kDa subunit	ND-75	NADH dehydrogenase (ubiquinone) 75 kDa subunit	9674.12	6398.22	9674.12	3719.42	3805.84	6134.09	6312.53	3772.13	4089.29	5437.05	6112.05	4417.42	3761.76	21712.4	7098.18	3827.84	3967.3	5412.92	6070.13	2860.28	3405.03	FBgn0017566	FBpp0071129	0	The gene NADH dehydrogenase (ubiquinone) 75 kDa subunit is referred to in FlyBase by the symbol Dmel\ND-75 (CG2286, FBgn0017566). It is a protein_coding_gene from Dmel. It has 2 annotated transcripts and 2 polypeptides (1 unique). Gene sequence location is X:8248651..8251687. Its molecular function is described by: NADH dehydrogenase (ubiquinone) activity; iron-sulfur cluster binding. It is invol…
LOC128682848	ArfGAP1	ADP-ribosylation factor GTPase activating protein 1	ArfGAP1	ADP-ribosylation factor GTPase activating protein 1	9671.18	12702.8	12702.8	1661.57	1880.94	10809	13774.6	1672.68	2057.98	9226.24	12308.2	1416.22	1721.17	9336.59	13271.1	1713.74	1711.5	9312.88	11457.3	1843.64	2033.12	FBgn0020655	FBpp0304398	9.67e-61	The gene ADP-ribosylation factor GTPase activating protein 1 is referred to in FlyBase by the symbol Dmel\ArfGAP1 (CG4237, FBgn0020655). It is a protein_coding_gene from Dmel. It has 2 annotated transcripts and 2 polypeptides (all unique). Gene sequence location is 3L:12415026..12417580. Its molecular function is described by: GTPase activator activity. It is involved in the biological process de…
LOC128670227	LOC128670227	serine protease inhibitor 3/4-like	Spn42Da	Serpin 42Da	9631.88	3860.07	9631.88	3919.41	4082.5	12556.3	4094.05	3664.94	3967.13	11507.7	4479.43	4848.9	4414.27	3645.4	2778.24	4002.95	4631.08	10818.2	4088.57	3160.87	3317.5	FBgn0265137	FBpp0085524	1.36e-68	The gene Serpin 42Da is referred to in FlyBase by the symbol Dmel\Spn42Da (CG9453, FBgn0265137). It is a protein_coding_gene from Dmel. It has 11 annotated transcripts and 11 polypeptides (8 unique). Gene sequence location is 2R:6875906..6878927. Its molecular function is described by: serine-type endopeptidase inhibitor activity; cysteine-type endopeptidase inhibitor activity. It is involved in …
LOC128674931	Picot	picot	Picot	Picot	9626.2	10209.5	10209.5	6131.39	2372.41	8665.18	8169.52	6988.05	2048.38	7042.28	11673.4	6556.9	2814.23	9479.72	10198.7	6370.55	2422.54	13317.6	10796.4	4610.07	2204.48	FBgn0024315	FBpp0086261	0	The gene Picot is referred to in FlyBase by the symbol Dmel\Picot (CG8098, FBgn0024315). It is a protein_coding_gene from Dmel. It has 4 annotated transcripts and 4 polypeptides (2 unique). Gene sequence location is 2R:16655323..16667675. Its molecular function is described by: phosphate transmembrane transporter activity; transmembrane transporter activity. It is involved in the biological proce…
LOC128673832	eIF3d1	eukaryotic translation initiation factor 3 subunit d1	eIF3d1	eukaryotic translation initiation factor 3 subunit d1	9618.58	10014.6	10014.6	3858.14	4318.07	4783.35	7780.15	3670.33	4243.99	7547.91	11594.4	4533.64	4368.36	21144.1	13204.9	3594.11	4225.38	4998.9	7479.06	3634.48	4434.55	FBgn0040227	FBpp0088565	0	The gene eukaryotic translation initiation factor 3 subunit d1 is referred to in FlyBase by the symbol Dmel\eIF3d1 (CG10161, FBgn0040227). It is a protein_coding_gene from Dmel. It has one annotated transcript and one polypeptide. Gene sequence location is 3R:23680039..23682317. Its molecular function is described by: translation initiation factor activity; protein binding. It is involved in the …
LOC128680065	Gbeta13F	G protein beta subunit 13F	Gbeta13F	G protein beta subunit 13F	9595.61	6365.97	9595.61	5692.06	4476.79	9281.69	6050.19	4600.05	4076.49	8007.85	6999.11	6203.93	4529.54	11900.2	6299.15	6242.74	4929.52	9192.76	6115.43	5721.53	4371.6	FBgn0001105	FBpp0312372	0	The gene G protein beta subunit 13F is referred to in FlyBase by the symbol Dmel\GŒ≤13F (CG10545, FBgn0001105). It is a protein_coding_gene from Dmel. It has 6 annotated transcripts and 6 polypeptides (1 unique). Gene sequence location is X:15860115..15866175. Its molecular function is described by: signaling receptor complex adaptor activity. It is involved in the biological process described wi…
LOC128679979	grsm	granny smith	grsm	granny smith	9588.85	8418.03	9588.85	9301.14	10786.2	9873.41	8998.86	10068.5	12365.5	8181.47	7720.05	6488.28	9257.38	11912.8	9023.47	10222.4	9897.27	8387.72	7929.73	10425.4	11624.7	FBgn0040493	FBpp0082198	0	The gene granny smith is referred to in FlyBase by the symbol Dmel\grsm (CG7340, FBgn0040493). It is a protein_coding_gene from Dmel. It has 2 annotated transcripts and 2 polypeptides (all unique). Gene sequence location is 3R:12950042..12967712. Its molecular function is described by: metalloaminopeptidase activity; peptidase activity; manganese ion binding. It is involved in the biological proc…
LOC128673945	LOC128673945	uncharacterized protein			9502.85	4794.16	9502.85	3551.04	396.073	6056.64	4368.78	2663.08	297.655	7949.98	5826.95	4782.14	602.701	19279.3	4960.88	3861.02	315.961	4725.44	4020.04	2897.91	367.975		FBpp0352252	1.44e-61
LOC128671233	LOC128671233	ATP synthase subunit beta, mitochondrial-like	ATPsynbeta	ATP synthase, beta subunit	9484.86	7283.93	9484.86	10408.3	7088.73	5938.92	6670.91	10368.5	8090.56	6213.78	7131.4	13504.5	7167.95	20373.8	9745.29	10356.6	7781.13	5412.92	5588.1	7403.87	5315.27	FBgn0010217	FBpp0305828	0	The gene ATP synthase, beta subunit is referred to in FlyBase by the symbol Dmel\ATPsynŒ≤ (CG11154, FBgn0010217). It is a protein_coding_gene from Dmel. It has 3 annotated transcripts and 3 polypeptides (2 unique). Gene sequence location is 4:1031484..1034917. Its molecular function is described by: ATP hydrolysis activity; ATP binding; proton-transporting ATP synthase activity, rotational mechan…
LOC128683358	Nep2	Neprilysin 2	Nep2	Neprilysin 2	9471.56	1079.49	9471.56	1313.61	4664.37	8761.22	978.07	1442.11	4362.41	5860.44	885.016	1552.22	4262.38	14467.9	1034.33	860.751	3899.33	8796.63	1420.55	1399.35	6133.37	FBgn0027570	FBpp0306050	0	The gene Neprilysin 2 is referred to in FlyBase by the symbol Dmel\Nep2 (CG9761, FBgn0027570). It is a protein_coding_gene from Dmel. It has 3 annotated transcripts and 3 polypeptides (2 unique). Gene sequence location is 3R:4719458..4731878. Its molecular function is described by: metallopeptidase activity; endopeptidase activity; metalloendopeptidase activity. It is involved in the biological p…
LOC128677227	LOC128677227	uncharacterized protein			9423.34	3763.06	9423.34	1676.28	917.538	12553.2	3630.32	1520.99	806.016	4514.13	1840.79	1856.36	958.266	2508.84	1952.25	1761.75	930.889	18117.2	7628.9	1566.02	974.982		FBpp0311385	2.43e-24
LOC128680488	LOC128680488	uncharacterized protein			9386.53	9311.03	9386.53	5971.64	4487.38	8798.4	9561.74	6506.68	4393.88	9031.3	8879.9	6146.44	4318.55	10666.8	9915.64	5799.3	4314.06	9049.64	8886.83	5434.13	4923.06		FBpp0085869	5.18e-98
LOC128679395	LOC128679395	uncharacterized LOC128679395			9385.85	13664.6	13664.6	3.11408	20.1054	8606.32	13034	0	0	13088.5	16481	8.65434	75.2156	7105.58	13787	2.82445	3.18616	8742.96	11356.2	0.977538	2.01999
LOC128669746	Daxx	Daxx-like protein	Daxx	Daxx-like protein	9377.06	12802	12802	639.532	797.633	11128.1	13776.6	626.329	897.233	9345.03	10456.1	632.385	758.505	5539.66	12767.4	637.62	692.458	11495.4	14207.8	661.793	842.336	FBgn0031820	FBpp0311092	7.17e-20	The gene Daxx-like protein is referred to in FlyBase by the symbol Dmel\Daxx (CG9537, FBgn0031820). It is a protein_coding_gene from Dmel. It has 2 annotated transcripts and 2 polypeptides (1 unique). Gene sequence location is 2L:6480929..6487576. Its molecular function is described by: histone binding; transcription coregulator activity; protein binding. It is involved in the biological process …
LOC128676892	Rox8	Rox8	Rox8	Rox8	9341.16	8111.54	9341.16	9534.87	4610.73	9349.85	7819.4	9555.39	4512.3	8632.27	8244.08	8923.86	4230.14	10161.6	8930.33	10032.4	4807.38	9220.87	7452.35	9627.77	4893.09	FBgn0005649	FBpp0083979	5.28e-162	The gene Rox8 is referred to in FlyBase by the symbol Dmel\Rox8 (CG5422, FBgn0005649). It is a protein_coding_gene from Dmel. It has 6 annotated transcripts and 6 polypeptides (2 unique). Gene sequence location is 3R:24043056..24048265. Its molecular function is described by: protein-RNA adaptor activity; mRNA binding; mRNA 3'-UTR binding; RNA binding. It is involved in the biological process des…
LOC128683851	CrebB	Cyclic-AMP response element binding protein B	CrebB	Cyclic-AMP response element binding protein B	9327.53	8700.39	9327.53	5736.66	2244.52	7853.5	7740.9	5287.73	2126.26	8345.95	8234.85	5572.78	2380.04	12843.1	11318.9	6672.06	2187.83	8267.6	7506.94	5414.09	2283.94	FBgn0265784	FBpp0302023	1.71e-43	The gene Cyclic-AMP response element binding protein B is referred to in FlyBase by the symbol Dmel\CrebB (CG6103, FBgn0265784). It is a protein_coding_gene from Dmel. It has 10 annotated transcripts and 10 polypeptides (6 unique). Gene sequence location is X:18366357..18377864. Its molecular function is described by: DNA binding; DNA-binding transcription factor activity, RNA polymerase II-speci…
LOC128673536	zip	zipper	zip	zipper	9314.08	4331.59	9314.08	2718.34	2313	7444.56	3363.86	3078.38	2380.17	3454.13	3055	1630.11	1904.81	17566.1	5687.61	2985.44	2401.3	8791.52	5219.89	3179.44	2565.73	FBgn0287873	FBpp0099896	0	The gene zipper is referred to in FlyBase by the symbol Dmel\zip (CG15792, FBgn0287873). It is a protein_coding_gene from Dmel. It has 9 annotated transcripts and 9 polypeptides (7 unique). Gene sequence location is 2R:24990570..25011965. Its molecular function is described by 6 unique terms, many of which group under: binding; protein binding; cytoskeletal motor activity; ATP-dependent activity;…
LOC128673454	LOC128673454	histone H3.3A	His3.3B	Histone H3.3B	9297.01	13106.1	13106.1	10370.1	9869.95	9795.96	14712.4	13041.7	8974.99	8760.21	10386.4	8996.81	9897.2	9025.09	12446.3	10095.3	9918.51	9606.78	14879.1	9346.73	10689.1	FBgn0004828	FBpp0309302	2.28e-96	The gene Histone H3.3B is referred to in FlyBase by the symbol Dmel\His3.3B (CG8989, FBgn0004828). It is a protein_coding_gene from Dmel. It has 4 annotated transcripts and 4 polypeptides (1 unique). Gene sequence location is X:9152523..9156669. Its molecular function is described by: DNA binding; protein heterodimerization activity; structural constituent of chromatin. It is involved in the biol…
LOC128679944	LOC128679944	cytochrome c oxidase subunit 6C-like	cype	cyclope	9257.67	7873.9	9257.67	3253	4661.45	5948.21	9159.98	3542.23	6090.19	6475.73	5417.77	3820.27	4136.86	19094.1	10459.8	3240.35	5091.48	5512.59	6458.08	2409.14	3327.26	FBgn0015031	FBpp0297878	8.37e-21	The gene cyclope is referred to in FlyBase by the symbol Dmel\cype (CG14028, FBgn0015031). It is a protein_coding_gene from Dmel. It has 3 annotated transcripts and 3 polypeptides (1 unique). Gene sequence location is 2L:5327227..5327969. Its molecular function is unknown. It is involved in the biological process described with: mitochondrial electron transport, cytochrome c to oxygen. 21 alleles…
LOC128682111	LOC128682111	uncharacterized protein			9237.36	110.348	9237.36	586.527	1426.69	9387.02	93.9856	460.477	1682.98	6774.23	74.8623	892.015	1076.46	11592.9	58.8247	352.35	1445.45	9195.31	213.721	641.265	1501.86		FBpp0303353	6.74e-38
LOC128671484	LOC128671484	sorbin and SH3 domain-containing protein 1-like	CAP	CAP	9225.89	6135.97	9225.89	6398.09	1621.11	5969.9	4354.32	5353.12	1283.44	11294.5	9229.6	8762.52	2548.54	12220.1	6469.49	5700.45	1244.19	7419.12	4490.46	5776.27	1408.27	FBgn0033504	FBpp0428210	1.21e-131	The gene CAP is referred to in FlyBase by the symbol Dmel\CAP (CG18408, FBgn0033504). It is a protein_coding_gene from Dmel. It has 28 annotated transcripts and 28 polypeptides (25 unique). Gene sequence location is 2R:10269016..10307024. Its molecular function is unknown. It is involved in the biological process described with: sensory perception of sound; somatic muscle attachment to chitin-bas…
LOC128683081	msk	moleskin	msk	moleskin	9219.13	15565.9	15565.9	9193.25	6633.36	11360.5	18127.9	8221.83	6881.27	12174.7	18599.7	11331.6	7330.1	4100.02	11630.1	8405.57	6287.35	9241.32	13905.8	8813.97	6034.72	FBgn0026252	FBpp0076408	0	The gene moleskin is referred to in FlyBase by the symbol Dmel\msk (CG7935, FBgn0026252). It is a protein_coding_gene from Dmel. It has one annotated transcript and one polypeptide. Gene sequence location is 3L:8116179..8121579. Its molecular function is described by: U2 snRNA binding; U1 snRNA binding; small GTPase binding; U4 snRNA binding; protein binding. It is involved in the biological proc…
LOC128671425	LOC128671425	arylsulfatase B-like			9219.1	3104.09	9219.1	1.23633	9.61651	11310.9	2697.7	0	0	8939.92	4581.98	4.94534	37.1194	5661.73	3122.61	0	0	10963.8	2014.08	0	1.34666		FBpp0290455	8.09e-112
LOC128678606	gol	goliath	gol	goliath	9211.59	8775.72	9211.59	2469.27	741.608	8816.99	8524.8	3626.51	831.087	9110.49	8389.7	2185.84	752.644	9749.12	7119.02	1878.97	597.936	9169.76	11069.3	2185.77	784.767	FBgn0004919	FBpp0072361	1.02e-100	The gene goliath is referred to in FlyBase by the symbol Dmel\gol (CG2679, FBgn0004919). It is a protein_coding_gene from Dmel. It has 4 annotated transcripts and 4 polypeptides (3 unique). Gene sequence location is 2R:25072627..25084347. Its molecular function is described by: ubiquitin protein ligase activity; zinc ion binding. It is involved in the biological process described with: mesoderm f…
LOC128677149	Rpt2	Regulatory particle triple-A ATPase 2	Rpt2	Regulatory particle triple-A ATPase 2	9206.92	8589.17	9206.92	27141.6	33870.5	9368.43	9466.73	33994.4	46667.3	7471.76	6285.36	18663.1	26093.9	10439.5	9084.74	29157.5	29104	9548	9519.86	26751.3	33616.7	FBgn0015282	FBpp0311982	0	The gene Regulatory particle triple-A ATPase 2 is referred to in FlyBase by the symbol Dmel\Rpt2 (CG5289, FBgn0015282). It is a protein_coding_gene from Dmel. It has 2 annotated transcripts and 2 polypeptides (1 unique). Gene sequence location is 3R:23929873..23931558. Its molecular function is described by: proteasome-activating activity; ATP binding; ATP hydrolysis activity. It is involved in t…
LOC128679193	LOC128679193	uncharacterized protein			9184.65	9672.96	9672.96	2977.31	3427.61	8460.71	10779.4	3412.79	4153.3	5921.36	7363.17	2293.4	2557.82	14459.5	9400.92	3284.13	2903.12	7897.03	11148.3	2918.93	4096.21		FBpp0111875	0
LOC128676038	Zn72D	Zinc-finger protein at 72D	Zn72D	Zinc-finger protein at 72D	9167.17	6780.99	9167.17	11203.1	10117.9	5796.41	5964.47	12891.3	9464.69	7447.39	8675.82	10223.2	10007.6	16534.8	6376.35	11170.7	9627.51	6890.1	6107.3	10527.1	11371.9	FBgn0263603	FBpp0302719	0	The gene Zinc-finger protein at 72D is referred to in FlyBase by the symbol Dmel\Zn72D (CG5215, FBgn0263603). It is a protein_coding_gene from Dmel. It has 6 annotated transcripts and 6 polypeptides (3 unique). Gene sequence location is 3L:16106594..16112626. Its molecular function is described by: nucleic acid binding; zinc ion binding; single-stranded RNA binding; double-stranded RNA binding. I…
LOC128682609	VhaAC45	Vacuolar H[+] ATPase AC45 accessory subunit	VhaAC45	Vacuolar H[+] ATPase AC45 accessory subunit	9160.24	5464.84	9160.24	3510.48	3490.59	8578.44	5551.35	3030.52	3126.45	7304.23	5047.56	3859.84	4133.44	12030.7	6174.14	4156.89	3547.26	8727.63	5086.32	2994.69	3155.23	FBgn0262515	FBpp0087669	1.97e-36	The gene Vacuolar H[+] ATPase AC45 accessory subunit is referred to in FlyBase by the symbol Dmel\VhaAC45 (CG8029, FBgn0262515). It is a protein_coding_gene from Dmel. It has 2 annotated transcripts and 2 polypeptides (1 unique). Gene sequence location is 2R:9207561..9209774. Its molecular function is described by: ATPase activator activity. It is involved in the biological process described with…
LOC128670210	eIF3i	eukaryotic translation initiation factor 3 subunit i	eIF3i	eukaryotic translation initiation factor 3 subunit i	9155.32	11461.6	11461.6	6974.46	6493.92	8562.95	12093.2	7861.14	6918.08	9661.81	11196.5	8217.91	6598.95	12055.9	13255.2	5568.4	6415.86	6340.63	9301.49	6250.38	6042.8	FBgn0015834	FBpp0078689	4.62e-180	The gene eukaryotic translation initiation factor 3 subunit i is referred to in FlyBase by the symbol Dmel\eIF3i (CG8882, FBgn0015834). It is a protein_coding_gene from Dmel. It has one annotated transcript and one polypeptide. Gene sequence location is 2L:4966367..4967775. Its molecular function is described by: RNA binding; translation initiation factor activity. It is involved in the biologica…
LOC128677143	Srp54k	Signal recognition particle 54k	Srp54k	Signal recognition particle 54k	9152.42	13864.7	13864.7	5084.3	3560.21	7317.54	12977.2	5455.6	3726.56	9055.66	11507.3	5170.97	3432.57	12283.2	18575.1	5098.13	3447.42	7953.26	12399.3	4612.51	3634.3	FBgn0010747	FBpp0076872	0	The gene Signal recognition particle 54k is referred to in FlyBase by the symbol Dmel\Srp54k (CG4659, FBgn0010747). It is a protein_coding_gene from Dmel. It has one annotated transcript and one polypeptide. Gene sequence location is 3L:5152678..5154777. Its molecular function is described by: GTP binding; endoplasmic reticulum signal peptide binding; 7S RNA binding; ATP hydrolysis activity; GTPa…
LOC128678901	Synd	Syndapin	Synd	Syndapin	9130.4	4350.26	9130.4	10964.7	3376.55	5833.59	3022	9818.33	3372.89	9716.64	6623.78	13770.9	3685.56	15246.7	4600.58	11480.7	3336.97	5724.71	3154.7	8789.04	3110.79	FBgn0053094	FBpp0306775	0	The gene Syndapin is referred to in FlyBase by the symbol Dmel\Synd (CG33094, FBgn0053094). It is a protein_coding_gene from Dmel. It has 3 annotated transcripts and 3 polypeptides (2 unique). Gene sequence location is 3R:20832799..20840118. Its molecular function is described by: lipid binding; protein binding; phospholipid binding. It is involved in the biological process described with 12 uniq…
LOC128673412	LOC128673412	protein yellow-like	yellow-d2	yellow-d2	9126.65	547.218	9126.65	110.592	1425.79	4746.18	612.456	92.365	1525.08	8851.58	555.827	76.6527	1583.92	17881.8	593.149	124.276	1390.23	5027.01	427.441	149.074	1203.91	FBgn0034856	FBpp0071921	8.9e-100	The gene yellow-d2 is referred to in FlyBase by the symbol Dmel\yellow-d2 (CG9891, FBgn0034856). It is a protein_coding_gene from Dmel. It has one annotated transcript and one polypeptide. Gene sequence location is 2R:23381197..23382591. Its molecular function is unknown. The biological processes in which it is involved are not known. 3 alleles are reported. No phenotypic data is available. The p…
LOC128676944	Hrd3	HMG-coA reductase degradation 3	Hrd3	HMG-coA reductase degradation 3	9098.17	5162.69	9098.17	7440.62	2855.73	7444.56	5038.04	7626.52	2715.17	7212.85	5924.38	7756.14	3171.26	15987.5	5473.15	7657.79	2435.82	5747.71	4215.18	6722.04	3100.69	FBgn0028475	FBpp0302807	0	The gene HMG-coA reductase degradation 3 is referred to in FlyBase by the symbol Dmel\Hrd3 (CG10221, FBgn0028475). It is a protein_coding_gene from Dmel. It has 2 annotated transcripts and 2 polypeptides (1 unique). Gene sequence location is 3R:23754623..23758557. Its molecular function is unknown. It is involved in the biological process described with: ERAD pathway. 13 alleles are reported. The…
LOC128676006	Upf1	Upf1 RNA helicase	Upf1	Upf1 RNA helicase	9059.09	8168.83	9059.09	7327.9	4310.8	6350.96	7394.91	6849.84	4256.79	6963.08	9864.39	6484.57	4369.83	16745.3	8546.74	7783.48	4257.77	6177.06	6869.26	8193.72	4358.8	FBgn0030354	FBpp0309612	0	The gene Upf1 RNA helicase is referred to in FlyBase by the symbol Dmel\Upf1 (CG1559, FBgn0030354). It is a protein_coding_gene from Dmel. It has 2 annotated transcripts and 2 polypeptides (1 unique). Gene sequence location is X:11899996..11905371. Its molecular function is described by 8 unique terms, many of which group under: binding; ATP-dependent activity; nucleic acid binding; small molecul…
LOC128680230	vri	vrille	vri	vrille	9050.51	6475.94	9050.51	3190.06	5833.47	6034.96	5708.33	3753.25	8018.02	2369.76	2305.35	1314.22	3918.54	16703.2	9547.99	3796.77	6038.3	11094.2	8342.07	3895.98	5359.04	FBgn0016076	FBpp0309715	1.03e-49	The gene vrille is referred to in FlyBase by the symbol Dmel\vri (CG14029, FBgn0016076). It is a protein_coding_gene from Dmel. It has 5 annotated transcripts and 5 polypeptides (2 unique). Gene sequence location is 2L:5288944..5311223. Its molecular function is described by: DNA-binding transcription factor activity; DNA-binding transcription repressor activity, RNA polymerase II-specific; DNA b…
LOC128675783	CrzR	Corazonin receptor	CrzR	Corazonin receptor	9045.58	5518.61	9045.58	9.68888	112.296	7593.27	5422.25	4.04518	22.4041	8470.84	4896.81	30.9084	176.805	9185.05	5530.75	2.82445	109.922	10933.2	6224.61	0.977538	140.053	FBgn0036278	FBpp0075721	3.27e-131	The gene Corazonin receptor is referred to in FlyBase by the symbol Dmel\CrzR (CG10698, FBgn0036278). It is a protein_coding_gene from Dmel. It has 2 annotated transcripts and 2 polypeptides (all unique). Gene sequence location is 3L:12339116..12351544. Its molecular function is described by: G protein-coupled receptor activity; neuropeptide receptor activity; corazonin receptor activity. It is i…
LOC128678704	LOC128678704	uncharacterized protein	Fam114A	Fam114A ortholog	9027.81	12916.4	12916.4	2647.27	1903.4	7834.91	11984.7	2483.74	1993.97	8614	11484.7	2457.83	1916.04	11635	16755.2	2768.67	1756.63	8027.37	11441	2878.85	1946.93	FBgn0038360	FBpp0082626	8.4e-75	The gene Fam114A ortholog is referred to in FlyBase by the symbol Dmel\Fam114A (CG9590, FBgn0038360). It is a protein_coding_gene from Dmel. It has one annotated transcript and one polypeptide. Gene sequence location is 3R:15786703..15788339. Its molecular function is described by: small GTPase binding; cargo adaptor activity. It is involved in the biological process described with: retrograde tr…
LOC128670506	SCOT	Succinyl-CoA:3-ketoacid CoA transferase	Scot	Succinyl-CoA:3-ketoacid CoA transferase	8985.66	8195.76	8985.66	2463.89	673.344	9647.26	8243.88	2560.6	597.977	10030.4	8584.55	3046.33	917.239	8907.23	9875.2	2628.86	676.527	7357.78	6079.42	1619.78	501.631	FBgn0035298	FBpp0072723	0	The gene Succinyl-CoA:3-ketoacid CoA transferase is referred to in FlyBase by the symbol Dmel\Scot (CG1140, FBgn0035298). It is a protein_coding_gene from Dmel. It has 3 annotated transcripts and 3 polypeptides (all unique). Gene sequence location is 3L:1963143..1966805. Its molecular function is described by: succinyl-CoA:3-oxo-acid CoA-transferase activity; CoA-transferase activity. It is invol…
LOC128676768	Rsf1	Repressor splicing factor 1	Rsf1	Repressor splicing factor 1	8984.45	9805.76	9805.76	10350.7	9624.77	7103.78	8863.57	10878.2	8435.69	8665.78	10629.4	9326.91	9945.06	13007.2	10418.1	10031.7	9764.51	7161	9311.95	11165.9	10353.8	FBgn0011305	FBpp0305603	6.26e-32	The gene Repressor splicing factor 1 is referred to in FlyBase by the symbol Dmel\Rsf1 (CG5655, FBgn0011305). It is a protein_coding_gene from Dmel. It has 2 annotated transcripts and 2 polypeptides (1 unique). Gene sequence location is 2L:10261795..10263554. Its molecular function is described by: mRNA binding; RNA binding. It is involved in the biological process described with: mRNA cis splici…
LOC128675238	Arf4	ADP ribosylation factor 4	Arf4	ADP ribosylation factor 4	8903.39	12513.7	12513.7	6201.3	2496.72	8637.3	12760.4	5886.41	2443.12	11413.2	10103.3	7120.67	2352.68	6398.39	14809.1	6095.17	2525.03	9164.65	12381.9	5702.95	2666.05	FBgn0013749	FBpp0305852	2.43e-116	The gene ADP ribosylation factor 4 is referred to in FlyBase by the symbol Dmel\Arf4 (CG11027, FBgn0013749). It is a protein_coding_gene from Dmel. It has 2 annotated transcripts and 2 polypeptides (1 unique). Gene sequence location is 4:1124167..1125325. Its molecular function is described by: GTPase activity; GTP binding; enzyme activator activity. It is involved in the biological process descr…
LOC128679590	LOC128679590	cytochrome c oxidase subunit 4 isoform 1, mitochondrial-like	COX4	Cytochrome c oxidase subunit 4	8893.2	7984.26	8893.2	5482.37	6672.84	4609.86	7185.25	6092.04	8189.25	4020.68	5823.88	6822.09	6234.1	22352.3	11962.3	5367.16	6863.51	4589.99	6965.67	3648.17	5404.49	FBgn0032833	FBpp0304538	7.55e-61	The gene Cytochrome c oxidase subunit 4 is referred to in FlyBase by the symbol Dmel\COX4 (CG10664, FBgn0032833). It is a protein_coding_gene from Dmel. It has 4 annotated transcripts and 4 polypeptides (1 unique). Gene sequence location is 2L:19958713..19960065. Its molecular function is unknown. It is involved in the biological process described with: mitochondrial electron transport, cytochrom…
LOC128680367	Rpt4	Regulatory particle triple-A ATPase 4	Rpt4	Regulatory particle triple-A ATPase 4	8880.49	6497.19	8880.49	13261	19412.9	5427.74	6004.75	17268.2	26046.4	4346.6	4752.22	9043.79	16222.1	19292	8221.98	14700.6	16625.9	6455.63	7009.81	12031.5	18757.3	FBgn0028685	FBpp0293948	0	The gene Regulatory particle triple-A ATPase 4 is referred to in FlyBase by the symbol Dmel\Rpt4 (CG3455, FBgn0028685). It is a protein_coding_gene from Dmel. It has one annotated transcript and one polypeptide. Gene sequence location is X:6289470..6291245. Its molecular function is described by: proteasome-activating activity; RNA polymerase I transcription regulatory region sequence-specific DN…
LOC128675670	Rpt1	Regulatory particle triple-A ATPase 1	Rpt1	Regulatory particle triple-A ATPase 1	8879.82	6955.65	8879.82	18865.1	28575.7	6896.21	7102.63	25354.5	37799.5	6292.97	5482.38	12843.7	24193	15036.2	8199.92	19658.2	24050.7	7293.89	7037.68	17604	28259.3	FBgn0028687	FBpp0088021	0	The gene Regulatory particle triple-A ATPase 1 is referred to in FlyBase by the symbol Dmel\Rpt1 (CG1341, FBgn0028687). It is a protein_coding_gene from Dmel. It has one annotated transcript and one polypeptide. Gene sequence location is 2R:7652440..7653954. Its molecular function is described by: proteasome-activating activity; ATP binding; ATP hydrolysis activity. It is involved in the biologic…
LOC128678967	Prestin	prestin	Prestin	Prestin	8872.94	8637.66	8872.94	86.9398	686.914	9594.59	9512.17	94.3876	743.071	9753.19	9453.16	69.8529	599.771	8482.07	6784.45	83.3213	736.533	7661.91	8800.88	100.198	668.28	FBgn0036770	FBpp0074919	3.38e-162	The gene Prestin is referred to in FlyBase by the symbol Dmel\Prestin (CG5485, FBgn0036770). It is a protein_coding_gene from Dmel. It has one annotated transcript and one polypeptide. Gene sequence location is 3L:17898889..17907812. Its molecular function is described by 7 unique terms, many of which group under: transporter activity; transmembrane transporter activity; inorganic molecular entit…
LOC128673893	Myo10A	Myosin 10A	Myo10A	Myosin 10A	8861.79	6768.65	8861.79	4904.05	2514.45	8293.42	7077.84	4452.4	2424.98	4837	6126.4	4867.45	2547.07	16017	6907	5163.8	2350.32	6299.74	6963.34	5132.56	2735.4	FBgn0263705	FBpp0312035	0	The gene Myosin 10A is referred to in FlyBase by the symbol Dmel\Myo10A (CG43657, FBgn0263705). It is a protein_coding_gene from Dmel. It has 4 annotated transcripts and 4 polypeptides (3 unique). Gene sequence location is X:10930840..10964046. Its molecular function is described by: microfilament motor activity; actin filament binding; cytoskeletal motor activity; protein binding; ATP binding. I…
LOC128672416	SF1	Splicing factor 1	SF1	Splicing factor 1	8857.77	6073.12	8857.77	4385.42	3860.82	6608.09	5833.3	4482.06	3631.07	5141.59	6732.48	4380.33	4026.48	17890.2	6294.24	4640.57	3702.31	5791.16	5432.45	4038.7	4083.41	FBgn0025571	FBpp0082897	2.4e-177	The gene Splicing factor 1 is referred to in FlyBase by the symbol Dmel\SF1 (CG5836, FBgn0025571). It is a protein_coding_gene from Dmel. It has 3 annotated transcripts and 3 polypeptides (all unique). Gene sequence location is 3R:17540421..17545148. Its molecular function is described by: RNA binding; zinc ion binding; mRNA binding. It is involved in the biological process described with: mRNA s…
LOC128681835	LOC128681835	juvenile hormone esterase	gas	gasoline	8855.08	4977.31	8855.08	4877.92	3813.89	8435.93	5132.03	5427.96	3760.7	4270.45	3192.42	2942.48	3082.37	11837	7291.81	5277.49	3428.84	10876.9	4293	5863.76	4983.66	FBgn0034736	FBpp0071746	2.04e-95	The gene gasoline is referred to in FlyBase by the symbol Dmel\gas (CG6018, FBgn0034736). It is a protein_coding_gene from Dmel. It has one annotated transcript and one polypeptide. Gene sequence location is 2R:22550094..22552113. Its molecular function is described by: carboxylesterase activity; serine hydrolase activity. The biological processes in which it is involved are not known. 5 alleles …
LOC128677652	cpa	capping protein alpha	cpa	capping protein alpha	8836.61	9259.07	9259.07	6441.71	5912.24	7438.36	8155.06	7310.32	6473.73	8281.99	9434.7	5415.14	5045.79	11458.2	11439	6737.73	5654.37	8167.93	8007.56	6303.65	6475.08	FBgn0289712	FBpp0071461	9.32e-153	The gene capping protein alpha is referred to in FlyBase by the symbol Dmel\cpa (CG10540, FBgn0289712). It is a protein_coding_gene from Dmel. It has one annotated transcript and one polypeptide. Gene sequence location is 2R:21057787..21059883. Its molecular function is described by: protein heterodimerization activity. It is involved in the biological process described with 12 unique terms, many…
LOC128673420	TM9SF2	Transmembrane 9 superfamily protein member 2	TM9SF2	Transmembrane 9 superfamily protein member 2	8824.11	5100.28	8824.11	5458.91	5007.64	8228.36	4932.7	5536.51	5289.51	8918.6	6352.01	4762.98	4807.45	10405.8	5153.29	6126.94	4652.32	7743.69	3963.12	5409.2	5281.27	FBgn0032880	FBpp0307148	0	The gene Transmembrane 9 superfamily protein member 2 is referred to in FlyBase by the symbol Dmel\TM9SF2 (CG9318, FBgn0032880). It is a protein_coding_gene from Dmel. It has 2 annotated transcripts and 2 polypeptides (1 unique). Gene sequence location is 2L:20730416..20734309. Its molecular function is unknown. It is involved in the biological process described with: protein localization to memb…
LOC128682429	kst	karst	kst	karst	8822.97	5027.23	8822.97	7308.49	3460.76	9083.42	5942.78	7683.82	3409.16	4051.14	3263.18	5175.3	2821.07	13516.6	5712.12	9550.17	3739.49	8640.73	5190.86	6824.68	3873.33	FBgn0004167	FBpp0304367	0	The gene karst is referred to in FlyBase by the symbol Dmel\kst (CG12008, FBgn0004167). It is a protein_coding_gene from Dmel. It has 7 annotated transcripts and 7 polypeptides (5 unique). Gene sequence location is 3L:3336860..3368133. Its molecular function is described by: actin binding; protein binding; phospholipid binding; microtubule binding; actin filament binding. It is involved in the bi…
LOC128680111	pippin-like1	facilitated trehalose transporter Tret1-like	pippin	pippin	8820.12	12.8444	8820.12	43.4867	164.975	11564.9	14.4593	2.69679	7.46805	7215.9	36.9184	166.905	288.652	8157.94	0	1.41223	216.659	8341.72	0	2.93261	147.123	FBgn0034909	FBpp0072148	1.59e-46	The gene pippin is referred to in FlyBase by the symbol Dmel\pippin (CG4797, FBgn0034909). It is a protein_coding_gene from Dmel. It has one annotated transcript and one polypeptide. Gene sequence location is 2R:23812185..23818327. Its molecular function is described by: sugar transmembrane transporter activity; transmembrane transporter activity; D-glucose transmembrane transporter activity; tre…
LOC128674850	LOC128674850	probable cytochrome P450 49a1	Cyp49a1	Cytochrome P450 49a1	8816	8065.49	8816	1423.11	1311.87	9975.65	8826.38	1309.96	921.237	4879.64	2417.13	1949.08	1461.82	10548.9	5996.44	1102.95	805.036	9859.79	15022	1330.43	2059.38	FBgn0033524	FBpp0293134	2.62e-32	The gene Cytochrome P450 49a1 is referred to in FlyBase by the symbol Dmel\Cyp49a1 (CG18377, FBgn0033524). It is a protein_coding_gene from Dmel. It has 4 annotated transcripts and 4 polypeptides (2 unique). Gene sequence location is 2R:10449350..10458892. Its molecular function is described by: iron ion binding; monooxygenase activity; heme binding; oxidoreductase activity, acting on paired dono…
LOC128683364	LOC128683364	uncharacterized protein			8792.33	8983.73	8983.73	34.4269	111.872	5641.51	7928.87	35.7324	102.419	9640.49	11595.5	33.381	147.012	14211.2	7908.25	21.1834	77.5298	5676.15	8502.36	47.4106	120.526		FBpp0291649	0
LOC128675198	LOC128675198	protein charybde-like	chrb	charybde	8779.62	14221.9	14221.9	16429	18750.9	12516	17448.3	11865.2	18637.1	4568.95	5517.25	15137.7	18705.2	7046.64	17321.4	23435.9	15960	10986.8	16600.5	15277.4	21701.4	FBgn0036165	FBpp0311210	1.18e-31	The gene charybde is referred to in FlyBase by the symbol Dmel\chrb (CG7533, FBgn0036165). It is a protein_coding_gene from Dmel. It has 3 annotated transcripts and 3 polypeptides (2 unique). Gene sequence location is 3L:11487550..11499094. Its molecular function is unknown. It is involved in the biological process described with 6 unique terms, many of which group under: biological regulation; r…
LOC128679655	CtsK1	Cathepsin K1	CtsK1	Cathepsin K1	8772.11	4971.73	8772.11	4995.37	3080.98	8423.54	5972.73	5949.79	2570.08	4395.33	3343.17	2665.54	4472.4	11167.7	4047.88	5084.01	2304.65	11101.8	6523.13	6282.15	2976.79	FBgn0250848	FBpp0075508	0	The gene Cathepsin K1 is referred to in FlyBase by the symbol Dmel\CtsK1 (CG8947, FBgn0250848). It is a protein_coding_gene from Dmel. It has one annotated transcript and one polypeptide. Gene sequence location is 3L:13994231..13996571. Its molecular function is described by: cysteine-type peptidase activity; cysteine-type endopeptidase activity; cysteine-type endopeptidase activator activity inv…
LOC128669390	LOC128669390	membrane-associated progesterone receptor component 2-like	MSBP	membrane steroid binding protein	8749.06	8817.01	8817.01	4469.7	1959.82	10629.3	9278.76	4153.73	1833.94	9363.31	9026.55	4677.05	2064.03	5371.28	8316.34	4571.37	1789.03	9632.33	8646.39	4476.63	2152.3	FBgn0030703	FBpp0305868	6.53e-70	The gene membrane steroid binding protein is referred to in FlyBase by the symbol Dmel\MSBP (CG9066, FBgn0030703). It is a protein_coding_gene from Dmel. It has 3 annotated transcripts and 3 polypeptides (1 unique). Gene sequence location is X:15887567..15890109. Its molecular function is described by: ecdysone binding. The biological processes in which it is involved are not known. 3 alleles are…
LOC128675070	Ip6k	Inositol hexakisphosphate kinase	Ip6k	Inositol hexakisphosphate kinase	8745.14	6629.82	8745.14	2056.32	2195.92	10139.8	7400.08	2284.18	1977.97	6676.76	6616.6	2035.62	2683.34	11054.1	6561.41	2323.82	2172.43	7109.88	5941.2	1581.66	1949.96	FBgn0034644	FBpp0071578	6.04e-119	The gene Inositol hexakisphosphate kinase is referred to in FlyBase by the symbol Dmel\Ip6k (CG10082, FBgn0034644). It is a protein_coding_gene from Dmel. It has 2 annotated transcripts and 2 polypeptides (all unique). Gene sequence location is 2R:21646177..21657935. Its molecular function is described by: kinase activity; inositol hexakisphosphate kinase activity. It is involved in the biologica…
LOC128669422	Syb	synaptobrevin-1-like	Syb	Synaptobrevin	8732.84	8909.21	8909.21	3854.31	1556.39	8470.01	9394.43	3968.32	1576.29	8489.11	7432.9	3958.74	1594.18	9909.08	10517.4	3802.42	1518.2	8063.15	8292.13	3687.76	1536.88	FBgn0003660	FBpp0308541	9.34e-40	The gene Synaptobrevin is referred to in FlyBase by the symbol Dmel\Syb (CG12210, FBgn0003660). It is a protein_coding_gene from Dmel. It has 5 annotated transcripts and 5 polypeptides (4 unique). Gene sequence location is 2R:10249435..10252417. Its molecular function is described by: syntaxin binding; SNARE binding; SNAP receptor activity. It is involved in the biological process described with:…
LOC128674626	Myo31DF	Myosin 31DF	Myo31DF	Myosin 31DF	8694.14	2938.62	8694.14	455.023	346.898	9517.14	2317.62	348.56	278.985	4112.06	2518.65	427.772	451.782	12194.8	3606.69	485.099	332.953	8952.53	3311.51	558.663	323.872	FBgn0086347	FBpp0293078	0	The gene Myosin 31DF is referred to in FlyBase by the symbol Dmel\Myo31DF (CG7438, FBgn0086347). It is a protein_coding_gene from Dmel. It has 3 annotated transcripts and 3 polypeptides (1 unique). Gene sequence location is 2L:10491814..10506779. Its molecular function is described by: microfilament motor activity; actin filament binding; cytoskeletal motor activity; ATP binding; phosphatidylinos…
LOC128675594	Npc1a	Niemann-Pick type C-1a	Npc1a	Niemann-Pick type C-1a	8688.99	8547.66	8688.99	46030.7	4950.5	8485.5	8807.79	49241.3	5079.87	5930.5	7197.04	47299.7	5703.68	8663.08	7003.82	50349.4	4743.13	11676.9	11182	37232.5	4275.31	FBgn0024320	FBpp0292910	0	The gene Niemann-Pick type C-1a is referred to in FlyBase by the symbol Dmel\Npc1a (CG5722, FBgn0024320). It is a protein_coding_gene from Dmel. It has 7 annotated transcripts and 7 polypeptides (2 unique). Gene sequence location is 2L:10213812..10221216. Its molecular function is described by: lipid transporter activity; cholesterol binding. It is involved in the biological process described wit…
LOC128680169	Oatp30B	Organic anion transporting polypeptide 30B	Oatp30B	Organic anion transporting polypeptide 30B	8657.99	6180.06	8657.99	3242.4	1227.56	7738.87	5764.11	2958.38	1200.76	5370.04	5187.03	2857.79	1071.09	13268.2	6903.33	3961.29	1149.67	8254.83	6865.78	3192.15	1488.73	FBgn0032123	FBpp0079425	0	The gene Organic anion transporting polypeptide 30B is referred to in FlyBase by the symbol Dmel\Oatp30B (CG3811, FBgn0032123). It is a protein_coding_gene from Dmel. It has 4 annotated transcripts and 4 polypeptides (2 unique). Gene sequence location is 2L:9521210..9540060. Its molecular function is described by: transmembrane transporter activity; sodium-independent organic anion transmembrane …
LOC128679706	LOC128679706	endonuclease G, mitochondrial-like	EndoG	Endonuclease G	8657.63	1913.03	8657.63	133.761	291.796	8466.91	1778.5	138.885	337.663	7946.93	2225.36	155.778	285.233	10271.1	1688.76	104.505	283.037	7945.59	1959.49	135.878	261.252	FBgn0289744	FBpp0087120	6.08e-148	The gene Endonuclease G is referred to in FlyBase by the symbol Dmel\EndoG (CG8862, FBgn0289744). It is a protein_coding_gene from Dmel. It has one annotated transcript and one polypeptide. Gene sequence location is 2R:12177430..12178553. Its molecular function is described by: RNA endonuclease activity; hydrolase activity; DNA endonuclease activity; metal ion binding; nucleic acid binding. It is…
LOC128674531	Rpn6	Regulatory particle non-ATPase 6	Rpn6	Regulatory particle non-ATPase 6	8655.52	10458.5	10458.5	22360.9	35164.8	8352.28	11363	29421.3	48855.4	7413.89	8345.61	13730.7	30712.4	10102.7	11695.1	23630.8	29526.6	8753.18	10430.5	22660.8	31564.7	FBgn0028689	FBpp0086603	0	The gene Regulatory particle non-ATPase 6 is referred to in FlyBase by the symbol Dmel\Rpn6 (CG10149, FBgn0028689). It is a protein_coding_gene from Dmel. It has 3 annotated transcripts and 3 polypeptides (2 unique). Gene sequence location is 2R:14750166..14752910. Its molecular function is described by: structural molecule activity; protein binding. It is involved in the biological process descr…
LOC128677001	Rat1	Rat1 5'-3' exoribonuclease	Rat1	Rat1 5'-3' exoribonuclease	8634.58	6090.68	8634.58	6778.2	4269.71	8547.46	6404.45	7062.21	3897.79	9168.37	7617.5	8117.77	5065.33	9883.82	4443.72	5589.59	3916.85	6938.65	5897.06	6343.24	4198.89	FBgn0031868	FBpp0304602	0	The gene Rat1 5'-3' exoribonuclease is referred to in FlyBase by the symbol Dmel\Rat1 (CG10354, FBgn0031868). It is a protein_coding_gene from Dmel. It has 2 annotated transcripts and 2 polypeptides (1 unique). Gene sequence location is 2L:6908083..6911423. Its molecular function is described by: 5'-3' exonuclease activity; 5'-3' RNA exonuclease activity; nucleic acid binding; RNA binding. It is …
LOC128673975	stv	starvin	stv	starvin	8631.17	9531.38	9531.38	4730.96	7618.38	7441.46	8815.02	4430.15	7765.17	3892.75	4821.95	4759.27	8783.13	15255.1	11881.4	5607.24	6347.89	7935.37	12607.2	4127.16	7577.32	FBgn0086708	FBpp0304389	1.33e-26	The gene starvin is referred to in FlyBase by the symbol Dmel\stv (CG32130, FBgn0086708). It is a protein_coding_gene from Dmel. It has 7 annotated transcripts and 7 polypeptides (5 unique). Gene sequence location is 3L:13477541..13483515. Its molecular function is described by: adenyl-nucleotide exchange factor activity; protein-folding chaperone binding; heat shock protein binding. It is involv…
[truncated: 12,705 more rows]
