# Supplementary material for: Regionalization of gene expression and cell types in the silk glands of Plodia pantry moths
Source: iScience. 2025 Oct 25;28(11):113865. doi: 10.1016/j.isci.2025.113865 (PMC12661448; doi:10.1016/j.isci.2025.113865)
Supplement: Table S4. Table containing data plotted in the Heatmap, related to Figure 3 [file mmc5.xlsx]

## Sheet: TableS4
Symbol	Head	MSG	PSG	SalG
ABCG1	0.265708	0.917784	-1.42444	0.240944
ABCG1-like	-0.547752	0.609244	-1.10938	1.04789
Ac3	0.476095	1.17719	-0.928811	-0.724475
Achl	0.598275	0.0182879	-1.41545	0.79889
Acp3a	-0.863818	0.411725	1.22156	-0.769471
Acp3b	-0.651792	-0.0707797	1.43579	-0.713215
Actn	1.02037	0.116586	-1.37437	0.237405
ACY1	-0.637357	1.4055	0.0180023	-0.786145
Adgf-A	-0.111385	-1.29525	0.302937	1.1037
alpha-Est9	-0.764946	1.38736	-0.696177	0.0737675
alphaTub84B	0.505828	1.01183	-0.225577	-1.29208
Ance	0.281833	1.29506	-0.795759	-0.781131
ANLN	-0.240631	0.425483	-1.26374	1.07889
ANPEP	-0.253441	0.866799	-1.30576	0.692401
Antp	-0.447561	1.44129	-0.158771	-0.83496
ARSB	-0.576413	1.49748	-0.436932	-0.484137
ATPsynO	-0.59751	1.34322	0.15662	-0.902332
Awh	-0.0911712	-0.0942779	1.31043	-1.12498
beat-VI	-0.302758	1.44245	-0.868354	-0.271342
beta-Man	0.8634	0.86815	-0.836424	-0.895126
Bx-like	0.274798	1.29546	-0.703231	-0.867027
CCHa2-R	-0.0699515	1.31531	-0.127901	-1.11746
Cfap91	0.29396	1.26593	-0.997198	-0.562687
CG31559	0.585785	0.583784	-1.48814	0.318571
CG5065	0.26239	1.30347	-0.727359	-0.838497
ChT	0.729214	0.940734	-0.527645	-1.1423
CNT2	0.681954	0.136052	-1.45348	0.635473
Con	-0.115671	-0.462817	1.43054	-0.852049
Coq3	-0.405786	-1.21204	0.63917	0.978654
CPD	0.251034	-0.182161	-1.23889	1.17002
CPR90	-0.184769	1.4629	-0.706052	-0.572079
cpx	0.25216	0.9827	-1.39469	0.159834
Cralbp	-0.060784	0.033751	-1.21017	1.2372
CYB5B	-0.518476	-0.346131	1.49004	-0.625431
Cyp4d2	-0.525619	0.095772	-0.930102	1.35995
Cyp4d2-like	-0.934664	0.592465	-0.75541	1.09761
Cyp4g15	0.834847	0.872897	-1.05745	-0.650295
D	0.730437	0.990865	-0.900698	-0.820605
daw	-0.6055	0.878443	-1.09158	0.818635
Dh31-R	0.129958	1.12581	-1.30876	0.0529856
dmGlut	-0.271195	1.47857	-0.528175	-0.679201
dmGlut-like	0.374445	1.23505	-0.944732	-0.664766
DNAH2	-0.482592	1.49982	-0.520431	-0.496794
Dscam2	-0.0114018	1.33082	-1.08301	-0.236405
Eaat2	0.262579	1.28971	-0.598833	-0.953461
ear	-0.662472	1.15694	-0.98898	0.494514
EHHADH	-0.591628	1.20123	-1.01937	0.40977
en	-0.144186	-0.0402625	-1.12445	1.3089
EO	-0.39209	1.49551	-0.573414	-0.530008
EO-like	-0.767839	1.45729	-0.188122	-0.501331
ERp60	0.0271417	1.07015	-1.33985	0.242561
eyg	0.138574	1.36186	-0.734546	-0.765886
Fas1	0.83577	0.129767	-1.43632	0.470782
FibH	-0.954025	0.477826	1.17302	-0.696816
FibL	-0.989768	0.476493	1.16812	-0.654841
Gba1a	-0.70691	1.47383	-0.253006	-0.513909
Gba1b	0.373322	1.24414	-0.760521	-0.856943
Gba1c	-0.602807	1.4295	-0.0587842	-0.767912
gd	0.898149	-0.637672	0.805918	-1.0664
Gel	0.15918	1.33747	-0.929806	-0.566839
ggt	-0.147824	1.14984	-1.26061	0.258591
Gld-like	-1.06159	-0.0482042	1.34701	-0.237221
Glug	-0.717156	0.960466	-0.997324	0.754014
Gs2	0.314695	0.274037	-1.44601	0.857278
gsb	0.438961	1.20554	-0.792207	-0.852291
gsb-n	0.228818	1.32123	-0.793209	-0.756841
GstD1	0.375163	0.0922836	-1.40451	0.937063
GstE4	0.755736	-0.0560616	-1.39409	0.69442
GV1	1.10019	0.503543	-1.15546	-0.448268
Had1	0.768156	0.952767	-0.963858	-0.757065
HDAC11	-0.602109	1.46031	-0.167645	-0.690553
Hex-A	-0.14012	0.180259	-1.23396	1.19382
Hgsnat	1.17027	0.30748	-1.21007	-0.267688
Hpd	-0.463818	-0.226933	1.46225	-0.771497
Hr51	-0.478325	1.38071	0.0271992	-0.92958
HRG	0.748907	0.960114	-1.02325	-0.685776
Ih	0.326955	0.500158	-1.48614	0.65903
Indy	0.456386	-0.330794	-1.21917	1.09358
insc	0.0397395	1.38648	-0.541271	-0.884945
inv	0.0744448	0.116071	-1.31239	1.12188
IUNH	-0.278289	1.45409	-0.829691	-0.346109
Jhe	0.503793	0.417134	-1.49684	0.57591
Jupiter	0.311326	1.27963	-0.801274	-0.789679
Klp68D	-0.651906	-0.459973	1.4901	-0.37822
Kul	-0.906833	1.4016	-0.0343428	-0.460424
Lip1	-0.535288	1.47081	-0.230521	-0.705005
Lip1-like	-0.751196	1.40388	-0.68118	0.0284933
Lip3	-0.53151	1.49505	-0.576967	-0.386571
Lip3-like	-0.633103	1.45346	-0.136191	-0.684167
Lip4	-0.647938	1.34676	0.161576	-0.860403
LipK	-0.764329	1.24518	0.371829	-0.852682
LipK-like	-0.127243	1.30787	-1.12713	-0.0535041
LOC128669164	0.896299	0.0811081	-1.41402	0.436609
LOC128669359	-0.28409	1.34944	-0.0174855	-1.04786
LOC128669372	-0.0040902	1.40529	-0.847998	-0.553205
LOC128670082	-0.443062	1.45671	-0.217054	-0.796597
LOC128670283	0.761532	0.964527	-0.870681	-0.855378
LOC128670327	0.91981	0.249611	-1.42372	0.254298
LOC128670735	0.653057	1.05464	-0.893493	-0.814202
LOC128671418	0.943227	0.745121	-1.09898	-0.589364
LOC128671506	-0.223676	0.159902	-1.17691	1.24068
LOC128671723	0.777069	0.930666	-1.0434	-0.664334
LOC128671837	0.118351	1.30595	-0.347344	-1.07696
LOC128672467	-0.418502	0.190555	1.28925	-1.06131
LOC128672530	-0.0962948	1.43441	-0.806737	-0.531381
LOC128672558	0.949991	0.772228	-0.956404	-0.765815
LOC128672663	-0.652683	0.828615	-1.05542	0.879486
LOC128673995	-0.940406	0.800493	-0.785923	0.925836
LOC128674134	-0.21411	0.777014	-1.32835	0.765442
LOC128674277	0.641119	-0.340489	-1.2521	0.951467
LOC128674651	-0.549465	1.42911	-0.0731887	-0.806457
LOC128674653	0.0791624	-0.134892	-1.19156	1.24729
LOC128674815	-0.319764	-0.0116737	1.35792	-1.02648
LOC128675832	0.579988	1.00944	-0.357973	-1.23146
LOC128675869	0.0685737	0.0519567	-1.28201	1.16148
LOC128676131	-0.493678	1.29141	0.221753	-1.01949
LOC128677017	0.0740747	0.0705748	-1.29279	1.14814
LOC128677321	-0.433999	1.49816	-0.510396	-0.553765
LOC128677956	0.779402	0.895006	-0.529245	-1.14516
LOC128678373	-0.913272	1.40268	-0.0463829	-0.443025
LOC128678427	-0.763968	0.329828	1.26905	-0.834911
LOC128679454	-0.448476	1.47975	-0.318877	-0.712401
LOC128679665	-0.591555	1.43014	-0.0635297	-0.775059
LOC128679710	-0.283321	1.47723	-0.708327	-0.485583
LOC128680223	0.267333	-0.0892213	-1.29419	1.11608
LOC128680740	-0.35018	1.45652	-0.821442	-0.284895
LOC128680947	-0.285722	1.25592	-1.14479	0.174588
LOC128681213	-0.949223	0.821963	-0.777576	0.904836
LOC128681945	-0.442081	1.34495	-0.993687	0.0908144
LOC128682111	0.204973	1.24476	-1.14778	-0.301953
LOC128682157	-0.513323	1.49693	-0.41447	-0.569136
LOC128683065	-0.390999	1.46782	-0.300863	-0.775957
LOC135309769	-0.630522	1.41872	-0.0205651	-0.767631
LOC135309912	-0.609529	-0.167755	1.46061	-0.68333
LUC	-0.859306	-0.344187	1.44404	-0.240552
Mal-A1	-0.0601886	1.43109	-0.751342	-0.619557
mangetout	0.198071	1.33127	-0.862256	-0.667086
mas	0.400493	1.21198	-0.994237	-0.618233
Mct3	1.28444	0.301018	-0.7555	-0.829957
MFS9	0.0324321	0.502636	-1.4084	0.873333
MG4	-0.688903	1.38984	0.0667277	-0.767663
mGluR	-0.587942	1.48753	-0.313907	-0.585686
mid	0.186167	-1.4128	0.28392	0.942717
Mipp1	-0.334841	1.45862	-0.308066	-0.815717
Mipp1-like1	0.641512	1.06414	-0.879693	-0.825959
Mipp1-like3	0.226704	1.32088	-0.717266	-0.830314
Msr-110	-0.0588145	-0.0340172	-1.17651	1.26934
Muc12	-0.763222	1.33389	0.202205	-0.772876
Muc5AC	0.520472	0.223285	-1.46793	0.724175
Myosin-3	-0.0263187	1.42224	-0.731369	-0.664555
nebu-like	-0.129221	0.656873	-1.36215	0.834493
Nefh	-0.544782	1.49454	-0.378599	-0.571159
NEFH	0.770998	0.907382	-0.544454	-1.13393
nemy	0.791472	0.659055	-1.3913	-0.0592291
neo	0.0139999	1.30286	-0.191909	-1.12495
Nep2	0.501212	1.16177	-0.921846	-0.741135
Nha1	0.0382094	1.1836	0.0414859	-1.26329
Nlg3	0.276479	1.2409	-1.09965	-0.417724
Obp28a	0.391243	1.23367	-0.861567	-0.763344
Obp83a	-0.276033	-0.235898	1.42582	-0.913889
ome	-0.120943	0.893548	-1.35802	0.58542
Orco	0.220677	1.28758	-0.474832	-1.03343
PBAN	0.578137	1.05142	-0.473793	-1.15576
pdgy-like	-0.698103	0.965251	-1.01257	0.745419
Pebp1	-0.718393	1.40811	0.0179705	-0.707685
PEBP1	-0.40351	1.49648	-0.532055	-0.56092
Pgant5	-0.0198078	1.41079	-0.840156	-0.550829
pippin-like1	-0.117062	1.44709	-0.727217	-0.602812
pippin-like2	-0.817087	0.747273	-0.90624	0.976054
Poxn	-0.286897	1.48252	-0.547469	-0.648154
Prip	1.3848	0.0740987	-0.809021	-0.649873
PROC	-0.490469	0.173716	1.31577	-0.999012
pros	0.00737987	-0.188757	1.30475	-1.12337
Pssp1	-0.0923194	0.307654	-1.30634	1.09101
PTGER2	0.972623	-0.511784	0.687703	-1.14854
Ptr	-0.118729	0.261027	-1.27689	1.1346
Pvf3	1.08147	0.60805	-0.974101	-0.715419
pyx	0.546231	1.13332	-0.897993	-0.781556
retn	0.32362	-0.181152	-1.26545	1.12298
Rh50	0.419342	1.0776	-0.227653	-1.26929
Rho1	0.572253	-0.465127	1.05334	-1.16046
Rhp	0.0249856	0.266486	-1.34696	1.05549
RLBP1	-0.379914	0.0988854	-1.04405	1.32508
rtoA	-0.714352	1.35469	0.153904	-0.794244
S17A5	-0.360337	1.42521	-0.901179	-0.163699
Septin4	-0.471354	0.0445933	1.37199	-0.945234
Ser3a	-0.498383	1.47404	-0.261038	-0.714619
Ser3b	-0.674967	1.37837	0.0938932	-0.7973
SerP150	-0.460069	1.49751	-0.45687	-0.580572
sha	0.233283	1.31719	-0.709599	-0.840872
side-II	0.0762703	1.3613	-0.486687	-0.950884
SLC22A1	0.33826	-0.60182	1.24728	-0.983716
SLC23A2	0.166189	1.17174	-1.26242	-0.0755046
SLC26A11	-0.329123	1.32838	-1.05991	0.0606612
SLC2A8	-0.231468	1.42962	-0.295092	-0.903062
sls	1.23681	0.387899	-0.815188	-0.809516
Sn2	0.233652	1.28082	-0.476073	-1.0384
Sn4	1.00891	0.685085	-0.649586	-1.04441
Sn3	0.290956	0.823085	-1.45628	0.342238
so	0.509695	-0.816294	1.16	-0.853396
Sod3	0.160232	-1.45381	0.537025	0.756552
Sox21b	0.385992	1.22906	-0.672976	-0.94208
speck	0.463133	0.694547	-1.48244	0.324764
SpiD	0.647175	1.05002	-0.710033	-0.987159
Sply	-0.830568	1.10183	-0.863416	0.592157
Spn42De	-0.278024	1.47929	-0.68092	-0.520343
Spn55B	0.815635	-0.365242	-1.24987	0.799477
Spn88Ea	0.19013	-0.0195378	-1.29957	1.12898
spz	-0.201114	0.511799	-1.30629	0.995603
St4	-1.00484	1.30823	-0.492864	0.189476
Sv2c	-0.0172183	0.118569	1.17008	-1.27144
t	0.384971	1.10542	-1.25471	-0.235684
tau	0.803958	0.0262128	-1.41718	0.587006
TGG1	-0.691661	1.40505	0.026036	-0.739427
Tgi	-0.0856949	1.40533	-0.930925	-0.388706
Tmp26	-0.0466134	1.40348	-0.446576	-0.910293
Treh	-0.0636598	1.23852	0.0337992	-1.20866
Tret1	-0.299376	1.19287	-1.1844	0.290901
Tret1-like	0.150966	1.34564	-0.595736	-0.900869
Tret1l	0.634413	1.00351	-1.17188	-0.466037
Tsp29Fb	-1.22484	0.879963	-0.404612	0.749486
Tsp47F	-0.695493	0.209388	1.32802	-0.841912
VDDP4	-0.51347	1.23601	-1.0496	0.327067
Vsp	-0.635416	1.43423	-0.067618	-0.731199
Vsx1	-0.405413	0.272043	1.23987	-1.1065
vvl	-0.242229	0.552882	-1.29273	0.982081
yellow-d2	0.232785	1.23314	-0.314222	-1.15171
yellow-h	-0.176108	1.4358	-0.868666	-0.391021
ZnT77C	-0.147486	1.34995	-0.135969	-1.06649
