# Supplementary material for: Regionalization of gene expression and cell types in the silk glands of Plodia pantry moths
Source: iScience. 2025 Oct 25;28(11):113865. doi: 10.1016/j.isci.2025.113865 (PMC12661448; doi:10.1016/j.isci.2025.113865)
Supplement: Table S5. Table containing the TPM normalized counts for all annotated genes in the ilPloInte3.2 genome [file mmc6.xlsx]

## Sheet: TableS5
Geneid	Symbol	NCBI_Name	FB_gene_symbol	gene_fullname	MSG_avg	PSG_avg	Max(MSG,PSG)	SalG_avg	Head_avg	1A	2A	3A	4A	1B	2B	3B	4B	1C	2C	3C	4C	1D	2D	3D	4D
LOC128672041	LOC128672041	circadian clock-controlled protein daywake-like			2.41437	11.3618	11.3618	82361.6	437.786	0	5.31334	2.76766	1.57647	8.37316	0.960372	24.0428	12.0707	81727.9	96080.1	97894.8	53743.8	507	571.937	538.565	133.641
LOC128671809	LOC128671809	protein takeout-like	to	takeout	7.24921	2.92162	7.24921	41599.2	1193.39	1.84148	3.58651	21.7953	1.77353	0	2.34838	3.09987	6.23824	43146.3	38565.5	44886.3	39798.6	1323.14	1376.52	1462.69	611.204
LOC128671437	Alas	Aminolevulinate synthase	Alas	Aminolevulinate synthase	45.6114	69.375	69.375	25473.2	556.402	35.9579	39.4728	50.8496	56.1652	72.0689	62.728	77.9389	64.7641	30713.7	18770.4	29272.6	23135.9	533.217	610.989	434.143	647.26
LOC128680501	LOC128680501	uncharacterized protein			150.996	67.2612	150.996	16829	462.282	118.619	172.431	149.332	163.602	69.8034	86.6969	67.1597	45.3848	13355.7	14796.9	17546.7	21616.6	411.739	469.1	431.84	536.449
LOC128676473	LOC128676473	very long chain fatty acid elongase 7-like	sit	stuck in traffic	3.38806	3.73466	3.73466	16454.7	10.8373	4.41835	2.11605	2.20445	4.81338	2.2302	0.508035	7.7056	4.49479	18978.3	19355.1	13963.5	13522	0.402104	37.5696	4.28548	1.09216
LOC128677932	LOC128677932	ejaculatory bulb-specific protein 3	EbpIII	Ejaculatory bulb protein III	0.808034	2.62552	2.62552	12806	194.884	0.379542	1.35521	1.49739	0	1.21364	0.0473373	7.2349	2.0062	12738.3	16933.5	11484.4	10067.9	167.023	266.507	203.003	143.003
LOC128679013	LOC128679013	clavesin-1-like			1.02043	2.00756	2.00756	11992.1	72.1773	0	0.60617	3.02591	0.449627	2.14801	0.595364	3.19329	2.09359	13623.2	9650.77	14065.9	10628.7	45.2524	108.631	107.727	27.0989
LOC128676908	LOC128676908	adipocyte plasma membrane-associated protein Hemomucin-like	Hmu	Hemomucin	577.058	734.452	734.452	11741.8	603.288	544.662	535.466	623.032	605.072	691.226	792.39	873.006	581.186	12717.3	10079.5	12607.8	11562.6	570.434	610.31	543.815	688.593
LOC128671935	LOC128671935	acyl-CoA Delta(11) desaturase	Desat1	Desaturase 1	0.493185	2.39049	2.39049	11061.3	8.32749	0	0.4603	1.39863	0.113809	1.08825	0.274318	4.25362	3.94577	11409.6	10318.9	11883.3	10633.1	0.374867	29.961	2.0614	0.912637
LOC128679000	LOC128679000	uncharacterized LOC128679000			27.6975	197.269	197.269	10875.7	1895.18	52.8972	20.0696	8.71167	29.1116	323.829	202.619	148.349	114.277	12534.5	9587.26	12294.5	9086.45	2784.94	1897.41	1667.36	1231.02
LOC128679256	RpL13	Ribosomal protein L13	RpL13	Ribosomal protein L13	16206.9	36611.4	36611.4	10784.2	18193.5	16376.7	17583.4	16420.7	14446.6	39529.8	35709.4	36961.8	34244.6	10500.5	12011.7	9663.56	10960.9	18399.5	18501.8	18399.8	17473
LOC128683402	LOC128683402	NADPH--cytochrome P450 reductase	Cpr	Cytochrome P450 reductase	412.612	537.911	537.911	8692.84	1610.37	385.515	502.888	397.67	364.375	451.844	599.511	675.565	424.724	7904.17	9035.47	10292	7539.66	1612.08	1668.19	1532.84	1628.37
LOC128669426	LOC128669426	nose resistant to fluoxetine protein 6-like			0.39837	1.86474	1.86474	8433.75	5.14995	0.195555	0.571302	0.826624	0	0.824855	0.440538	4.93392	1.25966	8824.76	8403.24	9939.42	6567.57	0.103392	17.6619	2.33109	0.503431
LOC128671797	LOC128671797	circadian clock-controlled protein daywake-like	dyw	daywake	0.37726	1.76284	1.76284	8359.74	853.788	0	1.05228	0.456765	0	2.52763	0.542118	1.52681	2.45482	10646.3	7626.37	5562.49	9603.75	884.164	893.992	718.624	918.37
LOC128676615	LOC128676615	acyl-CoA Delta(11) desaturase-like	Desat2	Desaturase 2	0.559269	1.52854	1.52854	8349.87	9.14209	0.0992415	0.676497	1.1746	0.286738	0.87484	0.241364	3.37181	1.62613	9295.1	9515.18	9706.73	4882.49	2.93833	27.5654	4.38573	1.67889
LOC128674942	eEF1alpha1	eukaryotic translation elongation factor 1 alpha 1	eEF1alpha1	eukaryotic translation elongation factor 1 alpha 1	11709.3	18865	18865	7976.5	12378.4	11195.2	11529.4	15556.3	8556.47	19816.8	21106.4	19117.3	15419.5	8594.2	8698.09	6785.13	7828.6	12123.2	13291.5	12202.3	11896.5
LOC128676024	LOC128676024	acyl-CoA Delta(11) desaturase-like			0.324989	1.29791	1.29791	7492.48	6.69163	0	0.360654	0.939303	0	0	0.403013	3.30128	1.48734	7797.48	8258.17	7934.13	5980.14	0.685336	23.2181	2.04586	0.817222
LOC128678844	RpS3	Ribosomal protein S3	RpS3	Ribosomal protein S3	11070.8	20510.5	20510.5	7142.68	12167.6	10407	10568.1	15015	8293.02	21680.3	21086.7	19841.2	19433.9	6497.67	8085.08	6510.08	7477.89	11147.2	13295.8	11801.4	12425.9
LOC128669190	Cnx99A	Calnexin 99A	Cnx99A	Calnexin 99A	1661.18	1222.89	1661.18	6729.05	26871.3	1425.31	1490.19	2061.21	1668	1152.98	1439.3	1190.61	1108.67	6929.09	6201.01	6765.22	7020.88	34283.8	18849.9	24995.8	29355.8
LOC128672313	LOC128672313	uncharacterized LOC128672313			1482.09	1227.67	1482.09	6706.96	2259.37	1425.31	1085.37	1459.97	1957.71	847.373	1002.49	1196.77	1864.02	7847.84	5881.72	5964.85	7133.43	1655.68	2917.59	2159.66	2304.56
LOC128673532	LOC128673532	uncharacterized LOC128673532	InR	Insulin-like receptor	7.124	22.0315	22.0315	6533.52	88.9421	6.60292	8.48759	6.02875	7.37675	13.5656	25.0495	12.2624	37.2487	7762.05	4606.45	6348.25	7417.34	58.0909	118.404	62.2761	116.997
LOC128670917	LOC128670917	uncharacterized LOC128670917	Cyp4d2	Cytochrome P450 4d2	0.66918	0.748592	0.748592	6366.16	12.4861	0	0	0.782479	1.89424	0.532795	0.0432893	1.94487	0.473414	5590.68	5405.42	11177.4	3291.19	15.537	8.63954	17.0877	8.67995
LOC128674136	LOC128674136	retinol dehydrogenase 13-like			1.12324	0.712478	1.12324	6289.55	16.0532	0.599668	0.642359	0.709752	2.54118	1.0582	0.314591	0.706048	0.771079	6841.25	5782.99	6780.29	5753.68	9.41643	27.7456	11.8556	15.1951
LOC128683632	Idh	Isocitrate dehydrogenase	Idh	Isocitrate dehydrogenase (NADP+)	290.435	364.36	364.36	5864.05	558.95	365.103	270.126	184.904	341.607	409.75	259.502	284.067	504.12	4859.55	8670.14	5656.15	4270.36	559.724	582.828	550.858	542.389
LOC128681868	RpS3A	Ribosomal protein S3A	RpS3A	Ribosomal protein S3A	11117.2	18462.3	18462.3	5777.29	10443.7	10098.3	10987	15027.9	8355.59	19131.9	18818.7	18982.2	16916.4	5518.05	6388.54	5206.58	5995.98	9501.16	11171.8	10385.9	10715.9
LOC128671136	LOC128671136	heat shock 70 kDa protein cognate 4	Hsc70-4	Heat shock protein 70 cognate 4	1170.99	769.803	1170.99	5692.23	4634.27	1021.59	998.304	1760.87	903.209	696.051	797.649	910.962	674.548	6757.63	6021.83	4457.55	5531.9	4646.03	4984.91	4662.32	4243.81
LOC128679342	LOC128679342	very-long-chain 3-oxoacyl-CoA reductase-like	spidey	spidey	0.122733	1.54654	1.54654	5446.89	7.13995	0	0.0500831	0.391316	0.0495322	0.67065	0.327935	3.79749	1.39007	4724.31	7542.6	5347.31	4173.34	3.31738	15.6087	6.11568	3.51805
LOC128679044	LOC128679044	nose resistant to fluoxetine protein 6-like			0.36967	1.39603	1.39603	5183.65	4.30986	0	0	0.610015	0.868667	1.52198	0.033748	3.39757	0.630818	6546.2	4417.33	4332.35	5438.7	2.62279	4.14131	6.66071	3.81463
LOC128670406	LOC128670406	cytochrome b5	Cyt-b5	Cytochrome b5	164.235	201.405	201.405	5042.4	744.124	128.024	163.092	181.523	184.303	178.267	208.445	237.124	181.782	4374.23	5250.35	6182.57	4362.47	698.518	625.646	866.086	786.245
LOC128680810	ATPsyngamma	ATP synthase, gamma subunit	ATPsyngamma	ATP synthase, gamma subunit	5688.47	6907.82	6907.82	4592.11	7760.99	5425	4936.96	7203.95	5187.98	7080.9	6869.06	8012.4	5668.92	4226.52	5243.76	4662.5	4235.67	8175.2	7619.09	8670.38	6579.28
LOC128681972	LOC128681972	cytoplasmic aconitate hydratase-like	Irp-1B	Iron regulatory protein 1B	411.978	425.4	425.4	4545.44	490.921	446.858	396.018	473.231	331.805	483.219	482.549	447.989	287.846	2843.86	7148.07	4771.71	3418.12	431.992	521.178	508.355	502.161
LOC128670513	Baldspot	baldspot	Baldspot	Baldspot	13.3243	13.5237	13.5237	4543.42	93.9413	12.9835	16.8301	8.57759	14.9059	12.6215	14.47	17.4683	9.5351	4072.63	5787.06	3688.03	4625.98	88.6935	94.8157	97.2955	94.9605
LOC128669382	LOC128669382	uncharacterized protein	mcw	macewindu	8.56996	5.11941	8.56996	4094.31	2321.98	5.11823	4.27216	2.47258	22.4169	5.51046	5.26146	3.11527	6.59047	4104.7	2909.67	3845.78	5517.08	1895.02	2659.75	2213.05	2520.11
LOC128670485	LOC128670485	retinol dehydrogenase 13-like			0.22352	0.909841	0.909841	3811.55	1.83793	0.337371	0.328535	0.228173	0	0.336471	0.111294	2.51897	0.672624	3750.1	3626.44	5177.95	2691.71	0.267558	6.33234	0.627757	0.124074
LOC128673303	Msr-110	Msr-110	Msr-110	Msr-110	119.091	13.2427	119.091	3720.11	396.684	118.816	85.4777	173.511	98.5607	14.9404	17.8532	7.96087	12.2162	3872.3	3762.45	4319.53	2926.17	337.869	565.881	375.09	307.897
LOC128680084	14-3-3zeta	14-3-3zeta	14-3-3zeta	14-3-3zeta	1175.39	1342.59	1342.59	3509.79	4835.95	1233.81	1296.28	927.037	1244.44	1410.18	1411.44	1199.78	1348.95	3632.21	3516.82	3186.73	3703.38	4508.07	4962.39	5226.52	4646.8
LOC128677316	LOC128677316	uncharacterized LOC128677316			2661.16	5417.5	5417.5	3480.2	3436.85	3938.05	2173.24	461.077	4072.26	5808.9	5141.29	3502.69	7217.1	3524.39	3498.95	3390.48	3506.98	4114.99	3503.16	2880.1	3249.16
LOC128677929	LOC128677929	allergen Tha p 1	EbpIII	Ejaculatory bulb protein III	1.13329	4.26055	4.26055	3398.65	8.73726	0.379542	0.739204	0.85565	2.55876	2.66561	2.81713	6.87419	4.68527	3141.07	6509.55	1896.35	2047.63	7.19061	5.04289	16.2947	6.42081
LOC128671811	LOC128671811	superoxide dismutase [Cu-Zn]	Sod1	Superoxide dismutase 1	194.301	168.661	194.301	3393.18	446.03	199.849	185.415	179.945	211.994	174.761	181.345	181.942	136.597	3547.02	3343.84	3601.79	3080.07	380.94	491.387	472.204	439.591
LOC128677613	LOC128677613	3-ketoacyl-CoA thiolase, mitochondrial-like	Acaa	Acetyl-CoA acyltransferase	1693.52	1615.66	1693.52	3391.66	1378.39	1915.27	1508.29	1737.4	1613.12	1622.07	1513.11	1212.71	2114.76	3685.66	3730.42	2929.64	3220.93	1229.62	1671.11	1201.86	1410.96
LOC128683341	Cat	Catalase	Cat	Catalase	52.4003	29.6478	52.4003	3365.36	377.046	56.7183	54.1321	30.8051	67.9455	30.8273	32.5603	22.5035	32.7	3227.53	4666.95	3366.43	2200.53	360.625	460.268	345.155	342.133
LOC128682421	LOC128682421	dehydrogenase/reductase SDR family protein 7-like			1.28205	1.66355	1.66355	3330.11	3.77349	0.844501	0	4.2837	0	0.646268	2.21843	2.27187	1.5176	3203.74	4792.1	2899.89	2424.72	1.33949	11.9309	0.73659	1.08703
LOC128677509	eIF4A	eukaryotic translation initiation factor 4A	eIF4A	eukaryotic translation initiation factor 4A	1222.64	2227.1	2227.1	3248.33	4320.29	1165.63	1503.63	1009.87	1211.43	2290.52	2415.59	2195.78	2006.52	3404.78	3477.08	2765.96	3345.5	4113.73	4541.3	4456.89	4169.23
LOC128677470	LOC128677470	nose resistant to fluoxetine protein 6-like			0.346849	1.79029	1.79029	3146.6	0.580704	0	0.195135	0.677623	0.514636	1.10072	0.180047	2.78632	3.09407	4211.54	3003.83	2285.77	3085.27	0.105945	0.202211	1.20402	0.810635
LOC128669863	RpLP0	Ribosomal protein LP0	RpLP0	Ribosomal protein LP0	6126.49	13346.2	13346.2	2901.55	5678.72	4471.32	4813.29	11070.3	4151.04	12807.5	13224.7	15822.8	11530	2906.81	3101.46	2538.48	3059.45	5457.1	5811.46	5788.78	5657.54
LOC128672797	LOC128672797	sphingosine kinase 2-like	Sk2	Sphingosine kinase 2	26.1351	19.5965	26.1351	2700.81	128.372	40.9247	20.1595	11.5327	31.9235	21.3193	12.2765	19.077	25.7132	2728.83	1813.32	3575.13	2685.94	107.744	129.389	140.416	135.941
LOC128682567	LOC128682567	ferritin light chain-like	Fer2LCH	Ferritin 2 light chain homologue	371.012	348.961	371.012	2690.36	2314.31	373.884	358.403	299.122	452.637	316.618	329.542	243.352	506.332	3211.45	2282.87	1876.19	3390.95	2443.61	2250.83	1697.94	2864.84
LOC128675451	LOC128675451	estradiol 17-beta-dehydrogenase 11-like			30.6302	21.4236	30.6302	2570.53	296.573	38.1032	21.6196	29.6812	33.1169	31.0309	13.7196	15.8378	25.1062	2190.5	1982.56	3251.18	2857.89	291.156	254.463	329.881	310.794
LOC128677943	LOC128677943	uncharacterized LOC128677943			0.223605	0.954764	0.954764	2514.08	0.919692	0	0	0.508345	0.386074	0.49986	0.0374978	2.46154	0.820154	2847.17	4018.96	1191.64	1998.56	0	1.3147	1.71908	0.644986
LOC128681895	emp	epithelial membrane protein	emp	epithelial membrane protein	23.0322	40.7724	40.7724	2477.53	67.1132	24.1602	27.7356	10.2957	29.9372	40.5635	42.1002	32.2424	48.1833	1678.95	2417.76	3792.55	2020.86	52.4972	66.0804	60.8776	88.9977
LOC128680181	LOC128680181	retinol dehydrogenase 12-like			0.873606	0.220039	0.873606	2472.85	2.31499	0.666264	0.540679	0.469389	1.81809	0.170459	0.041549	0.336469	0.33168	2630.36	2836.03	3037.2	1387.8	0.234841	5.93903	2.84107	0.24503
LOC128682118	RpL4	Ribosomal protein L4	RpL4	Ribosomal protein L4	5270.91	7758.19	7758.19	2392.38	4458.98	4216.98	4347.36	8930.47	3588.81	7419.11	8170.83	8162.77	7280.07	2288.85	2624.63	2172.43	2483.63	4211.24	4733.11	4220.67	4670.91
LOC128673235	LOC128673235	fatty acid synthase-like	FASN1	Fatty acid synthase 1	44.7546	15.6717	44.7546	2338.83	66.4762	39.7423	28.0422	76.6883	34.5455	14.2018	11.8101	15.2761	21.3988	1903.89	3533.27	1725.98	2192.17	46.5356	99.724	71.0906	48.5545
LOC128675925	LOC128675925	polyubiquitin-C-like	Ubi-p63E	Ubiquitin-63E	1215.33	1599.57	1599.57	2315.48	4437.96	1414.44	1118.49	638.416	1689.99	1779.61	1432.84	1476.16	1709.69	2954.25	1612.17	2468.41	2227.08	4631.72	3489.87	4605.66	5024.59
LOC128679337	vib	vibrator	vib	vibrator	803.496	1476.14	1476.14	2272.46	385.544	896.748	719.2	576.484	1021.55	1391.74	1427.94	1829.05	1255.85	2082.18	2250.14	2696.6	2060.9	366.025	353.376	417.791	404.985
LOC128683595	LOC128683595	long-chain fatty acid transport protein 4-like	Fatp1	Fatty acid transport protein 1	3.46374	3.1364	3.46374	2251.62	51.7845	3.54855	2.51317	2.04544	5.74779	1.91435	2.36981	3.4181	4.84336	2050.94	2395.95	1928.03	2631.56	42.043	58.3934	47.4115	59.2902
LOC128673381	RLBP1	uncharacterized protein			40.0619	1.49219	40.0619	2237.81	33.2977	42.2119	18.2352	26.6306	73.17	0.881435	1.27907	1.70848	2.09977	2089.97	2022.49	1523.49	3315.29	26.513	33.0687	22.9075	50.7014
LOC128679267	fabp	fatty acid binding protein	fabp	fatty acid binding protein	46.4596	209.801	209.801	2206.82	324.508	37.5503	34.0242	67.8007	46.4632	235.965	195.507	237.547	170.186	1761.27	2599.7	2634.46	1831.86	244.255	386.729	326.087	340.961
LOC128677981	TER94	Transitional endoplasmic reticulum 94	TER94	Transitional endoplasmic reticulum 94	344.772	261.307	344.772	2167.15	3515.47	271.156	205.532	572.102	330.297	238.85	228.947	330.715	246.714	2441.25	1531.04	2273.78	2422.54	4265.12	3084.91	3062.89	3648.95
LOC128680966	bgm	bubblegum	bgm	bubblegum	49.2138	53.2623	53.2623	2152.98	17.1103	74.7281	39.8476	43.1388	39.1407	85.5919	30.8013	40.1692	56.4867	1946.11	3360.45	1549.59	1755.77	13.1576	26.6959	14.7951	13.7925
LOC128673821	LOC128673821	long-chain fatty acid transport protein 4-like	Fatp1	Fatty acid transport protein 1	2.51423	4.96175	4.96175	2147.79	22.3352	1.54272	0.651949	0.713637	7.14863	4.7418	1.74998	1.32204	12.0332	2067.88	1286.82	1168.15	4068.31	15.205	32.3329	20.8694	20.9335
LOC128672366	LOC128672366	prostaglandin E synthase 3 homolog	cPges	cytosolic Prostaglandin E synthase	784.316	1620.07	1620.07	2115.13	3998.2	699.258	809.175	776.954	851.877	1533.74	1662.39	2057.41	1226.75	2252.83	1906.39	1943.81	2357.48	4360.61	3256.47	4205.98	4169.73
LOC128679137	LOC128679137	fatty acid-binding protein-like	fabp	fatty acid binding protein	0.639413	0.294887	0.639413	2097.26	18.7811	0.458846	0.563393	0.978217	0.557197	0.0610678	0.0403705	0.8119	0.266211	1409.26	2738.7	2960.72	1280.37	19.9088	16.8302	23.0732	15.3121
LOC128669793	awd	abnormal wing discs	awd	abnormal wing discs	2261.94	4853.4	4853.4	2074.13	3080.99	2163.36	2387.21	2492.79	2004.42	5099.96	4571.95	5300.58	4441.1	2025.68	2278.69	1783.3	2208.86	2994.11	3135.39	3105.96	3088.5
LOC128676051	Tm1	Tropomyosin 1	Tm1	Tropomyosin 1	398.981	566.014	566.014	2002.5	2816.9	404.383	332.699	474.698	384.145	618.745	515.133	561.095	569.081	2269.13	1267.56	1880.02	2593.27	3174.61	2958.15	3030.33	2104.5
LOC128672555	LOC128672555	uncharacterized LOC128672555			1728.98	1610.42	1728.98	1987.77	2792.11	2109.77	1409.55	1309.2	2087.41	1512.15	1277.92	2023.29	1628.31	1598.84	1468.62	1939.36	2944.26	2777.31	3016.51	2406.29	2968.32
LOC128674217	Tctp	Translationally controlled tumor protein	Tctp	Translationally controlled tumor protein	1886.61	4486.51	4486.51	1974.74	2576.65	2230.01	2643.76	883.052	1789.63	5290.04	4218.46	3890.65	4546.87	2196.13	2197.45	1502.25	2003.13	2722.25	2478.86	2593.29	2512.19
LOC128675337	Faa	Fumarylacetoacetase	Faa	Fumarylacetoacetase	57.2208	9.38833	57.2208	1970.63	357.682	74.6135	30.4054	48.5573	75.3068	21.5273	6.42041	4.21323	5.39236	2634.95	1089.88	1851.49	2306.22	326.519	344.918	356.142	403.149
LOC128677945	LOC128677945	peroxisomal multifunctional enzyme type 2-like	Mfe2	peroxisomal Multifunctional enzyme type 2	46.3503	50.3107	50.3107	1946.96	422.508	61.4884	34.9471	31.4817	57.484	69.284	30.6516	33.9817	67.3255	2005.07	1771.83	2131.13	1879.82	418.775	453.608	384.282	433.367
LOC128681950	LOC128681950	kinesin-like protein KIF21A	Klp31E	Kinesin-like protein at 31E	45.1202	143.105	143.105	1939.69	549.143	28.9685	50.4522	60.2838	40.7763	84.3688	251.088	142.232	94.7326	1948.36	1659.43	1880.78	2270.19	518.093	494.146	519.915	664.419
LOC128682429	kst	karst	kst	karst	1076.53	812.971	1076.53	1863.28	1543.25	1238.04	546.885	1146.25	1374.95	931.237	551.562	906.778	862.309	1891.96	1200.43	2306.85	2053.89	1426.78	1230.58	1729.02	1786.61
LOC128671445	LOC128671445	uncharacterized LOC128671445	btsz	bitesize	862.191	1444.04	1444.04	1848.96	2462.69	772.009	847.5	904.216	925.04	1420.76	1630.24	1176.63	1548.52	1845.76	1291.47	2158.68	2099.94	2658.4	2346.29	2336.87	2509.2
LOC128669651	LOC128669651	sensory neuron membrane protein 2	Snmp2	Sensory neuron membrane protein 2	0.857527	0.729916	0.857527	1847.24	659.124	0.222835	1.30199	0.188387	1.7169	0.854403	0.968213	0.674963	0.422085	1745.2	2291.49	1456.78	1895.49	771.337	636.263	771.159	457.738
LOC128669187	LOC128669187	epoxide hydrolase 1-like			67.8448	20.258	67.8448	1804.35	379.84	75.5007	77.1099	51.3747	67.3941	61.372	13.5134	2.4799	3.6669	1703.86	2213.02	1793.03	1507.52	250.218	636.461	339.438	293.243
LOC128669189	Spase22-23	Spase 22/23-subunit	Spase22-23	Spase 22/23-subunit	1295.48	2047.23	2047.23	1788.98	1974.68	1204.33	1390.67	1247	1339.9	1571.28	1396.26	3517.93	1703.47	1763.95	1694.31	1690.75	2006.93	2096.67	1713.8	2002.37	2085.88
LOC128676109	Hacd2	3-hydroxyacyl-CoA dehydratase 2	Hacd2	3-hydroxyacyl-CoA dehydratase 2	2.44901	2.23693	2.44901	1770.05	39.2832	3.31467	3.56177	0.773036	2.14658	1.75197	3.40268	1.7207	2.07238	1594.94	2009.72	1714.3	1761.21	28.4026	46.6557	36.1722	45.9025
LOC128670760	LOC128670760	1-acyl-sn-glycerol-3-phosphate acyltransferase gamma-like	Agpat3	1-Acylglycerol-3-phosphate O-acyltransferase 3	28.1188	34.31	34.31	1753.74	155.777	28.1566	36.152	9.9047	38.2618	34.0733	38.403	31.7716	32.9922	1711.9	1624.27	1729.74	1949.03	139.996	154.693	160.22	168.199
LOC128675748	LOC128675748	alpha-tocopherol transfer protein-like			58.9673	71.9954	71.9954	1720.82	229.366	79.1408	56.3832	37.653	62.6922	130.212	41.9246	64.4204	51.4249	1539.59	2214.69	2140.8	988.206	191.371	207.177	271.332	247.584
LOC128671112	LOC128671112	small ribosomal subunit protein uS11	RpS14b	Ribosomal protein S14b	3105.99	5769.02	5769.02	1682.62	3204.73	2736.31	3253.09	4047.47	2387.11	6243.96	5546.08	6032.99	5253.05	1683.42	1890.36	1514.02	1642.68	3025.03	3280.24	3282.44	3231.22
LOC128675576	RpL37A	Ribosomal protein L37A	RpL37A	Ribosomal protein L37A	3731.3	6577.82	6577.82	1679.58	3053.93	2909.54	3690.91	5496.57	2828.19	7115.98	5866.21	7262.98	6066.1	1835.5	1942.81	1419.25	1520.78	3025.99	2994.93	3321.81	2872.98
LOC128677250	ERp60	Endoplasmic reticulum p60	ERp60	Endoplasmic reticulum p60	3260.47	80.9431	3260.47	1653.94	2043.59	2302.79	2656.79	4782.78	3299.53	69.2394	86.6031	109.735	58.1945	1818.85	1517.92	1570.57	1708.42	1989	1831.28	1958.68	2395.42
LOC128677940	LOC128677940	ejaculatory bulb-specific protein 3-like	EbpIII	Ejaculatory bulb protein III	1.52226	5.38254	5.38254	1605.87	88.2164	0.673028	1.3108	0	4.10522	4.55236	6.57328	4.03847	6.36606	1128.07	2839.97	769.41	1686.05	107.641	90.8388	100.056	54.3301
LOC128677846	Hmgs	HMG Coenzyme A synthase	Hmgs	HMG Coenzyme A synthase	1.26931	1.41747	1.41747	1572.31	10.3668	1.07829	1.30206	0.619887	2.077	1.30627	1.09612	2.07448	1.19302	1569.86	1640.05	1099.65	1979.69	9.91983	8.33506	12.0134	11.1988
LOC128672299	LOC128672299	saccharopine dehydrogenase-like oxidoreductase			218.268	432.432	432.432	1564.22	112.332	191.415	209.145	230.147	242.363	378.428	501.981	530.434	318.886	1226.94	1841.8	1307.03	1881.11	87.7814	158.93	91.0417	111.574
LOC128675129	eEF5	eukaryotic translation elongation factor 5	eEF5	eukaryotic translation elongation factor 5	1744.54	3967.9	3967.9	1559.94	3452.93	1665.09	1862.21	1808.64	1642.24	3941	4220	4675.25	3035.36	1525.97	1423.23	1359.3	1931.24	3169.04	3302.04	3509.2	3831.45
LOC128676484	LOC128676484	nose resistant to fluoxetine protein 6-like			0.314365	0.519267	0.519267	1541.73	0.498711	0	0.0721712	0.971156	0.214132	0.170314	0	1.47076	0.43599	1549.43	2197.83	1094.46	1325.2	0.117552	0.841368	0.667968	0.367955
LOC128673950	Rpn7	Regulatory particle non-ATPase 7	Rpn7	Regulatory particle non-ATPase 7	270.234	333.384	333.384	1526.55	3162.68	284.378	240.246	252.905	303.407	363.979	271.668	359.919	337.97	2143.4	1029.01	1358.83	1574.96	4019.24	2630.27	2785.03	3216.18
LOC128670181	RpL8	Ribosomal protein L8	RpL8	Ribosomal protein L8	2331.92	4825.69	4825.69	1503.17	3300.5	2043.67	2349.95	3087.65	1846.39	4935.94	4778.17	5272.89	4315.74	1530.76	1692.8	1233.97	1555.17	3251.21	3334.16	3240.99	3375.64
LOC128670543	Paip1	Poly(A) binding protein interacting protein 1	Paip1	Poly(A) binding protein interacting protein 1	1107.87	1261.35	1261.35	1482.53	1659.65	1144	1088.9	709.739	1488.82	1179.51	1377.26	1232.8	1255.8	1403.24	1101.47	1453.84	1971.57	1431.47	1498.4	1671.56	2037.17
LOC128682155	LOC128682155	motile sperm domain-containing protein 2-like			0	0.170461	0.170461	1443.08	9.31633	0	0	0	0	0.378028	0	0.166065	0.13775	1075.87	1217.72	1667.8	1810.92	2.13847	10.7017	4.76116	19.664
LOC128676017	LOC128676017	acyl-CoA Delta-9 desaturase			0	0.612611	0.612611	1433.63	3.5794	0	0	0	0	0.262407	0.342135	1.2297	0.6162	1423.48	1425.95	1512.23	1372.86	1.20862	8.82363	1.5951	2.69026
LOC128676359	Sap-r	Saposin-related	Sap-r	Saposin-related	2131.7	1905.24	2131.7	1428.78	1877.6	2168.71	1676.64	2285	2396.43	1832.1	2273.08	1686.64	1829.12	1561.94	1281.9	1358.55	1512.7	1851	2203.09	1595.44	1860.88
LOC128678326	Gp150	Gp150	Gp150	Gp150	440.927	471.978	471.978	1421.34	1419.96	448.302	417.728	414.312	483.365	463.595	472.302	456.017	496	1466.91	1323.5	1413.75	1481.21	1416.89	1470.32	1422.43	1370.18
LOC128679881	Swim	Secreted Wg-interacting molecule	Swim	Secreted Wg-interacting molecule	5601.68	2485.2	5601.68	1390.53	2300.83	4925.2	8006.71	4842.95	4631.86	2229.39	4923.11	1428.75	1359.54	1393.81	1410.29	1624.47	1133.54	1802.28	2819.84	1869.43	2711.76
LOC128682603	ATPCL	ATP citrate lyase	Acly	ATP citrate lyase	25.7716	33.0574	33.0574	1374.15	78.2047	21.5919	21.5709	28	31.9235	28.7031	34.1037	43.6485	25.7744	623.739	1976.58	1793.71	1102.56	91.7495	61.8472	91.7107	67.5113
LOC128675560	LOC128675560	fatty-acid amide hydrolase 2-A-like			2.19685	2.52768	2.52768	1331.23	8.05323	1.71237	1.42931	3.44681	2.19891	2.28179	2.65818	3.73116	1.43959	1243.77	1348.98	1697.9	1034.26	5.43211	10.08	10.7632	5.93768
LOC128681952	Brr2	Brr2 U5 snRNP complex subunit	Brr2	Brr2 U5 snRNP complex subunit	664.769	697.617	697.617	1283.59	2417.16	495.807	640.146	813.831	709.292	481.988	927.729	814.115	566.636	1219.48	1042.34	1262.18	1610.37	2285.03	2177.28	2521.83	2684.51
LOC128669273	Gdi	GDP dissociation inhibitor	Gdi	GDP dissociation inhibitor	494.751	675.307	675.307	1277.6	1078.21	546.847	473.072	376.889	582.195	733.573	601.986	798.977	566.694	1336.03	1048.82	1274.49	1451.06	1180.72	906.846	1052.26	1173.01
LOC128672381	LOC128672381	trans-Golgi network integral membrane protein 1-like			1792.76	3765.05	3765.05	1276.75	1719.43	2064.32	2245.61	358.972	2502.16	3895.77	4302.78	3105.2	3756.44	1132.25	1360.38	1241.29	1373.07	1627.39	1663.14	1796.64	1790.57
LOC128671962	LOC128671962	circadian clock-controlled protein daywake-like	Jhbp5	Juvenile hormone binding protein 5	0.149101	0.112915	0.149101	1271.54	24.5495	0.0909997	0.0886165	0.153864	0.262925	0.069639	0	0.336718	0.0453015	1418.61	1285.66	1502.52	879.361	27.4242	27.0669	20.2133	23.4936
LOC128683657	LOC128683657	long-chain fatty acid transport protein 4-like	Fatp1	Fatty acid transport protein 1	15.15	18.3925	18.3925	1265.12	51.0205	13.9533	16.0799	11.6417	18.9252	15.7966	21.2242	20.3119	16.2376	661.26	2109.47	1460.36	829.387	43.6998	61.3335	50.3997	48.6489
LOC128680747	Pssp1	probable salivary secreted peptide 1			85.3695	1.32313	85.3695	1261.56	112.586	98.56	63.843	66.2126	112.862	0.711953	1.04008	1.31562	2.22487	1750	1409.48	868.949	1017.8	65.7059	172.746	122.354	89.5388
LOC128679035	SF2	Splicing factor 2	SF2	Splicing factor 2	303.678	262.593	303.678	1235.41	849.421	315.842	260.635	266.121	372.115	247.43	243.724	292.934	266.284	1179.46	1079.42	1115.7	1567.07	735.118	793.78	886.198	982.588
LOC128671059	Calr	Calreticulin	Calr	Calreticulin	706.892	442.293	706.892	1215.57	913.07	394.068	478.659	1335.55	619.289	439.848	400.556	484.123	444.645	1336.57	853.151	1225.61	1446.94	942.543	808.063	892.109	1009.57
LOC128673182	LOC128673182	cytochrome P450 6B2-like	Cyp6a2	Cytochrome P450 6a2	0	0.0313031	0.0313031	1213.03	0.438215	0	0	0	0	0	0	0.125212	0	639.873	753.523	2519.67	939.046	0.147476	0.375305	0.648778	0.581301
LOC128683281	LOC128683281	putative fatty acyl-CoA reductase CG5065			0.016245	0.251086	0.251086	1198.6	3.80726	0	0	0.0649798	0	0.0147484	0	0.801542	0.188054	821.334	1117.7	1944.11	911.254	2.84464	5.13855	4.17885	3.06699
LOC128679433	RpL3	Ribosomal protein L3	RpL3	Ribosomal protein L3	1325.13	3191.63	3191.63	1194.21	2061.05	1187.75	1412.62	1589.18	1110.95	3248.27	3290.18	3510.04	2718.03	1242.73	1279.96	1059.23	1194.91	2068.15	2029	2153.39	1993.64
LOC128673219	Pdi	Protein disulfide isomerase	Pdi	Protein disulfide isomerase	1853.31	2043.23	2043.23	1190.88	1422.17	1315.42	1506.32	2992.52	1598.98	1671.37	1807.23	3331	1363.32	1142.25	1027.81	1212.69	1380.76	1397.08	1391.38	1300.85	1599.38
LOC128680856	Sc2	Sc2	Tecr	Trans-2,3-enoyl-CoA reductase	56.6448	72.3952	72.3952	1177.1	176.427	72.443	63.8984	20.1721	70.0659	73.0181	74.9464	58.4366	83.1798	1205.73	1309.04	1221.07	972.559	184.387	183.101	176.65	161.571
LOC128683955	LOC128683955	SERPINE1 mRNA-binding protein 1-like	vig	vasa intronic gene	382.976	865.739	865.739	1170.35	2140.66	261.976	350.859	625.22	293.848	810.676	1002.41	921.891	727.977	1162.42	1142.04	1046.16	1330.77	2102	2107.12	2254.87	2098.66
LOC128679152	pAbp	poly(A) binding protein	pAbp	poly(A) binding protein	1802.14	2920.68	2920.68	1155.63	1132.51	1936.99	2106.15	1204.81	1960.61	3041.24	2855.33	2745.88	3040.28	1179.55	1177.59	1098.3	1167.09	1092.03	1200.12	1147.81	1090.07
LOC128675198	LOC128675198	protein charybde-like	chrb	charybde	319.79	631.648	631.648	1143.35	2284.35	467.408	168.998	163.734	479.02	749.06	255.387	775.939	746.208	800.488	962.067	1551.08	1259.77	2137.14	2235.66	2021.93	2742.69
LOC128674108	LOC128674108	probable 4-coumarate--CoA ligase 1	pdgy	pudgy	9.67306	5.454	9.67306	1139.03	45.1165	11.5326	14.0948	4.6786	8.38621	7.3694	4.05517	2.10844	8.28299	696.774	2065.06	762.812	1031.49	27.95	84.2963	32.6523	35.5673
LOC128673116	usp	ultraspiracle	usp	ultraspiracle	298.296	224.067	298.296	1133.61	502.583	364.143	188.313	185.72	455.007	286.719	177.361	175.869	256.317	1161.96	777.881	1172.5	1422.12	460.901	568.498	520.245	460.687
LOC128680816	LOC128680816	juvenile hormone epoxide hydrolase-like	Jheh2	Juvenile hormone epoxide hydrolase 2	153.922	24.5473	153.922	1130.84	279.971	180.136	109.452	126.131	199.97	49.9617	13.6156	9.59663	25.0153	1215.69	1380.53	997.141	930	248.557	366.792	209.891	294.644
LOC128669153	RpS2	Ribosomal protein S2	RpS2	Ribosomal protein S2	1735.93	4233.93	4233.93	1126.87	2071.08	1509.87	1683.31	2451.56	1298.99	4345.8	4127.19	4931.16	3531.55	1070.14	1280.98	998.235	1158.12	1878.13	2099.81	2111.81	2194.58
LOC128670578	Hou	Houki	Hou	Houki	480.011	596.768	596.768	1123.68	2656.81	553.958	410.336	347.019	608.733	544.551	520.977	600.513	721.033	1232.45	807.951	1002.9	1451.44	2733.9	2209.01	2659.83	3024.51
LOC128673024	LOC128673024	uncharacterized LOC128673024			1719.89	3070.16	3070.16	1119.55	1661.65	1656.1	2195.14	1480.7	1547.6	3380.25	2679.1	3228.26	2993.03	1249.41	1294.07	944.552	990.189	1735.63	1592.55	1807.78	1510.65
LOC128669731	LOC128669731	uncharacterized LOC128669731	Agpat1	1-Acylglycerol-3-phosphate O-acyltransferase 1	0.145108	0.341959	0.341959	1118.13	1.98072	0.111044	0	0.469389	0	0	0.041549	0.78427	0.542015	1020.84	2044.31	560.616	846.759	0.96872	3.36171	2.16309	1.42934
LOC128669828	RpL5	Ribosomal protein L5	RpL5	Ribosomal protein L5	1163.53	2893.19	2893.19	1109.85	1792.4	1147.2	1331.4	1171.76	1003.78	3093.42	2898.73	2964.28	2616.36	1127.57	1200.45	915.161	1196.21	1822.69	1825.09	1753.86	1767.97
LOC128674570	Rpn1	Regulatory particle non-ATPase 1	Rpn1	Regulatory particle non-ATPase 1	223.963	222.42	223.963	1091.31	3061.81	171.124	135.008	384.376	205.342	197.805	193.999	284.37	213.505	1395	673.222	1138.59	1158.43	4049.7	2536.93	2678.55	2982.06
LOC128677734	Taz	Tafazzin	Taz	Tafazzin	192.488	190.895	192.488	1088.16	477.78	194.718	164.143	152.553	258.538	169.867	213.46	196.821	183.43	516.698	1924.09	736.341	1175.51	433.646	493.036	511.153	473.287
LOC128671798	LOC128671798	circadian clock-controlled protein daywake-like	dyw	daywake	0.182442	0.335748	0.335748	1085.98	0.88905	0	0.255419	0.221741	0.252609	0	0	1.14713	0.195858	667.554	2125.02	790.236	761.095	0.450693	0.661702	1.33451	1.1093
LOC128669625	Nup50	Nucleoporin 50kD	Nup50	Nucleoporin 50kD	321.318	553.061	553.061	1080.89	1411.18	325.942	407.068	147.897	404.365	553.398	674.715	551.285	432.847	1017.17	895.774	1125.06	1285.56	1382.04	1269.21	1629.2	1364.29
LOC128677720	Aldh-III	Aldehyde dehydrogenase type III	Aldh-III	Aldehyde dehydrogenase type III	34.3399	10.455	34.3399	1079.98	102.153	44.562	20.5541	20.6325	51.611	10.8397	10.2019	6.91741	13.8609	1205.08	839.221	969.274	1306.35	93.0721	117.599	88.6041	109.338
LOC128682444	dpy	dumpy	dpy	dumpy	514.227	746.179	746.179	1075.61	6293.18	574.683	311.683	603.645	566.897	705.651	620.302	804.291	854.474	918.009	770.413	1128.95	1485.07	6268.83	4821.56	5963.19	8119.16
LOC128681511	Non1	Novel nucleolar protein 1	Non1	Novel nucleolar protein 1	796.049	1301.79	1301.79	1063.79	1430.98	727.167	785.09	1072.15	599.79	1346.55	1630.41	1056.57	1173.64	1050.21	1217.9	876.402	1110.66	1263.1	1732.99	1400.46	1327.39
LOC128682361	fbl	fumble	fbl	fumble	84.2584	57.2263	84.2584	1043.68	92.8207	88.5452	97.7643	58.4882	92.2359	50.7489	69.3922	58.4039	50.3599	753.8	1118.83	1094.8	1207.29	80.9482	94.6022	97.1267	98.6059
LOC128680352	mino	minotaur	mino	minotaur	244.308	278.573	278.573	1042.11	174.986	294.962	93.0809	200.837	388.353	227.817	159.024	291.292	436.159	1078.87	1056.46	727.006	1306.11	170.351	154.945	173.178	201.47
LOC128669437	LOC128669437	membrane-associated progesterone receptor component 1-like	MSBP	membrane steroid binding protein	608.307	840.275	840.275	1025.91	177.02	659.075	672.934	406.83	694.391	766.017	861.073	692.978	1041.03	823.595	1528.76	1080.89	670.397	117.253	301.074	152.174	137.58
LOC128675985	RpS15	Ribosomal protein S15	RpS15	Ribosomal protein S15	1881.33	3901.03	3901.03	997.333	1755.35	1826.14	2232.02	1859.58	1607.6	4244.48	3569.75	4073.39	3716.52	1036.52	1104.24	870	978.573	1778.25	1703.29	1770.25	1769.6
LOC128672746	Syp	Syncrip	Syp	Syncrip	706.308	920.105	920.105	988.249	1213.09	701.504	451.352	933.609	738.768	1010.64	731.912	925.167	1012.7	1105.41	610.187	1037.83	1199.57	956.718	1201.29	1173.64	1520.72
LOC128676002	RpL17	Ribosomal protein L17	RpL17	Ribosomal protein L17	1802.87	3561.54	3561.54	987.25	1911.79	1569.54	1928.98	2227.55	1485.41	3805.85	3624.5	3601.36	3214.45	948.189	1139.24	879.032	982.534	1806.99	1953.06	1912.78	1974.32
LOC128672132	RpS27A	Ribosomal protein S27A	RpS27A	Ribosomal protein S27A	1784.81	3303.12	3303.12	985.561	2025.47	1628.46	1776.24	2334.93	1399.61	3436.8	3069.09	3613.52	3093.08	1008.11	1062.8	856.634	1014.7	1986.4	1978.37	2186.08	1951.05
LOC128673624	eRF3	eukaryotic translation release factor 3	eRF3	eukaryotic translation release factor 3	992.584	1358.57	1358.57	977.232	1047.59	833.282	1091.4	1029.18	1016.47	1256.16	1581.4	1608.14	988.571	852.014	777.2	1032.1	1247.62	1063.67	914.556	1118.32	1093.81
LOC128681765	LOC128681765	uncharacterized protein			1.54081	10.293	10.293	965.365	56.3173	2.2296	0.868481	1.6336	1.43155	11.9342	12.6275	7.75034	8.85982	1039.18	990.713	1014.63	816.935	62.9486	65.2106	44.9873	52.1228
LOC128679675	fus	fusilli	fus	fusilli	40.5623	27.9384	40.5623	960.997	36.2143	38.5792	34.5343	40.0289	49.107	29.69	30.4274	22.6526	28.9834	893.01	723.668	1082.76	1144.55	29.3931	39.8494	35.261	40.3535
LOC128670165	RpL7A	Ribosomal protein L7A	RpL7A	Ribosomal protein L7A	2010.49	3911.68	3911.68	960.964	1912.49	1720.48	1781.3	2967.84	1572.36	4073.54	3719.41	4197.79	3655.98	1018.85	1032.48	819.962	972.567	1835.94	1961.2	1984.25	1868.56
LOC128675744	gish	gilgamesh	gish	gilgamesh	333.217	494.452	494.452	952.812	1250.66	291.237	356.444	189.691	495.497	476.905	454.225	535.592	511.085	901.284	785.405	976.375	1148.18	1111.72	1076.09	1432.87	1381.98
LOC128675333	LOC128675333	uncharacterized LOC128675333			1.73142	7.91562	7.91562	934.233	2.70328	0.766397	1.11949	3.56356	1.47623	7.78409	6.60885	7.80097	9.46858	1168.5	1103.36	758.807	706.268	2.12732	4.35031	2.78528	1.5502
LOC128675391	ScpX	Sterol carrier protein X-related thiolase	ScpX	Sterol carrier protein X-related thiolase	54.5762	74.8959	74.8959	911.597	89.0299	56.1716	56.6928	45.8799	59.5606	80.8287	70.8975	70.4422	77.4153	1006.02	904.139	917.803	818.422	94.5896	85.4427	88.0431	88.0442
LOC128681555	en	segmentation polarity homeobox protein engrailed-like	en	engrailed	21.6691	1.37136	21.6691	906.359	58.3827	22.519	21.7055	13.7927	28.6592	0.617026	1.47918	2.24108	1.14814	838.301	692.008	1067.18	1027.94	50.8438	61.217	54.5821	66.8878
LOC128679674	RpL7	Ribosomal protein L7	RpL7	Ribosomal protein L7	1944.88	3198.29	3198.29	904.197	1693.75	1598.69	1629.45	3188.35	1363.06	3377.23	3098.56	3271.75	3045.61	948.901	995.253	767.369	905.267	1608.14	1779.61	1672.47	1714.79
LOC128677192	LOC128677192	claspin-like	Enoph	Enolase-phosphatase	251.473	453.519	453.519	898.607	4038.36	231.007	238.365	256.083	280.436	427.475	449.428	596.635	340.536	928.638	810.764	834.451	1020.57	3673.78	3597.57	4365.14	4516.95
LOC128670502	Gp93	Glycoprotein 93	Gp93	Glycoprotein 93	980.77	329.771	980.77	895.985	780.018	607.604	492.248	2059.33	763.893	311.508	268.316	383.143	356.118	961.844	691.496	790.601	1140	734.501	766.208	734.047	885.315
LOC128683081	msk	moleskin	msk	moleskin	472.711	957.847	957.847	880.84	1110.32	584.369	620.276	131.221	554.978	1071.98	1187.8	711.052	860.556	764.029	991.972	766.269	1001.09	1086.89	1206.74	1097.14	1050.53
LOC128678227	pix	pixie	pix	pixie	373.372	725.812	725.812	879.629	1251.2	317.86	456.682	374.585	344.36	727.45	865.648	699.08	611.068	922.576	925.998	746.112	923.829	1242.55	1311.53	1277.92	1172.78
LOC128673623	LOC128673623	large ribosomal subunit protein eL22-like	RpL22	Ribosomal protein L22	938.412	2054.49	2054.49	878.844	1176.83	866.194	997.359	1127.3	762.799	2229.75	1942.05	2078.06	1968.11	915.193	1013.25	758.618	828.311	1164.68	1202.4	1199.64	1140.59
LOC128675594	Npc1a	Niemann-Pick type C-1a	Npc1a	Niemann-Pick type C-1a	85.7743	104.633	104.633	875.922	165.504	87.213	60.3711	55.399	140.114	104.078	91.9054	84.155	138.393	914.289	827.329	917.109	844.959	160.318	187.617	165.376	148.707
LOC128669197	LOC128669197	uncharacterized protein			29.8297	31.7179	31.7179	865.035	478.255	21.137	13.0985	3.65511	81.4281	20.0664	11.3133	17.7738	77.7179	972.162	753.486	831.483	903.007	469.366	446.957	525.429	471.267
LOC128669852	ctrip	circadian trip	ctrip	circadian trip	389.663	403.061	403.061	853.452	710.252	311.726	272.479	621.727	352.719	324.392	424.029	452.991	410.834	839.223	649.201	860.394	1064.99	727.431	681.221	645.897	786.459
LOC128671153	LOC128671153	2-acylglycerol O-acyltransferase 2-A-like			0.331331	0.2668	0.331331	833.452	0.903421	0.46037	0.12809	0.166801	0.570063	0.364888	0.0246079	0.553131	0.124574	1035.92	1094.14	440.712	763.04	0.660666	0.895957	1.31936	0.737702
LOC128679444	LOC128679444	uncharacterized protein			842.559	1137.98	1137.98	821.972	898.437	779.332	715.508	958.523	916.873	1034.9	1297.48	1220.04	999.493	687.483	556.246	979.377	1064.78	820.348	825.141	854.635	1093.62
LOC128676437	LOC128676437	probable peroxisomal acyl-coenzyme A oxidase 1	Acox1	acyl-CoA oxidase 1	62.2599	13.6514	62.2599	809.458	50.4604	79.552	48.4486	48.6792	72.36	10.7391	26.458	6.28651	11.1221	592.644	1341.56	677.668	625.956	41.3924	60.1446	43.8348	56.4698
LOC128669248	RpL27A	Ribosomal protein L27A	RpL27A	Ribosomal protein L27A	1509.08	2966.34	2966.34	808.407	1496.47	1254.43	1473.96	2198.66	1109.27	3197.64	2716.25	3121.47	2829.98	830.74	904.716	680.472	817.699	1501.39	1462.15	1596.83	1425.48
LOC128677921	GatB	Glutamyl-tRNA amidotransferase, subunit B	GatB	Glutamyl-tRNA amidotransferase, subunit B	7.2862	7.00783	7.2862	782.768	108.67	8.29095	8.8929	5.16625	6.7947	6.16478	6.63503	4.33053	10.901	629.894	1137.68	531.515	831.98	94.1414	114.846	85.0616	140.633
LOC128683132	LOC128683132	CD63 antigen	Tsp39D	Tetraspanin 39D	415.499	250.644	415.499	781.51	509.402	451.582	324.064	216.412	669.937	259.869	309.482	113.861	319.362	861.966	754.201	634.488	875.385	431.898	682.265	434.844	488.601
LOC128677399	LOC128677399	uncharacterized protein			40.2987	43.6818	43.6818	780.892	132.662	37.2221	43.5231	36.7509	43.6986	34.7335	48.8775	58.1268	32.9895	710.452	592.014	1134.51	686.595	133.88	110.046	152.455	134.267
LOC128677180	Rpt5	Regulatory particle triple-A ATPase 5	Rpt5	Regulatory particle triple-A ATPase 5	217.208	259.104	259.104	780.308	1709.32	189.292	170.73	282.773	226.037	274.015	208.045	265.848	288.508	960.717	505.162	762.847	892.505	2139.57	1463.81	1495.1	1738.79
LOC128675050	fliI	flightless I	fliI	flightless I	833.704	723.787	833.704	777.356	1543.11	825.979	619.399	849.765	1039.67	703.483	746.406	623.51	821.75	732.929	648.273	723.012	1005.21	1437.53	1524.64	1492.44	1717.83
LOC128682432	hts	hu li tai shao	hts	hu li tai shao	658.343	491.315	658.343	774.238	3024.42	746.116	527.148	606.144	753.964	368.481	639.135	382.091	575.555	589.817	663.447	797.548	1046.14	2746.18	2894.73	2987.12	3469.63
LOC128675537	LOC128675537	arylphorin-like	Lsp1gamma	Larval serum protein 1 gamma	113.947	733.931	733.931	766.05	1758.07	223.717	143.844	23.8389	64.3866	2483.07	346.046	70.4249	36.1794	823.402	897.357	255.034	1088.41	367.532	5506.04	278.524	880.169
LOC128674032	sgg	shaggy	sgg	shaggy	373.592	410.944	410.944	755.647	944.782	400.793	386.218	239.565	467.794	389.803	425.295	446.571	382.105	653.955	668.139	845.06	855.432	889.386	905.748	965.805	1018.19
LOC128681365	Np	Notopleural	Np	Notopleural	0.311124	1.24989	1.24989	746.273	185.867	0.573968	0.093156	0.485239	0.0921314	2.49367	0.630778	1.25484	0.620257	1225.57	270.074	771.217	718.228	263.761	103.291	198.61	177.805
LOC128679836	LOC128679836	alpha-crystallin A chain-like	l(2)efl	lethal (2) essential for life	25.0659	44.1636	44.1636	742.73	229.298	29.045	21.0563	19.4756	30.6867	43.0752	45.3198	27.3299	60.9296	926.233	727.237	527.763	789.688	213.13	306.042	180.569	217.452
LOC128670669	LOC128670669	uncharacterized LOC128670669			36.0369	42.1706	42.1706	737.795	64.7001	51.8155	35.0612	9.01875	48.2522	60.5198	32.2592	35.4967	40.4068	1083.11	341.814	735.093	791.167	57.3089	70.3583	65.9086	65.2247
LOC128680402	snu	snustorr	snu	snustorr	1.28526	3.61579	3.61579	735.973	30.6353	1.77069	0.418993	0.895378	2.05598	3.70287	3.54225	3.4069	3.81113	556.883	638.777	724.656	1023.58	31.9965	26.5939	25.8464	38.1044
LOC128678212	RpS27	Ribosomal protein S27	RpS27	Ribosomal protein S27	1027.17	2279.98	2279.98	733.783	1186.88	1026.99	1150.7	1038.66	892.316	2543.42	2135.99	2214.02	2226.48	761.571	788.521	660.736	724.306	1146.86	1222.75	1189.97	1187.93
LOC128679748	Gclm	Glutamate-cysteine ligase modifier subunit	Gclm	Glutamate-cysteine ligase modifier subunit	252.819	238.543	252.819	729.171	451.525	258.496	304.672	153.217	294.891	218.584	283.469	236.809	215.308	476.631	894.148	743.433	802.473	411.523	461.067	493.084	440.427
LOC128673568	Rpn5	Regulatory particle non-ATPase 5	Rpn5	Regulatory particle non-ATPase 5	116.936	134.625	134.625	725.315	1644	112.741	102.661	118.278	134.065	123.117	113.463	174.876	127.044	912.78	484.215	728.214	776.05	2125.1	1313	1518.97	1618.92
LOC128672872	crc	cryptocephal	crc	cryptocephal	559.529	579.311	579.311	724.622	1054.34	518.218	415.803	835.447	468.649	547.118	639.835	584.546	545.745	735.121	718.403	695.506	749.459	938.96	1279.94	996.787	1001.68
LOC128680109	Cals	Calsyntenin	Cals	Calsyntenin	167.775	131.318	167.775	723.828	1728.98	179.001	124.765	126.453	240.881	141.002	136.874	116.33	131.066	677.358	651.825	811.837	754.29	1641.06	1689.86	1661.75	1923.25
LOC128683636	LOC128683636	uncharacterized protein			28.0956	29.9061	29.9061	723.531	95.918	34.1648	33.1232	7.39617	37.6981	33.3567	34.3168	22.3747	29.576	550.462	511.595	1246.39	585.677	101.522	92.4701	102.532	87.1483
LOC128681949	LOC128681949	uncharacterized protein			16.4037	73.173	73.173	723.354	4973.09	27.8543	28.2098	8.47741	1.07306	175.117	73.1525	9.36951	35.0524	813.861	1047.07	402.348	630.135	5459.86	5060.92	4696.08	4675.52
LOC128677156	RpS25	Ribosomal protein S25	RpS25	Ribosomal protein S25	1283.4	2564.53	2564.53	714.866	1349.44	1225.6	1410.1	1317.34	1180.55	2747.21	2396.95	2589.12	2524.83	790.9	750.463	624.792	693.307	1396.68	1313.68	1390.57	1296.81
LOC128672572	eIF3h	eukaryotic translation initiation factor 3 subunit h	eIF3h	eukaryotic translation initiation factor 3 subunit h	505.961	752.692	752.692	710.79	837.533	477.058	496.937	636.914	412.934	857.439	760.13	698.795	694.405	793.129	701.014	593.781	755.237	864.387	850.755	796.578	838.411
LOC128678501	LOC128678501	very low-density lipoprotein receptor	LpR1	Lipophorin receptor 1	75.5829	150.657	150.657	699.049	145.98	74.3604	69.8154	70.8126	87.3432	158.612	171.192	134.342	138.483	705.065	629.53	766.609	694.994	125.186	152.769	133.784	172.182
LOC128673709	LOC128673709	cytochrome P450 9e2-like	Cyp9f2	Cytochrome P450 9f2	1.58297	4.22488	4.22488	687.038	6.87758	1.40282	2.18573	0.81323	1.93008	5.92823	4.31399	1.90159	4.75569	690.822	835.883	573.74	647.706	0.105955	26.2496	0.815712	0.339027
LOC128670320	GCC185	GRIP and coiled-coil domain containing 185 kDa	GCC185	GRIP and coiled-coil domain containing 185 kDa	582.493	665.427	665.427	680.552	844.822	665.993	583.994	342.306	737.679	719.715	651.275	615.485	675.232	606.061	601.753	689.23	825.165	849.829	771.129	846.875	911.454
LOC128672590	Fkbp59	FK506-binding protein 59kD	Fkbp59	FK506-binding protein 59kD	41.2911	52.8548	52.8548	677.698	481.171	32.6086	45.4834	43.1256	43.9467	44.1385	71.6935	59.374	36.2133	646.917	670.086	648.372	745.417	463.617	438.15	511.64	511.277
LOC128680276	LOC128680276	solute carrier family 41 member 2-like			12.7962	8.16179	12.7962	675.439	180.242	11.1569	8.55154	11.9271	19.5493	5.87837	6.07151	5.95657	14.7407	398.074	562.057	543.473	1198.15	171.635	171.821	193.955	183.555
LOC128674093	beta-Spec	beta Spectrin	beta-Spec	beta Spectrin	372.81	208.007	372.81	670.364	1136.26	339.855	290.507	498.347	362.532	184.659	242.872	219.045	185.452	562.496	720.067	707.945	690.946	1116.26	1256.52	1160.71	1011.55
LOC128675363	RpL11	Ribosomal protein L11	RpL11	Ribosomal protein L11	1035.38	2501.18	2501.18	666.509	1265.04	1199.08	1197.48	761.619	983.357	2712.53	2417.76	2428.39	2446.05	606.818	727.757	600.642	730.817	1200.27	1361.52	1219.99	1278.39
LOC128676892	Rox8	Rox8	Rox8	Rox8	323.265	354.762	354.762	660.508	556.785	345.55	315.984	233.666	397.859	332.224	378.74	378.077	330.008	637.977	561.274	657.107	785.673	512.07	500.349	602.724	611.996
LOC128682648	sesB	ADP,ATP carrier protein	sesB	stress-sensitive B	663.562	816.396	816.396	659.184	1205.82	697.551	732.584	715.725	508.387	903.275	1041.1	693.617	627.594	646.86	821.99	541.562	626.324	1274.86	1346.19	1235.02	967.197
LOC128673645	LOC128673645	uncharacterized protein			243.824	719.511	719.511	652.405	1546.73	189.673	416.035	147.897	221.691	609.773	1128.13	663.414	476.729	427.865	426.47	819.339	935.946	1365	1360.26	1834.25	1627.4
LOC128680488	LOC128680488	uncharacterized protein			510.782	645.364	645.364	650.31	856.656	514.407	522.983	388.028	617.711	642.632	643.927	673.578	621.319	687.247	611.565	600.9	701.526	788.818	808.078	855.644	974.086
LOC128673162	LOC128673162	cytochrome P450 6B2-like	Cyp6a2	Cytochrome P450 6a2	0.0209058	0.108347	0.108347	641.127	0.884957	0	0.0836232	0	0	0	0	0.433388	0	432.535	565.735	1113.93	452.306	0.408615	0.736572	2.04725	0.34739
LOC128675385	LOC128675385	basic juvenile hormone-suppressible protein 2	Lsp1beta	Larval serum protein 1 beta	124.89	603.146	603.146	641.117	1233.22	297.997	140.114	23.2798	38.169	1974.75	370.89	41.3027	25.647	696.773	659.501	146.52	1061.67	345.574	3747.16	252.653	587.495
LOC128671762	CtsL1	Cathepsin L1	CtsL1	Cathepsin L1	492.611	899.676	899.676	639.799	708.422	471.259	219.915	336.392	942.877	748.455	456.403	616.861	1776.99	747.597	360.74	553.174	897.685	734.146	729.322	585.751	784.468
LOC128681870	ifc	infertile crescent	ifc	infertile crescent	54.072	43.3633	54.072	636.984	113.939	49.6862	21.2999	36.9829	108.319	45.489	19.1523	31.3372	77.4748	460.638	867.774	642.459	577.067	101.224	117.583	123.339	113.61
LOC128671028	jv	javelin	jv	javelin	14.9951	3.69115	14.9951	634.64	53.123	16.8257	14.4917	5.18409	23.479	1.64786	3.47025	5.72388	3.9226	654.79	645.422	516.262	722.086	30.4835	77.1799	58.268	46.5608
LOC128683777	tim	timeless	tim	timeless	377.773	770.988	770.988	631.104	520.414	423.91	420.85	202.17	464.161	798.419	804.705	659.233	821.596	668.3	592.663	579.623	683.829	513.138	580.671	497.792	490.056
LOC128676761	eff	effete	eff	effete	255.944	436.19	436.19	629.236	767.908	271.576	248.253	178.714	325.233	443.087	395.667	439.368	466.636	642.83	547.354	583.149	743.609	785.441	709.801	806.534	769.857
LOC128669879	RpS23	Ribosomal protein S23	RpS23	Ribosomal protein S23	1595.11	2842.58	2842.58	628.502	1297.1	1210.17	1508.94	2587.26	1074.05	2977.67	2715.95	3151.7	2525.02	644.167	697.549	538.105	634.187	1253.82	1356.72	1286.3	1291.56
LOC128675837	LOC128675837	uncharacterized LOC128675837	CrebA	Cyclic-AMP response element binding protein A	1643.1	2222.68	2222.68	626.19	558.527	1358.54	1781.52	1918.3	1514.03	1932.19	2706.07	2162.24	2090.24	511.399	703.633	596.448	693.282	547.393	593.074	562.649	530.991
LOC128672808	LOC128672808	uncharacterized LOC128672808	mahe	maheshvara	498.773	490.299	498.773	624.256	760.778	621.566	568.454	188.393	616.679	507.238	560.801	411.275	481.881	569.301	572.141	634.831	720.752	678.587	780.932	757.844	825.746
LOC128675190	eEF1beta	eukaryotic translation elongation factor 1 beta	eEF1beta	eukaryotic translation elongation factor 1 beta	978.885	1765.57	1765.57	624.038	924.518	995.468	1285.36	835.508	799.203	1826.45	1924.05	1728.96	1582.82	646.531	727.264	497.806	624.55	895.424	993.11	896.962	912.576
LOC128676342	LOC128676342	ATP-binding cassette subfamily G member 4-like			0.361417	1.87521	1.87521	621.371	244.336	0.388817	0.189317	0.493065	0.374469	1.93824	1.41178	1.89646	2.25434	523.74	598.34	807.862	555.542	283.638	186.324	260.003	247.379
LOC128670860	LOC128670860	very long chain fatty acid elongase 4-like	bond	james bond	0.449648	0.185748	0.449648	619.48	39.9321	0.522865	0.33292	0.323026	0.61978	0.15417	0.0376229	0.37881	0.17239	556.324	669.94	714.613	537.042	44.4705	42.7283	44.9505	27.5792
LOC128678972	RpL6	Ribosomal protein L6	RpL6	Ribosomal protein L6	1459.64	2128.67	2128.67	615.045	1209.42	1166.73	1168.59	2526.52	976.706	1949.47	2266.13	2321.51	1977.57	604.889	664.723	564.141	626.425	1108.86	1331.06	1178.68	1219.07
LOC128677859	Prosbeta6	Proteasome beta6 subunit	Prosbeta6	Proteasome beta6 subunit	93.1111	84.3501	93.1111	610.886	1309.06	70.3639	59.4605	156.09	86.5295	68.4499	68.0081	124.967	75.9759	859.73	465.783	505.028	613.003	1615.45	1065.53	1287.9	1267.36
LOC128669127	LOC128669127	small ribosomal subunit protein eS10	RpS10b	Ribosomal protein S10b	948.909	1849.16	1849.16	609.417	981.353	788.689	960.571	1282.46	763.921	1934.32	1678.34	2005.39	1778.57	718.206	649.043	504.915	565.507	981.122	939.352	1067.13	937.81
LOC128676933	Naprt	Nicotinate phosphoribosyltransferase	Naprt	Nicotinate phosphoribosyltransferase	10.2089	19.748	19.748	602.707	103.23	9.87347	13.3235	4.05433	13.5845	17.844	22.2678	20.3067	18.5736	447.782	566.526	845.166	551.356	99.1096	117.072	100.307	96.4325
LOC128673283	LOC128673283	pancreatic lipase-related protein 2-like			0.0231496	0.237044	0.237044	602.433	1.74871	0	0	0.0589948	0.0336037	0	0	0.774482	0.173695	663.861	742.445	440.868	562.556	2.17679	0.7394	2.08972	1.98893
LOC128678553	RpS16	Ribosomal protein S16	RpS16	Ribosomal protein S16	1094.62	1869.47	1869.47	599.254	1126.33	818.278	906.594	1905.46	748.139	1958.86	1890.93	1899.08	1729.02	613.001	698.807	496.736	588.473	1013.25	1234.15	1122.83	1135.09
LOC128671067	LOC128671067	retinol dehydrogenase 13-like			0.959433	0.375295	0.959433	592.989	1.31391	1.03407	0.897135	0.222527	1.684	0.548019	0.077383	0.398423	0.477356	668.106	561.845	492.048	649.958	0.815118	1.0435	1.45403	1.94297
LOC128671073	LOC128671073	collagen alpha-2(IV) chain-like	Col4a1	Collagen type IV alpha 1	4.88204	3.04282	4.88204	587.798	543.586	4.69056	3.83689	4.91716	6.08354	2.99502	5.03462	1.87257	2.26905	632.454	472.149	507.649	738.941	488.783	234.948	240.49	1210.12
LOC128670409	P5CDh1	delta-1-Pyrroline-5-carboxylate dehydrogenase 1	P5CDh1	delta-1-Pyrroline-5-carboxylate dehydrogenase 1	459.211	509.663	509.663	584.523	792.488	413.87	510.904	458.003	454.069	491.163	640.064	513.14	394.286	535.633	672.153	604.958	525.35	792.282	911.217	908.246	558.208
LOC128672066	LOC128672066	lysosomal aspartic protease	cathD	cathepsin D	181.896	92.2464	181.896	583.625	633.879	140.862	113.085	315.511	158.125	97.7047	92.4207	107.788	71.072	564.355	571.527	553.895	644.723	688.575	688.097	573.149	585.695
LOC128679116	Pis	Phosphatidylinositol synthase	Pis	Phosphatidylinositol synthase	39.6039	38.0978	39.6039	583.193	118.047	46.0072	53.9104	11.754	46.7441	38.8756	43.066	29.4628	40.9869	548.512	635.261	645.843	503.157	110.028	132.042	126.926	103.193
LOC128670702	Ogdh	Oxoglutarate dehydrogenase	Ogdh1	Oxoglutarate dehydrogenase 1	713.579	523.435	713.579	582.567	762.943	686.041	503.25	1009.77	655.253	512.764	541.994	549.371	489.61	301.227	948.832	535.748	544.463	705.928	801.324	919.738	624.781
LOC128683109	LOC128683109	CD63 antigen-like	Tsp29Fb	Tetraspanin 29Fb	236.547	213.156	236.547	582.174	74.7052	256.129	252.7	182.587	254.77	212.317	177.373	192.904	270.03	529.188	585.476	620.628	593.404	58.1624	109.749	63.3705	67.5387
LOC128681245	maf-S	maf-S	maf-S	maf-S	15.3056	16.8043	16.8043	579.17	276.695	16.275	15.2148	9.35614	20.3767	20.9548	13.2316	13.4301	19.6006	689.662	475.765	525.484	625.767	340.634	213.121	278.733	274.29
LOC128672058	cib	ciboulot	cib	ciboulot	416.216	361.967	416.216	578.488	1146.97	574.031	238.915	270.19	581.729	453.419	185.808	226.498	582.143	600.895	421.023	529.309	762.724	1229.73	824.837	994.268	1539.03
LOC128676053	RpS17	Ribosomal protein S17	RpS17	Ribosomal protein S17	857.595	1776.26	1776.26	575.706	956.332	905.003	1046.36	640.671	838.35	1956.2	1622.61	1824.02	1702.2	574.821	646.805	509.845	571.351	954.251	939.993	1010.39	920.69
LOC128672776	RpS18	Ribosomal protein S18	RpS18	Ribosomal protein S18	710.068	1841.34	1841.34	555.605	995.245	713.393	849.521	582.107	695.251	1955.29	1671.94	1985.06	1753.06	593.347	611.42	465.889	551.766	1013.93	949.596	1063.18	954.27
LOC128671750	Cln7	Cln7	Cln7	Cln7	28.5598	44.177	44.177	551.746	48.3552	30.6203	18.2035	25.9417	39.4736	43.248	25.3182	38.2453	69.8964	643.65	417.735	594.018	551.58	56.0434	32.8254	41.5872	62.9649
LOC128677043	atl	atlastin	atl	atlastin	55.2436	90.4019	90.4019	550.964	116.081	59.5945	66.3208	23.1354	71.9235	92.1513	87.3163	108.433	73.7067	532.454	480.857	614.276	576.268	123.908	107.069	116.352	116.993
LOC128674629	LOC128674629	uncharacterized protein			178.856	196.951	196.951	549.898	228.82	212.724	178.34	90.4677	233.893	192.074	160.149	238.198	197.383	550.094	533.857	542.095	573.545	260.978	197.514	233.148	223.639
LOC128674716	Arf1	ADP ribosylation factor 1	Arf1	ADP ribosylation factor 1	506.254	873.317	873.317	545.348	578.496	443.799	424.098	610.302	546.816	842.13	701.976	1142.15	807.016	534.062	448.72	554.408	644.204	544.358	516.775	589.917	662.934
LOC128680464	mfrn	mitoferrin	mfrn	mitoferrin	39.1116	47.7751	47.7751	545.223	106.654	30.877	47.7013	37.3212	40.547	39.6257	59.2879	52.4356	39.7512	599.425	379.919	740.26	461.288	110.056	104.978	110.337	101.246
LOC128669808	LOC128669808	uncharacterized protein			525.449	871.158	871.158	543.414	480.629	569.475	599.518	287.96	644.842	898.01	729.541	1042.4	814.683	557.612	337.578	564.219	714.245	550.606	385.41	481.239	505.26
LOC128682649	eRF1	eukaryotic translation release factor 1	eRF1	eukaryotic translation release factor 1	657.363	825.994	825.994	543.34	801.553	553.437	642.67	836.662	596.683	740.583	980.086	880.972	702.335	486.116	505.499	549.969	631.775	782.571	796.952	828.57	798.117
LOC128676768	Rsf1	Repressor splicing factor 1	Rsf1	Repressor splicing factor 1	223.878	323.03	323.03	543.033	876.951	197.93	239.147	225.494	232.942	283.86	365.341	337.002	305.915	547.557	442.259	495.362	686.955	721.721	886.835	922.949	976.298
LOC128669397	LOC128669397	uncharacterized protein			8.42258	8.7241	8.7241	541.589	52.4924	7.91768	10.6655	6.95024	8.1569	7.42277	11.0866	9.8292	6.55783	648.512	480.369	632.603	404.87	55.6308	51.6421	54.991	47.7057
LOC128677948	Rab2	Rab2	Rab2	Rab2	86.0658	114.589	114.589	539.105	252.133	98.3599	69.87	63.1802	112.853	123.272	103.047	102.98	129.059	633.116	343.535	480.209	699.56	282.861	225.705	230.862	269.102
LOC128677707	CNBP	CCHC-type zinc finger nucleic acid binding protein	CNBP	CCHC-type zinc finger nucleic acid binding protein	264.038	737.006	737.006	538.276	776.168	220.362	308.965	319.835	206.988	749.989	836.698	684.551	676.787	531.957	567.576	452.521	601.052	692.573	855.452	768.251	788.397
LOC128679879	LOC128679879	protein CASC3-like	btz	barentsz	167.188	187.396	187.396	534.395	689.169	172.697	185.534	43.329	267.192	194.063	195.184	158.531	201.805	467.817	562.412	524.763	582.589	660.649	689.219	683.178	723.628
LOC128674281	Rpn2	Regulatory particle non-ATPase 2	Rpn2	Regulatory particle non-ATPase 2	94.5329	113.174	113.174	533.414	1181.43	96.2705	74.0141	91.3406	116.507	114.713	102.97	124.479	110.535	635.869	306.202	574.716	616.868	1517.93	984.423	1075.9	1147.45
LOC128671685	LOC128671685	uncharacterized LOC128671685	Gtpx	Glutathione peroxidase homolog with thioredoxin peroxidase activity	19.2663	20.9576	20.9576	532.242	152.354	20.7152	23.6779	9.71368	22.9583	22.7679	19.5703	20.9359	20.5564	515.221	567.275	443.213	603.258	160.681	160.329	142.563	145.844
LOC128671380	LOC128671380	uncharacterized LOC128671380			41.0757	90.3729	90.3729	524.254	30.7681	40.2198	19.7183	45.7272	58.6378	101.829	63.5088	79.9733	116.18	509.97	455.036	568.673	563.338	29.4039	30.0202	34.6773	28.9709
LOC128676238	LOC128676238	UDP-glycosyltransferase UGT5-like	Ugt36D1	UDP-glycosyltransferase family 36 member D1	0.00611796	0.120412	0.120412	523.259	2.21567	0	0	0	0.0244718	0.0585074	0.0285221	0.196542	0.198076	471.199	415.278	663.893	542.668	0.685149	3.94235	3.27268	0.962509
LOC128681687	by	blistery	by	blistery	347.123	132.992	347.123	522.566	236.296	246.455	301.064	542.319	298.654	94.6642	129.924	134.198	173.183	585.494	234.412	387.843	882.515	183.786	290.062	212.559	258.777
LOC128672614	LOC128672614	uncharacterized protein			3.65875	14.1079	14.1079	521.525	54.8572	7.30623	5.02227	1.27169	1.0348	41.3019	5.86477	2.42226	6.84268	714.172	393.606	484.438	493.881	38.0608	88.1493	30.1138	63.1047
LOC128670274	RpS8	Ribosomal protein S8	RpS8	Ribosomal protein S8	944.194	1745.77	1745.77	520.74	856.176	879.02	967.587	1155.78	774.385	1837.34	1696.75	1797.91	1651.06	559.82	556.651	466.961	499.527	846.262	874.243	850.471	853.727
LOC128677988	eEF2	eukaryotic translation elongation factor 2	eEF2	eukaryotic translation elongation factor 2	1168.7	1874.31	1874.31	518.598	639.075	945.182	978.433	1866.79	884.419	1918.12	2145.37	1668.2	1765.54	499.133	565.822	473.107	536.328	581.42	755.266	580.06	639.556
LOC128678853	LOC128678853	leucine-rich repeat and immunoglobulin-like domain-containing nogo receptor-interacting protein 3			74.2924	99.9645	99.9645	515.842	84.4051	76.6603	63.2741	67.6088	89.6263	96.6029	96.2284	93.4027	113.624	501.43	431.217	568.113	562.607	91.0715	85.8881	74.2134	86.4473
LOC128671682	LOC128671682	uncharacterized LOC128671682	ReepA	Receptor expression enhancing protein A	42.5475	90.0117	90.0117	515.592	180.886	32.9521	27.4778	47.5999	62.1603	88.1531	61.4474	91.3003	119.146	431.057	643.233	575.417	412.663	213.901	136.022	176.598	197.024
LOC128671884	RpS13	Ribosomal protein S13	RpS13	Ribosomal protein S13	930.654	1850.61	1850.61	515.516	1044.09	826.231	885.157	1228.19	783.038	2052.89	1667.77	2011.37	1670.42	544.288	548.64	447.825	521.311	1017.24	1053.41	1077.23	1028.51
LOC128676313	LOC128676313	ATP-binding cassette sub-family G member 4-like			243.399	325.313	325.313	515.348	7.28687	267.756	223.015	158.257	324.566	331.791	276.932	321.83	370.698	449.499	551.305	438.636	621.951	6.50279	12.6597	5.50689	4.47804
LOC128683345	yps	ypsilon schachtel	yps	ypsilon schachtel	548.183	703.991	703.991	514.634	1473.99	384.318	322.849	1092.63	392.934	653.881	710.59	955.101	496.392	368.05	539.41	555.43	595.646	1181.89	1636.26	1569.88	1507.95
LOC128679662	LOC128679662	uncharacterized protein			1.68858	3.15261	3.15261	512.525	15.7143	1.85123	1.7095	1.34918	1.8444	3.87144	3.05617	2.26037	3.42247	578.64	438.272	500.109	533.079	11.703	15.6375	14.6342	20.8824
LOC128672860	Ntan1	N-terminal amidohydrolase 1	Ntan1	N-terminal amidohydrolase 1	8.39967	6.38713	8.39967	512.401	26.2322	8.64406	6.73414	9.19094	9.02952	6.46204	6.44369	5.78181	6.86099	501.637	262.248	418.447	867.274	20.6011	27.2759	25.5184	31.5332
LOC128681597	LOC128681597	androgen-dependent TFPI-regulating protein-like			0.14075	0.334577	0.334577	506.639	0.134038	0.338447	0	0.143063	0.0814895	0.584477	0	0.711712	0.0421214	603.087	591.853	413.465	418.152	0	0	0.4428	0.0933521
LOC128675060	Prp8	pre-mRNA processing factor 8	Prp8	pre-mRNA processing factor 8	142.266	154.285	154.285	506.357	929.068	99.6744	161.53	170.593	137.267	95.8297	217.457	175.668	128.187	505.995	464.306	456.48	598.646	846.952	856.948	996.529	1015.84
LOC128677353	Npc2b	Niemann-Pick type C-2b	Npc2b	Niemann-Pick type C-2b	5.22936	9.79771	9.79771	499.485	267.399	4.68904	4.17259	5.12608	6.92974	9.02013	6.90821	6.06517	17.1974	498.213	645.946	382.863	470.919	273.177	294.963	248.166	253.289
LOC128680160	LOC128680160	facilitated trehalose transporter Tret1-like	pippin	pippin	0.879074	1.16114	1.16114	499.369	1318.75	0.407959	1.19182	0.344893	1.57162	0.312658	1.04051	0.274696	3.01671	655.901	215.765	437.185	688.626	1771.38	939.867	1107.46	1456.3
LOC128669558	RpL21	Ribosomal protein L21	RpL21	Ribosomal protein L21	788.373	1434.47	1434.47	499.132	889.003	652.1	777.673	1145.54	578.178	1519.77	1365.24	1545.68	1307.2	573.797	543.062	410.077	469.594	884.488	867.16	948.598	855.766
LOC128676616	LOC128676616	acyl-CoA Delta(11) desaturase-like	Desat2	Desaturase 2	0.0197846	0.141939	0.141939	498.491	0.0583617	0	0.0791384	0	0	0.0155477	0.0549221	0.136629	0.360656	416.39	131.799	578.313	867.463	0.0214833	0.10251	0.0945099	0.0149436
LOC128677973	zda	zonda	zda	zonda	65.8083	89.3729	89.3729	497.583	162.395	68.2599	64.8969	57.2786	72.7978	96.898	91.5397	79.1423	89.9117	538.864	465.129	488.658	497.68	179.912	138.373	158.287	173.008
LOC128682783	BI-1	Bax Inhibitor-1	BI-1	Bax Inhibitor-1	146.112	172.711	172.711	494.381	186.224	137.966	178.249	93.5065	174.725	175.769	143.425	185.818	185.832	551.157	487.137	453.544	485.684	206.721	192.352	180.242	165.581
LOC128678219	alphaSnap	alpha Soluble NSF attachment protein	alphaSnap	alpha Soluble NSF attachment protein	72.3361	78.7301	78.7301	488.338	235.968	78.4492	71.5742	50.43	88.891	76.0812	81.3384	74.5076	82.993	552.172	410.869	468.821	521.491	250.817	209.388	252.677	230.992
LOC128680537	LOC128680537	uncharacterized LOC128680537	Osi16	Osiris 16	0.191238	0.0849354	0.191238	488.043	0.0740629	0.45582	0	0.144508	0.164625	0.0218015	0.0213191	0.268256	0.0283645	653.183	457.981	558.085	282.923	0	0.229989	0.0662625	0
LOC128683158	Xbp1	X box binding protein-1	Xbp1	X box binding protein-1	659.484	637.905	659.484	486.806	457.771	624.843	696.982	692.473	623.638	634.906	627.162	623.866	665.687	475.061	489.703	464.856	517.605	477.431	517.373	438.477	397.802
LOC128673758	sn	singed	sn	singed	435.179	402.961	435.179	486.198	172.001	407.08	355.211	543.548	434.877	391.881	417.592	417.889	384.482	429.963	199.554	434.797	880.476	182.98	158.106	170.714	176.205
LOC128683404	RpL23A	Ribosomal protein L23A	RpL23A	Ribosomal protein L23A	687.677	1606.73	1606.73	485.644	950.723	681.635	801.882	667.421	599.771	1725.33	1602.19	1689.95	1409.46	563.817	472.26	422.322	484.179	944.562	936.088	983.694	938.549
LOC128672942	LOC128672942	transcription factor SPT20 homolog			0.342216	0.49134	0.49134	484.27	231.673	0.525442	0	0	0.843422	0.872214	0.34105	0.471367	0.280728	598.137	454.247	379.741	504.955	232.664	75.5586	118.751	499.719
LOC128680251	Hsp83	Heat shock protein 83	Hsp83	Heat shock protein 83	37.7558	31.5435	37.7558	479.553	942.634	52.8136	57.7343	12.9142	27.5612	44.9192	49.8337	15.126	16.295	429.963	395.076	485.277	607.895	1201.13	776.149	894.367	898.883
LOC128673647	oys	oysgedart	oys	oysgedart	86.1585	115.271	115.271	478.219	241.212	100.816	78.0717	51.1969	114.549	112.629	108.19	105.058	135.208	476.706	472.549	413.441	550.179	227.28	241.666	262.768	233.133
LOC128674531	Rpn6	Regulatory particle non-ATPase 6	Rpn6	Regulatory particle non-ATPase 6	91.1433	139.536	139.536	476.752	1288.72	94.5644	83.1386	71.1684	115.702	147.892	116.755	152.542	140.957	601.775	264.565	474.159	566.51	1698.48	1112.88	1134.07	1209.44
LOC128672195	mod(mdg4)	modifier of mdg4	mod(mdg4)	modifier of mdg4	177.723	201.288	201.288	475.897	843.399	200.149	202.492	115.832	192.422	204.702	229.704	184.109	186.638	497.502	482.181	417.905	506.001	761.056	909.808	854.58	848.151
LOC128672370	LOC128672370	peroxidase-like	Pxd	Peroxidase	135.725	305.05	305.05	475.507	190.92	149.849	130.805	110.581	151.664	282.672	363.831	242.683	331.013	477.493	559.473	397.387	467.672	172.788	225.875	173.91	191.106
LOC128672744	Rap1	Rap1 GTPase	Rap1	Rap1 GTPase	176.49	219.492	219.492	472.509	682.62	195.713	162.722	113.383	234.141	234.215	230.698	202.949	210.105	459.771	365.749	462.553	601.965	639.389	593.431	732.226	765.434
LOC128676547	Aldhx	aldehyde dehydrogenase X, mitochondrial-like			189.201	1121.82	1121.82	467.921	286.761	243.719	144.183	148.562	220.343	1476.96	789.21	708.075	1513.02	449.576	554.037	372.292	495.781	131.734	663.276	144.702	207.333
LOC128676969	Rab1	Rab1	Rab1	Rab1	292.533	323.191	323.191	466.897	436.789	309.447	272.502	233.332	354.85	320.115	287.2	353.498	331.953	409.63	390.597	495.927	571.435	459.17	393.467	428.175	466.344
LOC128670347	Hsc70-3	Heat shock protein 70 cognate 3	Hsc70-3	Heat shock protein 70 cognate 3	443.493	229.01	443.493	461.35	466.875	249.463	338.423	779.758	406.326	168.169	264.723	319.006	164.144	365.675	327.829	492.668	659.228	466.413	389.6	452.322	559.162
LOC128678678	LOC128678678	uncharacterized protein			1.62294	1.55409	1.62294	460.091	204.64	1.52524	0.424369	1.28945	3.25268	1.87871	0.32611	0.879716	3.13181	438.913	40.7133	276.254	1084.49	241.203	125.661	239.525	212.172
LOC128673510	ATPsynF	ATP synthase, subunit F	ATPsynF	ATP synthase, subunit F	272.489	413.11	413.11	459.436	890.366	242.329	274.949	314.559	258.12	405.836	323.937	554.511	368.159	529.474	490.794	431.588	385.887	1087.1	745.673	1025.61	703.08
LOC128683791	LOC128683791	small ribosomal subunit protein uS8A	RpS15Aa	Ribosomal protein S15Aa	645.4	1294.49	1294.49	456.16	795.185	661.408	779.084	573.941	567.165	1453.08	1198.76	1292.33	1233.77	448.073	523.963	385.227	467.377	801.561	770.69	812.412	796.076
LOC128671457	LOC128671457	peptidyl-prolyl cis-trans isomerase-like			104.349	148.382	148.382	454.497	724.324	90.94	116.416	114.769	95.2718	123.55	153.038	222.931	94.0095	500.38	492.214	378.193	447.201	695.283	714.712	740.158	747.144
LOC128676541	LOC128676541	hsc70-interacting protein-like	HIP-R	Hsc/Hsp70-interacting protein related	17.0767	12.4411	17.0767	453.665	421.12	14.0882	20.6429	11.1311	22.4447	12.4648	17.0491	8.88063	11.37	485.721	445.448	383.405	500.086	450.673	383.651	432.49	417.664
LOC128674156	LOC128674156	fumarate hydratase, mitochondrial-like	Fum1	Fumarase 1	138.052	90.9922	138.052	453.658	340.313	68.896	196.504	176.807	110	51.2713	146.854	90.753	75.0905	392.989	577.295	396.602	447.745	293.19	369.175	365.273	333.612
LOC128675009	LOC128675009	translocation protein SEC62-like	Trp1	Translocation protein 1	418.987	739.953	739.953	452.521	275.953	402.751	399.186	412.998	461.012	709.893	732.334	844.481	673.102	428.033	397.904	474.71	509.438	276.349	275.822	241.754	309.888
LOC128672575	Apc	APC-like	Apc	APC-like	38.2035	52.6524	52.6524	452.155	147.534	44.1608	33.4703	23.774	51.4087	46.3357	49.6757	49.1882	65.4099	416.493	287.045	546.019	559.062	137.419	141.758	141.444	169.514
LOC128674779	OstDelta	Oligosaccharide transferase Delta subunit	OstDelta	Oligosaccharide transferase Delta subunit	442.227	266.709	442.227	451.287	1077.74	276.608	356.343	825.653	310.306	142.417	272.404	503.177	148.838	331.283	589.92	429.388	454.558	949.374	1105.07	1026.51	1229.99
LOC128674635	Nupr1	uncharacterized protein			1527.03	4675.73	4675.73	448.945	419.876	1762.5	995.185	1174.31	2176.15	5124.34	3002.69	3773.64	6802.26	670.026	565.692	217.626	342.434	424.638	522.291	353.418	379.158
LOC128678603	Acbp1	Acyl-CoA binding protein 1	Acbp1	Acyl-CoA binding protein 1	40.9113	105.854	105.854	448.377	6.93609	38.0593	26.052	38.6035	60.9306	94.5436	64.2959	82.501	182.076	349.994	766.719	350.678	326.116	6.10468	8.04624	6.81529	6.77814
LOC128669434	LOC128669434	uncharacterized protein			300.263	354.697	354.697	445.722	827.544	330.546	257.332	200.828	412.345	335.162	397.765	318.103	367.759	439.448	453.046	426.592	463.803	760.878	831.58	767.217	950.499
LOC128680533	Zip99C	Zinc/iron regulated transporter-related protein 99C	Zip99C	Zinc/iron regulated transporter-related protein 99C	101.596	111.067	111.067	444.53	357.184	111.652	81.8856	42.4763	170.371	113.408	107.402	57.8601	165.596	541.215	212.557	619.352	404.995	376.327	324.104	318.327	409.977
LOC128679349	Indy	I'm not dead yet	Indy	I'm not dead yet	6.37533	0.465853	6.37533	441.656	156.683	8.59849	6.35751	4.66668	5.87863	0.284327	0.548786	0.446402	0.583899	276.884	780.462	313.02	396.258	196.943	120.915	137.002	171.873
LOC128681935	Aduk	Another Drosophila Unc-51-like kinase	Aduk	Another Drosophila Unc-51-like kinase	300.007	305.15	305.15	441.61	459.1	270.832	263.739	343.105	322.35	250.87	358.185	276.04	335.506	456.099	434.858	377.834	497.646	361.614	500.104	453.177	521.504
LOC128673193	RpS28b	Ribosomal protein S28b	RpS28b	Ribosomal protein S28b	913.573	1900.32	1900.32	440.961	764.096	833.63	974.665	1029.44	816.561	2130.73	1713.84	1916.61	1840.1	436.255	476.543	379.993	471.052	739.654	773.955	779.183	763.591
LOC128671051	Ifrd1	Interferon-related developmental regulator 1	Ifrd1	Interferon-related developmental regulator 1	703.809	823.1	823.1	440.695	668.528	781.404	527.262	640.778	865.79	894.188	626.742	834.115	937.357	485.282	260.505	477.271	539.723	791.374	521.933	672.96	687.844
LOC128679112	sea	scheggia	sea	scheggia	43.0389	15.4938	43.0389	439.638	85.8842	43.5239	41.0104	45.9944	41.6267	16.8706	13.5963	15.183	16.3252	473.428	600.458	378.354	306.311	56.7033	143.556	80.0842	63.1928
LOC128674020	eEF1gamma	eukaryotic translation elongation factor 1 gamma	eEF1gamma	eukaryotic translation elongation factor 1 gamma	627.827	1029.89	1029.89	439.174	597.59	588.255	681.839	791.022	450.192	1129.69	1180.76	1011.51	797.614	501.145	500.935	351.743	402.872	591.104	673.895	555.594	569.768
LOC128669389	LOC128669389	uncharacterized protein			106.852	216.472	216.472	439.065	1110.89	150.504	120.39	40.8978	115.615	202.496	228.305	229.022	206.067	369.106	425.591	449.44	512.124	1096.5	1149.02	1155.93	1042.1
LOC128680444	LOC128680444	MICOS complex subunit Mic60-like	Mitofilin	Mitofilin	213.69	172.803	213.69	438.563	597.956	185.59	223.1	232.741	213.331	128.155	232.422	204.581	126.053	397.411	523.462	428.324	405.054	581.881	609.427	637.38	563.136
LOC128676812	LOC128676812	pyrokinin-1 receptor-like	PK1-R	Pyrokinin 1 receptor	0.0856446	0.113157	0.113157	437.911	16.0406	0.0903179	0.175905	0.0763557	0	0.10388	0	0.303788	0.044962	390.268	457.271	457.802	446.305	12.7737	25.1551	21.7162	4.51736
LOC128670429	Mgstl	Microsomal glutathione S-transferase-like	Mgstl	Microsomal glutathione S-transferase-like	47.3439	51.8298	51.8298	436.893	151.137	45.3877	51.7867	47.5861	44.615	44.4072	59.5125	61.1892	42.2104	471.223	351.887	432.682	491.781	140.921	149.78	152.831	161.017
LOC128669811	RpLP1	Ribosomal protein LP1	RpLP1	Ribosomal protein LP1	768.352	1732.08	1732.08	436.874	818.673	670.909	827.661	891.149	683.688	1666.61	1663.2	2059.76	1538.73	461.92	464.748	399.281	421.548	802.464	784.703	870.779	816.745
LOC128671484	LOC128671484	sorbin and SH3 domain-containing protein 1-like	CAP	CAP	307.733	271.82	307.733	436.81	194.135	219.875	412.01	280.033	319.015	184.4	422.579	279.189	201.114	356.177	549.229	372.084	469.749	145.147	300.408	155.453	175.531
LOC128681056	tsr	twinstar	tsr	twinstar	405.254	442.211	442.211	436.717	1117.9	441.472	275.255	403.795	500.493	462.232	286.109	411.029	609.476	457.386	323.26	397.736	568.484	1185.25	904.119	1155.24	1226.99
LOC128678099	LOC128678099	uncharacterized LOC128678099			28.2395	39.8784	39.8784	434.477	172.866	29.2225	28.1319	12.2349	43.3688	34.703	29.6361	37.3136	57.8608	468.409	414.263	391.398	463.837	161.036	195.442	175.684	159.302
LOC128675997	RpS6	Ribosomal protein S6	RpS6	Ribosomal protein S6	959.225	1710.86	1710.86	434.033	750.87	793.524	872.042	1483.31	688.02	1815.66	1721.05	1690.8	1615.95	429.45	486.203	394.523	425.956	715.771	783.818	736.556	767.336
LOC128677154	LOC128677154	protein rolling stone-like			0.848146	4.73334	4.73334	433.264	7.38714	0.174916	1.19235	1.18301	0.842309	6.06774	5.01161	2.53058	5.32345	288.754	692.544	306.148	445.61	4.43906	10.5025	8.23854	6.36851
LOC128678537	RpL28	Ribosomal protein L28	RpL28	Ribosomal protein L28	559.283	1071.25	1071.25	432.659	636.483	533.585	584.913	617.043	501.59	1155.08	951.559	1132.34	1046.01	440.244	483.64	362.243	444.507	640.146	618.837	668.842	618.107
LOC128672766	Wbp2	WW domain binding protein 2	Wbp2	WW domain binding protein 2	211.271	189.298	211.271	431.69	426.774	225.463	184.084	131.789	303.748	164.507	166.295	153.891	272.498	495.968	378.295	386.561	465.938	380.952	481.451	416.588	428.106
LOC128679652	Sn3	Seroin 3			852.927	2.50655	852.927	430.907	949.025	895.82	595.607	606.763	1313.52	1.79858	7.57128	0.231656	0.424695	542.793	383.218	313.845	483.774	98.5669	1231.05	832.361	1634.12
LOC128674119	DAAM	Dishevelled Associated Activator of Morphogenesis	DAAM	Dishevelled Associated Activator of Morphogenesis	0.653671	0.951551	0.951551	430.145	60.6635	1.32919	0.323595	0.561856	0.400044	1.28892	0.709866	0.307481	1.49993	495.896	292.129	389.14	543.417	66.2349	51.8293	57.8948	66.6949
LOC128681642	LOC128681642	androgen-dependent TFPI-regulating protein-like			0.168667	0.622586	0.622586	428.833	48.2601	0.432865	0.168611	0.0731898	0	1.16128	0.496817	0.582063	0.250179	211.847	684.153	496.853	322.478	56.0709	43.2337	44.6646	49.0713
LOC128682813	Best2	Bestrophin 2	Best2	Bestrophin 2	261.376	234.561	261.376	428.391	194.08	220.671	198.229	339.514	287.09	186.238	198.719	246.315	306.97	410.248	403.593	419.185	480.536	182.471	215.986	165.436	212.426
LOC128675413	RpL13A	Ribosomal protein L13A	RpL13A	Ribosomal protein L13A	796.719	1477.66	1477.66	426.277	927.744	805.794	807.331	938.565	635.188	1566.42	1504.98	1473	1366.27	377.504	466.585	390.59	470.428	886.201	981.483	918.348	924.944
LOC128680090	Abcd1	ATP binding cassette subfamily D member 1	Abcd1	ATP binding cassette subfamily D member 1	30.106	33.5718	33.5718	424.574	56.6119	26.8669	24.5658	31.3307	37.6607	30.6226	34.0775	33.3639	36.2231	296.958	509.475	502.529	389.337	48.0747	55.5132	49.9954	72.8644
LOC128675804	LOC128675804	sequestosome-1-like	ref(2)P	refractory to sigma P	398.806	463.448	463.448	422.842	340.406	439.237	253.866	336.803	565.319	443.044	365.928	450.346	594.474	400.093	295.789	463.642	531.844	304.032	335.409	308.589	413.592
LOC128676690	Tnpo	Transportin	Tnpo	Transportin	332.822	653.17	653.17	420.382	994.7	509.827	278.979	110.756	431.728	900.566	436.51	561.206	714.4	347.815	328.026	461.606	544.082	912.136	894.762	1077.97	1093.93
LOC128677564	Bsg	Basigin	Bsg	Basigin	348.452	265.761	348.452	419.633	497.989	354.12	250.659	453.43	335.598	249.863	252.458	267.959	292.764	461.273	423.855	405.351	388.052	511.249	546.418	476.816	457.47
LOC128675205	LOC128675205	glyceraldehyde-3-phosphate dehydrogenase	Gapdh2	Glyceraldehyde-3-phosphate dehydrogenase 2	493.213	637.377	637.377	417.955	1321.26	364.613	378.776	820.888	408.576	628.659	628.402	799.086	493.361	411.478	438.896	364.901	456.543	1203	1548.76	1352.75	1180.55
LOC128679700	LOC128679700	influenza virus NS1A-binding protein homolog	dbo	diablo	129.026	216.988	216.988	417.785	309.135	101.819	132.024	128.558	153.702	194.994	288.823	180.469	203.666	389.376	425.766	394.118	461.879	241.898	356.38	321.192	317.068
LOC128680872	LOC128680872	juvenile hormone epoxide hydrolase-like	Jheh2	Juvenile hormone epoxide hydrolase 2	2.72614	12.3667	12.3667	415.789	15.3964	2.10827	4.33422	1.98039	2.48169	16.5205	15.0689	6.30383	11.5736	393.383	572.296	298.677	398.799	14.3049	19.6203	16.0731	11.5872
LOC128679893	Rpt6	Regulatory particle triple-A ATPase 6	Rpt6	Regulatory particle triple-A ATPase 6	65.0471	75.7877	75.7877	415.521	990.18	64.777	60.1617	60.8745	74.375	79.2747	63.0336	81.5954	79.247	501.46	256.333	424.492	479.801	1262.51	864.747	901.065	932.397
LOC128676598	Mlc-c	Myosin light chain cytoplasmic	Mlc-c	Myosin light chain cytoplasmic	266.477	265.938	266.477	411.451	559.108	292.785	207.116	181.489	384.52	285.019	222.451	234.225	322.057	437.396	316.134	378.965	513.31	502.998	503.305	566.507	663.624
LOC128671902	LOC128671902	uncharacterized LOC128671902			0.449988	2.6554	2.6554	411.225	212.907	0.544727	0.424369	0.0614025	0.769452	3.63218	2.88225	1.08733	3.01983	448.893	525.616	316.278	354.114	229.654	236.718	214.111	171.144
LOC128670579	LOC128670579	eukaryotic translation initiation factor 4E-like	eIF4E1	eukaryotic translation initiation factor 4E1	174.02	329.002	329.002	409.917	540.068	173.845	219.969	110.074	192.19	353.069	379.296	295.38	288.264	403.576	433.74	338.884	463.468	565.323	573.472	522.887	498.589
LOC128669763	Surf4	Surfeit 4	Surf4	Surfeit 4	321.775	467.101	467.101	409.87	179.683	257.402	290.54	395.515	343.642	392.98	404.746	710.823	359.857	396.787	357.478	483.482	401.731	161.173	197.557	162.052	197.951
LOC128675670	Rpt1	Regulatory particle triple-A ATPase 1	Rpt1	Regulatory particle triple-A ATPase 1	89.6428	94.7196	94.7196	408.804	1072.01	79.767	72.0946	108.212	98.497	94.428	78.3987	108.973	97.0787	529.808	252.824	402.976	449.608	1342.53	895.603	943.723	1106.2
LOC128672764	eIF3l	eukaryotic translation initiation factor 3 subunit l	eIF3l	eukaryotic translation initiation factor 3 subunit l	371.659	593.433	593.433	407.596	780.511	283.434	326.78	565.597	310.824	538.451	641.822	719.528	473.932	349.533	377.126	391.785	511.939	746.685	728.535	802.511	844.313
LOC128679876	RpS12	Ribosomal protein S12	RpS12	Ribosomal protein S12	641.681	1173.14	1173.14	402.988	638.159	590.607	673.518	805.609	496.989	1259.52	1119.57	1208.22	1105.27	434.103	452.304	319.59	405.955	613.205	669.187	630.387	639.858
LOC128674653	LOC128674653	uncharacterized protein			20.5244	3.74192	20.5244	401.766	107.731	19.0772	19.7387	32.7938	10.4881	4.20175	5.22015	2.67346	2.87232	319.598	605.303	374.189	307.975	79.9343	174.545	126.368	50.0764
LOC128677813	LOC128677813	nose resistant to fluoxetine protein 6-like			0.0388449	0.12048	0.12048	401.391	0.190122	0	0.0403987	0.035072	0.0799087	0.063682	0	0.223295	0.194942	271.295	659.697	179.664	494.909	0.109669	0.104659	0.385965	0.160197
LOC128671831	LOC128671831	sex-specific storage-protein 1	Lsp1gamma	Larval serum protein 1 gamma	87.2464	419.612	419.612	400.987	906.437	203.531	99.4488	24.1983	21.8074	1370.81	271.304	28.8888	7.45001	422.531	460.039	96.4181	624.961	233.054	2945.63	156.808	290.253
LOC128671958	LOC128671958	calmodulin	Cam	Calmodulin	196.964	214.401	214.401	398.792	640.054	153.597	167.569	279.144	187.544	172.934	218.348	271.739	194.584	363.71	397.525	374.073	459.861	585.032	635.743	686.447	652.993
LOC128676802	LOC128676802	lipase member H-A-like			0.0387766	0.163753	0.163753	398.183	0.384794	0.0199799	0.0389133	0	0.0962131	0.0613405	0.0299033	0.376482	0.187285	503.041	503.085	291.155	295.454	0.232399	0.504054	0.464716	0.338005
LOC128671031	Plap	Phospholipase A2 activator protein	Plap	Phospholipase A2 activator protein	36.6849	38.7863	38.7863	398.166	1015.16	34.3585	39.5673	29.2881	43.5258	28.7926	46.3982	43.5001	36.4544	471.261	200.377	440.372	480.652	1244.77	789.038	972.327	1054.49
LOC128679543	Dek	Dek	Dek	Dek	207.432	185.857	207.432	395.665	717.358	214.066	210.043	162.213	243.407	171.915	223.616	180.119	167.777	375.234	368.958	392.868	445.598	575.467	736.529	742.061	815.375
LOC128670945	LOC128670945	endocuticle structural glycoprotein ABD-5-like	Lcp65Ad	Lcp65Ad	0.0401975	0.422553	0.422553	395.122	840.674	0	0.16079	0	0	0.568603	0.308901	0.499954	0.312753	279.713	726.903	326.741	247.131	822.694	969.564	1116.07	454.363
LOC128681391	Oda	Ornithine decarboxylase antizyme	Oda	Ornithine decarboxylase antizyme	295.219	324.465	324.465	394.62	605.589	334.049	267.393	241.777	337.658	358.347	293.671	307.018	338.824	389.273	359.078	393.151	436.978	507.769	811.821	533.21	569.556
LOC128672421	rin	rasputin	rin	rasputin	235.362	343.689	343.689	394.563	1042.69	232.729	240.565	174.506	293.647	294.186	397.336	412.413	270.823	385.77	273.262	410.083	509.135	1002	873.349	1087.74	1207.65
LOC128671109	Sar1	Secretion-associated Ras-related 1	Sar1	Secretion-associated Ras-related 1	213.951	382.429	382.429	392.768	285.165	181.413	172.304	240.556	261.532	330.299	287.173	577.4	334.846	405.464	337.391	423.73	404.487	311.142	245.703	293.471	290.342
LOC128671548	Rpn3	Regulatory particle non-ATPase 3	Rpn3	Regulatory particle non-ATPase 3	51.8665	59.3495	59.3495	391.778	789.396	53.8137	43.6235	43.0553	66.9734	58.0319	53.416	67.3857	58.5645	471.627	201.38	396.793	497.311	1040.86	599.772	733.633	783.318
LOC128673768	LOC128673768	28 kDa heat- and acid-stable phosphoprotein-like			179.499	253.413	253.413	391.307	702.363	193.696	175.34	113.013	235.945	244.704	229.738	279.001	260.209	398.236	355.276	386.521	425.195	780.765	595.544	712.666	720.478
LOC128673207	LOC128673207	supervillin-like	Svil	Supervillin	705.933	1153.78	1153.78	390.525	1286.99	760.063	711.344	558.023	794.3	1208.07	1264.91	985.083	1157.05	466.088	239.954	500.516	355.542	1489.86	1043.66	1224.18	1390.28
LOC128679363	14-3-3epsilon	14-3-3epsilon	14-3-3epsilon	14-3-3epsilon	389.082	535.2	535.2	389.928	1085.18	346.143	289.591	547.991	372.602	501.632	489.118	654.519	495.53	344.34	340.72	379.848	494.805	974.073	1012.76	1133.42	1220.45
LOC128683604	Khc	Kinesin heavy chain	Khc	Kinesin heavy chain	291.023	353.754	353.754	389.743	611.256	319.912	229.421	241.777	372.98	338.744	344.936	363.288	368.047	361.336	321.479	409.684	466.475	690.603	542.338	610.196	601.887
LOC128680319	polybromo	polybromo	polybromo	polybromo	95.253	75.7499	95.253	389.433	416.329	73.7077	96.0469	123.468	87.7897	59.3054	104.271	76.8168	62.6066	386.95	355.468	385.365	429.951	362.327	431.317	420.842	450.832
LOC128674137	Actn	alpha actinin	Actn	alpha actinin	167.788	29.4869	167.788	389.006	1912.43	121.953	116.458	238.164	194.575	25.9054	21.355	20.6658	50.0213	413.031	281.328	360.366	501.299	2040.05	2165.44	2090.84	1353.38
LOC128673509	Manf	Mesencephalic astrocyte-derived neurotrophic factor	Manf	Mesencephalic astrocyte-derived neurotrophic factor	166.153	120.072	166.153	388.869	304.277	95.024	171.6	243.342	154.647	91.3448	130.127	162.548	96.2668	387.637	339.3	375.669	452.871	307.237	253.579	314.573	341.718
LOC128676347	LOC128676347	malate dehydrogenase, cytoplasmic-like	Mdh1	Malate dehydrogenase 1	122.79	103.881	122.79	388.626	184.416	122.909	130.575	105.136	132.541	106.993	123.164	95.5898	89.7787	418.603	399.655	362.816	373.431	160.284	227.258	175.099	175.023
LOC128678618	LOC128678618	nucleosome assembly protein 1-like 1-A	Nap1	Nucleosome assembly protein 1	51.7344	160.788	160.788	388.392	1030.2	21.3329	62.3227	86.6104	36.6717	79.9186	296.078	187.153	80.0022	328.699	400.218	354.455	470.196	965.893	974.778	1091.9	1088.23
LOC128674144	Rpt3	Regulatory particle triple-A ATPase 3	Rpt3	Regulatory particle triple-A ATPase 3	76.7442	83.2208	83.2208	387.489	1028.92	69.9461	54.8471	95.5646	86.619	82.8509	68.0688	82.0999	99.8634	511.98	247.175	374.197	416.602	1342.58	847.085	924.985	1001.03
LOC128673587	mAcon1	Mitochondrial aconitase 1	mAcon1	Mitochondrial aconitase 1	936.565	1138.76	1138.76	384.638	1349.39	746.672	565.661	1752.15	681.782	1047.89	1148.37	1365.65	993.152	309.452	480.116	386.953	362.03	1256.88	1571.32	1491.43	1077.92
LOC128681595	RpL23	Ribosomal protein L23	RpL23	Ribosomal protein L23	828.52	1540.5	1540.5	383.871	695.505	708.098	720.672	1239.9	645.412	1622.53	1399.31	1638.48	1501.69	418.27	412.11	329.898	375.204	673.344	705.021	716.497	687.158
LOC128679022	Cpr57A	Cuticular protein 57A	Cpr57A	Cuticular protein 57A	0.543361	0.752244	0.752244	383.113	126.873	0.375387	0.584889	0.634712	0.578456	0.68979	1.3341	0.391626	0.593463	424.089	321.026	493.092	294.245	133.353	128.171	143.781	102.188
LOC128670343	alpha-Spec	alpha Spectrin	alpha-Spec	alpha Spectrin	241.846	234.302	241.846	379.297	797.652	202.434	149.312	396.904	218.735	230.51	265.798	209.581	231.321	321.873	500.587	342.218	352.509	748.418	905.243	754.208	782.741
LOC128671609	LOC128671609	uncharacterized protein			400.149	565.703	565.703	378.791	996.806	321.268	403.708	305.015	570.605	433.665	537.243	630.617	661.289	473.414	415.992	321.339	304.42	1297.71	864.061	826.495	998.959
LOC128683881	LOC128683881	acyl-CoA-binding protein homolog	Acbp1	Acyl-CoA binding protein 1	40.501	23.7837	40.501	378.665	66.9533	46.4317	29.2194	39.8878	46.4653	29.1486	19.5211	20.7299	25.7354	436.929	410.192	342.558	324.981	68.9804	69.7153	68.4346	60.6828
LOC128674034	flw	flapwing	flw	flapwing	357.521	415.751	415.751	377.043	649.444	389.619	436.468	199.353	404.645	431.385	395.681	424.132	411.807	368.823	339.451	381.472	418.426	659.725	626.583	667.577	643.89
LOC128677554	rush	rush hour	rush	rush hour	93.388	101.972	101.972	374.782	332.94	99.5252	108.702	52.7314	112.594	104.97	113.318	94.2494	95.3517	378.48	287.269	395.96	437.42	346.987	276.535	351.492	356.744
LOC128678075	Ubc6	Ubiquitin conjugating enzyme 6	Ubc6	Ubiquitin conjugating enzyme 6	64.6092	107.017	107.017	372.84	553.404	81.7072	73.5898	24.4477	78.6921	104.666	101.881	108.559	112.962	382.818	270.788	397.899	439.854	660.362	446.159	548.876	558.217
LOC128679635	sona	sol narae	sona	sol narae	15.0936	51.573	51.573	371.225	4227.33	7.28498	7.09419	12.3176	33.6776	60.023	33.1999	12.743	100.326	207.643	312.689	344.586	619.984	4202.54	2644.31	3270.24	6792.23
LOC128680857	RpS11	Ribosomal protein S11	RpS11	Ribosomal protein S11	670.662	1210.33	1210.33	370.923	698.809	582.101	683.777	884.613	532.156	1242.59	1185.97	1261.83	1150.91	336.326	420.219	344.129	383.019	648.03	739.021	708.606	699.579
LOC128670666	LOC128670666	uncharacterized protein			175.711	181.552	181.552	370.596	671.432	152.654	129.799	240.882	179.509	166.594	191.843	191.759	176.013	471.986	247.256	365.212	397.929	820.394	599.01	646.33	619.993
LOC128670674	LOC128670674	large ribosomal subunit protein uL29-like	RpL35	Ribosomal protein L35	518.962	1323.25	1323.25	370.239	682.102	575.93	667.891	274.925	557.103	1460.87	1196.61	1338.11	1297.39	372.88	408.664	324.411	374.999	677.797	678.134	685.59	686.886
LOC128671134	jar	jaguar	jar	jaguar	245.593	256.147	256.147	370.034	102.865	242.653	162.194	283.645	293.881	204.209	230.645	317.498	272.238	360.149	285.551	386.29	448.147	85.3235	111.209	104.004	110.922
LOC128673463	LOC128673463	ubiquitin carboxyl-terminal hydrolase 7	Usp7	Ubiquitin-specific protease 7	186.547	166.647	186.547	369.75	1061.77	201.086	192.06	131.86	221.181	148.467	211.894	153.021	153.205	335.304	279.653	401.05	462.993	1193.57	849.472	1063.76	1140.28
LOC128671777	Scp24	sialomucin core protein 24-like	vsg	visgun	113.841	134.446	134.446	369.364	251.61	128.545	128.902	49.129	148.79	138.592	144.73	111.92	142.541	368.134	364.073	348.488	396.762	244.199	271.586	233.02	257.637
LOC128674471	LOC128674471	sortilin-related receptor-like	LRP1	LDL receptor protein 1	461.096	876.23	876.23	366.405	622.473	383.399	385.327	634.062	441.596	909.902	825.961	891.458	877.599	407.88	347.656	331.279	378.806	616.687	643.078	636.392	593.734
LOC128681409	LOC128681409	isochorismatase domain-containing protein 1-like			155.992	207.982	207.982	365.105	250.728	163.226	184.991	96.5483	179.201	176.596	242.253	210.639	202.44	360.28	397.453	341.141	361.546	209.417	274.619	287.978	230.897
LOC128675575	LOC128675575	solute carrier family 41 member 1-like			870.039	476.482	870.039	364.728	371.932	1134.35	769.903	284.377	1291.52	536.73	478.759	388.173	502.266	314.363	302.656	354.068	487.824	418.87	357.203	333.609	378.048
LOC128669428	LOC128669428	cytochrome P450 4d2-like	Cyp4d2	Cytochrome P450 4d2	0.273077	0.317897	0.317897	364.65	22.0042	0.172583	0.504188	0	0.415536	0.884644	0.336725	0.00726296	0.0429575	314.153	517.239	412.923	214.286	21.0779	30.6408	25.0005	11.2977
LOC128671471	Moe	Moesin	Moe	Moesin	135.691	141.224	141.224	363.258	386.474	123.936	133.346	153.122	132.36	120.253	136.086	177.186	131.371	280.952	469.022	364.538	338.52	336.098	420.17	368.844	420.785
LOC128676997	Bruce	BIR repeat containing ubiquitin-conjugating enzyme	Bruce	BIR repeat containing ubiquitin-conjugating enzyme	289.234	290.071	290.071	360.233	534.089	245.448	186.306	422.658	302.524	256.021	325.398	291.698	287.168	309.547	259.16	405.747	466.477	509.99	469.634	550.713	606.021
LOC128680530	Trc8	TRC8 ring finger protein	Trc8	TRC8 ring finger protein	178.497	214.003	214.003	359.226	169.347	165.441	167.256	170.606	210.684	205.635	217.291	228.511	204.575	359.777	378.767	364.127	334.231	175.436	156.273	175.405	170.276
LOC128678630	LOC128678630	facilitated trehalose transporter Tret1-like	nebu	nebulosa	1164.22	902.489	1164.22	357.715	697.222	1357.36	1149.49	867.037	1282.99	1039.94	897.188	716.831	955.997	348.322	343.674	338.442	400.421	690.202	737.042	755.54	606.104
LOC128672453	LOC128672453	heterogeneous nuclear ribonucleoprotein A1, A2/B1 homolog	Hrb98DE	Heterogeneous nuclear ribonucleoprotein at 98DE	183.093	310.698	310.698	357.142	965.513	189.498	228.564	131.966	182.342	285.923	391.232	283.069	282.567	305.088	278.871	335.972	508.638	907.566	823.907	1055.26	1075.32
LOC128669727	LOC128669727	choline-phosphate cytidylyltransferase A-like	Pcyt1	Phosphocholine cytidylyltransferase 1	455.393	629.277	629.277	357.049	175.668	341.758	368.6	611.637	499.577	504.103	690.51	692.58	629.915	179.918	315.798	559.859	372.623	149.669	208.719	169.737	174.546
LOC128675286	LOC128675286	UPAR/Ly6 domain-containing protein CG9338-like			14.6213	4.70207	14.6213	356.879	402.019	16.1648	12.9888	10.8282	18.5033	6.17782	8.07241	2.00593	2.55212	357.821	461.855	321.918	285.92	359.678	517.134	405.886	325.376
LOC135309999	LOC135309999	uncharacterized LOC135309999			257.385	435.032	435.032	355.756	377.291	291.775	238.08	219.897	279.788	445.159	450.79	420.156	424.023	323.876	358.608	328.673	411.867	346.036	383.492	411.754	367.881
LOC128681937	LOC128681937	zinc finger protein 436-like	crol	crooked legs	169.256	190.733	190.733	350.57	678.404	203.894	214.829	113.974	144.326	201.335	188.318	167.902	205.376	351.958	320.459	329.89	399.972	676.26	618.105	732.092	687.16
LOC128683900	Cen	Centrocortin	Cen	Centrocortin	57.4982	18.9334	57.4982	350.526	119.274	50.3673	47.6654	55.2683	76.6915	11.3523	17.1845	12.3917	34.805	339.922	300.593	394.869	366.719	126.422	100.923	134.474	115.277
LOC128676035	fbp	fructose-1,6-bisphosphatase	Fbp	Fructose bisphosphatase	24.9065	24.5221	24.9065	349.665	69.2587	30.3698	21.017	26.0315	22.2077	45.7744	25.2832	14.3308	12.6998	277.101	482.197	346.413	292.948	37.3917	110.847	55.2674	73.5292
LOC128681104	Pfk	Phosphofructokinase	Pfk	Phosphofructokinase	32.6432	28.3161	32.6432	348.256	63.0193	33.0825	24.9181	40.4879	32.0842	31.7273	25.4802	30.382	25.675	338.221	255.297	400.336	399.169	61.7413	70.7959	64.5306	55.0094
LOC128679418	LOC128679418	epidermal retinol dehydrogenase 2-like	firl	firelighter	0.877907	1.24809	1.24809	348.21	1.33297	0.420465	1.50133	1.18489	0.40495	1.07399	2.03885	0.801424	1.07809	320.606	325.942	429.81	316.48	0.222305	4.52588	0.325989	0.257722
LOC128676304	Chd1	Chromodomain-helicase-DNA-binding protein 1	Chd1	Chromodomain-helicase-DNA-binding protein 1	204.841	282.68	282.68	347.76	439.842	242.666	190.882	146.455	239.361	279.74	267.915	279.812	303.252	330.934	281.812	363.269	415.026	428.678	400.287	461.706	468.697
LOC128669746	Daxx	Daxx-like protein	Daxx	Daxx-like protein	2692.99	4421.73	4421.73	346.931	750.565	3217.91	2676.5	996.694	3880.86	4580.13	3749.5	4377.88	4979.43	327.194	311.208	326.767	422.557	796.678	701.978	679.282	824.323
LOC128682149	LOC128682149	motile sperm domain-containing protein 2-like			8.93221	5.43391	8.93221	346.38	11.0193	9.944	10.0808	2.91003	12.794	4.73929	6.19016	5.54049	5.26571	250.629	371.338	449.792	313.762	8.89732	12.5627	11.5052	11.1119
LOC128681023	LOC128681023	uncharacterized protein			141.074	121.79	141.074	344.137	729.224	113.515	131.994	198.658	120.131	92.8494	163.34	136.552	94.4173	306.539	354.783	312.893	402.332	655.382	706.444	751.453	803.617
LOC128675141	Rack1	Receptor of activated protein kinase C 1	Rack1	Receptor of activated protein kinase C 1	514.164	1308.53	1308.53	344.082	690.298	508.249	597.367	517.962	433.08	1379.75	1314.98	1376.15	1163.24	340.667	378.173	296.252	361.235	671.213	690.365	659.518	740.098
LOC128673935	KdelR	KDEL receptor	KdelR	KDEL receptor	368.397	592.314	592.314	343.401	440.907	354.096	452.787	236.378	430.328	469.827	527.973	895.692	475.765	290.841	350.361	325.204	407.199	439.832	393.342	430.389	500.065
LOC128676128	Dhc64C	Dynein heavy chain 64C	Dhc64C	Dynein heavy chain 64C	305.688	255.105	305.688	341.802	508.581	279.218	202.182	445.142	296.209	208.717	308.169	288.888	214.644	319.355	313.53	355.404	378.919	464.793	508.885	511.581	549.065
LOC128682641	LOC128682641	ferritin heavy chain-like	Fer1HCH	Ferritin 1 heavy chain homologue	49.4354	67.138	67.138	339.779	306.884	49.3146	54.2996	32.0258	62.1016	59.9608	69.3022	50.4263	88.8626	418.377	286.349	260.263	394.126	310.025	286.17	247.232	384.109
LOC128683766	Mtpalpha	Mitochondrial trifunctional protein alpha subunit	Mtpalpha	Mitochondrial trifunctional protein alpha subunit	184.005	234.855	234.855	339.553	379.056	213.599	188.176	135.976	198.268	251.43	230.272	183.052	274.666	331.541	356.541	322.359	347.77	400.989	374.649	362.124	378.463
LOC128678598	AdipoR	Adiponectin receptor	AdipoR	Adiponectin receptor	148.408	197.324	197.324	339.391	124.964	134.198	159.396	124.059	175.979	186.378	219.672	220.702	162.544	227.81	513.192	303.69	312.874	114.493	137.836	125.409	122.118
LOC128682010	LOC128682010	segmentation protein cap'n'collar-like	cnc	cap-n-collar	153.61	162.67	162.67	338.371	1006.72	168.245	97.5551	131.91	216.729	178.025	118.78	139.319	214.557	382.752	234.482	339.741	396.509	1323.83	668.633	1095.79	938.629
LOC128673760	Rok	Rho kinase	Rok	Rho kinase	311.778	382.086	382.086	335.704	363.142	334.901	252.208	242.184	417.818	337.052	393.128	402.194	395.969	308.973	227.915	351.586	454.341	354.496	269.499	438.611	389.961
LOC128683716	LOC128683716	protein CNPPD1			214.315	229.413	229.413	333.113	427.15	162.286	186.183	318.784	190.009	200.607	237.847	255.284	223.914	369.988	272.841	326.587	363.037	436.303	398.044	454.715	419.539
LOC128675084	ValRS	Valyl-tRNA synthetase	ValRS	Valyl-tRNA synthetase	1085.52	2041.39	2041.39	333.02	447.862	856.242	679.748	1646.82	1159.26	1879.81	1802.51	2490.36	1992.89	326.917	279.472	322.614	403.077	468.807	367.752	473.7	481.19
LOC128673909	Echs1	Enoyl-CoA hydratase, short chain 1	Echs1	Enoyl-CoA hydratase, short chain 1	254.619	294.567	294.567	332.643	196.481	265.813	272.117	248.794	231.753	283.668	287.565	206.168	400.866	352.041	381.762	267.544	329.226	167.892	255.359	182.189	180.484
LOC128669362	LOC128669362	uncharacterized protein			267.266	385.831	385.831	330.517	46.2764	324.182	148.978	276.53	319.376	353.112	263.912	510.772	415.527	362.359	305.02	344.468	310.22	43.2156	41.021	49.0537	51.8152
LOC128674256	Rpn12	Regulatory particle non-ATPase 12	Rpn12	Regulatory particle non-ATPase 12	42.9841	68.1956	68.1956	329.104	524.256	45.8361	36.0319	33.988	56.0803	75.9672	52.0713	70.8732	73.8709	431.389	222.317	309.195	353.515	671.657	414.493	481.68	529.195
LOC128677669	bun	bunched	bun	bunched	303.983	249.766	303.983	329.095	516.592	449.651	153.203	178.22	434.859	230.935	182.71	178.198	407.223	258.121	355.799	293.606	408.855	498.025	473.695	537.981	556.667
LOC128677674	LOC128677674	uncharacterized LOC128677674			15.1388	0.522734	15.1388	326.885	84.6706	18.3281	15.1899	13.5168	13.5205	0.596848	0.437731	0.393453	0.662904	336.057	393.49	233.758	344.236	88.5529	93.7557	90.4749	65.8989
LOC128680145	alphaTub84B	tubulin alpha chain	alphaTub84B	alpha-Tubulin at 84B	232.187	189.232	232.187	326.041	643.742	185.684	111.842	402.192	229.032	139.278	182.326	246.517	188.805	257.403	428.323	279.304	339.133	640.003	586.717	625.173	723.077
LOC128675886	LOC128675886	clavesin-1-like	mcw	macewindu	30.1323	12.2262	30.1323	325.425	8.89982	28.833	17.3	12.5718	61.8245	11.9631	10.3115	11.6079	15.0224	275.757	322.949	453.648	249.347	4.98143	15.579	10.3631	4.6757
LOC128677330	Su(fu)	Suppressor of fused	Su(fu)	Suppressor of fused	453.229	705.453	705.453	324.339	605.045	396.089	334.178	609.431	473.219	741.354	660.615	769.026	650.815	341.226	278.463	322.914	354.754	531.936	573.974	622.602	691.667
LOC128673495	frj	farjavit	frj	farjavit	18.4882	26.4103	26.4103	323.77	31.7287	20.165	17.2842	11.002	25.5016	28.5579	17.9819	30.3721	28.7293	277.56	385.268	317.071	315.18	28.9359	25.8101	35.1954	36.9735
LOC128679190	LOC128679190	alpha-tocopherol transfer protein-like			0.106102	0.196611	0.196611	323.028	2.70218	0.115897	0.141078	0	0.167431	0.244133	0.0108412	0.23384	0.297631	369.026	243.205	339.304	340.575	2.51233	2.04671	3.11688	3.1328
LOC128682499	RpL32	Ribosomal protein L32	RpL32	Ribosomal protein L32	553.588	1277.04	1277.04	322.965	583.986	492.754	569.172	675.526	476.901	1352.31	1203.61	1374.68	1177.56	382.409	333.012	265.538	310.903	576.39	593.341	613.084	553.129
LOC128677721	Rho1	Rho1	Rho1	Rho1	110.821	129.228	129.228	322.263	443.286	113.989	99.0341	98.9423	131.318	126.17	143.942	113.461	133.341	331.829	285.776	303.506	367.943	435.795	410.357	455.265	471.729
LOC128679803	LOC128679803	tubulin beta-1 chain	betaTub56D	beta-Tubulin at 56D	63.5151	31.7123	63.5151	321.781	667.308	57.922	30.0092	94.0946	72.0348	27.4781	29.7333	23.6701	45.9677	188.771	451.983	315.601	330.767	553.071	708.48	617.165	790.517
LOC128679333	bonsai	bonsai	bonsai	bonsai	79.6658	196.476	196.476	321.738	585.738	76.5802	132.453	30.9214	78.708	191.841	208.472	209.925	175.666	310.058	345.049	289.02	342.826	620.023	549.602	647.676	525.651
LOC128676550	pnut	peanut	pnut	peanut	41.5679	27.6001	41.5679	320.794	316.371	41.7191	28.6214	28.7818	67.1495	29.1905	23.3945	21.8884	35.9271	316.83	201.301	329.187	435.856	286.098	293.421	342.566	343.398
LOC128673454	LOC128673454	histone H3.3A	His3.3B	Histone H3.3B	146.065	253.831	253.831	320.237	533.954	162.119	143.593	92.9317	185.616	279.862	213.296	230.56	291.605	389.914	253.39	296.093	341.551	456.084	524.216	556.847	598.669
LOC128683699	RpL30	Ribosomal protein L30	RpL30	Ribosomal protein L30	470.416	1235.79	1235.79	320.174	603.495	477.312	575.061	372.081	457.211	1364.69	1093.55	1310.63	1174.29	352.288	340.802	282.736	304.87	623.345	570.198	667.034	553.405
LOC128673247	Rab10	Rab10	Rab10	Rab10	61.0638	71.1042	71.1042	319.813	303.034	69.0204	66.9598	38.4246	69.8503	70.2633	65.0265	69.4531	79.674	333.15	279.289	310.926	355.887	326.813	267.134	305.516	312.672
LOC128681648	ced-6	ced-6	ced-6	ced-6	101.082	50.8602	101.082	319.492	188.201	116.229	55.1018	68.6815	164.316	51.2583	39.3563	36.1279	76.6983	357.734	256.301	299.97	363.963	175.2	220.653	181.741	175.21
LOC128682622	LOC128682622	uncharacterized LOC128682622			225.877	191.15	225.877	319.13	602.096	247.124	115.016	251.076	290.293	188.875	162.533	160.195	252.996	334.061	213.569	308.238	420.652	603.38	581.033	583.319	640.653
LOC128669347	LOC128669347	uncharacterized protein			199.984	212.779	212.779	318.697	669.719	187.319	235.478	150.166	226.973	189.616	225.14	243.212	193.147	222.043	501.103	260.461	291.181	918.082	612.017	707.137	441.638
LOC128673975	stv	starvin	stv	starvin	271.576	401.042	401.042	317.663	895.808	268.981	139.365	343.087	334.873	366.241	215.13	482.507	540.291	289.289	292.765	359.199	329.401	861.864	1016.07	778.387	926.91
LOC128674604	LOC128674604	cuticle protein 10.9-like	Cpr56F	Cuticular protein 56F	0.0156901	0.110771	0.110771	317.608	12.5983	0	0	0.0627605	0	0	0.0277769	0.274691	0.140616	364.194	236.788	359.377	310.074	16.2102	6.92953	11.5688	15.6849
LOC128670057	Rab7	Rab7	Rab7	Rab7	102.615	147.838	147.838	316.175	320.308	119.143	107.022	29.976	154.317	150.941	123.772	143.003	173.637	310.821	236.871	316.655	400.354	358.341	254.705	305.015	363.173
LOC128677294	Atpalpha	Na pump alpha subunit	Atpalpha	Na pump alpha subunit	44.1713	36.0039	44.1713	315.428	1697.8	46.841	34.8548	48.6777	46.3116	39.6714	51.7843	27.7502	24.8096	242.825	376.515	314.99	327.381	1396.33	1989.43	2020.52	1384.94
LOC128672682	Maf1	Maf1	Maf1	Maf1	71.3683	86.3628	86.3628	315.142	386.886	92.9124	75.4542	33.8277	83.2787	89.3934	68.3767	78.5255	109.155	342.749	216.192	289.835	411.793	391.557	349.547	386.172	420.267
LOC128669838	LOC128669838	uncharacterized protein			237.123	398.41	398.41	314.22	598.588	185.069	179.988	350.485	232.949	352.877	372.891	484.579	383.293	289.193	276.501	322.018	369.168	646.204	498.463	578.782	670.904
LOC128682974	Tango9	Transport and Golgi organization 9	Tango9	Transport and Golgi organization 9	72.0539	61.4417	72.0539	314.142	213.144	80.2538	53.571	62.9989	91.3917	64.7257	49.2137	66.8743	64.9531	334.248	212.38	382.759	327.18	249.839	156.584	206.804	239.35
LOC128681571	Hmgcr	HMG Coenzyme A reductase	Hmgcr	HMG Coenzyme A reductase	3.38807	1.78326	3.38807	313.892	13.0014	3.3814	3.76944	1.88071	4.52071	2.08067	2.01509	1.57164	1.46565	253.072	349.836	272.113	380.546	10.6444	12.7623	13.0133	15.5855
LOC128669609	Pyroxd1	Pyridine nucleotide-disulfide oxidoreductase domain 1	Pyroxd1	Pyridine nucleotide-disulfide oxidoreductase domain 1	114.081	144.929	144.929	311.746	400.332	104.964	168.566	37.3634	145.429	104.424	191.764	150.512	133.018	293.931	288.274	299.767	365.013	429.363	326.128	421.889	423.949
LOC128672850	PMP34	Peroxisomal Membrane Protein 34	PMP34	Peroxisomal Membrane Protein 34	48.6788	82.9634	82.9634	311.344	68.8093	56.1054	58.2225	20.6631	59.7242	85.9085	83.4856	79.6656	82.7938	294.796	307.244	322.343	320.991	59.2639	73.8847	76.4846	65.6038
LOC128673408	LOC128673408	uncharacterized protein			59.8369	42.5927	59.8369	310.593	488.213	47.368	42.9315	92.5761	56.472	43.1925	43.1594	41.4005	42.6184	378.384	258.029	302.956	303.003	489.891	603.076	406.474	453.412
LOC128672141	Hex-A	Hexokinase A	Hex-A	Hexokinase A	27.3264	20.7382	27.3264	310.079	203.41	17.359	61.7154	17.3322	12.8991	17.9551	33.4588	25.3702	6.16882	265.276	348.879	300.787	325.374	211.804	209.075	235.336	157.427
LOC128682571	LOC128682571	serine hydrolase-like protein			53.6546	40.8118	53.6546	308.1	49.1662	66.989	51.878	31.4256	64.3257	39.6041	43.8676	31.9976	47.7777	270.631	359.949	302.188	299.633	49.1331	52.9568	42.3048	52.2699
LOC128679846	Sox15	Sox box protein 15	Sox15	Sox box protein 15	29.1709	40.2709	40.2709	307.212	64.534	36.0463	7.52982	19.2264	53.8812	49.2428	8.15954	26.5885	77.0925	287.093	183.916	401.765	356.075	64.2083	50.317	68.9636	74.6468
LOC128671640	Sumo	Small ubiquitin like modifier	Sumo	Small ubiquitin like modifier	58.0946	119.46	119.46	306.614	651.351	43.9472	81.6756	42.1912	64.5644	103.942	137.986	143.879	92.0317	324.76	330.061	251.926	319.708	575.136	592.274	702.964	735.03
LOC128676906	wdp	windpipe	wdp	windpipe	11.5989	12.8156	12.8156	305.402	134.039	15.5549	8.86179	5.36745	16.6114	21.2926	10.0406	8.15264	11.7767	236.084	358.138	317.599	309.787	114.801	154.458	140.441	126.455
LOC128675871	Ubqn	Ubiquilin	Ubqn	Ubiquilin	57.3146	54.6118	57.3146	305.196	189.981	54.451	56.3158	53.9086	64.5829	51.6069	66.7966	52.586	47.4577	288.158	296.752	322.692	313.181	193.07	164.132	194.809	207.915
LOC128683681	LOC128683681	uncharacterized protein			59.1704	131.277	131.277	304.687	69.3757	58.8393	59.2288	32.3131	86.3004	119.562	93.3645	144.523	167.659	234.706	390.614	296.354	297.072	65.4463	63.3571	75.5287	73.1705
LOC128671095	LOC128671095	V-type proton ATPase 116 kDa subunit a 1-like	Vha100-1	Vacuolar H[+] ATPase 100kD subunit 1	420.528	392.585	420.528	303.805	439.074	399.674	331.507	542.783	408.149	380.147	399.631	467.036	323.524	267.911	282.669	316.979	347.663	409.066	482.23	422.294	442.705
LOC128680612	5PtaseI	Inositol polyphosphate-5-phosphatase type I	5PtaseI	Inositol polyphosphate-5-phosphatase type I	25.9218	30.36	30.36	302.09	34.5897	24.6336	23.6945	23.3776	31.9817	30.7502	30.7101	29.7959	30.1839	357.545	208.263	353.312	289.242	26.9739	31.2557	36.2311	43.8981
LOC128676320	LOC128676320	WD repeat-containing protein 26-like			162.154	223.731	223.731	301.061	319.906	185.621	132.363	121.708	208.924	240.065	208.928	212.815	233.116	301	205.698	294.906	402.639	353.757	261.572	289.435	374.861
LOC128675053	LOC128675053	proton-coupled zinc antiporter SLC30A2-like	ZnT35C	Zinc transporter 35C	35.8158	7.89802	35.8158	300.718	67.5093	40.6743	40.4838	20.7169	41.3881	8.61945	8.99998	5.51135	8.46128	338.252	219.589	265.402	379.629	65.8257	56.8181	66.0856	81.3078
LOC128670043	LOC128670043	serine protease inhibitor 88Ea-like	Spn88Ea	Serpin 88Ea	14.0262	0.841139	14.0262	300.687	76.6307	20.056	12.6686	13.9311	9.44915	1.16283	1.21487	0.109497	0.87735	345.316	402.245	243.018	212.17	68.2086	111.451	63.6692	63.1938
LOC128680376	LOC128680376	uncharacterized protein			24.0372	22.188	24.0372	299.891	127.57	28.0639	21.5662	18.2315	28.2871	27.6385	21.9174	18.2576	20.9383	265.424	335.011	283.606	315.525	107.473	139.548	126.496	136.763
LOC128674701	LOC128674701	coiled-coil domain-containing protein 74A-like			12.6825	3.02711	12.6825	299.658	578.801	22.7032	3.53738	0	24.4893	1.04244	0	4.27364	6.79237	299.901	178.551	309.233	410.946	642.424	675.854	615.187	381.738
LOC128676112	ND-B16.6	NADH dehydrogenase (ubiquinone) B16.6 subunit	ND-B16.6	NADH dehydrogenase (ubiquinone) B16.6 subunit	227.672	379.778	379.778	295.304	438.885	235.854	229.677	230.239	214.915	391.594	351.651	412.725	363.14	296.585	328.354	271.631	284.646	511.068	416.1	458.411	369.96
LOC128682084	CycG	Cyclin G	CycG	Cyclin G	83.792	134.784	134.784	294.954	314.938	100.981	85.4577	33.826	114.903	133.369	121.355	141.883	142.531	259.262	302.413	299.472	318.669	298.059	304.293	341.362	316.039
LOC128674283	LOC128674283	uncharacterized protein			178.287	140.612	178.287	294.259	147.723	216.174	209.924	86.4651	200.585	137.988	140.466	172.858	111.137	290.2	291.909	293.847	301.08	149.516	132.365	149.462	159.55
LOC128683018	Pgd	Phosphogluconate dehydrogenase	Pgd	Phosphogluconate dehydrogenase	25.3523	42.5885	42.5885	293.001	35.2348	25.7614	27.2499	20.6017	27.7964	45.0589	43.8209	42.505	38.9691	283.322	372.345	283.405	232.932	31.8334	39.5634	36.389	33.1535
LOC128679540	LOC128679540	oxysterol-binding protein-related protein 3-like	Osbp	Oxysterol binding protein	18.458	10.6726	18.458	291.256	39.5092	24.0719	19.7206	5.38377	24.6556	9.68665	13.2213	7.7114	12.0711	217.791	260.884	411.062	275.286	32.2218	45.6912	40.9181	39.2055
LOC128678191	LOC128678191	uncharacterized protein			76.6318	103.695	103.695	290.755	350.757	81.8113	91.4305	47.4533	85.8321	111.384	99.5988	97.2293	106.568	298.969	313.742	246.862	303.448	376.581	348.967	354.912	322.567
LOC128680396	alphaCOP	Coat Protein (coatomer) alpha	alphaCOP	Coat Protein (coatomer) alpha	659.048	797.044	797.044	290.001	359.101	484.01	488.933	1126.98	536.266	721.071	777.45	1036.19	653.463	262.11	261.559	310.752	325.583	337.776	340.584	348.079	409.963
LOC128669178	ADD1	ADD domain-containing protein 1	ADD1	ADD domain-containing protein 1	186.518	196.411	196.411	289.924	560.281	247.346	245.209	44.2709	209.247	202.189	257.256	142.97	183.23	281.873	236.088	259.231	382.506	543.129	500.892	593.124	603.98
LOC128678306	LOC128678306	uncharacterized LOC128678306			240.579	277.829	277.829	289.879	181.987	275.062	196.587	210.934	279.733	254.235	212.887	395.273	248.922	305.663	337.674	218.164	298.014	178.122	206.913	153.707	189.205
LOC128676935	SdhD	Succinate dehydrogenase, subunit D	SdhD	Succinate dehydrogenase, subunit D	187.974	201.959	201.959	289.761	240.217	202.156	180.988	146.64	222.113	205.208	181.811	225.447	195.372	260.475	326.71	301.523	270.335	211.208	252.953	275.733	220.973
LOC128670517	LOC128670517	uncharacterized protein			307.509	252.402	307.509	289.347	227.597	335.079	216.461	316.87	361.624	236.092	186.172	238.375	348.968	240.64	347.559	263.81	305.382	182.151	253.762	216.64	257.837
LOC128683962	Dp1	Dodeca-satellite-binding protein 1	Dp1	Dodeca-satellite-binding protein 1	1020.9	1094.82	1094.82	288.387	299.606	753.329	937.108	1516.71	876.438	960.373	1316.44	1341.01	761.439	264.812	259.778	305.201	323.756	288.615	300.183	288.882	320.745
LOC128669182	Rpi	Ribose-5-phosphate isomerase	Rpi	Ribose-5-phosphate isomerase	22.2103	48.4712	48.4712	288.336	198.851	23.2065	22.3728	10.3327	32.9293	61.5713	43.2301	42.3107	46.7725	333.038	239.222	272.157	308.925	210.546	179.189	215.006	190.663
LOC128671076	LOC128671076	MAP kinase-interacting serine/threonine-protein kinase 1-like	Lk6	Lk6 kinase	269.089	382.221	382.221	287.09	300.429	343.291	174.214	191.766	367.085	351.11	207.927	337.269	632.576	319.423	312.228	252.385	264.322	258.386	403.146	242.345	297.839
LOC128677340	Atg4b	Autophagy-related 4b	Atg4b	Autophagy-related 4b	118.448	132.031	132.031	286.913	507.547	147.628	112.839	59.3419	153.984	106.548	132.407	157.962	131.206	275.74	222.468	263.057	386.387	488.934	444.113	567.533	529.609
LOC128669826	LOC128669826	uncharacterized protein			95.7904	122.41	122.41	286.745	267.419	117.076	98.0772	32.3337	135.675	114.092	118.389	146.154	111.005	294.209	261.12	294.389	297.261	269.953	243.792	296.031	259.902
LOC128677976	Hnf4	Hepatocyte nuclear factor 4	Hnf4	Hepatocyte nuclear factor 4	33.6252	35.2267	35.2267	286.579	38.1076	37.8087	24.2463	35.1112	37.3346	38.005	30.5905	35.1224	37.1887	312.338	312.808	266.458	254.712	30.0842	46.9252	32.0739	43.3472
LOC128669221	RpL31	Ribosomal protein L31	RpL31	Ribosomal protein L31	456.545	1139.81	1139.81	285.821	563.239	432.929	500.099	508.015	385.138	1257.88	1046.03	1221.68	1033.65	302.572	326.018	228.818	285.876	559.345	547.629	585.312	560.668
LOC128674300	Ykt6	YKT6 v-SNARE	Ykt6	YKT6 v-SNARE	57.762	72.9452	72.9452	283.902	89.0675	62.9173	62.2657	21.6223	84.2426	82.6762	69.6932	69.4631	69.9482	272.795	219.749	345.534	297.531	85.0288	84.1388	93.4556	93.6465
LOC128675863	Acadvl	Acyl-CoA dehydrogenase very long chain	Acadvl	Acyl-CoA dehydrogenase very long chain	229.422	292.965	292.965	283.728	270.203	238.438	168.328	309.308	201.613	313.454	263.798	237.782	356.826	275.139	332.147	262.813	264.814	264.839	291.778	249.972	274.224
LOC128676975	tgo	tango	tgo	tango	231	196.563	231	283.643	392.151	250.321	234.005	154.047	285.625	183.174	213.882	191.85	197.348	246.766	252.425	295.829	339.553	337.604	382.379	396.717	451.904
LOC128673069	LOC128673069	cytochrome P450 6B2-like	Cyp6a2	Cytochrome P450 6a2	0	0.0460245	0.0460245	283.041	0.360413	0	0	0	0	0.0193762	0	0.101884	0.0628372	130.855	290.499	509.811	200.999	0.166841	0.382129	0.660575	0.232106
LOC128670657	Sec63	Secretory 63	Sec63	Secretory 63	214.264	235.133	235.133	283.023	192.729	167.783	198.261	288.714	202.297	189.343	240.332	303.927	206.932	281.333	221.132	284.482	345.142	196.269	180.299	188.66	205.689
LOC128669725	LOC128669725	uncharacterized protein			32.829	30.7037	32.829	282.571	394.261	36.1509	42.518	18.7946	33.8524	25.8652	33.719	40.8891	22.3415	265.825	293.331	272.232	298.896	416.683	361.977	421.701	376.682
LOC128672723	LOC128672723	lysosome-associated membrane glycoprotein 1-like	Lamp1	Lamp1	183.786	175.211	183.786	281.634	180.732	191.358	143.613	191.164	209.006	192.075	171.493	162.156	175.12	275.323	226.975	300.221	324.017	169.81	215.828	155.329	181.96
LOC128670533	LOC128670533	uncharacterized protein			52.0714	82.1071	82.1071	281.417	288.86	72.8543	51.2464	9.93789	74.2469	103.712	69.2671	67.0363	88.4129	321.137	227.808	266.788	309.935	318.413	236.764	314.585	285.679
LOC128677695	LOC128677695	peptidyl-prolyl cis-trans isomerase B-like			95.9572	87.0828	95.9572	281.308	549.394	92.3652	69.8306	96.5467	125.086	96.5627	52.2321	106.894	92.6422	347.951	170.468	264.572	342.241	617.116	379.64	518.776	682.042
LOC128679564	GAA1	Glycosylphosphatidylinositol anchor attachment 1	GAA1	Glycosylphosphatidylinositol anchor attachment 1	142.511	115.799	142.511	281.268	292.418	121.929	145.721	159.305	143.091	97.6975	142.701	114.302	108.494	270.601	296.922	273.293	284.256	265.975	306.634	284.587	312.477
LOC128672426	LOC128672426	histone H2A.V	His2Av	Histone H2A variant	193.127	323.284	323.284	281.206	795.664	193.953	203.595	150.527	224.435	309.308	316.237	378.131	289.461	273.219	231.923	311.93	307.75	668.971	708.984	871.242	933.458
LOC128682613	LOC128682613	gastrula zinc finger protein XlCGF57.1-like			87.122	66.7265	87.122	280.48	432.722	82.4853	109.918	43.6457	112.439	59.7186	91.3128	53.7956	62.0791	298.269	259.023	262.569	302.061	394.36	481.133	425.736	429.657
LOC128679128	LOC128679128	uncharacterized protein			6.15885	11.2164	11.2164	280.402	290.352	8.92114	4.19397	6.63179	4.88852	16.6291	9.04932	10.6073	8.57983	255.337	272.594	328.794	264.884	237.828	296.657	297.474	329.447
LOC128673526	su(r)	suppressor of rudimentary	su(r)	suppressor of rudimentary	30.2799	4.91131	30.2799	280.051	72.4304	38.6053	22.2235	21.9065	38.3842	6.23882	5.68253	2.92058	4.80332	305.32	267.392	292.541	254.95	59.8598	101.89	66.3312	61.6405
LOC128671234	Nmd3	Nonsense-mediated mRNA 3	Nmd3	Nonsense-mediated mRNA 3	135.908	384.628	384.628	279.493	400.791	98.4253	160.405	157.269	127.531	324.743	472.599	403.854	337.316	271.333	285.932	248.587	312.122	348.444	496.616	377.222	380.882
LOC128683412	RpL10	Ribosomal protein L10	RpL10	Ribosomal protein L10	642.856	1131.12	1131.12	278.931	402.77	470.884	498.155	1144.28	458.108	1154.71	1116.77	1149.76	1103.26	283.002	304.95	255.243	272.527	380.326	426.751	394.056	409.947
LOC128670201	Vps52	Vacuolar protein sorting 52	Vps52	Vacuolar protein sorting 52	203.62	374.555	374.555	278.353	405.257	257.897	253.505	60.1459	242.93	426.042	358.561	381.546	332.069	297.498	200.134	269.088	346.691	419.746	335.714	432.962	432.604
LOC128680256	Sec24CD	Secretory 24CD	Sec24CD	Secretory 24CD	778.236	1000.87	1000.87	278.095	229.293	842.359	752	638.809	879.776	989.182	978.578	1185.81	849.922	254.539	234.92	283.849	339.071	223.993	216.387	232.442	244.351
LOC128677085	LOC128677085	cytochrome P450 4C1-like	Cyp4c3	Cytochrome P450 4c3	3.21228	9.07372	9.07372	277.913	25.1048	4.83058	5.38492	0.429876	2.20373	18.9279	13.8328	1.06914	2.46502	162.799	375.208	351.429	222.216	3.22608	76.2625	2.69801	18.2327
LOC128679019	LOC128679019	glucose 1-dehydrogenase-like			53.0127	81.2212	81.2212	277.872	4.4724	76.7117	14.6231	48.5166	72.1993	107.369	22.6148	112.974	81.9265	321.747	206.202	355.358	228.182	3.90813	6.04961	5.44887	2.483
LOC128677439	Jra	Jun-related antigen	Jra	Jun-related antigen	139.517	143.594	143.594	277.225	236.327	201.168	97.1606	85.881	173.858	171.662	84.4819	122.728	195.504	303.332	224.378	273.535	307.654	263.556	273.576	205.524	202.652
LOC128681142	LOC128681142	serine-rich adhesin for platelets-like			2.96535	3.46573	3.46573	276.712	542.794	3.68044	1.72565	3.61086	2.84445	2.51689	3.77749	3.21003	4.35851	178.063	129.646	168.295	630.842	515.169	644.255	468.497	543.255
LOC128682161	LOC128682161	adenosine 5'-monophosphoramidase HINT3-like			38.7473	59.7474	59.7474	275.914	45.6785	55.4023	41.9621	15.2122	42.4127	62.323	68.7011	49.3767	58.5887	250.389	296.671	267.591	289.004	41.4342	52.2044	46.6709	42.4046
LOC128673439	Ahcy	Adenosylhomocysteinase	Ahcy	Adenosylhomocysteinase	83.1832	175.526	175.526	275.723	662.074	65.2708	101.565	71.0289	94.8678	144.576	205.149	201.517	150.86	248.97	251.736	250.435	351.752	695.415	567.516	705.66	679.707
LOC128676312	Atet	ABC transporter expressed in trachea	Atet	ABC transporter expressed in trachea	183.088	227.989	227.989	275.617	356.755	196.969	151.796	121.986	261.6	174.49	141.771	256.515	339.179	245.084	239.678	245.539	372.166	351.764	309.78	329.57	435.905
LOC128681878	Idh3g	Isocitrate dehydrogenase (NAD(+)) 3 non-catalytic subunit gamma	Idh3g	Isocitrate dehydrogenase (NAD(+)) 3 non-catalytic subunit gamma	292.86	462.108	462.108	275.19	666.081	257.549	276.627	359.529	277.735	454.896	461.054	487.059	445.425	275.158	294.114	258.343	273.144	715.196	713.468	737.138	498.519
LOC128675230	LOC128675230	voltage-dependent anion-selective channel-like	porin	porin	573.343	797.197	797.197	273.361	1777.67	433.083	488.963	804.61	566.717	647.276	659.005	1276.85	605.656	217.06	338.857	250.65	286.876	1771.44	1669.94	2025.12	1644.19
LOC128677875	Tmem214	Transmembrane protein 214	Tmem214	Transmembrane protein 214	62.4836	113.879	113.879	273.047	65.5012	57.6127	63.9329	54.5096	73.8794	108.819	116.041	147.234	83.4197	311.063	128.385	266.164	386.577	64.7762	61.8578	65.0288	70.3418
LOC128672395	EloB	Elongin B	EloB	Elongin B	28.976	44.4454	44.4454	272.147	243.285	24.5004	36.0296	14.2	41.1742	41.774	46.0475	50.0286	39.9314	309.517	210.262	290.393	278.417	263.356	196.824	249.227	263.735
LOC128683382	Gs2	Glutamine synthetase 2	Gs2	Glutamine synthetase 2	68.7779	11.0185	68.7779	272.122	244.586	90.4576	39.7222	83.5614	61.3705	18.7101	10.0241	4.69238	10.6473	304.639	246.479	266.132	271.237	271.256	249.446	237.844	219.8
LOC128677083	LOC128677083	uncharacterized LOC128677083			0.144745	0.452183	0.452183	270.884	3.89634	0.578981	0	0	0	0.221537	0.324953	0.682243	0.579997	599.786	131.187	200.486	152.077	3.2142	4.23591	3.45082	4.68445
LOC128678023	LOC128678023	uncharacterized protein	Nop53	Nop53 ribosome biogenesis factor	63.0641	179.501	179.501	270.223	437.352	48.8279	87.783	50.1707	65.4749	148.568	259.209	155.041	155.185	273.881	337.355	194.654	275.001	375.522	581.9	399.897	392.09
LOC128678134	LOC128678134	uncharacterized LOC128678134			1.62472	2.08178	2.08178	269.523	47.2693	1.98797	1.96279	0.606902	1.94121	2.34966	1.62686	2.1453	2.2053	313.307	225.079	322.097	217.608	37.5317	56.0038	51.3602	44.1813
LOC128679598	Rhp	Rhophilin	Rhp	Rhophilin	34.3516	1.63942	34.3516	269.266	80.4158	34.7377	28.7925	31.6094	42.2667	1.83025	1.21294	1.47152	2.04299	201.883	301.385	226.972	346.825	61.0572	86.8337	72.0081	101.764
LOC128673043	RpL14	Ribosomal protein L14	RpL14	Ribosomal protein L14	491.433	1017.44	1017.44	269.223	574.34	401.625	454.127	765.459	344.52	1043.01	915.188	1171.48	940.077	287.071	295.451	224.557	269.811	591.27	560.605	583.824	561.663
LOC128672359	Rab11	Rab11	Rab11	Rab11	199.575	331.405	331.405	267.683	278.162	220.917	207.809	103.608	265.968	326.789	322.404	325.161	351.267	252.801	198.974	271.286	347.672	287.346	232.589	274.394	318.32
LOC128670102	LOC128670102	uncharacterized protein			77.7534	172.104	172.104	267.437	313.819	82.6396	79.591	30.7096	118.073	160.802	178.424	175.931	173.262	276.337	267.055	215.693	310.661	302.487	340.447	322.115	290.228
LOC128674414	mlt	mulet	mlt	mulet	33.1121	26.2566	33.1121	267.305	426.391	43.5225	17.2589	21.4318	50.235	28.5515	14.0178	26.9033	35.5538	454.49	186.454	238.603	189.675	478.484	403.03	403.354	420.697
LOC128672125	Rab5	Rab5	Rab5	Rab5	161.063	277.921	277.921	266.614	231.334	182.374	180.607	83.1864	198.084	293.632	294.637	230.768	292.646	264.099	221.177	254.497	326.682	215.357	217.796	230.148	262.034
LOC128673557	LOC128673557	uncharacterized LOC128673557			14.3545	84.0961	84.0961	266.543	146.895	18.676	9.93186	3.80726	25.003	99.5888	50.3765	64.9822	121.437	228.343	390.771	215.563	231.493	155.957	170.72	148.378	112.525
LOC128677652	cpa	capping protein alpha	cpa	capping protein alpha	178.173	241.296	241.296	266.279	425.335	164.093	180.96	157.273	210.366	206.795	257.312	289.98	211.097	291.339	203.301	263.42	307.054	438.523	356.25	423.156	483.412
LOC128669766	nocte	no circadian temperature entrainment	nocte	no circadian temperature entrainment	244.943	290.666	290.666	265.268	453.341	212.862	170.996	352.585	243.33	254.551	320.593	337.841	249.679	237.836	178.414	280.237	364.586	443.466	385.388	459.626	524.884
LOC128680233	Wnk	Wnk kinase	Wnk	Wnk kinase	281.494	298.775	298.775	265.059	249.499	276.939	207.907	392.745	248.386	275.364	336.514	270.323	312.9	240.927	371.999	225.941	221.367	246.528	265.028	246.04	240.398
LOC128669851	RpL35A	Ribosomal protein L35A	RpL35A	Ribosomal protein L35A	566.684	1089.39	1089.39	264.788	588.111	490.588	499.06	851.411	425.675	1088.8	1047.23	1253.57	967.981	298.655	278.169	222.786	259.54	560.731	584.85	617.688	589.173
LOC128677217	LOC128677217	acireductone dioxygenase-like	Adi1	Acireductone dioxygenase 1	0.0283866	0.103481	0.103481	264.373	0.148131	0	0	0	0.113546	0.126685	0	0.047606	0.239634	309.227	76.2064	169.98	502.079	0.0498667	0.118972	0.102832	0.320853
LOC128680642	lqfR	liquid facets-Related	lqfR	liquid facets-Related	498.005	649.688	649.688	264.059	259.969	611.547	516.103	278.074	586.296	642.62	694.895	702.032	559.203	247.192	229.931	277.035	302.079	234.457	259.276	268.287	277.857
LOC128678743	LOC128678743	ATPase inhibitor mai-2, mitochondrial-like			155.228	159.65	159.65	263.489	512.485	143.008	129.114	188.938	159.85	157.166	117.676	210.915	152.843	258.693	375.095	200.155	220.014	512.129	535.818	599.77	402.224
LOC128669243	eIF5B	eukaryotic translation initiation factor 5B	eIF5B	eukaryotic translation initiation factor 5B	399.204	748.571	748.571	263.412	306.55	334.383	319.017	555.852	387.566	686.198	775.083	872.276	660.727	234.301	224.811	276.572	317.962	302.7	285.647	320.681	317.173
LOC128671359	Amph	Amphiphysin	Amph	Amphiphysin	57.461	44.1567	57.461	263.404	105.865	38.75	72.8189	58.3803	59.8946	35.3208	65.3251	45.4783	30.5026	206.641	376.185	243.108	227.682	121.82	93.9759	100.317	107.347
LOC128678163	LOC128678163	uncharacterized LOC128678163			88.9326	112.535	112.535	263.259	0.597653	92.0147	122.781	47.9214	93.0129	122.798	102.08	70.5931	154.67	329.964	318.393	228.144	176.535	0	1.66511	0.225758	0.499746
LOC128675668	Zcchc7	Zinc finger CCHC-type containing 7	Zcchc7	Zinc finger CCHC-type containing 7	336.463	465.476	465.476	263.152	387.004	389.104	337.863	239.53	379.354	460.877	506.9	435.351	458.777	272.138	240.506	243.25	296.716	399.541	392.121	389.82	366.535
LOC128675990	LOC128675990	furin-like protease 2	Fur2	Furin 2	57.0086	39.4912	57.0086	263.069	306.008	61.7356	47.0056	40.2824	79.0107	40.8857	31.5256	34.3538	51.1995	259.488	194.163	275.816	322.81	293.763	313.376	295.376	321.517
LOC128676337	LOC128676337	uncharacterized LOC128676337			131.765	140.118	140.118	263.055	517.791	161.161	160.28	57.0114	148.609	144.148	194.245	112.663	109.417	236.812	178.54	292.252	344.617	434.5	443.488	594.174	599.003
LOC128679300	LOC128679300	ubiquitin-conjugating enzyme E2 L3	Ubc10	Ubiquitin conjugating enzyme 10	54.65	60.6798	60.6798	262.868	209.495	65.1608	53.9107	10.9733	88.5553	59.8266	54.189	53.462	75.2417	245.097	231.328	266.603	308.445	212.12	181.464	213.965	230.429
LOC128683963	LOC128683963	serine/threonine-protein phosphatase 2B catalytic subunit 3-like	CanA-14F	Calcineurin A at 14F	118.901	193.309	193.309	262.518	272.879	122.012	138.416	75.2715	139.905	194.147	231.997	181.691	165.402	254.906	240.716	262.408	292.041	257.164	271.953	303.625	258.776
LOC128680938	p47	p47	p47	p47	73.3075	62.4503	73.3075	262.365	652.031	62.5458	55.4081	96.0263	79.2496	57.7888	55.6413	61.04	75.3311	304.059	166.274	256.674	322.451	772.971	592.149	539.153	703.85
LOC128677910	Hil	Hillarin	Hil	Hillarin	127.423	118.578	127.423	259.628	170.958	125.85	91.1959	164.871	127.773	100.785	112.834	151.797	108.894	357.71	170.608	245.716	264.479	153.447	161.318	155.626	213.442
LOC128679995	shot	short stop	shot	short stop	161.678	131.364	161.678	259.597	308.239	159.977	125.716	196.071	164.946	130.236	101.605	107.201	186.414	232.504	281.899	239.994	283.991	302.597	335.761	310.816	283.782
LOC128674735	LOC128674735	SPRY domain-containing SOCS box protein 3-like			28.7043	38.8858	38.8858	259.536	54.4168	29.1177	25.095	29.487	31.1175	40.1322	33.7762	37.6072	44.0277	340.424	92.7959	226.837	378.087	52.0091	51.4601	56.7471	57.4508
LOC128679033	Ald1	Aldolase 1	Ald1	Aldolase 1	68.1187	61.1365	68.1187	259.352	177.497	63.1523	57.133	89.8323	62.3573	67.1488	62.8417	62.5649	51.9906	267.218	276.196	264.996	228.998	169.851	211.828	185.178	143.131
LOC128674601	CkIIalpha	casein kinase IIalpha	CkIIalpha	casein kinase IIalpha	53.3002	82.0215	82.0215	258.873	373.475	60.6789	75.6321	19.3511	57.5386	61.3067	114.992	86.1884	65.599	231.056	207.591	265.282	331.565	360.509	323.631	416.999	392.761
LOC128682566	Chi	Chip	Chi	Chip	110.765	96.1142	110.765	258.666	202.696	98.8635	72.3227	164.724	107.152	86.059	89.5401	82.2197	126.638	301.082	216.536	265.725	251.322	177.079	224.642	190.842	218.223
LOC128674745	LOC128674745	lissencephaly-1 homolog	Lis-1	Lissencephaly-1	215.879	266.426	266.426	258.529	321.44	215.998	172.835	217.199	257.485	266.901	242.839	279.473	276.492	247.375	210.865	283.37	292.506	334.226	293.465	348.025	310.043
LOC128677029	Hph	HIF prolyl hydroxylase	Hph	HIF prolyl hydroxylase	11.1839	11.6484	11.6484	258.33	60.3884	13.6562	11.3627	6.06485	13.6518	11.8301	17.0252	7.96568	9.77273	337.05	175.221	291.767	229.283	59.7725	55.4722	64.8334	61.4756
LOC128671329	LOC128671329	ATP synthase subunit beta, mitochondrial	ATPsynbeta	ATP synthase, beta subunit	183.381	207.093	207.093	258.181	578.625	139.442	129.23	317.522	147.33	186.749	185.229	311.633	144.76	243.776	317.855	246.278	224.813	616.307	540.599	663.362	494.23
LOC128679907	RpS20	Ribosomal protein S20	RpS20	Ribosomal protein S20	770.766	1274.27	1274.27	257.764	471.437	575.084	625.516	1368.42	514.039	1309.44	1246.35	1352.04	1189.23	245.798	277.667	252.804	254.786	426.778	497.536	484.823	476.611
LOC128670090	LOC128670090	mediator of RNA polymerase II transcription subunit 12-like	kto	kohtalo	199.749	188.802	199.749	257.704	336.814	185.284	173.042	236.744	203.925	173.599	228.774	186.823	166.013	238.875	229.769	264.376	297.798	313.222	330.289	331.797	371.947
LOC128681941	LOC128681941	zinc finger protein 883-like	su(Hw)	suppressor of Hairy wing	120.622	146.014	146.014	257.587	419.465	134.815	109.584	85.716	152.374	140.674	179.636	120.71	143.038	308.812	263.14	208.825	249.57	416.183	429.216	432.129	400.331
LOC128683832	CLIP-190	Cytoplasmic linker protein 190	CLIP-190	Cytoplasmic linker protein 190	158.573	134.01	158.573	257.114	119.754	204.869	132.732	127.61	169.082	152.656	134.322	114.068	134.993	284.106	298.793	214.275	231.28	102.759	170.156	108.623	97.4769
LOC128680721	shrb	shrub	shrb	shrub	115.442	115.753	115.753	256.549	207.285	148.732	109.044	50.998	152.993	123.983	110.179	102.475	126.375	257.893	219.087	264.259	284.958	217.958	188.514	211.396	211.272
LOC128670448	SelT	Selenoprotein T	SelT	Selenoprotein T	42.3137	54.1084	54.1084	256.041	151.888	51.3979	52.877	11.9338	53.046	58.2072	49.626	56.4229	52.1774	252.44	237.805	250.047	283.87	161.423	130.301	157.491	158.338
LOC128680140	Mef2	Myocyte enhancer factor 2	Mef2	Myocyte enhancer factor 2	75.3905	62.704	75.3905	255.23	263.58	64.1041	76.5491	63.8532	97.0554	51.6339	85.0261	57.9945	56.1617	276.551	163.714	247.996	332.658	252.946	227.343	247.321	326.708
LOC128679098	Osbp	Oxysterol binding protein	Osbp	Oxysterol binding protein	155.569	227.094	227.094	254.455	214.68	129.216	116.78	228.585	147.698	216.965	230.062	236.853	224.495	276.116	211.9	269.9	259.905	224.594	199.801	220.123	214.202
LOC128680367	Rpt4	Regulatory particle triple-A ATPase 4	Rpt4	Regulatory particle triple-A ATPase 4	74.9284	77.394	77.394	253.932	644.457	55.5722	44.078	122.897	77.1663	70.6741	60.0057	94.1391	84.7572	319.401	157.581	266.744	272	818.863	531.568	577.467	649.932
LOC128670882	RpS4	Ribosomal protein S4	RpS4	Ribosomal protein S4	504.465	863.413	863.413	252.792	498.382	426.343	410.66	810.796	370.06	893.814	846.328	913.837	799.672	247.639	273.767	229.131	260.631	467.439	528.155	492.439	505.496
LOC128672641	drn	doctor no	drn	doctor no	152.805	224.768	224.768	252.564	363.143	172.778	136.698	133.627	168.119	254.803	202.425	211.023	230.82	277.325	187.365	258.172	287.393	419.781	276.05	328.245	428.497
LOC128681257	LOC128681257	uncharacterized oxidoreductase TM_0325-like			61.9442	92.4575	92.4575	252.318	61.4323	51.8977	53.9762	66.3549	75.5479	99.4353	70.8785	92.9371	106.579	334.094	199.179	245.763	230.237	51.7509	57.2289	60.9947	75.7548
LOC128674688	yellow-b	yellow-b	yellow-b	yellow-b	332.359	98.0861	332.359	251.79	248.238	362.546	281.4	256.495	428.997	83.4691	95.176	108.582	105.118	247.072	205.833	218.554	335.7	242.644	263.534	244.324	242.45
LOC128679659	LOC128679659	heparan-alpha-glucosaminide N-acetyltransferase-like	Hgsnat	Heparan-alpha-glucosaminide N-acetyltransferase	332.861	121.331	332.861	250.953	215.377	393.403	364.005	129.419	444.617	110.793	132.341	90.0627	152.128	235.527	192.685	259.395	316.206	195.067	219.27	205.59	241.581
LOC128675412	GXIVsPLA2	GXIVsPLA2	GXIVsPLA2	GXIVsPLA2	20.3756	20.9733	20.9733	249.634	42.788	23.1697	25.855	5.71604	26.7618	16.0484	27.2397	19.3573	21.248	246.268	268.851	253.827	229.589	40.7174	41.8945	47.1784	41.3619
LOC128673540	LOC128673540	glutathione hydrolase 6-like			3.67547	5.0938	5.0938	249.533	62.1213	2.83709	2.30232	3.27796	6.28452	6.47055	2.99986	3.4358	7.46901	258.732	176.014	238.769	324.617	56.6751	47.6685	51.141	93.0005
LOC128678246	Vha26	Vacuolar H[+]-ATPase 26kD subunit	Vha26	Vacuolar H[+]-ATPase 26kD subunit	352.919	370.367	370.367	248.906	595.76	347.882	301.794	403.677	358.325	409.541	338.155	380.68	353.091	253.536	239.45	259.694	242.942	595.422	638.49	651.072	498.058
LOC128673494	RpS24	Ribosomal protein S24	RpS24	Ribosomal protein S24	458.075	880.889	880.889	248.368	464.359	434.879	474.395	589.965	333.062	943.83	804.54	937.713	837.471	243.551	272.4	220.645	256.876	436.187	495.668	460.242	465.338
LOC128676673	LOC128676673	dehydrogenase/reductase SDR family member 13-like			0.0226781	0.0615441	0.0615441	248.06	0.351024	0	0	0.0907123	0	0.0274114	0.0267653	0.156389	0.0356106	315.306	318.156	185.88	172.896	0.113461	0.198511	0.519938	0.572188
LOC128673945	LOC128673945	uncharacterized protein			297.716	213.898	297.716	247.985	48.8576	229.387	298.22	454.312	208.944	190.217	273.57	211.021	180.783	182.209	308.23	259.156	242.343	34.6158	73.0551	40.595	47.1643
LOC128676915	elm	ethanol sensitive with low memory	elm	ethanol sensitive with low memory	69.7184	78.0936	78.0936	247.692	74.9585	88.4909	69.4782	32.9751	87.9294	86.6542	62.9166	69.2654	93.5382	242.247	249.318	258.392	240.811	68.2397	69.2401	81.5585	80.7955
LOC128679486	LOC128679486	uncharacterized LOC128679486			28.2521	12.6576	28.2521	247.578	234.324	29.6493	22.509	30.57	30.2801	15.4732	13.7888	11.8147	9.55388	246.897	363.161	205.231	175.022	201.394	301.322	259.198	175.381
LOC128673971	dor	deep orange	dor	deep orange	92.0127	109.498	109.498	246.726	301.665	114.277	82.7971	66.1866	104.79	98.2345	110.04	105.843	123.875	247.142	206.106	239.814	293.843	308.329	292.653	307.774	297.906
LOC128670738	LOC128670738	very long chain fatty acid elongase 7-like			0.0228197	0.0194158	0.0228197	246.258	1.11191	0	0	0.0912786	0	0.0413127	0	0.0363503	0	111.828	477.693	216.363	179.147	1.02753	0.59925	1.19286	1.62801
LOC128672889	LOC128672889	uncharacterized protein			0.682887	0.707122	0.707122	245.337	22.227	0.449637	0.437861	0.071274	1.77278	1.78322	0.307516	0.25526	0.482489	231.809	215.101	231.906	302.532	22.0567	23.4455	20.1157	23.2901
LOC128681721	LOC128681721	mucin-19-like	scaf	scarface	5.73579	1.81448	5.73579	245.242	163.667	4.1911	8.40275	6.50281	3.84649	2.09758	2.53587	1.31033	1.31413	123.016	462.212	239.012	156.728	134.556	191.439	167.066	161.606
LOC128672920	LOC128672920	longitudinals lacking protein, isoforms A/B/D/L-like	lola	longitudinals lacking	122.664	177.439	177.439	243.034	305.816	122.956	131.301	103.299	133.1	173.608	189.266	166.446	180.434	233.218	241.007	244.679	253.231	245.819	326.143	295.502	355.798
LOC128670867	l(2)gd1	lethal (2) giant discs 1	l(2)gd1	lethal (2) giant discs 1	114.438	72.4679	114.438	241.413	412.866	126.668	62.9432	101.682	166.458	70.3278	37.5028	59.2666	122.774	228.887	176.395	228.476	331.893	376.913	408.078	360.839	505.633
LOC128678901	Synd	Syndapin	Synd	Syndapin	94.3116	61.6336	94.3116	241.319	131.207	69.5821	114.792	113.152	79.7198	41.4401	97.6038	62.0817	45.4089	211.568	279.538	242.691	231.48	123.535	140.695	135.026	125.572
LOC128673468	Ire1	Inositol-requiring enzyme-1	Ire1	Inositol-requiring enzyme-1	118.326	68.2249	118.326	241.229	201.454	143.02	81.2785	66.8866	182.121	69.9846	58.967	63.6123	80.3358	228.926	179.871	228.186	327.934	209.841	189.069	189.961	216.946
LOC128677557	RNASEK	Ribonuclease kappa	RNASEK	Ribonuclease kappa	153.294	173.103	173.103	240.786	227.11	160.637	169.494	82.1896	200.854	176.421	148.764	198.699	168.529	225.318	242.954	242.447	252.425	226.559	235.462	238.432	207.987
LOC128682633	LOC128682633	zinc finger protein 888-like	crol	crooked legs	30.8911	32.4	32.4	240.177	56.9586	31.596	35.3874	16.101	40.4798	31.752	36.3748	27.8488	33.6244	254.217	205.095	267.37	234.028	50.2699	58.7982	59.1907	59.5758
LOC128671557	Herc4	HECT and RLD domain containing E3 ubiquitin ligase 4	Herc4	HECT and RLD domain containing E3 ubiquitin ligase 4	50.9876	54.8153	54.8153	239.46	302.953	65.7327	49.4073	18.4842	70.3262	52.8523	57.6646	55.0651	53.6793	250.545	177.475	259.234	270.585	331.308	235.699	311.727	333.079
LOC128671784	LOC128671784	max dimerization protein 1-like	Mnt	Mnt	302.247	212.466	302.247	238.907	229.189	393.049	422.243	101.848	291.849	246.621	268.402	142.403	192.439	226.76	171.922	267.51	289.436	218.04	207.656	231.289	259.769
LOC128679141	Tango5	Transport and Golgi organization 5	Tango5	Transport and Golgi organization 5	34.4548	83.7081	83.7081	238.383	106.578	35.1785	41.2017	16.47	44.9692	77.5856	97.9334	73.3563	85.9571	217.007	180.756	247.747	308.021	118.378	75.2403	108.301	124.393
LOC128669310	LOC128669310	proteasome subunit beta type-7	Prosbeta2	Proteasome beta2 subunit	37.233	39.962	39.962	236.98	602.068	31.2368	32.0579	45.9198	39.7173	40.5227	36.6589	45.1496	37.517	319.524	176.191	198.836	253.368	800.846	480.471	535.741	591.214
LOC128671633	LOC128671633	uncharacterized LOC128671633			72.4772	44.367	72.4772	234.2	151.312	56.3605	49.7764	116.808	66.9641	39.3711	42.5427	43.0515	52.5027	260.54	189.871	243.979	242.409	115.181	174.791	139.072	176.204
LOC128679040	LOC128679040	phosphatidylethanolamine-binding protein homolog F40A3.3-like			86.5063	70.7858	86.5063	233.541	514.128	67.0133	108.674	87.5558	82.7825	55.8569	92.0998	90.1515	45.0352	187.295	374.535	184.651	187.684	415.418	595.264	547.629	498.2
LOC128672414	ALiX	ALG-2 interacting protein X	ALiX	ALG-2 interacting protein X	98.0112	69.8996	98.0112	232.815	354.266	94.8692	62.3141	114.585	120.276	69.6126	71.4962	53.1486	85.3409	269.174	179.604	228.298	254.184	361.271	333.474	341.074	381.246
LOC128670684	twf	twinfilin	twf	twinfilin	78.1847	119.815	119.815	232.758	529.7	83.4461	71.6298	51.9952	105.668	115.028	120.349	116.843	127.04	241.613	153.541	258.107	277.773	645.117	392.968	566.452	514.263
LOC128676153	Ptpmeg2	Protein tyrosine phosphatase Meg2	Ptpmeg2	Protein tyrosine phosphatase Meg2	44.7126	47.4999	47.4999	232.707	77.0498	44.0836	39.3304	47.3354	48.101	38.3351	52.1158	50.7634	48.7853	211.32	258.389	241.049	220.069	60.5877	96.844	71.3663	79.4012
LOC128677488	LOC128677488	uncharacterized LOC128677488	Fpps	Farnesyl pyrophosphate synthase	72.8291	70.3447	72.8291	232.162	45.0252	66.1607	27.8887	47.9606	149.306	51.9251	14.25	64.7178	150.486	300.706	278.823	181.757	167.362	36.9428	55.124	45.8435	42.1904
LOC128675360	PRL-1	PRL-1 phosphatase	PRL-1	PRL-1 phosphatase	243.61	297.921	297.921	231.626	408.142	220.315	212.764	309.937	231.426	304.866	282.147	303.852	300.82	203.539	265.357	209.341	248.268	440.158	382.097	424.32	385.992
LOC128670531	Sec61alpha	Sec61 alpha subunit	Sec61alpha	Sec61 alpha subunit	1430.27	2839.8	2839.8	231.336	378.715	842.158	966.982	2619.21	1292.75	2314.35	2288.37	4556.32	2200.18	158.913	314.398	230.706	221.327	344.669	413.79	338.9	417.5
LOC128677284	Stt3B	Catalytic subunit 3B of the oligosaccharyltransferase complex	Stt3B	Catalytic subunit 3B of the oligosaccharyltransferase complex	336.76	85.8961	336.76	230.909	266.069	349.488	384.746	233.975	378.832	63.0072	117.148	103.884	59.5457	187.392	257.994	227.931	250.318	241.51	253.489	264.438	304.84
LOC128679800	NANS	N-acetylneuraminic acid synthase	Nans	N-acetylneuraminic acid synthase	13.8339	21.764	21.764	230.785	171.965	15.2779	9.72778	10.5226	19.8075	31.4046	16.4487	15.5611	23.6418	291.647	160.212	203.458	267.823	156.723	195.277	185.628	150.232
LOC128678744	Vps2	Vacuolar protein sorting 2	Vps2	Vacuolar protein sorting 2	167.145	177.021	177.021	230.314	292.622	189.539	145.547	109.161	224.335	182.363	157.946	137.397	230.378	250.262	198.87	195.785	276.34	255.786	307.351	281.928	325.424
LOC128673383	eIF3b	eukaryotic translation initiation factor 3 subunit b	eIF3b	eukaryotic translation initiation factor 3 subunit b	168.571	267.154	267.154	230.27	383.096	142.293	156.533	209.078	166.38	232.394	285.25	333.207	217.764	215.35	203.703	228.366	273.662	380.582	335.741	412.582	403.48
LOC128673227	Fitm	Fat storage inducing transmembrane protein	Fitm	Fat storage inducing transmembrane protein	11.7781	17.0022	17.0022	230.039	128.466	15.6269	12.0407	3.54112	15.9036	17.9853	17.386	15.6613	16.9762	247.201	201.77	229.079	242.108	150.251	112.032	140.212	111.371
LOC128669825	Hr39	Hormone receptor-like in 39	Hr39	Hormone receptor-like in 39	36.6095	67.729	67.729	229.574	205.301	55.3864	32.5275	9.94116	48.5828	99.4446	45.1868	66.1838	60.1007	335.668	135.533	203.005	244.089	239.629	154.863	220.042	206.67
LOC128680705	ReepB	Receptor expression enhancing protein B	ReepB	Receptor expression enhancing protein B	135.638	196.467	196.467	229.388	216.903	137.599	139.213	115.37	150.37	202.053	170.549	247.456	165.812	196.657	249.904	240.252	230.739	209.569	220.616	211.144	226.282
LOC128672753	Pfdn5	Prefoldin 5	Pfdn5	Prefoldin 5	74.1917	131.565	131.565	229.223	539.874	83.3766	102.546	29.3159	81.5278	127.427	135.194	134.229	129.41	228.952	202.431	223.392	262.116	560.262	469.83	553.463	575.941
LOC128671503	RpL24	Ribosomal protein L24	RpL24	Ribosomal protein L24	361.223	736.334	736.334	229.037	420.923	307.516	391.667	445.842	299.866	763.49	640.376	846.768	694.704	261.867	250.488	184.173	219.622	436.066	400.521	459.064	388.043
LOC128672858	Mgtor	Megator	Mgtor	Megator	74.3161	54.266	74.3161	228.761	512.981	75.1475	85.3392	71.3999	65.3776	39.2446	80.3272	52.5382	44.9542	212.474	198.865	210.879	292.827	489.38	479.341	519.279	563.923
LOC128682087	LOC128682087	uncharacterized LOC128682087			10.1915	26.9677	26.9677	228.616	200.582	12.5372	7.83209	6.49943	13.8971	24.3438	24.2504	26.0791	33.1973	194.995	196.64	268.571	254.26	181.754	202.514	193.566	224.492
LOC128682426	Roe1	Roe1	Roe1	Roe1	155.153	185.566	185.566	227.736	424.869	118.652	163.243	178.488	160.228	129.783	212.069	264.202	136.21	212.321	203.895	219.513	275.215	388.676	385.836	462.824	462.142
LOC128679027	LOC128679027	uncharacterized LOC128679027			196.225	246.761	246.761	226.564	114.429	227.906	235.248	67.9067	253.839	250.239	229.137	226.602	281.065	223.992	204.598	221.923	255.742	99.5813	115.824	110.782	131.527
LOC128682575	Prosalpha2	Proteasome alpha2 subunit	Prosalpha2	Proteasome alpha2 subunit	48.4504	47.3663	48.4504	225.325	553.593	33.8333	28.8379	93.3029	37.8273	40.3875	41.4104	68.5781	39.0891	281.586	169.443	221.982	228.287	684.143	503.033	489.642	537.555
LOC128670407	crb	crumbs	crb	crumbs	391.074	435.85	435.85	225.142	333.703	403.189	298.183	396.993	465.933	396.985	412.557	408.612	525.248	171.974	261.985	254.583	212.028	301.706	313.947	315.67	403.487
LOC128683598	IPIP	Inositol phosphatase interacting protein	IPIP	Inositol phosphatase interacting protein	81.1539	93.8383	93.8383	224.987	142.886	84.5547	96.3874	40.2175	103.456	97.5599	97.6586	74.2322	105.902	223.947	215.684	205.052	255.263	120.89	160.741	138.042	151.87
LOC128669387	Capr	Caprin	Capr	Caprin	84.9653	93.1765	93.1765	223.866	387.323	83.1339	100.87	76.949	78.9077	86.0734	131.234	62.6745	92.7237	222.664	194.367	216.25	262.182	323.542	431.803	398.772	395.175
LOC128675030	br	broad	br	broad	22.5406	12.8429	22.5406	223.643	476.912	24.2645	29.8509	7.55594	28.4911	13.6468	19.7997	10.063	7.86202	302.416	91.2128	260.92	240.023	560.274	242.343	549.919	555.114
LOC128682036	LOC128682036	solute carrier family 2, facilitated glucose transporter member 1-like	Glut1	Glucose transporter 1	5.4205	41.1865	41.1865	223.471	148.324	6.48919	4.47984	3.34828	7.36471	34.1485	45.9572	48.9031	35.7372	209.401	256.794	226.507	201.181	176.99	112.183	151.465	152.658
LOC128681122	LOC128681122	uncharacterized LOC128681122			66.0402	68.925	68.925	223.43	38.1143	86.5431	53.0732	34.0004	90.5442	72.8031	51.9954	68.7806	82.1211	241.418	254.743	195.361	202.199	31.2991	34.1602	37.7013	49.2966
LOC128672215	LOC128672215	ankyrin repeat domain-containing protein 17-like	mask	multiple ankyrin repeats single KH domain	182.373	183.714	183.714	223.254	291.859	152	128.659	299.221	149.611	153.604	228.448	180.945	171.857	185.168	184.707	246.914	276.226	261.564	289.65	283.927	332.296
LOC128670581	LOC128670581	akirin-like	akirin	akirin	71.158	108.958	108.958	223.231	395.256	80.8394	84.9093	33.2171	85.6661	114.607	126.179	85.5721	109.472	237.063	162.081	219.696	274.084	416.579	344.867	379.041	440.539
LOC128681047	Kap-alpha3	karyopherin alpha3	Kap-alpha3	karyopherin alpha3	84.2965	94.6107	94.6107	222.765	255.236	82.2355	77.9547	87.4131	89.5826	85.2623	116.755	93.7769	82.6486	222.22	215.936	196.362	256.543	252.609	222.822	273.73	271.784
LOC128676226	RpL9	Ribosomal protein L9	RpL9	Ribosomal protein L9	377.302	991.737	991.737	222.423	480.154	367.141	443.929	350.677	347.459	1057.01	941.037	1019.87	949.027	239.123	249.734	185.631	215.203	493.596	460.393	502.166	464.462
LOC128678988	LOC128678988	venom serine carboxypeptidase-like			43.1683	38.3039	43.1683	221.69	303.558	51.2266	42.386	18.1156	60.9449	40.8166	40.179	37.6072	34.6128	276.029	193.054	183.12	234.555	276.86	322.665	288.528	326.181
LOC128682636	LOC128682636	uncharacterized protein			1.91538	0.386919	1.91538	221.332	5.54037	1.53953	0.999477	1.28839	3.83412	0.178684	0.22159	0.266749	0.880655	249.642	191.98	247.989	195.716	4.3494	7.21865	6.2755	4.31791
LOC128670704	Prosalpha4	Proteasome alpha4 subunit	Prosalpha4	Proteasome alpha4 subunit	13.9574	13.4394	13.9574	221.301	364.6	12.2404	12.5877	13.6489	17.3528	11.7665	11.6391	17.3692	12.9826	270.471	175.874	209.74	229.12	478.845	293.548	320.289	365.717
LOC128675061	Spt6	Spt6	Spt6	Spt6	145.848	135.934	145.848	221.048	297.967	142.619	121.768	182.113	136.892	125.467	180.344	126.625	111.298	202.318	177.613	232.64	271.62	284.092	280.875	309.599	317.3
LOC128671164	Naxd	NAD(P)HX dehydratase	Naxd	NAD(P)HX dehydratase	15.9014	23.2881	23.2881	220.758	85.1823	16.083	15.6618	9.94883	21.912	26.6848	18.6468	20.1861	27.6348	228.859	196.41	209.948	247.816	81.9217	80.4558	80.9741	97.3776
LOC128671948	LOC128671948	uncharacterized LOC128671948			48.8244	38.3313	48.8244	220.36	126.4	56.683	40.1366	27.3866	71.0912	36.9486	34.0387	35.9627	46.3753	243.655	215.4	200.409	221.975	134.803	118.844	136.375	115.58
LOC128680806	LOC128680806	cytochrome P450 6B2-like	Cyp6a2	Cytochrome P450 6a2	0.11708	0.192384	0.192384	218.741	67.6325	0.35451	0	0	0.113809	0.725322	0.0442153	0	0	277.237	176.682	169.667	251.378	69.6003	67.6136	71.9086	61.4075
LOC128683472	EcR	Ecdysone receptor	EcR	Ecdysone receptor	56.1354	57.4067	57.4067	218.545	169.011	81.8141	32.394	41.4323	68.9011	80.1075	43.1199	55.6395	50.7598	283.87	105.485	251.902	232.923	196.961	121.395	185.862	171.824
LOC128681079	Trx2	Thioredoxin 2	Trx2	Thioredoxin 2	127.912	138.692	138.692	217.636	406.657	130.466	121.97	131.915	127.296	146.18	131.129	153.525	123.932	225.283	243.338	188.719	213.203	437.181	398.67	423.829	366.948
LOC128672807	Fdh	Formaldehyde dehydrogenase	Fdh	Formaldehyde dehydrogenase	77.4957	109.072	109.072	216.665	337.108	65.6644	73.7435	95.3267	75.2483	106.181	114.669	122.034	93.4039	210.742	197.278	208.368	250.27	398.186	303.505	337.06	309.681
LOC128683558	LOC128683558	annexin B9-like	AnxB11	Annexin B11	144.976	154.494	154.494	216.17	467.492	143.321	143.239	116.247	177.099	134.213	146.466	174.019	163.277	184.695	175.641	214.027	290.316	456.734	507.193	459.958	446.081
LOC128675202	LOC128675202	NAD kinase-like	Nadk1b	NAD kinase 1b	14.6598	18.9777	18.9777	215.934	58.7776	12.3883	13.985	19.72	12.5459	13.36	20.2828	26.0959	16.1722	213.67	243.874	170.22	235.973	51.1409	58.3492	64.0558	61.5647
LOC128679566	blo	bloated	blo	bloated	75.3926	115.109	115.109	215.622	218.293	62.0295	86.9969	67.4861	85.058	105.666	137.574	112.645	104.549	252.968	150.701	198.096	260.724	243.537	180.331	229.532	219.772
LOC128672769	Tmep	Transmembrane endosomal protein	Tmep	Transmembrane endosomal protein	1139.25	1503.44	1503.44	214.848	348.108	1101.8	1135.62	1111.26	1208.33	1285.87	1718.8	1645.73	1363.37	203.045	194.382	224.615	237.35	338.096	367.885	345.244	341.208
LOC128671220	Ltn1	Listerin E3 ubiquitin protein ligase 1	Ltn1	Listerin E3 ubiquitin protein ligase 1	266.07	243.493	266.07	214.735	301.425	263.563	207.524	310.404	282.788	240.852	305.593	253.52	174.008	219.265	193.399	198.506	247.769	245.634	336.928	313.692	309.444
LOC128679463	Ufd1	Ubiquitin fusion-degradation 1-like	Ufd1	Ubiquitin fusion-degradation 1-like	36.8783	41.9957	41.9957	214.258	254.696	41.7006	33.2251	25.3107	47.2768	44.0527	35.7689	42.5725	45.5886	260.8	130.878	216.994	248.362	305.814	213.814	240.446	258.712
LOC128675506	LOC128675506	uncharacterized protein			10.1298	10.8666	10.8666	214.223	86.4451	9.02249	12.5632	9.76719	9.16642	13.7991	14.4019	6.44958	8.81594	160.811	299.638	241.071	155.371	67.3805	112.894	113.133	52.3725
LOC128671339	LOC128671339	importin subunit alpha-7-like	Kap-alpha1	karyopherin alpha1	169.756	193.268	193.268	213.859	355.871	191.895	157.127	148.72	181.28	208.087	195.234	192.214	177.535	252.623	174.385	210.687	217.743	378.228	363.818	327.66	353.778
LOC128677907	cert	ceramide transfer protein	cert	ceramide transfer protein	905.49	848.593	905.49	213.416	151.723	1021.7	833.863	773.642	992.759	883.075	955.419	827.043	728.833	152.065	243.738	236.574	221.289	125.596	165.073	152.162	164.06
LOC128675393	Snoo	Sno oncogene	Snoo	Sno oncogene	38.1421	64.5242	64.5242	212.782	252.096	39.0251	48.9229	14.9509	49.6694	57.1385	80.1877	61.282	59.4885	183.974	224.864	221.329	220.958	290.508	189.952	264.552	263.371
LOC128670421	ScsbetaA	Succinyl-coenzyme A synthetase beta subunit, ADP-forming	ScsbetaA	Succinyl-coenzyme A synthetase beta subunit, ADP-forming	84.3205	88.3228	88.3228	212.714	174.337	80.2483	84.2168	85.5512	87.2657	87.1997	88.4933	99.5593	78.0387	170.429	290.277	217.969	172.182	185.716	171.155	210.603	129.874
LOC128674553	Khc-73	Kinesin heavy chain 73	Khc-73	Kinesin heavy chain 73	119.141	107.454	119.141	212.479	217.251	114.681	102.888	103.083	155.912	89.3729	111.993	102.048	126.401	210.539	157.631	222.714	259.034	191.445	203.905	227.073	246.58
LOC128676684	RpL36A	Ribosomal protein L36A	RpL36A	Ribosomal protein L36A	352.356	839.481	839.481	211.9	392.447	299.966	361.007	434.531	313.919	854.671	746.425	979.571	777.258	228.811	225.752	182.599	210.439	379.954	375.81	416.227	397.798
LOC128669119	LOC128669119	neurogenic protein mastermind-like	mam	mastermind	19.2193	34.5648	34.5648	211.825	94.0306	16.519	16.7214	24.3781	19.2588	30.598	36.9263	38.8997	31.8353	210.667	232.448	222.186	182.001	74.0839	98.5924	104.059	99.387
LOC128681239	Fib	Fibrillarin	Fib	Fibrillarin	34.8239	189.595	189.595	211.803	633.523	10.1211	54.7832	49.1286	25.2626	68.7174	339.618	259.121	90.9221	90.6562	100.529	215.009	441.018	553.889	476.585	785.726	717.89
LOC128675268	LOC128675268	heat shock protein 60A-like	Hsp60A	Heat shock protein 60A	22.2004	56.5633	56.5633	211.143	597.702	10.199	31.813	35.4324	11.3574	19.2285	101.9	81.2723	23.8523	183.567	234.667	170.196	256.143	644.382	508.892	694.424	543.11
LOC128677614	blw	bellwether	blw	bellwether	183.848	168.772	183.848	209.469	352.422	124.903	101.957	398.651	109.879	147.394	161.729	243.161	122.804	179.918	255.181	207.578	195.198	336.521	367.509	388.619	317.037
LOC128681149	Ars2	Arsenic resistance protein 2	Ars2	Arsenic resistance protein 2	100.788	120.448	120.448	208.544	346.42	112.972	77.3718	130.667	82.1403	117.005	152.804	135.423	76.56	241.838	176.931	185.291	230.118	333.369	391.241	334.445	326.625
LOC128682560	LOC128682560	dihydrolipoyllysine-residue succinyltransferase component of 2-oxoglutarate dehydrogenase complex, mitochondrial-like	Dlst	Dihydrolipoamide S-succinyltransferase	111.959	144.713	144.713	208.504	393.163	88.8476	98.703	163.195	97.0897	121.766	153.896	177.429	125.762	170.162	257.55	200.652	205.651	366.191	439.399	433.694	333.367
LOC128681673	Hydr1	alpha/beta hydrolase 1	Hydr1	alpha/beta hydrolase 1	180.834	120.842	180.834	208.4	320.754	191.328	159.35	142.596	230.065	116.966	149.066	105.006	112.329	209.272	210.393	211.74	202.194	283.062	398.001	303.832	298.121
LOC128672131	Ip259	Intronic Protein 259	Ip259	Intronic Protein 259	170.541	346.416	346.416	207.504	317.671	173.09	208.077	155.094	145.903	353.853	379.09	348.469	304.252	216.185	221.785	176.072	215.975	325.321	323.035	339.712	282.615
LOC128673932	LOC128673932	uncharacterized protein			52.407	99.68	99.68	207.476	215.288	66.1107	54.42	16.9834	72.1137	95.5248	106.613	86.6839	109.898	180.07	189.209	200.8	259.823	212.811	194.52	215.254	238.566
LOC128675822	LOC128675822	polyubiquitin-C	Ubi-p63E	Ubiquitin-63E	150.576	206.841	206.841	206.687	433.902	136.308	144.22	110.686	211.09	196.193	174.225	222.992	233.956	281.282	203.615	189.06	152.789	527.133	314.936	421.77	471.77
LOC128682009	LOC128682009	uncharacterized LOC128682009			48.9211	70.8391	70.8391	206.369	354.7	37.2388	65.3541	24.9089	68.1823	69.3459	73.8911	74.0642	66.0552	192.254	165.641	181.332	286.251	355.044	319.211	385.006	359.536
LOC128676641	Dscam1	Down syndrome cell adhesion molecule 1	Dscam1	Down syndrome cell adhesion molecule 1	2.04748	1.96363	2.04748	205.585	201.073	3.79405	0.998563	0.78021	2.61709	2.00393	1.45173	2.39739	2.00147	126.363	246.339	166.489	283.146	167.281	223.433	210.897	202.68
LOC128682559	LOC128682559	GILT-like protein 1	GILT1	Gamma-interferon-inducible lysosomal thiol reductase 1	52.2988	82.6923	82.6923	205.178	1703.57	70.3233	38.852	46.8462	53.1735	153.613	79.5773	37.8905	59.6883	171.23	209.652	218.051	221.779	1559.41	1799.39	1471.39	1984.08
LOC128679266	LOC128679266	apyrase-like			2160.7	2220.64	2220.64	205.123	59.2302	2566.24	1940.26	1553.23	2583.07	2547.91	2077.34	1613.53	2643.79	173.883	161.602	204.381	280.625	41.2497	101.681	53.1208	40.869
LOC128679990	LOC128679990	lipase 1-like			0.30824	0.0187567	0.30824	204.496	2.81828	0.385538	0.225265	0.0651877	0.556967	0	0.0144256	0.02596	0.0346415	239.075	166.994	172.521	239.394	3.07796	2.27597	0.751012	5.16817
LOC128680461	LOC128680461	uncharacterized protein			0.108629	0.340753	0.340753	204.028	2.26496	0.126514	0.308002	0	0	0.824231	0.317846	0.170241	0.0506944	138.844	166.281	369.504	141.483	2.97658	3.07999	1.17704	1.82621
LOC128682300	LOC128682300	UPF0547 protein C16orf87 homolog			95.5407	106.437	106.437	203.985	199.221	101.99	105.09	62.9196	112.164	108.224	97.9977	106.864	112.661	236.462	143.728	183.829	251.921	189.533	186.647	179.838	240.865
LOC128670089	Txl	Thioredoxin-like	Txl	Thioredoxin-like	26.3027	36.7482	36.7482	203.844	307.147	30.4591	30.0158	16.4254	28.3106	38.3143	33.5189	37.924	37.2356	247.795	151.545	198.145	217.891	403.534	239.327	296.567	289.158
LOC128680728	Rpn8	Regulatory particle non-ATPase 8	Rpn8	Regulatory particle non-ATPase 8	33.8165	39.806	39.806	203.727	472.484	33.0396	30.8192	29.6212	41.7858	38.8859	37.5267	41.361	41.4504	253.797	137.202	208.432	215.477	620.601	366.535	426.043	476.757
LOC128683852	LOC128683852	thioester-containing protein 1 allele S3-like	Tep3	Thioester-containing protein 3	184.185	233.202	233.202	203.203	324.738	161.791	91.3613	262.122	221.465	204.245	187.171	249.276	292.117	189.758	261.268	195.871	165.916	312.639	367.021	316.036	303.254
LOC135309890	LOC135309890	trichohyalin-like			122.806	313.728	313.728	202.944	193.302	176.638	86.0634	41.4743	187.047	331.239	263.595	207.288	452.787	242.356	206.263	167.928	195.23	251.726	184.386	158.606	178.491
LOC128679352	LOC128679352	alpha-tocopherol transfer protein-like			9.95785	24.5122	24.5122	202.808	1506.88	5.44876	0	16.8903	17.4923	9.04063	30.8527	47.636	10.5194	173.157	181.018	217.894	239.165	1461.06	1372.79	1986.03	1207.67
LOC128677149	Rpt2	Regulatory particle triple-A ATPase 2	Rpt2	Regulatory particle triple-A ATPase 2	34.2236	40.3037	40.3037	202.803	436.91	37.2692	29.4402	25.8397	44.3451	43.2946	30.9971	41.8563	45.0669	244.309	126.352	205.569	234.984	570.06	332.227	392.77	452.582
LOC128679401	spdi	split discs	spdi	split discs	1326.83	1351.31	1351.31	202.729	231.228	1486.93	1489.28	689.052	1642.04	1432.65	1609.53	1122.86	1240.2	166.992	217.876	145.017	281.031	216.019	207.643	222.648	278.601
LOC128680809	Vha44	Vacuolar H[+] ATPase 44kD subunit	Vha44	Vacuolar H[+] ATPase 44kD subunit	188.099	149.666	188.099	202.06	249.007	185.689	177.752	189.486	199.468	147.613	137.419	163.683	149.95	188.911	225.154	207.577	186.598	207.439	290.574	287.669	210.344
LOC128672862	LOC128672862	uncharacterized protein DDB_G0286299-like			604.963	1131.99	1131.99	201.914	126.833	563.508	608.722	551.922	695.699	1055.19	980.255	1660.33	832.187	210.331	180.728	216.257	200.338	130.336	130.167	116.903	129.925
LOC128677520	LOC128677520	uncharacterized protein			123.746	233.751	233.751	201.083	324.606	103.089	147.178	132.4	112.318	190.679	299.126	261.417	183.784	191.885	156.032	200.53	255.887	310.788	328.813	338.8	320.021
LOC128677082	Wdr37	WD repeat domain 37	Wdr37	WD repeat domain 37	33.6688	43.6447	43.6447	200.766	59.1264	39.8118	40.5156	9.09659	45.2514	48.8712	47.0171	38.0017	40.6886	217.081	142.986	232.963	210.032	62.5781	46.8407	66.5643	60.5224
LOC128671071	LOC128671071	patronin-like	Patronin	Patronin	100.74	101.426	101.426	200.653	619.055	93.8657	72.6995	101.319	135.076	95.3927	105.68	93.6932	110.936	200.793	186.684	198.344	216.792	615.586	613.735	598.366	648.535
LOC128683544	LOC128683544	carnitine O-acetyltransferase-like	CRAT	Carnitine O-Acetyl-Transferase	8.13111	10.8674	10.8674	200.345	215.94	5.58101	10.5759	7.65121	8.71632	10.2349	10.9499	14.6127	7.67211	175.324	215.026	207.889	203.143	202.844	208.153	213.397	239.367
LOC128676010	LOC128676010	heterogeneous nuclear ribonucleoprotein M-like	rump	rumpelstiltskin	123.675	154.947	154.947	200.309	415.025	116.597	110.597	125.243	142.262	140.829	142.856	162.295	173.811	223.012	162.013	188.704	227.507	374.081	379.54	426.594	479.885
LOC128675839	Scamp	scamp	Scamp	Scamp	363.091	360.989	363.091	200.235	329.411	374.857	307.689	298.732	471.088	363.032	344.397	347.611	388.914	198.947	134.646	207.586	259.759	330.731	282.686	314.999	389.228
LOC128683609	LOC128683609	uncharacterized protein			58.1021	264.519	264.519	200.119	429.509	41.464	97.115	40.8734	52.9559	225.841	360.988	256.741	214.508	176.834	206.751	179.901	236.991	398.851	436.574	457.051	425.558
LOC128674903	LOC128674903	high mobility group protein D-like	HmgZ	HMG protein Z	36.6621	82.7431	82.7431	200.066	342.6	30.659	36.413	29.3592	50.2173	79.8637	73.7144	93.8937	83.5008	238.191	159.913	182.468	219.693	266.997	337.023	373.55	392.832
LOC128675140	mts	microtubule star	mts	microtubule star	119.115	238.949	238.949	199.947	206.187	133.518	82.2644	99.4292	161.249	275.155	164.269	212.719	303.653	188.48	140.752	234.265	236.292	172.078	211.109	208.774	232.789
LOC128677754	eIF3e	eukaryotic translation initiation factor 3 subunit e	eIF3e	eukaryotic translation initiation factor 3 subunit e	154.809	336.73	336.73	199.845	446.032	110.489	163.468	205.499	139.779	303.68	346.967	431.987	264.285	191.251	196.548	169.34	242.239	431.908	408.437	470.977	472.807
LOC128680062	Lpin	Lipin	Lpin	Lipin	206.659	164.236	206.659	199.763	323.059	171.224	142.382	154.038	358.993	118.309	91.8703	160.228	286.535	145.531	170.011	214.554	268.957	359.962	251.244	330.655	350.376
LOC128683478	LOC128683478	uncharacterized protein			138.641	154.477	154.477	199.375	145.916	141.41	180.754	69.802	162.597	167.008	160.749	134.742	155.409	172.303	183.838	203.764	237.596	121.721	153.238	148.062	160.643
LOC128679584	dnr1	defense repressor 1	dnr1	defense repressor 1	150.061	212.47	212.47	199.072	184.532	155.697	126.641	96.3841	221.522	207.943	137.996	186.245	317.697	197.204	152.676	175.074	271.332	193.657	129.876	172.786	241.808
LOC128675809	RpL36	Ribosomal protein L36	RpL36	Ribosomal protein L36	393.333	707.121	707.121	198.825	397.41	323.629	408.579	522.618	318.506	734.599	653.464	791.885	648.537	228.671	215.872	164.737	186.018	395.899	391.283	418.593	383.863
LOC128673743	LOC128673743	actin-5C	Act5C	Actin 5C	279.939	200.311	279.939	198.753	601.647	357.598	170.883	261.8	329.472	195.328	130.885	224.603	250.429	161.282	103.712	236.159	293.86	570.229	553.422	607.679	675.258
LOC128670308	Cul3	Cullin 3	Cul3	Cullin 3	94.6317	109.728	109.728	197.625	258.285	78.327	76.2055	133.29	90.7044	101.205	110.303	106.997	120.406	222.441	162.842	178.395	226.823	262.152	235.67	249.935	285.384
LOC128674424	Sou	Souji	Sou	Souji	80.9056	82.4335	82.4335	196.013	520.63	80.0771	69.9901	83.7902	89.7651	87.7852	75.9138	72.5316	93.5034	238.565	136.463	174.655	234.369	571.385	463.899	445.69	601.545
LOC128669164	LOC128669164	uncharacterized protein			46.8323	2.05331	46.8323	195.943	908.012	53.0421	45.4735	25.1824	63.6313	1.67377	3.85719	1.20565	1.47665	174.471	263.383	162.675	183.243	1042.8	970.587	880.987	737.674
LOC128677304	Nup188	Nucleoporin 188kDa	Nup188	Nucleoporin 188kDa	110.969	120.251	120.251	195.417	655.693	92.0436	115.776	100.974	135.081	83.9909	183.252	129.754	84.007	154.008	161.116	187.89	278.654	562.539	553.983	750.257	755.996
LOC128681681	Rpn9	Regulatory particle non-ATPase 9	Rpn9	Regulatory particle non-ATPase 9	26.3382	28.3844	28.3844	194.885	464.644	26.4042	22.2843	28.3281	28.3361	26.9655	27.8333	32.2712	26.4674	245.922	118.781	193.783	221.051	607.684	379.866	423.774	447.252
LOC128680314	CtBP	C-terminal Binding Protein	CtBP	C-terminal Binding Protein	87.3278	149.267	149.267	194.525	335.637	77.4443	100.213	76.3912	95.2631	129.907	176.805	138.364	151.991	185.976	147.595	200.05	244.48	299.059	304.59	343.799	395.099
LOC128672457	LOC128672457	heterogeneous nuclear ribonucleoprotein A1, A2/B1 homolog	Hrb87F	Heterogeneous nuclear ribonucleoprotein at 87F	73.2954	88.9881	88.9881	194.207	160.552	75.8059	77.2226	63.0908	77.0624	87.3892	88.5537	99.7541	80.2553	183.615	193.185	181.786	218.241	150.86	163.21	157.228	170.911
LOC128679849	Prosbeta5	Proteasome beta5 subunit	Prosbeta5	Proteasome beta5 subunit	31.0178	27.903	31.0178	194.167	433.893	27.866	22.0346	46.5276	27.6429	26.4588	25.2719	36.4394	23.442	258.404	148.535	174.841	194.886	549.869	373.156	384.429	428.118
LOC128670030	Gasp	gasp	Gasp	Gasp	0.668126	1.97049	1.97049	194.074	922.582	0.550152	0.267872	0	1.85448	1.68654	2.41141	1.94365	1.84036	124.42	162.579	127.891	361.406	747.322	815.615	631.887	1495.5
LOC128674143	LOC128674143	lipase 3-like	Lip4	Lipase 4	0.0142444	0.0935694	0.0935694	193.94	2.20143	0.0569775	0	0	0	0.0654044	0	0.172584	0.136289	140.865	302.131	122.349	210.416	2.18404	2.38614	2.40202	1.83351
LOC128670231	mtd	mustard	mtd	mustard	1224.5	1912.89	1912.89	193.513	399.781	929.211	1145.2	1573.93	1249.65	1809.87	1931.49	1884.84	2025.34	109.867	326.901	145.304	191.982	345.911	524.194	394.339	334.68
LOC128676386	LOC128676386	fatty acid synthase-like	FASN1	Fatty acid synthase 1	0.44386	0.28583	0.44386	193.264	0.168572	0.363788	0.163505	0.520469	0.727678	0.300252	0.204393	0.27307	0.365604	164.056	310.254	115.076	183.67	0.118362	0.169434	0.211535	0.174955
LOC128677987	LOC128677987	transmembrane protein adipocyte-associated 1 homolog			73.7694	63.8919	73.7694	192.957	103.375	78.8193	86.6515	39.811	89.7956	52.9246	75.8915	63.8971	62.8544	182.393	182.882	193.128	213.423	99.7146	105.982	105.131	102.672
LOC128679930	RpS7	Ribosomal protein S7	RpS7	Ribosomal protein S7	276.724	630.806	630.806	192.856	416.33	263.927	327.596	290.14	225.233	665.008	611.103	683.898	563.215	203.192	209.587	163.429	195.217	420.518	398.986	445.459	400.358
LOC128675424	RpS26	Ribosomal protein S26	RpS26	Ribosomal protein S26	375.837	776.074	776.074	192.553	344.587	289.656	334.461	602.981	276.249	816.771	743.056	817.382	727.088	191.109	216.252	162.16	200.69	330.567	362.186	341.945	343.649
LOC128675068	aay	astray	aay	astray	1.48197	2.13554	2.13554	192.436	7.36761	1.34713	1.73205	0.943131	1.90558	3.2431	2.0369	1.4588	1.80337	173.978	255.976	202.178	137.61	5.57551	10.1213	8.23104	5.5426
LOC128681450	CCT5	Chaperonin containing TCP1 subunit 5	CCT5	Chaperonin containing TCP1 subunit 5	54.8282	105.583	105.583	192.391	612.394	31.0067	51.2555	90.9193	46.1312	77.0697	135.589	132.948	76.7259	150.112	174.264	181.194	263.994	563.786	553.058	635.092	697.639
LOC128677135	LOC128677135	juvenile hormone esterase-like			4.68361	2.13329	4.68361	192.189	239.754	7.32715	4.24718	1.67152	5.48861	4.50283	2.66394	0.704074	0.662318	193.116	140.046	163.206	272.387	244.612	214.455	310.787	189.162
LOC128673160	l(1)G0320	lethal (1) G0320	l(1)G0320	lethal (1) G0320	1251	2531.1	2531.1	192.041	320.161	780.807	926.041	2026.73	1270.43	2069.12	1967.08	4096.05	1992.16	142.017	228.05	207.384	190.711	297.044	314.033	306.346	363.222
LOC128682900	Mi-2	Mi-2	Mi-2	Mi-2	79.746	84.9365	84.9365	191.609	285.312	70.4498	62.4651	84.0578	102.011	67.8127	87.9723	77.2653	106.696	194.705	161.023	182.854	227.856	263.375	281.519	287.91	308.444
LOC128673209	LOC128673209	uncharacterized LOC128673209	Svil	Supervillin	113.676	189.328	189.328	191.446	351	148.301	124.332	57.8441	124.226	219.2	193.657	161.284	183.173	186.365	229.73	185.464	164.224	366.338	395.938	370.348	271.376
LOC128673998	LOC128673998	V-type proton ATPase catalytic subunit A	Vha68-2	Vacuolar H[+] ATPase 68 kDa subunit 2	226.211	123.855	226.211	191.298	283.751	194.91	178.393	337.138	194.402	118.291	123.095	121.054	132.982	175.115	208.161	197.897	184.018	241.695	353.811	289.198	250.299
LOC128674132	LOC128674132	deoxyribonuclease-2-alpha-like	DNaseII	Deoxyribonuclease II	20.643	7.44992	20.643	190.918	96.4344	14.2697	2.86644	5.40976	60.0261	6.47536	1.91302	4.77866	16.6326	169.484	103.258	224.591	266.338	90.8392	93.4055	86.9567	114.536
LOC135309759	Cobatoxin-1	Cobatoxin-1			0.223164	0.359457	0.359457	190.431	23.4063	0.207686	0.444943	0	0.240026	0.127148	0.174133	0.349258	0.787289	198.215	138.455	147.465	277.59	29.6037	17.7515	18.7427	27.5273
LOC128678132	UGP	UDP-glucose pyrophosphorylase	Ugp	UDP-glucose pyrophosphorylase	121.56	150.749	150.749	190.246	155.101	120.07	118.555	100.155	147.458	135.455	150.079	164.84	152.623	175.516	213.329	186.095	186.044	164.862	147.749	163.248	144.543
LOC128669191	LOC128669191	uncharacterized protein			54.5757	61.5326	61.5326	190.186	184.202	67.2579	56.274	17.4956	77.2752	58.6784	56.3353	61.3528	69.764	212.812	146.028	170.233	231.673	166.163	165.829	212.933	191.883
LOC128676899	Ada2b	transcriptional Adaptor 2b	Ada2b	transcriptional Adaptor 2b	96.8992	174.771	174.771	189.968	177.755	104.241	93.4965	59.5237	130.336	165.506	199.082	157.551	176.946	168.959	162.782	213.118	215.013	129.202	171.628	196.064	214.128
LOC128683840	IP3K1	Inositol 1,4,5-triphosphate kinase 1	IP3K1	Inositol 1,4,5-triphosphate kinase 1	83.5442	61.2041	83.5442	189.298	35.4239	84.4363	70.4913	122.472	56.7776	73.2034	58.523	71.6783	41.4117	212.713	243.552	97.472	203.455	34.4399	38.0844	37.2865	31.8847
LOC128674534	LOC128674534	uncharacterized protein			35.3719	43.9116	43.9116	188.727	372.96	28.2732	54.9206	28.054	30.2396	26.927	70.7749	53.0568	24.8874	146.841	242.398	155.26	210.412	359.194	353.186	369.561	409.898
LOC128672267	GCS2beta	Glucosidase 2 beta subunit	GCS2beta	Glucosidase 2 beta subunit	43.6961	61.998	61.998	188.725	177.375	30.617	52.75	40.9277	50.4896	38.742	66.7388	92.6936	49.8177	193.825	173.517	187.659	199.899	178.525	154.35	181.887	194.739
LOC128676838	LOC128676838	ATP-binding cassette sub-family G member 1-like			69.0422	43.8751	69.0422	187.963	78.7498	72.3982	46.8219	75.5812	81.3675	40.0347	34.1309	40.18	61.1549	137.949	196.503	187.646	229.755	75.3533	79.6741	68.2813	91.6904
LOC128671990	ATPsynO	ATP synthase, oligomycin sensitivity conferring protein	ATPsynO	ATP synthase, oligomycin sensitivity conferring protein	57.3933	84.5393	84.5393	187.707	329.32	54.9414	67.4763	48.9408	58.2149	79.6557	68.6082	109.486	80.4071	219.051	195.362	163.885	172.528	381.861	280.238	386.597	268.583
LOC128682871	LOC128682871	vesicle-associated membrane protein-associated protein A-like	Vap33	VAMP-associated protein 33kDa	29.0631	35.7406	35.7406	187.456	119.6	31.6483	30.918	11.9143	41.7716	34.6736	34.7625	46.2473	27.2789	177.464	184.493	201.352	186.515	122.761	116.694	125.464	113.48
LOC128679588	Vha13	Vacuolar H[+] ATPase 13kD subunit	Vha13	Vacuolar H[+] ATPase 13kD subunit	157.132	187.248	187.248	187.429	245.495	158.349	144.594	170.967	154.617	196.108	152.256	217.76	182.87	192.017	193.67	183.192	180.837	223.599	265.979	277.345	215.056
LOC128677329	LOC128677329	uncharacterized protein			733.284	950.901	950.901	186.823	954.847	729.783	671.611	782.747	748.996	799.689	1230.34	861.199	912.374	155.063	165.716	264.857	161.658	995.539	1046.48	725.937	1051.43
LOC128669603	Ptp10D	Protein tyrosine phosphatase 10D	Ptp10D	Protein tyrosine phosphatase 10D	235.459	255.578	255.578	186.069	134.571	212.461	176.973	343.026	209.377	235.026	281.589	232.779	272.918	180.39	162.636	189.941	211.31	120.925	145.615	115.824	155.919
LOC128679462	Chc	Clathrin heavy chain	Chc	Clathrin heavy chain	172.933	199.185	199.185	185.926	240.251	159.288	127.385	208.188	196.869	198.265	176.743	222.015	199.718	199.052	153.013	179.255	212.383	261.761	187.049	222.901	289.294
LOC128676387	toc	toucan	toc	toucan	49.9162	65.3911	65.3911	185.813	47.0427	44.3957	62.1401	43.6245	49.5046	66.7219	74.1512	60.8669	59.8245	199.799	222.289	156.788	164.377	39.8758	56.5362	46.6489	45.1097
LOC128680217	LOC128680217	ankyrin-3-like	Ank2	Ankyrin 2	42.1777	51.0613	51.0613	185.75	471.853	40.191	40.8933	27.1454	60.4811	39.6844	76.3496	40.8877	47.3234	128.94	335.671	131.244	147.143	482.126	571.389	433.366	400.53
LOC128675331	LOC128675331	uncharacterized protein	oya	oya	80.6332	155.238	155.238	185.624	372.832	56.5123	118.531	53.2888	94.2005	95.62	207.272	201.194	116.865	148.174	169.095	197.544	227.684	374.174	331.749	449.434	335.971
LOC128676671	me31B	maternal expression at 31B	me31B	maternal expression at 31B	220.346	288.905	288.905	184.914	277.661	248.633	251.962	124.477	256.31	301.526	297.841	290.131	266.124	155.196	140.641	197.899	245.919	254.967	258.08	300.221	297.377
LOC128672368	scrib	scribble	scrib	scribble	105.83	181.074	181.074	184.875	196.195	117.984	65.1928	97.803	142.34	176.968	180.196	147.97	219.161	196.726	177.285	171.06	194.429	184.505	216.272	177.614	206.389
LOC128672237	LOC128672237	glutathione S-transferase-like	GstS1	Glutathione S transferase S1	30.7078	166.636	166.636	184.752	173.1	63.2963	42.0263	5.27006	12.2383	522.701	126.053	11.493	6.2984	196.579	165.031	64.5244	312.875	62.5894	555.417	48.6906	25.7031
LOC128677912	Sps1	Selenophosphate synthetase 1	Sps1	Selenophosphate synthetase 1	22.2162	25.6971	25.6971	184.639	350.292	12.5127	35.9692	22.8859	17.4971	17.3811	48.5438	25.013	11.8506	173.618	181.135	168.664	215.138	313.765	332.548	376.317	378.539
LOC128674703	LOC128674703	lipase 1-like			0.508776	0.438394	0.508776	184.62	0.795152	0	0.558936	0.646985	0.829182	0.146845	0.143173	0.643522	0.820036	82.2126	473.231	80.0642	102.973	0.606927	0.868806	1.00125	0.703621
LOC128672250	LOC128672250	uncharacterized LOC128672250			16.4771	20.9045	20.9045	184.613	88.0993	15.1696	21.1993	7.24506	22.2943	20.8783	25.412	12.1278	25.1997	203.178	223.343	138.487	173.445	91.5832	101.416	86.891	72.5074
LOC128674188	fne	found in neurons	fne	found in neurons	59.9426	88.688	88.688	184.57	189.892	66.4423	65.5726	46.3474	61.4079	82.5468	125.902	72.9708	73.3325	209.059	125.913	202.311	200.995	197.501	148.04	205.258	208.768
LOC128669872	LOC128669872	uncharacterized protein			162.315	196.624	196.624	184.528	153.217	164.573	199.37	97.759	187.557	209.846	209.865	196.82	169.966	181.051	161.693	191.32	204.049	140.52	155.179	155.19	161.98
LOC128673417	step	steppke	step	steppke	34.4705	33.5712	34.4705	184.427	108.145	45.9017	29.1834	13.5402	49.2568	32.0928	30.5666	28.7558	42.8695	191.82	180.822	191.833	173.233	111.436	98.2644	117.253	105.628
LOC128669686	Srx	Sulfiredoxin	Srx	Sulfiredoxin	11.9314	7.42221	11.9314	183.939	16.2362	11.0404	13.3028	8.73151	14.651	6.51051	5.83429	8.86523	8.47881	263.859	178.175	164.738	128.984	14.9965	19.9205	16.8926	13.1351
LOC128670316	LOC128670316	lipopolysaccharide-induced tumor necrosis factor-alpha factor homolog			6.38797	11.9353	11.9353	183.917	77.8853	4.08927	6.5859	4.12194	10.7548	8.49646	5.29169	15.3439	18.6093	227.64	181.001	147.646	179.382	63.1566	70.8263	78.8798	98.6787
LOC128671799	LOC128671799	eukaryotic translation initiation factor 2 subunit 3-like	Su(var)3-9	Suppressor of variegation 3-9	137.362	165.152	165.152	183.87	403.12	104.58	111.063	241.972	91.8337	134.743	182.611	208.751	134.501	178.43	151.837	171.001	234.21	409.217	347.151	424.736	431.376
LOC128676006	Upf1	Upf1 RNA helicase	Upf1	Upf1 RNA helicase	102.409	128.815	128.815	183.396	186.563	84.2537	91.4926	138.219	95.6716	112.787	162.246	130.39	109.837	164.165	146.402	182.998	240.017	173.403	185.535	191.618	195.694
LOC128682423	LOC128682423	sorting nexin-7-like	SH3PX1	SH3 and PX domain containing 1	180.665	246.517	246.517	183.1	241.212	197.613	178.457	113.161	233.428	253.741	233.628	227.257	271.442	178.29	170.773	174.314	209.022	214.989	254.809	229.816	265.235
LOC128675980	LOC128675980	sorbitol dehydrogenase-like	Sodh2	Sorbitol dehydrogenase 2	3.97172	2.02119	3.97172	182.759	14.3643	2.494	1.44408	8.83273	3.11607	1.76943	0.884299	4.01226	1.41878	180.545	82.184	290.939	177.367	13.1861	15.5087	16.6774	12.0849
LOC128670295	LOC128670295	protein lifeguard 4-like	Nmda1	N-methyl-D-aspartate receptor-associated protein	393.575	348.666	393.575	182.686	129.474	417.503	446.809	283.893	426.093	361.428	341.75	363.106	328.38	184.32	195.862	164.511	186.05	115.765	156.386	120.754	124.991
LOC128683124	LOC128683124	CD63 antigen-like	Tsp29Fa	Tetraspanin 29Fa	8.71072	12.7122	12.7122	182.456	5.24283	5.79172	16.3359	6.35945	6.35581	9.9478	19.7124	12.0701	9.11858	150.263	185.468	181.892	212.202	3.22075	7.27659	5.50114	4.97283
LOC128677220	hth	homothorax	hth	homothorax	24.5444	14.4335	24.5444	181.921	134.507	24.8549	18.6834	23.4346	31.2046	12.495	15.5207	15.3293	14.389	158.423	139.488	218.806	210.966	118.686	108.582	135.517	175.241
LOC128681069	LOC128681069	protein amalgam-like	klg	klingon	41.377	46.3486	46.3486	181.827	94.3326	49.6786	40.5696	15.2342	60.0258	45.1734	53.7708	30.9194	55.5306	127.926	154.592	175.811	268.978	78.666	86.3127	88.9445	123.407
LOC128672554	eIF4B	eukaryotic translation initiation factor 4B	eIF4B	eukaryotic translation initiation factor 4B	111.39	139.159	139.159	181.607	235.42	69.6627	90.6219	203.297	81.9789	102.385	179.814	174.02	100.42	167.554	134.262	200.811	223.801	253.857	188.517	238.183	261.122
LOC128675534	LOC128675534	arylphorin-like	Lsp2	Larval serum protein 2	26.6477	143.843	143.843	181.531	467.206	57.7051	28.9426	6.28162	13.6616	486.979	64.8317	15.0622	8.49996	200.669	200.294	64.0027	261.16	96.783	1185.98	80.6875	505.371
LOC128671579	Sam-S	S-adenosylmethionine Synthetase	Sams	S-adenosylmethionine synthetase	177.87	192.276	192.276	181.451	543.148	203.669	225.159	137.904	144.75	206.892	272.906	160.337	128.969	161.312	219.756	134.541	210.193	430.252	675.775	534.13	532.436
LOC128680915	Prosalpha5	Proteasome alpha5 subunit	Prosalpha5	Proteasome alpha5 subunit	26.8534	30.0144	30.0144	181.226	428.673	23.7669	19.7148	32.0431	31.8889	21.058	24.3478	49.3566	25.2952	220.427	140.944	175.709	187.823	532.021	369.874	397.449	415.349
LOC128675229	LOC128675229	uncharacterized protein DDB_G0287625-like			73.4683	260.067	260.067	181.099	533.531	76.4512	90.8485	32.0903	94.4833	259.659	324.778	217.35	238.483	158.689	125.629	213.794	226.283	580.022	413.527	575.892	564.683
LOC128678116	Cortactin	cortactin	Cortactin	Cortactin	155.769	108.666	155.769	180.882	485.323	155.316	141.235	89.9009	236.625	98.7162	151.116	80.2811	104.551	151.377	167.321	141.651	263.177	421.745	480.711	492.316	546.52
LOC128676796	Msp300	Muscle-specific protein 300 kDa	Msp300	Muscle-specific protein 300 kDa	127.146	118.807	127.146	180.26	752.197	150.381	84.8818	107.046	166.275	127.298	109.263	108.536	130.131	176.032	211.478	164.935	168.595	802.414	815.563	783.487	607.325
LOC128679711	LOC128679711	KH domain-containing, RNA-binding, signal transduction-associated protein 2-like	qkr54B	quaking related 54B	27.3994	23.201	27.3994	180.153	291	23.5389	36.6687	21.2746	28.1155	18.526	32.2443	21.6768	20.357	194.454	132.886	176.491	216.779	255.686	295.317	291.131	321.865
LOC128678433	kra	krasavietz	kra	krasavietz	85.8154	181.312	181.312	179.797	333.955	68.7115	59.6502	127.599	87.3011	175.028	143.802	222.329	184.087	179.5	158.363	159.288	222.037	342.841	310.98	317.721	364.277
LOC128678734	ArfGAP3	ADP-ribosylation factor GTPase activating protein 3	ArfGAP3	ADP-ribosylation factor GTPase activating protein 3	394.796	596.158	596.158	179.71	203.148	357.038	356.451	455.679	410.014	579.789	598.175	732.689	473.979	159.736	151.605	188.069	219.432	181.574	188.194	212.678	230.148
LOC128677001	Rat1	Rat1 5'-3' exoribonuclease	Rat1	Rat1 5'-3' exoribonuclease	113.466	103.053	113.466	179.694	198.173	121.692	129.286	87.5541	115.332	104.806	134.44	71.727	101.24	181.642	196.688	141.036	199.41	170.4	230.805	189.176	202.311
LOC128677112	yki	yorkie	yki	yorkie	154.98	188.127	188.127	179.027	384.943	149.795	112.683	139.079	218.363	184.22	173.929	168.328	226.029	170.68	138.162	169.479	237.786	366.568	325.517	386.681	461.007
LOC128670703	LOC128670703	nucleolar protein dao-5-like	dpy	dumpy	58.3843	290.636	290.636	179.025	571.89	31.3944	85.3178	58.8844	57.9405	184.504	443.487	356.961	177.593	112.173	123.244	188.421	292.261	543.044	450.678	677.183	616.654
LOC128680065	Gbeta13F	G protein beta subunit 13F	Gbeta13F	G protein beta subunit 13F	148.67	127.652	148.67	179.017	246.164	156.144	133.428	124.559	180.549	117.012	145.194	121.708	126.695	139.801	177.615	186.121	212.53	210.576	243.873	281.323	248.884
LOC128673544	LOC128673544	uncharacterized protein			0.617357	0.195807	0.617357	178.993	5.46296	1.65574	0	0.323026	0.490659	0.293124	0	0.299891	0.190214	148.29	204.334	178.573	184.774	3.19861	8.96473	5.33232	4.35616
LOC128678085	obe	obelus	obe	obelus	301.993	313.932	313.932	178.978	221.608	315.088	262.912	308.358	321.614	280.316	352.013	343.092	280.307	186.528	164.953	172.116	192.314	221.503	219.78	220.707	224.444
LOC128679959	LOC128679959	uncharacterized protein			30.3071	33.6797	33.6797	178.53	47.6468	31.7562	26.644	19.1115	43.7166	38.3003	31.6571	33.0133	31.748	186.496	67.1997	196.362	264.065	43.2078	55.1298	46.4248	45.8247
LOC128676611	MRP	Multidrug-Resistance like Protein 1	MRP	Multidrug-Resistance like Protein 1	30.7734	30.2791	30.7734	178.52	150.255	36.797	26.2112	18.0951	41.9905	29.5074	33.1696	29.41	29.0292	183.316	161.753	190.029	178.981	149.439	134.388	163.263	153.928
LOC128669900	Prx2	Peroxiredoxin 2	Prx2	Peroxiredoxin 2	97.1772	122.899	122.899	178.376	125.632	94.4798	65.5476	134.588	94.0932	162.041	93.5392	114.283	121.732	172.859	189.541	176.867	174.238	100.517	129.459	139.261	133.293
LOC128673195	LOC128673195	phospholipase A1-like			0	0.0292288	0.0292288	178.283	0.100676	0	0	0	0	0	0	0.116915	0	94.1233	423.686	95.1978	100.124	0	0.175355	0.227349	0
LOC128671598	fwd	four wheel drive	fwd	four wheel drive	303.091	273.879	303.091	177.642	111.292	269.374	444.786	161.381	336.824	238.487	383.814	212.111	261.103	187.466	176.496	156.003	190.605	102.278	114.791	107.574	120.525
LOC128674510	LOC128674510	calmodulin-A-like	Cam	Calmodulin	0.0330814	0.153158	0.153158	177.581	80.7507	0	0	0	0.132325	0.474081	0	0.138553	0	190.164	173.771	236.231	110.157	65.8505	123.19	72.8222	61.1406
LOC128675574	muc	midline uncoordinated	Dlat	Dihydrolipoamide S-acetyltransferase	136.92	131.826	136.92	177.487	185.555	90.106	107.786	235.613	114.174	94.6693	128.834	210.881	92.9184	147.709	242.711	160.996	158.534	178.398	194.724	222.357	146.742
LOC128682127	Orp8	Oxysterol-binding protein-related protein 8	Orp8	Oxysterol-binding protein-related protein 8	61.8543	104.457	104.457	177.354	39.9665	67.606	83.7325	12.3188	83.7597	93.4324	138.26	83.0109	103.127	135.811	203.206	187.819	182.579	31.1633	47.5573	41.6779	39.4674
LOC128683513	Orai	orai	Orai	Orai	236.367	219.609	236.367	177.308	268.668	255.553	257.618	187.583	244.713	226.313	222.26	232.774	197.087	163.448	166.458	182.59	196.736	258.397	261.156	262.785	292.335
LOC128676891	ERR	estrogen-related receptor	ERR	estrogen-related receptor	164.782	172.84	172.84	177.261	83.1519	214.497	104.238	96.0198	244.372	223.94	110.939	187.061	169.42	208.462	145.886	194.942	159.755	89.3585	70.6657	105.794	66.7895
LOC128672328	LOC128672328	transmembrane protein 135-like			22.0359	6.73995	22.0359	177.1	30.0127	28.6656	16.7489	10.1394	32.5899	6.41624	6.07656	6.49435	7.97264	200.575	83.4227	152.418	271.985	35.1894	23.7734	29.1219	31.966
LOC128683772	LOC128683772	major facilitator superfamily domain-containing protein 1-like	mrva	minerva	89.1575	94.4541	94.4541	176.753	200.895	105.747	97.1769	29.8591	123.847	98.157	96.012	66.0316	117.616	173.458	150.799	157.527	225.227	199.407	204.902	180.516	218.754
LOC128681520	Prosbeta7	Proteasome beta7 subunit	Prosbeta7	Proteasome beta7 subunit	37.2333	38.6912	38.6912	176.387	367.913	32.0634	23.1402	56.3921	37.3374	37.4106	30.5992	50.5019	36.2532	221.583	151.82	156.395	175.751	450.129	309.43	331.87	380.224
LOC128669679	LOC128669679	uncharacterized protein			59.2955	85.7558	85.7558	175.665	166.298	57.7488	46.2898	73.6474	59.496	87.8125	82.5641	74.7649	97.8815	210.665	154.546	153.211	184.238	161.386	164.867	168.927	170.013
LOC128679615	Serp2	uncharacterized protein			499.473	580.041	580.041	175.661	82.9387	538.849	729.558	187.19	542.294	659.774	617.325	469.65	573.414	193.894	194.147	138.297	176.306	74.4151	93.2951	81.1541	82.8906
LOC128679929	Pex13	Peroxin 13	Pex13	Peroxin 13	10.6234	16.0104	16.0104	175.56	52.2659	13.3012	11.2561	6.39489	11.5416	17.2929	17.8213	11.6081	17.3193	168.306	171.925	185.25	176.758	53.9906	52.961	51.3976	50.7145
LOC128672343	Sf3a1	Splicing factor 3a subunit 1	Sf3a1	Splicing factor 3a subunit 1	97.5923	109.81	109.81	175.314	306.094	71.7966	84.9219	154.392	79.2584	96.1914	122.329	114.26	106.46	178.246	152.349	156.976	213.685	280.803	303.391	312.275	327.906
LOC128682600	LOC128682600	uncharacterized protein			44.5774	63.8104	63.8104	175.296	105.084	68.2871	25.6588	20.2849	64.0788	67.898	27.6801	52.9857	106.678	232.011	85.0737	166.696	217.402	150.533	73.9053	102.252	93.647
LOC128675536	LOC128675536	hexamerin-like	Lsp1gamma	Larval serum protein 1 gamma	37.5827	156.172	156.172	174.897	291.338	87.4294	55.0904	1.1665	6.64444	475.633	135.155	11.2234	2.67755	142.791	209.079	38.1026	309.616	103.393	983.82	61.0499	17.0917
LOC128681727	dsb	debris buster	dsb	debris buster	0.155111	0.202653	0.202653	174.856	1.29523	0	0.28917	0.188281	0.142994	0.398347	0.142007	0.0998949	0.170363	141.828	211.365	216.1	130.133	1.17749	1.03007	1.81302	1.16032
LOC128679162	LOC128679162	uncharacterized protein			0.724354	0.0458664	0.724354	174.677	17.5654	0.811991	1.24257	0.0980666	0.744789	0.05918	0.0144676	0.0520714	0.0577465	157.73	229.383	171.259	140.335	15.2507	26.611	17.6497	10.7504
LOC128677545	LOC128677545	esterase FE4	Est17	Esterase 17	0	0.230349	0.230349	173.62	22.8177	0	0	0	0	0	0.844953	0	0.0764428	191.027	159.006	99.7152	244.729	10.8428	24.6897	19.08	36.6584
LOC128674520	LOC128674520	uncharacterized protein			155.553	75.7422	155.553	173.491	917.664	176.079	143.181	119.682	183.269	80.2334	98.71	54.6086	69.4168	179.984	165.854	149.283	198.842	800.66	1146.33	887.608	836.057
LOC128670700	Zasp52	Z band alternatively spliced PDZ-motif protein 52	Zasp52	Z band alternatively spliced PDZ-motif protein 52	277.598	268.367	277.598	173.439	367.892	325.724	199.953	213.098	371.619	288.29	239.393	231.803	313.983	219.988	110.848	128.428	234.491	328.498	511.332	341.392	290.346
LOC128674714	LOC128674714	basic helix-loop-helix ARNT-like protein 1	gce	germ cell-expressed bHLH-PAS	67.695	83.3978	83.3978	173.308	109.281	90.8598	54.1787	28.7097	97.0318	110.642	57.7782	84.0919	81.079	184.286	112.374	198.356	198.218	104.123	102.329	139.908	90.7624
LOC128683359	trol	terribly reduced optic lobes	trol	terribly reduced optic lobes	189.048	36.4691	189.048	173.304	256.866	225.033	106.575	167.75	256.836	48.5488	35.6673	19.7734	41.8869	110.7	187.086	233.44	161.991	197.605	288.926	223.05	317.884
LOC128670687	Parp1	Poly-(ADP-ribose) polymerase 1	Parp1	Poly-(ADP-ribose) polymerase 1	15.0024	8.09507	15.0024	173.27	180.483	10.0477	22.5471	8.58681	18.828	5.90252	13.408	6.98031	6.08943	203.801	144.193	139.582	205.506	172.334	200.557	162.353	186.689
LOC128677568	LOC128677568	uncharacterized protein			52.3089	75.0304	75.0304	172.948	297.093	44.9321	55.5191	54.3015	54.4828	74.3847	64.9953	85.5092	75.2323	218.001	128.766	161.324	183.7	381.968	227.268	277.847	301.288
LOC128683589	LOC128683589	uncharacterized LOC128683589			60.4566	78.8097	78.8097	172.56	186.442	64.2447	72.6966	30.6204	74.2646	80.1453	78.0531	73.569	83.4715	178.703	141.692	184.038	185.808	177.503	180.931	201.27	186.063
LOC128671814	Kdsr	3-ketodihydrosphingosine reductase	Kdsr	3-ketodihydrosphingosine reductase	50.4788	64.5986	64.5986	172.49	102.166	46.7669	57.2798	20.7876	77.0808	73.8377	60.2381	60.9003	63.418	159.504	166.831	170.894	192.73	104.258	99.8606	95.3192	109.224
LOC128676424	LOC128676424	NF-kappa-B inhibitor cactus-like	cact	cactus	38.3396	23.85	38.3396	172.282	200.809	47.5174	35.8651	24.4205	45.5553	22.8861	24.3179	23.5635	24.6323	152.771	157.532	185.318	193.506	221.64	216.471	192.657	172.469
LOC128672496	Vps4	Vacuolar protein sorting 4	Vps4	Vacuolar protein sorting 4	92.8554	115.984	115.984	171.502	260.396	109.645	99.2238	42.4017	120.151	129.545	122.378	102.353	109.659	166.081	144.203	164.184	211.538	281.111	217.938	268.182	274.353
LOC128674573	Eno	Enolase	Eno	Enolase	149.175	114.025	149.175	171.457	442.65	71.3136	92.0931	346.428	86.865	74.2551	101.892	205.977	73.9754	144.72	228.234	154.534	158.339	430.446	465.515	476.725	397.914
LOC128683655	AlaRS	Alanyl-tRNA synthetase	AlaRS	Alanyl-tRNA synthetase	228.508	972.614	972.614	170.867	272.795	280.745	244.905	98.4144	289.969	1027.77	996.506	908.025	958.153	173.554	137.688	164.868	207.358	286.835	268.565	269.903	265.878
LOC128677038	Mink	Mitotic spindle and nuclear protein	Mink	Mitotic spindle and nuclear protein	28.2266	38.1425	38.1425	170.823	64.6233	31.2145	33.2266	7.69892	40.7663	33.0252	40.74	35.2604	43.5446	167.035	133.005	197.914	185.336	58.364	59.5674	69.6237	70.938
LOC128670528	LOC128670528	high mobility group protein I-like			13.4769	7.66692	13.4769	170.749	809.939	14.6865	12.7128	6.20807	20.3001	10.6036	7.68899	6.35819	6.01689	227.535	109.626	143.202	202.635	602.933	811.114	882.299	943.411
LOC128682204	BNIP3	BNIP3			131.301	143.793	143.793	170.695	138.958	162.878	89.1977	90.038	183.09	161.712	107.017	91.7496	214.692	164.931	153.071	177.955	186.824	125.456	137.981	118.615	173.78
LOC128674577	AP-2alpha	Adaptor Protein complex 2, alpha subunit	AP-2alpha	Adaptor Protein complex 2, alpha subunit	98.8443	127.766	127.766	170.476	277.533	120.675	121.045	37.4364	116.222	125.656	160.684	115.327	109.397	159.126	134.102	178.033	210.642	273.829	254.918	305.675	275.709
LOC128671891	Snx3	Sorting nexin 3	Snx3	Sorting nexin 3	132.407	106.44	132.407	170.099	287.155	162.32	119.829	50.5598	196.921	100.663	112.05	100.052	112.996	154.248	149.19	162.606	214.351	263.368	293.298	298.248	293.707
LOC128677466	Ak2	Adenylate kinase 2	Ak2	Adenylate kinase 2	65.9738	152.986	152.986	169.917	117.686	61.5942	73.5617	60.6586	68.0808	152.655	164.063	153.425	141.8	119.448	311.353	117.257	131.611	109.932	115.007	128.455	117.35
LOC128669369	LOC128669369	V-type proton ATPase 16 kDa proteolipid subunit c	Vha16-1	Vacuolar H[+] ATPase 16kD subunit 1	123.054	104.949	123.054	169.902	196.454	111.415	111.351	151.799	117.651	105.186	102.151	115.432	97.0244	145.263	175.394	179.77	179.18	174.122	225.28	201.714	184.7
LOC128682924	grnd	grindelwald	grnd	grindelwald	182.255	111.765	182.255	169.629	332.387	210.124	143.206	103.163	272.527	107.497	71.3041	98.368	169.892	181.363	127.732	147.952	221.47	333.958	261.08	365.639	368.871
LOC128674607	LOC128674607	uncharacterized protein			255.472	399.861	399.861	169.567	646.902	301.212	193.671	219.98	307.023	402.576	432.311	375.351	389.206	154.671	179.551	161.463	182.582	761.202	594.095	642.492	589.822
LOC128669638	LOC128669638	proton-coupled amino acid transporter-like protein CG1139			4.44985	0.162717	4.44985	169.365	110.304	7.02596	5.40735	1.43705	3.92905	0.0867214	0.0424013	0.114457	0.407289	200.639	134.242	169.71	172.869	104.881	119.33	100.687	116.318
LOC128669090	sd	scalloped	sd	scalloped	41.3729	84.6052	84.6052	168.897	229.43	51.0719	30.2307	20.1491	64.0399	91.3291	62.6658	101.12	83.3057	121.259	138.334	149.262	266.732	188.01	232.173	204.271	293.265
LOC128681238	LOC128681238	bromodomain-containing protein 4-like	hng2	hinge2	35.9275	163.289	163.289	168.536	106.048	41.0218	26.0892	16.3126	60.2864	152.462	140.684	147.855	212.156	173.838	160.728	174.621	164.957	96.4211	113.405	108.312	106.052
LOC128675927	ari-1	ariadne 1	ari-1	ariadne 1	99.3133	109.378	109.378	168.311	233.782	108.66	85.9336	61.365	141.295	108.888	99.4473	99.7109	129.467	147.344	134.871	180.177	210.853	239.509	188.806	237.416	269.396
LOC128674911	LOC128674911	uncharacterized protein			110.353	67.2212	110.353	168.138	278.489	133.315	50.6366	137.281	120.179	66.1535	38.8735	52.8478	111.01	186.334	122.316	159.165	204.736	336.265	240.002	264.223	273.465
LOC128676275	LOC128676275	acyl-CoA Delta-9 desaturase	Desat1	Desaturase 1	53.3255	72.0313	72.0313	168.129	72.7076	45.4211	67.9509	31.9888	67.9412	52.5774	84.102	86.5468	64.8992	96.9188	230.63	118.282	226.684	69.3104	76.0961	78.2544	67.1695
LOC128678803	LOC128678803	uncharacterized protein			88.2379	142.488	142.488	167.845	417.88	81.2213	112.076	78.0289	81.6253	152.633	153.442	139.535	124.342	174.804	248.254	139.143	109.179	559.867	433.987	399.623	278.043
LOC128676834	LOC128676834	mitochondrial-processing peptidase subunit beta	UQCR-C1	Ubiquinol-cytochrome c reductase core protein 1	90.3436	129.393	129.393	167.648	257.708	81.3738	74.4132	117.566	88.0212	126.648	111.75	175.321	103.853	190.796	174.766	141.822	163.209	291.638	241.803	297.322	200.069
LOC128674425	LOC128674425	forkhead box protein N3-like	CHES-1-like	Checkpoint suppressor 1-like	213.55	375.119	375.119	167.355	135.39	242.615	304.554	66.4238	240.609	442.155	448.423	314.249	295.648	138.881	219.749	152.983	157.809	119.268	162.445	130.1	129.747
LOC128679421	LOC128679421	uncharacterized protein			0.0760084	0.0201318	0.0760084	167.116	0.099775	0	0	0	0.304034	0.0805271	0	0	0	129.735	222.383	207.255	109.091	0.166905	0	0	0.232195
LOC128673680	LOC128673680	zinc finger protein 271-like	crol	crooked legs	78.1392	83.3888	83.3888	166.828	215.593	78.3347	66.2141	56.7643	111.244	64.8699	87.8595	78.6782	102.148	153.958	136.025	184.302	193.027	212.307	177.316	225.239	247.511
LOC128677920	LOC128677920	uncharacterized protein			1.81601	1.47308	1.81601	166.723	7.60218	1.9206	1.40272	0.682689	3.25804	1.17101	1.43213	1.6699	1.61929	166.48	158.311	138.832	203.269	6.69269	7.86259	8.23631	7.61714
LOC128669089	ZnT63C	Zinc transporter 63C	ZnT63C	Zinc transporter 63C	170.717	207.559	207.559	166.492	284.301	209.407	160.423	40.5705	272.469	207.864	140.452	196.631	285.29	170.62	117.775	167.68	209.894	316.002	213.806	288.533	318.864
LOC128669339	Zw	Zwischenferment	G6pd	Glucose-6-phosphate dehydrogenase	1.77832	1.80859	1.80859	166.375	20.0058	2.34271	2.56332	0.534081	1.67318	1.73549	2.79619	1.43445	1.26822	161.344	175.163	164.396	164.597	18.0782	18.4743	23.4029	20.0678
LOC128672751	CREG	Cellular Repressor of E1A-stimulated Genes	CREG	Cellular Repressor of E1A-stimulated Genes	11.8771	13.0676	13.0676	166.001	388.352	14.8799	11.6787	4.69389	16.2559	24.5172	10.6911	9.03951	8.02254	208.153	123.833	143.939	188.078	479.898	348.105	372.439	352.965
LOC128679892	Mtpbeta	Mitochondrial trifunctional protein beta subunit	Mtpbeta	Mitochondrial trifunctional protein beta subunit	88.7061	79.7969	88.7061	165.734	122.44	100.586	80.9156	103.407	69.9164	77.0385	84.5198	60.6469	96.9826	139.509	179.752	168.199	175.478	118.121	132.526	117.881	121.233
LOC128683771	Hyccin	hyccin	Hyccin	Hyccin	12.3356	21.1426	21.1426	165.589	86.5173	12.5845	14.498	6.8394	15.4207	22.1322	21.1245	20.7331	20.5807	183.102	134.001	167.545	177.706	87.239	75.5155	99.4087	83.906
LOC128679927	LOC128679927	cytochrome c oxidase subunit 5B, mitochondrial-like	COX5B	Cytochrome c oxidase subunit 5B	93.5292	119.648	119.648	165.552	379.727	61.3097	59.1962	177.541	76.0695	118.794	96.3374	162.451	101.011	158.177	192.805	158.633	152.594	411.746	360.805	414.899	331.459
LOC128669236	Arl1	ADP ribosylation factor-like 1	Arl1	ADP ribosylation factor-like 1	98.8237	143.118	143.118	165.181	149.213	83.3894	102.525	105.851	103.529	101.149	126.4	209.49	135.435	155.144	152.757	156.869	195.956	129.308	143.725	154.944	168.876
LOC128679891	LOC128679891	uncharacterized protein			140.993	181.928	181.928	165.165	339.098	143.978	143.844	95.0398	181.11	174.932	211.638	177.197	163.946	175.979	120.992	169.57	194.119	304.294	310.369	362.353	379.374
LOC128673847	sta	stubarista	sta	stubarista	237.086	441.435	441.435	164.981	263.523	187.527	211.366	391.977	157.474	443.267	459.02	490.083	373.369	180.517	185.463	137.473	156.47	241.859	272.277	265.619	274.337
LOC128683702	SERCA	Sarco/endoplasmic reticulum Ca(2+)-ATPase	SERCA	Sarco/endoplasmic reticulum Ca(2+)-ATPase	194.44	157.865	194.44	164.453	1247.93	144.329	145.903	304.253	183.273	130.564	178.745	187.34	134.812	147.015	145.166	162.219	203.413	911.165	1856.78	1440.55	783.237
LOC128671233	LOC128671233	ATP synthase subunit beta, mitochondrial-like	ATPsynbeta	ATP synthase, beta subunit	66.8476	73.8188	73.8188	164.308	198.178	51.0789	52.9327	109.027	54.3521	65.9482	76.1295	95.6496	57.5481	161.101	197.664	157.86	140.606	213.667	197.306	227.029	154.71
LOC128676869	Etfb	Electron transfer flavoprotein beta subunit	Etfb	Electron transfer flavoprotein beta subunit	100.838	117.093	117.093	163.848	137.606	122.869	88.5318	81.876	110.076	125.406	107.873	90.6862	144.408	168.671	169.341	158.154	159.227	135.7	138.93	138.398	137.396
LOC128674861	LOC128674861	differentially expressed in FDCP 6-like			34.3674	37.8326	37.8326	163.647	164.054	44.1955	23.4067	29.1697	40.6978	43.9878	27.3454	26.8684	53.1288	160.416	144.548	134.283	215.341	145.222	165.485	151.037	194.473
LOC128674545	Pfrx	6-phosphofructo-2-kinase	Pfrx	6-phosphofructo-2-kinase	51.0548	50.4692	51.0548	163.513	68.8186	63.6701	32.0049	49.9305	58.6137	61.8348	40.593	43.8191	55.63	188.112	185.768	143.473	136.697	63.74	79.3777	68.9248	63.2321
LOC128683498	LOC128683498	mitogen-activated protein kinase 1	rl	rolled	140.801	160.719	160.719	163.205	207.363	172.244	145.109	70.5568	175.294	167.657	126.915	123.598	224.704	143.52	142.557	153.228	213.516	179.788	198.118	219.63	231.914
LOC128674408	pdgy	pudgy	pdgy	pudgy	4.07807	1.22184	4.07807	162.877	16.7074	5.12021	2.31413	1.9883	6.88963	2.00947	0.899844	0.214344	1.76368	163.784	251.513	133.911	102.301	14.2739	22.7444	12.0802	17.7312
LOC128680674	Tmhs	Tetraspan membrane protein in hair cell stereocilia	Tmhs	Tetraspan membrane protein in hair cell stereocilia	140.945	198.829	198.829	162.697	172.738	137.872	124.61	153.984	147.315	208.216	183.512	208.602	194.985	154.688	151	164.183	180.915	152.194	172.135	159.187	207.436
LOC128676874	Adss	Adenylosuccinate synthetase	Adss	Adenylosuccinate synthetase	45.9746	55.3575	55.3575	162.07	173.526	35.7279	47.0014	47.1084	54.0608	50.1796	60.6847	69.6837	40.882	137.241	149.595	170.268	191.175	161.646	176.507	173.443	182.507
LOC128672825	RpL18	Ribosomal protein L18	RpL18	Ribosomal protein L18	405.127	729.704	729.704	161.994	287.776	325.016	327.999	678.185	289.307	760.045	722.653	750.477	685.64	166.59	174.502	148.489	158.394	275.293	309.503	284.925	281.38
LOC128681273	LOC128681273	uncharacterized LOC128681273			12.5597	15.4391	15.4391	161.474	215.963	17.0838	11.8347	6.90563	14.4148	16.1116	18.0149	11.4263	16.2035	187.766	163.585	130.873	163.67	213.434	231.63	208.12	210.668
LOC128670028	LOC128670028	small ribosomal subunit protein uS7	RpS5a	Ribosomal protein S5a	220.766	504.609	504.609	161.446	315.901	221.901	242.306	237.346	181.51	527.047	489.964	528.62	472.807	165.333	179.114	138.795	162.544	302.3	324.707	329.431	307.165
LOC128675857	LOC128675857	organic cation transporter protein-like			48.5453	14.0013	48.5453	161.351	241.982	75.4344	34.4839	22.5573	61.7056	15.9725	15.0285	13.0751	11.9291	111.957	82.1044	233.486	217.858	262.201	205.514	266.916	233.295
LOC128672813	LOC128672813	ATP-dependent RNA helicase p62-like	Rm62	Rm62	87.2816	166.32	166.32	161.065	195.793	94.4851	107.021	53.4455	94.1748	157.83	185.133	160.204	162.112	168.538	175.367	146.032	154.323	145.018	256.338	196.104	185.713
LOC128671378	LOC128671378	uncharacterized LOC128671378			11.4821	9.42225	11.4821	161.056	25.356	14.4099	7.47383	3.90627	20.1384	9.44013	6.37023	2.71357	19.1651	177.113	78.0925	139.949	249.068	23.7463	30.9004	17.0541	29.7231
LOC128681955	LOC128681955	zinc finger protein ZFP2-like			86.2801	85.4476	86.2801	160.981	317.5	111.417	69.4396	68.7612	95.5023	73.6409	88.9862	74.7709	104.392	177.402	150.014	139.517	176.989	277.161	365.41	335.272	292.156
LOC128675358	LOC128675358	tribbles homolog 2-like	trbl	tribbles	184.253	184.236	184.253	160.919	103.034	179.323	112.146	184.822	260.72	199.819	117.292	193.507	226.326	180.745	155.902	193.789	113.241	132.139	92.4714	112.663	74.8602
LOC128681568	Sin3A	Sin3A	Sin3A	Sin3A	195.367	207.388	207.388	160.179	274.119	175.796	121.492	315.566	168.615	191.238	191.857	207.248	239.209	170.302	158.071	147.659	164.686	235.377	319.495	239.699	301.904
LOC128673134	Uev1A	Ubiquitin-conjugating enzyme variant 1A	Uev1A	Ubiquitin-conjugating enzyme variant 1A	45.1061	51.6319	51.6319	159.672	269.798	50.8841	50.1124	21.9148	57.5132	44.961	61.4334	49.9924	50.141	157.019	149.203	150.489	181.976	265.172	241.628	286.111	286.281
LOC128669934	Karybeta3	Karyopherin beta 3	Karybeta3	Karyopherin beta 3	49.2743	122.507	122.507	158.877	262.159	33	57.1134	65.6536	41.3303	99.1825	197.911	112.192	80.742	155.345	164.697	146.541	168.925	249.988	287.733	260.885	250.029
LOC128680218	LOC128680218	delta(24)-sterol reductase-like			13.2615	31.5798	31.5798	158.74	14.5748	12.1852	18.6467	11.0373	11.1767	43.5642	28.6204	31.0836	23.0512	189.512	140.193	120.707	184.549	16.8731	24.8855	7.8446	8.69587
LOC128679327	LOC128679327	uncharacterized protein			19.8244	19.0381	19.8244	158.721	45.3546	25.2546	20.9042	6.55766	26.5812	19.458	22.1269	18.6286	15.939	139.214	200.307	172.273	123.089	40.0095	50.5149	44.7369	46.157
LOC128672591	LOC128672591	uncharacterized protein			24.9309	33.4092	33.4092	158.195	470.757	26.8301	22.9641	14.2401	35.6895	44.786	34.015	27.7628	27.073	141.997	123.957	149.297	217.527	480.396	404.363	459.29	538.981
LOC128678992	Hel25E	Helicase at 25E	Hel25E	Helicase at 25E	22.9495	31.0874	31.0874	158.148	258.198	16.7246	39.2263	13.2968	22.5504	19.8813	48.2578	35.4312	20.7791	161.105	157.255	130.485	183.748	230.488	258.005	270.003	274.296
LOC128682541	LOC128682541	lens fiber major intrinsic protein-like	Eglp2	Entomoglyceroporin 2	26.8413	96.6193	96.6193	157.871	28.6476	20.0687	23.5258	40.687	23.0839	70.8067	143.161	106.919	65.5907	140.934	129.644	126.323	234.584	11.6666	56.3883	17.6426	28.8928
LOC128682647	LOC128682647	phosphate carrier protein, mitochondrial-like	Mpcp1	Mitochondrial phosphate carrier protein 1	245.93	227.018	245.93	157.85	249.328	184.266	176.531	436.525	186.396	200.755	209.095	343.322	154.902	124.488	209.249	159.991	137.672	224.487	267.489	282.489	222.849
LOC128670989	LOC128670989	large ribosomal subunit protein eL37	RpL37-1	Ribosomal protein L37-1	358.109	709.604	709.604	157.166	378.213	285.356	353.442	511.141	282.499	713.542	605.571	823.745	695.56	163.097	181.109	135.919	148.538	381.772	362.58	409.627	358.87
LOC128679104	Snr1	Snf5-related 1	Snr1	Snf5-related 1	57.1055	49.4447	57.1055	156.767	198.672	66.6422	73.8443	28.1209	59.8146	48.1843	65.3255	45.225	39.0442	133.469	164.611	146.059	182.928	169.901	213.428	200.789	210.57
LOC128675559	LOC128675559	fatty-acid amide hydrolase 2-A-like			38.904	28.3553	38.904	156.681	51.7869	42.7857	35.7746	46.3162	30.7394	26.6582	29.594	33.7331	23.4358	156.628	135.02	206.002	129.073	56.0333	40.6947	62.7981	47.6215
LOC128682904	Cdc42	Cell division cycle 42	Cdc42	Cell division cycle 42	60.1486	73.672	73.672	156.622	131.93	70.5494	63.6915	25.8249	80.5287	81.1491	73.7963	65.4226	74.3201	150.955	135.472	163.444	176.616	127.439	122.597	134.927	142.756
LOC128676450	LOC128676450	CUGBP Elav-like family member 2	bru1	bruno 1	47.6533	53.6161	53.6161	156.181	23.3529	44.2298	55.1972	33.9994	57.1868	51.9035	53.5699	53.1419	55.8491	141.634	108.455	189.933	184.701	20.2509	31.746	21.7574	19.6573
LOC128670871	LOC128670871	very long chain fatty acid elongase 2-like	sit	stuck in traffic	0.134194	0.0572229	0.134194	156.079	27.0274	0.11337	0	0.0958445	0.327561	0	0	0.228892	0	147.92	251.179	109.483	115.736	32.7573	16.1596	38.0538	21.1388
LOC128674732	Pat1	Protein interacting with APP tail-1	Pat1	Protein interacting with APP tail-1	260.64	358.21	358.21	155.936	130.836	233.117	238.705	303.338	267.4	353.753	386.532	336.41	356.144	139.756	148.14	148.096	187.752	118.414	119.407	106.751	178.772
LOC128672848	LOC128672848	uncharacterized protein			61.1576	68.6667	68.6667	155.568	111.701	71.5494	54.3202	28.4629	90.298	88.2505	57.8325	66.3561	62.2279	193.032	138.688	153.937	136.617	100.243	111.648	157.8	77.1119
LOC128680526	LOC128680526	nucleoplasmin-like protein	Nlp	Nucleoplasmin	21.1991	52.7028	52.7028	155.33	523.113	6.5863	21.7554	44.629	11.8259	23.526	77.0628	85.6102	24.6122	123.262	161.492	122.701	213.864	440.234	464.362	587.326	600.528
LOC128681797	LOC128681797	cytochrome b5-like	Cyt-b5	Cytochrome b5	28.8995	31.704	31.704	155.12	32.6038	25.6486	35.8445	26.9906	27.1144	30.4956	34.8449	30.0561	31.4192	158.907	198.573	150.463	112.537	29.9375	34.8168	36.465	29.1959
LOC128679567	stmA	stambha A	stmA	stambha A	126.894	126.16	126.894	154.668	56.7709	115.293	105.256	155.748	131.28	124.338	133.188	126.41	120.705	157.888	127.321	191.134	142.329	60.3217	49.0222	65.2247	52.5151
LOC128683332	Spg7	Paraplegin	Spg7	Paraplegin	88.3768	105.388	105.388	154.667	356.912	71.7762	71.3526	111.247	99.1309	94.0884	110.294	119.97	97.1986	159.218	114.928	177.179	167.344	397.673	299.47	391.424	339.081
LOC128679184	Pi4KIIIalpha	Phosphatidylinositol 4-kinase III alpha	Pi4KIIIalpha	Phosphatidylinositol 4-kinase III alpha	24.6238	15.5627	24.6238	154.568	23.847	29.9234	18.8827	15.6634	34.0257	13.5568	16.2991	15.6401	16.7546	133.597	125.357	185.653	173.664	23.2415	22.4616	23.2883	26.3966
LOC128673915	tzn	tenzing norgay	tzn	tenzing norgay	12.0869	13.0512	13.0512	154.545	55.5868	15.7514	13.2539	6.5289	12.8136	13.4077	11.4577	12.5252	14.814	178.141	140.808	136.856	162.377	51.1601	59.9344	56.0661	55.1864
LOC128674417	Grp170	Grp170 co-chaperone	Grp170	Grp170 co-chaperone	52.7072	47.7871	52.7072	154.496	129.159	42.0666	60.0696	58.0044	50.6883	31.5317	67.1226	63.798	28.696	144.267	124.839	158.296	190.581	132.506	105.772	130.547	147.809
LOC128679080	eIF3a	eukaryotic translation initiation factor 3 subunit a	eIF3a	eukaryotic translation initiation factor 3 subunit a	109.666	127.966	127.966	154.42	213.005	70.651	99.9326	173.607	94.4758	97.2958	173.211	146.188	95.1692	136.511	123.338	171.478	186.354	198.8	195.717	222.728	234.775
LOC128669965	LOC128669965	uncharacterized protein			126.81	273.398	273.398	154.241	143.021	140.717	144.949	68.7345	152.841	284.073	242.108	287.692	279.717	166.95	135.229	139.891	174.893	155.163	133.323	141.283	142.315
LOC128670003	LOC128670003	uncharacterized protein			10.6592	15.2305	15.2305	154.2	51.6945	16.0545	10.4029	3.7157	12.4637	18.2897	14.5008	9.38338	18.748	130.506	163.24	151.571	171.482	44.216	48.5104	60.307	53.7448
LOC128672423	sqd	squid	sqd	squid	33.061	48.8511	48.8511	154.156	346.953	24.0805	28.4969	50.2862	29.3803	36.7298	56.0024	59.8851	42.7872	148.268	132.309	136.554	199.494	302.823	337.01	364.069	383.912
LOC128669773	LOC128669773	serine/threonine-protein phosphatase 2A regulatory subunit B'' subunit delta-like			128.844	243.615	243.615	154.028	315.985	146.161	100.064	73.6593	195.494	253.658	200.597	223.745	296.459	154.453	185.935	129.683	146.042	395.231	248.16	313.067	307.484
LOC128683396	rngo	rings lost	rngo	rings lost	42.8173	39.5513	42.8173	153.956	702.267	48.6776	43.5118	17.9767	61.1031	39.6676	40.3162	36.2779	41.9435	153.918	114.363	167.111	180.431	840.962	599.33	695.949	672.826
LOC128674491	Pits	Protein interacting with Ttk69 and Sin3A			107.374	112.577	112.577	153.911	180.657	85.3844	96.8192	112.578	134.716	92.5122	106.387	131.981	119.428	136.727	113.882	160.436	204.597	139.967	172.703	192.169	217.79
LOC128671011	LOC128671011	uncharacterized LOC128671011			24.7197	25.0543	25.0543	153.908	81.0446	25.9578	17.1042	10.9068	44.91	22.8207	14.5449	26.0382	36.8133	154.452	137.973	147.202	176.007	75.3597	87.0538	91.1961	70.569
LOC128673275	LOC128673275	uncharacterized LOC128673275			104.794	121.333	121.333	153.85	222.63	112.582	98.8264	110.732	97.0362	101.063	148.77	135.047	100.453	135.653	131.599	161.82	186.328	184.746	210.272	244.365	251.135
LOC128681884	LOC128681884	mitochondrial potassium channel-like			39.5429	36.6369	39.5429	153.482	163.992	42.6744	40.8361	29.4041	45.2572	33.2267	40.6808	32.3008	40.3394	148.716	151.299	148.239	165.675	163.219	175.926	163.624	153.2
LOC128678843	Kr-h2	Kruppel homolog 2	Kr-h2	Kr transcription factor homolog 2	3.81622	5.42872	5.42872	153.293	48.7272	3.22008	2.9084	4.0426	5.09381	4.83124	5.01758	6.37437	5.49171	164.666	156.053	161.407	131.045	51.1556	45.5614	49.0431	49.1487
LOC128677248	LOC128677248	lipase member H-like			0.0870562	0.170587	0.170587	153.065	27.644	0.348225	0	0	0	0.0999318	0.345685	0.0586187	0.178113	222.758	69.2938	142.067	178.14	41.9082	13.4631	31.9927	23.2119
LOC128672247	LOC128672247	glucose transporter type 1-like	Glut1	Glucose transporter 1	288.9	491.565	491.565	152.724	133.673	199.543	341.669	244.076	370.313	353.133	560.167	609.854	443.104	112.787	195.063	122.51	180.537	121.799	158.799	117.379	136.713
LOC128681629	Pdk	Pyruvate dehydrogenase kinase	Pdk	Pyruvate dehydrogenase kinase	73.9837	86.2201	86.2201	152.504	543.916	72.9226	50.7613	60.0373	112.213	74.5073	75.3912	76.311	118.671	61.5868	294.162	110.451	143.815	516.82	556.995	557.629	544.219
LOC128672032	chic	chickadee	chic	chickadee	110.744	257.39	257.39	152.108	461.768	112.847	131.058	69.8935	129.178	266.22	244.224	295.909	223.208	148.344	120.429	147.707	191.952	449.445	408.188	490.212	499.229
LOC128669807	RpL10Ab	Ribosomal protein L10Ab	RpL10Ab	Ribosomal protein L10Ab	216.688	463.175	463.175	152.021	293.332	189.403	252.387	242.753	182.207	506.786	454.842	484.313	406.76	135.488	177.855	140.325	154.417	279.233	301.161	289.074	303.861
LOC128677642	Usp14	Ubiquitin specific protease 14	Usp14	Ubiquitin specific protease 14	15.8106	15.3377	15.8106	151.949	405.085	16.0657	16.4209	14.1688	16.5869	14.2262	19.2251	15.2191	12.6803	174.668	92.3246	165.902	174.902	478.592	320.561	356.814	464.373
LOC128680961	LOC128680961	RNA-binding protein 5-A-like			159.825	247.189	247.189	151.941	184.518	189.723	152.708	116.445	180.425	262.055	288.358	229.411	208.932	132.489	160.626	149.534	165.113	182.966	186.111	193.629	175.364
LOC128683667	MED19	Mediator complex subunit 19	MED19	Mediator complex subunit 19	73.6713	104.92	104.92	151.775	173.854	85.4522	90.479	38.4145	80.3395	103.38	114.732	109.838	91.729	145.912	135.991	142.452	182.743	168.527	168.7	193.826	164.365
LOC128683972	Cht10	Chitinase 10	Cht10	Chitinase 10	0.918386	0.992012	0.992012	151.769	433.939	0.448744	1.71435	0.612834	0.897615	1.32318	0.990847	0.499304	1.15471	126.596	30.5469	86.7138	363.22	540.461	235.528	300.377	659.389
LOC128672385	LOC128672385	large ribosomal subunit protein eL15	RpL15	Ribosomal protein L15	258.148	633.757	633.757	151.481	272.25	211.88	263.075	361.286	196.35	675.946	643.762	648.288	567.032	151.649	169.845	130.354	154.078	267.657	274.772	278.38	268.191
LOC128672765	l(2)09851	lethal (2) 09851	l(2)09851	lethal (2) 09851	54.9951	213.192	213.192	151.424	360.087	27.3209	78.8379	63.5178	50.3037	166.609	262.151	275.376	148.632	114.597	105.395	167.08	218.623	392.03	285.026	407.56	355.733
LOC128680661	CkIalpha	Casein kinase Ialpha	CkIalpha	Casein kinase Ialpha	154.252	244.389	244.389	151.219	321.33	168.808	150.415	103.486	194.298	234.579	250.496	250.116	242.365	137.094	125.086	148.208	194.489	302.073	296.602	337.523	349.124
LOC128681146	pall	pallbearer	pall	pallbearer	80.4555	87.1033	87.1033	151.176	418.416	88.3911	82.737	35.1087	115.585	78.2713	80.6391	76.3847	113.118	132.86	108.547	136.738	226.56	402.572	379.762	418.713	472.617
LOC128678431	LOC128678431	uncharacterized protein	Tkt	Transketolase	10.6227	11.0215	11.0215	151.047	85.1771	5.53189	6.02152	23.4808	7.45641	5.97799	14.1286	17.0465	6.93287	124.026	160.631	173.741	145.791	72.444	90.9358	85.9665	91.3621
LOC128671048	DppIII	Dipeptidyl aminopeptidase III	DppIII	Dipeptidyl aminopeptidase III	42.3907	34.4202	42.3907	150.912	399.752	23.3264	28.001	93.0955	25.1401	22.8879	38.0438	54.5819	22.1671	182.827	121.808	141.417	157.595	465.047	378.486	360.366	395.11
LOC128676250	lmgA	lemming A			24.7128	24.3966	24.7128	150.174	57.2355	27.0585	18.5358	25.3997	27.8573	22.9548	18.8478	21.1873	34.5964	184.842	138.824	140.92	136.11	45.6317	68.3104	57.5917	57.4082
LOC128670051	Atf6	Atf6	Atf6	Atf6	169.331	145.283	169.331	150.126	162.68	191.514	180.004	95.0915	210.714	152.345	133.719	133.326	161.743	167.413	110.665	144.747	177.678	191.196	144.544	154.714	160.267
LOC128671040	LOC128671040	V-type proton ATPase 21 kDa proteolipid subunit c''-like	VhaPPA1-1	Vacuolar H[+] ATPase PPA1 subunit 1	95.8011	101.2	101.2	149.475	158.251	102.204	104.664	55.7954	120.541	103.8	95.8085	103.055	102.136	142.74	156.449	151.09	147.619	142.342	180.084	162.045	148.533
LOC128683335	LOC128683335	eukaryotic translation initiation factor 4 gamma 3-like	eIF4G1	eukaryotic translation initiation factor 4G1	160.846	239.532	239.532	149.429	286.95	154.062	166.861	117.626	204.833	228.797	274.485	265.021	189.825	122.798	124.274	166.016	184.629	289.112	240.556	309.901	308.232
LOC128678152	Scsalpha1	Succinyl-coenzyme A synthetase alpha subunit 1	Scsalpha1	Succinyl-coenzyme A synthetase alpha subunit 1	173.777	150.314	173.777	149.404	139.398	132.806	138.776	262.595	160.928	134.725	125.847	213.433	127.252	153.149	180.063	133.164	131.238	141.802	150.321	154.269	111.197
LOC128673658	Usp15-31	Ubiquitin specific protease 15/31	Usp15-31	Ubiquitin specific protease 15/31	142.909	189.496	189.496	149.167	216.776	177.085	132.904	82.4773	179.172	198.73	226.108	169.455	163.692	145.564	145.775	156.687	148.642	197.611	232.9	227.14	209.452
LOC135310011	LOC135310011	uncharacterized LOC135310011			68.1138	88.4526	88.4526	149.003	123.726	91.2061	91.6958	11.0662	78.4871	95.4935	95.1234	73.721	89.4725	126.994	177.799	155.894	135.328	114.527	166.393	96.7388	117.244
LOC128674623	chas	chascon	chas	chascon	142.345	152.209	152.209	148.594	168.161	119.465	95.8149	113.924	240.175	116.079	175.857	169.004	147.895	143.132	123.851	158.508	168.886	173.148	165.458	163.546	170.49
LOC128678435	Taf3	TBP-associated factor 3	Taf3	TBP-associated factor 3	79.6146	102.579	102.579	148.392	196.196	92.3735	76.0497	64.2979	85.7375	96.3403	121.457	93.8133	98.7062	123.956	118.347	167.732	183.533	150.137	192.902	234	207.743
LOC128670525	Vta1	Vesicle trafficking 1	Vta1	Vesicle trafficking 1	102.674	125.949	125.949	147.709	194.817	108.947	96.085	87.8691	117.795	133.887	118.337	121.742	129.83	180.116	126.606	129.169	154.944	190.805	189.48	202.901	196.083
LOC128682529	LOC128682529	uncharacterized LOC128682529			52.0923	54.617	54.617	147.593	169.744	48.3443	58.5607	49.2887	52.1754	50.7714	69.546	52.0502	46.1006	134.074	135.492	146.619	174.186	159.041	160.965	180.285	178.686
LOC128674835	Lipt1	Lipoyltransferase 1	Lipt1	Lipoyltransferase 1	47.9912	43.9785	47.9912	147.592	63.3958	57.0716	38.6422	36.9999	59.251	56.1866	39.9689	37.7522	42.0061	189.006	106.448	119.642	175.271	61.9059	69.5987	60.1472	61.9314
LOC128679762	LOC128679762	dystrobrevin beta-like	Dyb	Dystrobrevin	9.75203	8.90226	9.75203	147.235	37.0067	10.3144	15.8882	1.42689	11.3787	6.21618	15.152	4.10115	10.1398	124.342	93.6445	179.569	191.383	29.6463	43.1005	36.3127	38.9673
LOC128683631	LOC128683631	peroxisomal acyl-coenzyme A oxidase 3-like	Acox3	Acyl-CoA oxidase 3	16.4428	12.6952	16.4428	147.156	31.5547	17.753	16.1958	13.5698	18.2527	10.7314	13.9648	11.7619	14.3228	182.911	116.025	139.172	150.515	27.3407	34.8541	30.924	33.1
LOC128669381	SkpA	SKP1-related A	SkpA	SKP1-related A	33.9103	46.4032	46.4032	146.695	274.296	40.5681	39.4335	14.1443	41.4952	47.5539	39.3403	47.311	51.4078	154.922	119.609	137.285	174.965	285.939	233.116	288.993	289.135
LOC128681887	Mtr4	Mtr4 helicase	Mtr4	Mtr4 helicase	114.978	169.439	169.439	146.614	308.155	111.357	109.859	129.973	108.724	159.456	184.273	175.06	158.968	148.814	142.669	136.492	158.481	281.616	326.215	314.045	310.745
LOC128683524	LOC128683524	diacylglycerol lipase-beta-like	inaE	inactivation no afterpotential E	10.1868	9.30733	10.1868	146.586	10.0359	19.498	9.85421	2.83773	8.55731	13.3359	10.1677	7.25569	6.47009	84.7673	160.833	174.168	166.576	8.56025	10.7346	10.247	10.6018
LOC128677827	Prosalpha3	Proteasome alpha3 subunit	Prosalpha3	Proteasome alpha3 subunit	16.0436	16.7578	16.7578	146.554	315.366	16.149	16.2019	14.2395	17.5839	14.5423	13.627	23.7194	15.1423	180.913	114.173	134.203	156.928	408.772	246.197	298.891	307.602
LOC128680013	LOC128680013	lipase 1-like	Lip4	Lipase 4	6.65408	11.8149	11.8149	146.346	0.754983	7.58257	7.59495	4.762	6.67681	15.0291	15.699	8.12412	8.40724	155.951	150.556	60.1635	218.713	0.343628	0.765174	0.755847	1.15528
LOC128677522	RpS9	Ribosomal protein S9	RpS9	Ribosomal protein S9	317.92	633.005	633.005	145.963	309.193	262.913	282.695	499.057	227.016	657.48	625.285	660.749	588.507	145.207	163.057	128.215	147.373	289.654	329.163	314.932	303.022
LOC128673947	Atg18a	Autophagy-related 18a	Atg18a	Autophagy-related 18a	239.489	403.089	403.089	145.603	149.866	268.984	197.297	190.145	301.529	434.515	312.345	412.203	453.293	132.556	132.501	134.02	183.333	146.521	150.073	151.892	150.979
LOC128679244	LOC128679244	uncharacterized protein			152.817	212.343	212.343	145.586	167.861	144.986	140.558	135.043	190.683	190.195	188.128	278.558	192.489	147.965	110.687	160.538	163.154	183.434	129.216	182.468	176.326
LOC128670050	serp	serpentine	serp	serpentine	6.00209	13.2686	13.2686	145.391	1683.7	6.38481	5.55615	4.47901	7.58838	15.8199	10.134	11.1039	16.0164	62.9674	78.5138	90.1021	349.982	1897.98	1261.43	1521.43	2053.95
LOC128683372	LOC128683372	uncharacterized protein	Pdpr	Pyruvate dehydrogenase phosphatase regulatory subunit	40.106	45.942	45.942	145.265	342.095	40.8831	29.8106	36.9311	52.7991	47.0304	44.7344	36.8377	55.1654	161.07	125.739	129.85	164.399	382.412	352.359	314.358	319.252
LOC128672333	LOC128672333	peroxidase-like	Pxd	Peroxidase	70.6877	42.8307	70.6877	145.138	21.1026	71.7421	61.0197	66.0257	83.9632	36.547	33.0925	32.3701	69.3132	142.453	111.633	156.267	170.199	30.7288	21.9939	8.97698	22.7106
LOC128672474	Tes	Testin	Tes	Testin	17.1675	11.0473	17.1675	145.102	159.606	21.8805	10.5177	6.76949	29.5024	10.1014	6.26747	8.14333	19.6771	179.145	100.844	142.88	157.538	174.93	135.746	148.319	179.429
LOC128676416	RNaseX25	Ribonuclease X25	RNaseX25	Ribonuclease X25	117.095	138.955	138.955	145.071	126.308	136.576	151.082	42.1635	138.557	141.085	146.43	107.548	160.756	147.388	142.443	136.092	154.361	128.963	114.4	127.691	134.177
LOC128680185	M7BP	Myosin-7a binding protein	M7BP	Myosin-7a binding protein	10.2003	4.31961	10.2003	144.195	11.4481	11.5101	9.00042	5.96021	14.3303	4.13799	3.98018	4.41934	4.74092	142.641	98.7832	141.436	193.918	12.8444	11.4389	8.89887	12.6102
LOC128674022	LOC128674022	calcineurin subunit B type 2	CanB2	Calcineurin B2	175.725	198.91	198.91	143.871	89.5785	204.845	169.984	106.292	221.779	227.153	209.923	171.085	187.479	123.56	143.172	147.915	160.836	86.4732	95.6614	92.6736	83.5057
LOC128677272	LOC128677272	uncharacterized LOC128677272	Obp44a	Odorant-binding protein 44a	2.10485	0.0444704	2.10485	143.826	62.964	0	0.207579	0	8.21184	0	0	0.0717656	0.106116	74.5849	363.081	79.9042	57.7349	37.6985	98.3036	83.046	32.8078
LOC128677746	LOC128677746	RNA polymerase II-associated protein 3-like	Spag1	Spag1 axonemal dynein assembly factor	22.2738	34.1801	34.1801	143.51	261.417	24.0791	20.2778	16.5159	28.2225	34.5374	32.3295	35.4043	34.449	161.869	86.3438	154.369	171.457	338.05	199.262	249.43	258.926
LOC128681778	LOC128681778	fatty acyl-CoA reductase wat-like	wat	waterproof	7.17987	2.67735	7.17987	143.268	442.896	9.58322	3.95248	7.14861	8.03517	2.72263	2.48292	3.48876	2.0151	164.843	89.855	89.3974	228.976	395.386	406.508	428.095	541.594
LOC128678681	LOC128678681	WD repeat domain phosphoinositide-interacting protein 4-like			24.2127	38.5432	38.5432	143.266	74.479	20.5328	20.2998	7.51502	48.5033	31.5476	31.8234	33.5634	57.2385	125.884	142.382	122.487	182.309	82.5447	51.1843	72.6738	91.513
LOC128672743	ncm	nucampholin			60.9246	102.685	102.685	143.046	211.83	59.6904	56.241	49.4209	78.3462	93.9489	101.802	96.6109	118.379	147.759	96.5039	151.388	176.532	206.437	197.318	223.559	220.007
LOC128679940	Psi	P-element somatic inhibitor	Psi	P-element somatic inhibitor	55.3043	62.2249	62.2249	142.963	308.602	42.2994	58.6429	66.314	53.961	49.8899	85.1648	62.9011	50.9436	142.639	99.7337	138.245	191.233	259.597	295.452	338.254	341.106
LOC128681397	Cul1	Cullin 1	Cul1	Cullin 1	60.8835	69.7147	69.7147	142.84	215.639	51.1188	46.5684	77.0033	68.8435	67.7665	60.9467	66.293	83.8524	153.412	106.247	139.108	172.591	237.778	181.324	204.905	238.551
LOC128675049	LOC128675049	uncharacterized protein			938.56	2018.51	2018.51	142.821	172.826	578.311	659.605	1676.92	839.407	1714.15	1223.66	3508.53	1627.71	128.28	172.263	131.921	138.821	166.029	179.066	155.052	191.157
LOC128681583	Nacalpha	Nascent polypeptide associated complex protein alpha subunit	Nacalpha	Nascent polypeptide associated complex protein alpha subunit	26.5964	59.1074	59.1074	142.715	310.699	16.8257	29.646	43.774	16.14	49.3031	75.4143	61.6832	50.0289	148.986	158.069	106.805	157	303.411	313.312	332.023	294.051
LOC128669404	LOC128669404	DEAD-box helicase Dbp80	Dbp80	Dead box protein 80	48.196	74.0467	74.0467	142.496	191.48	50.6323	57.598	18.5103	66.0436	81.5354	77.52	68.7933	68.3382	144.9	123.194	138.774	163.114	203.628	174.188	197.339	190.766
LOC128678969	gny	garnysstan	gny	garnysstan	124.422	111.519	124.422	142.369	181.935	139.953	133.353	86.049	138.335	96.7526	148.766	144.155	56.403	137.685	130.067	141.465	160.258	169.763	165.049	205.396	187.532
LOC128672821	tral	trailer hitch	tral	trailer hitch	159.061	206.793	206.793	142.229	254.206	133.871	150.136	210.649	141.586	188.618	234.323	228.244	175.989	142.219	105.412	149.954	171.329	235.922	223.401	272.021	285.48
LOC128682791	LOC128682791	uncharacterized protein			50.3731	83.2574	83.2574	142.217	232.714	52.346	60.0156	17.392	71.7387	77.2548	107.6	71.691	76.484	120.033	138.326	138.222	172.286	221.154	226.16	247.991	235.55
LOC128681768	LOC128681768	protein dj-1beta-like	dj-1beta	dj-1beta	14.802	12.5784	14.802	142.014	120.28	12.362	20.2615	15.014	11.5704	9.99089	18.235	10.8364	11.2513	155.145	160.286	116.291	136.335	100.893	139.111	128.098	113.018
LOC128683859	LOC128683859	uncharacterized LOC128683859			255.066	129.92	255.066	141.794	80.0495	269.096	288.706	178.203	284.258	124.198	123.786	130.077	141.62	139.319	184.599	129.319	113.941	74.4626	90.7698	74.9929	79.9727
LOC128671424	noc	no ocelli	noc	no ocelli	4.19819	1.24754	4.19819	141.683	142.779	6.18455	3.96005	2.65006	3.99809	1.59081	1.93179	0.427573	1.04	133.478	128.151	138.117	166.985	157.714	138.391	140.941	134.069
LOC128671355	Phb1	Prohibitin 1	Phb1	Prohibitin 1	26.5066	39.4076	39.4076	141.411	227.483	18.2535	24.8856	37.3166	25.5708	23.395	44.1773	58.2562	31.802	137.882	134.506	117.435	175.82	243.069	193.201	255.46	218.204
LOC128683471	Sarm	Sterile alpha and Armadillo motif	Sarm	Sterile alpha and Armadillo motif	57.9959	53.0421	57.9959	141.409	390.846	61.4967	58.4821	45.5674	66.4372	49.1494	54.9333	55.0494	53.0364	135.132	168.908	137.117	124.481	460.987	391.96	378.066	332.374
LOC128674931	Picot	picot	Picot	Picot	115.618	151.342	151.342	141.075	96.5655	108.055	86.9791	73.551	193.885	117.101	180.166	146.423	161.675	157.425	139.15	140.789	126.936	78.4337	112.316	102.481	93.0322
LOC128679041	svr	silver	svr	silver	151.979	95.7077	151.979	140.581	196.583	156.759	110.931	164.994	175.231	81.9711	95.6978	99.3184	105.844	126.198	125.927	141.18	169.019	190.377	186.331	183.511	226.114
LOC128683380	Imp	IGF-II mRNA-binding protein	Imp	IGF-II mRNA-binding protein	37.5187	72.782	72.782	140.231	708.435	24.1067	62.997	24.7656	38.2054	46.7511	133.475	65.7969	45.1047	101.612	133.412	155.338	170.56	569.916	637.302	871.261	755.261
LOC128677451	ThrRS	Threonyl-tRNA synthetase	ThrRS	Threonyl-tRNA synthetase	124.954	185.165	185.165	140.106	172.369	90.4951	92.7435	200.271	116.308	161.325	175.537	248.849	154.949	118.962	137.462	144.019	159.981	185.059	146.711	182.643	175.062
LOC128682143	Ser3b	Ser3b	Muc11A	Mucin 11A	281298	3451.8	281298	140.071	1123.83	288500	305039	284386	247265	563.263	9284.15	3858.28	101.504	44.181	496.898	12.0399	7.16447	1.6916	4174.85	77.4611	241.301
LOC128677619	LOC128677619	E3 ubiquitin-protein ligase AMFR-like	sip3	septin interacting protein 3	59.1567	65.5313	65.5313	140.011	63.0471	64.3898	46.2619	63.8816	62.0934	73.3162	69.0321	52.229	67.5478	154.229	122.816	153.114	129.885	64.3678	55.5396	68.8189	63.4622
LOC128682543	mahj	mahjong	mahj	mahjong	99.7965	123.349	123.349	139.866	320.841	69.6424	71.9433	172.882	84.7183	100.764	136.633	155.345	100.655	127.874	127.477	127.803	176.31	306.961	288.815	345.101	342.486
LOC128669192	Hsp110	Heat shock protein 110	Hsp110	Heat shock protein 110	36.4107	40.0726	40.0726	139.737	271.429	33.6089	37.7863	34.0224	40.2252	31.0124	48.7038	50.226	30.3482	131.308	119.336	140.064	168.241	306.379	227.119	288.574	263.645
LOC128679370	unc-45	uncoordinated 45	unc-45	uncoordinated 45	172.54	290.904	290.904	139.443	297.324	183.299	175.482	133.035	198.345	284.266	297.85	328.812	252.689	135.603	123.765	131.858	166.546	332.336	319.06	296.906	240.993
LOC128670109	Hacd1	3-hydroxyacyl-CoA dehydratase 1	Hacd1	3-hydroxyacyl-CoA dehydratase 1	21.5441	26.07	26.07	139.341	54.072	22.4141	28.9328	9.46072	25.3686	25.1087	29.0876	28.824	21.2599	116.923	133.225	174.944	132.272	59.3221	50.6358	53.8267	52.5034
LOC128671924	Acat1	Acetyl-CoA acetyltransferase 1	Acat1	Acetyl-CoA acetyltransferase 1	44.3962	70.1521	70.1521	138.999	56.8588	52.7594	45.4456	30.8991	48.4805	79.0802	57.7326	76.3573	67.4385	143.501	177.678	99.7517	135.065	53.8351	53.8837	54.5989	65.1177
LOC128672702	mtgo	miles to go	mtgo	miles to go	344.493	263.973	344.493	138.716	156.655	292.846	378.63	340.069	366.43	246.949	326.842	256.981	225.12	128.8	111.34	139.625	175.098	148.025	154.045	158.539	166.012
LOC128674733	AnxB10	Annexin B10	AnxB10	Annexin B10	59.0742	84.718	84.718	138.244	122.697	53.5537	44.6353	87.2446	50.8634	84.2454	81.3211	103.921	69.385	144.995	64.2044	122.605	221.171	111.013	132.351	122.994	124.431
LOC128672110	RpS30	Ribosomal protein S30	RpS30	Ribosomal protein S30	146.523	251.658	251.658	137.817	185.131	125.216	153.361	193.218	114.296	261.397	231.792	273.763	239.68	153.842	151.514	114.112	131.798	182.76	180.468	200.544	176.753
LOC128676865	LOC128676865	probable peroxisomal acyl-coenzyme A oxidase 1	Acox1	acyl-CoA oxidase 1	13.4685	15.9089	15.9089	137.664	56.3988	12.8092	13.5679	17.2885	10.2083	15.6118	14.2832	19.7319	14.0088	121.906	140.373	160.382	127.995	56.4761	60.6429	54.5773	53.8987
LOC128677607	LOC128677607	uncharacterized protein			50.7462	87.6969	87.6969	137.409	106.662	40.0261	49.8763	65.3396	47.7426	85.8826	100.317	90.7983	73.7897	140.744	143.14	120.17	145.581	107.969	105.396	107.529	105.754
LOC128676944	Hrd3	HMG-coA reductase degradation 3	Hrd3	HMG-coA reductase degradation 3	77.1728	60.7555	77.1728	136.807	91.9845	73.547	70.5777	98.273	66.2936	57.2266	72.1937	63.1627	50.4391	136.114	130.403	134.077	146.635	82.366	100.27	81.6347	103.668
LOC128678013	LOC128678013	calponin homology domain-containing protein DDB_G0272472-like	ens	ensconsin	78.4914	97.367	97.367	136.7	125.177	91.9896	71.4866	42.0081	108.481	97.3028	93.8387	101.248	97.0783	120.75	102.841	159.466	163.745	132.161	106.699	127.934	133.914
LOC128683639	LOC128683639	G-protein coupled receptor dmsr-1-like	MsR1	Myosuppressin receptor 1	8.34974	0.327546	8.34974	136.525	33.0305	6.66743	8.90443	2.41574	15.4114	0.0728909	0.285112	0.704682	0.2475	102.679	184.265	135.622	123.533	27.2444	26.3363	37.6621	40.8793
LOC128676870	RpL19	Ribosomal protein L19	RpL19	Ribosomal protein L19	237.329	582.08	582.08	135.807	293.028	195.32	248.148	310.147	195.702	577.529	518.909	705.304	526.577	159.713	147.587	110.903	125.024	312.7	262.648	334.192	262.573
LOC128672824	LOC128672824	uncharacterized protein			61.7909	61.819	61.819	135.723	234.121	69.597	50.1873	34.2601	93.1191	58.4072	33.9833	66.8229	88.0625	135.509	77.781	125.44	204.163	207.389	206.473	254.598	268.023
LOC128675079	eIF6	eukaryotic translation initiation factor 6	eIF6	eukaryotic translation initiation factor 6	43.8061	105.37	105.37	135.305	308.933	30.7019	48.5009	52.8727	43.1488	77.5513	118.109	128.499	97.3229	123.206	111.361	131.686	174.967	310.16	283.6	319.758	322.215
LOC128680070	Fim	Fimbrin	Fim	Fimbrin	52.587	46.7549	52.587	135.304	21.0612	48.2149	38.1667	68.7913	55.175	45.0925	50.2179	44.5588	47.1502	143.63	124.22	124.869	148.497	19.015	22.9362	20.1721	22.1215
LOC128673111	LOC128673111	cytochrome c1, heme protein, mitochondrial	Cyt-c1	Cytochrome c1	51.7117	71.5643	71.5643	135.274	225.842	38.7487	44.4804	80.6847	42.9328	61.1582	77.4802	93.6107	54.0081	125.928	166.359	123.884	124.924	239.957	236.458	243.541	183.411
LOC128676267	LOC128676267	acidic leucine-rich nuclear phosphoprotein 32 family member B-like			9.88539	9.22895	9.88539	135.029	431.913	5.3468	8.76206	17.7425	7.69023	7.44684	11.7372	11.0459	6.68583	151.552	91.0222	127.849	169.691	392.973	369.716	491.711	473.251
LOC128681781	LOC128681781	putative fatty acyl-CoA reductase CG5065			16.9672	27.2338	27.2338	134.85	47.9385	23.5899	3.59804	15.498	25.183	29.7906	4.49477	9.96744	64.6822	160.455	66.3767	164.946	147.623	37.6797	63.5639	35.2429	55.2676
LOC128676038	Zn72D	Zinc-finger protein at 72D	Zn72D	Zinc-finger protein at 72D	50.734	52.1329	52.1329	134.834	212.949	37.3374	47.5142	66.2688	51.8157	44.1716	69.3015	47.5211	47.5373	150.014	112.07	127.523	149.728	187.204	206.313	210.379	247.9
LOC128676477	bsf	bicoid stability factor	bsf	bicoid stability factor	40.9759	57.9919	57.9919	134.758	307.708	34.5878	44.2489	42.2847	42.7824	34.1726	87.52	71.4041	38.871	113.317	133.458	133.788	158.468	332.303	289.92	328.202	280.406
LOC128683564	Ntf-2	Nuclear transport factor-2	Ntf-2	Nuclear transport factor-2	31.7568	57.0791	57.0791	134.737	208.097	27.4515	39.6599	23.1385	36.7772	52.1914	51.2289	71.6462	53.25	141.88	126.416	122.24	148.412	203.152	182.502	228.335	218.399
LOC128674856	orion	orion	orion	orion	109.137	327.949	327.949	134.025	494.612	122.299	68.3998	89.0002	156.849	361.336	205.961	264.143	480.357	126.824	102.91	116.54	189.828	471.611	554.938	432.209	519.691
LOC128672834	LOC128672834	uncharacterized protein			67.7879	87.5656	87.5656	133.708	170.906	87.4109	69.2427	27.9095	86.5883	98.048	104.149	71.2018	76.8635	145.045	125.478	122.518	141.792	170.61	184.644	177.845	150.526
LOC128681711	PPP1R15	Protein phosphatase 1 regulatory subunit 15	PPP1R15	Protein phosphatase 1 regulatory subunit 15	55.4967	81.9327	81.9327	133.48	119.43	57.0142	60.9861	29.1143	74.8721	71.737	93.3519	71.5594	91.0827	121.551	100.69	136.467	175.21	110.36	107.394	130.089	129.877
LOC128669132	ATP8A	ATPase 8A	ATP8A	ATPase 8A	23.2408	15.7783	23.2408	133.371	48.2987	25.6598	19.6469	15.2716	32.3847	15.9907	18.8867	11.6339	16.6018	115.76	129.298	145.54	142.885	40.7805	58.1021	48.913	45.3992
LOC128678961	LOC128678961	uncharacterized protein	BicDR	Bicaudal D related	454.064	937.032	937.032	133.135	117.779	522.873	539.957	196.881	556.546	916.308	1039.87	729.295	1062.66	99.3169	88.1479	121.17	223.904	111.485	88.2571	134.156	137.219
LOC128669255	Rrp1	Recombination repair protein 1	Rrp1	Recombination repair protein 1	11.5268	14.8029	14.8029	133.024	317.863	8.71548	15.3492	9.71971	12.3229	10.7965	19.3883	15.5958	13.4308	132.647	112.936	115.652	170.863	269.028	300.012	365.588	336.825
LOC128683327	Arl5	ADP-ribosylation factor-like 5	Arl5	ADP-ribosylation factor-like 5	83.1612	153.733	153.733	132.901	190.931	63.3353	135.722	61.1936	72.3935	123.808	197.036	165.764	128.325	136.744	124.966	116.601	153.293	171.386	215.356	181.106	195.876
LOC128675478	Rpn11	Regulatory particle non-ATPase 11	Rpn11	Regulatory particle non-ATPase 11	20.0796	28.7344	28.7344	132.378	322.214	18.5322	18.0218	24.2528	19.5116	28.3025	25.4831	31.8394	29.3128	165.933	83.1144	133.631	146.833	421.214	251.921	301.401	314.32
LOC128681160	Dcps	Decapping enzyme, scavenger	Dcps	Decapping enzyme, scavenger	103.643	158.822	158.822	132.163	134.972	127.299	91.5549	50.6583	145.059	168.297	130.065	161.621	175.304	124.904	97.7114	122.939	183.099	128.015	120.936	148.793	142.145
LOC128677432	nito	spenito	nito	spenito	52.8658	50.6302	52.8658	132.129	181.596	67.642	51.8275	45.4325	46.5614	52.9522	69.9859	47.6027	31.9798	142.305	105.97	116.668	163.573	205.912	191.848	164.026	164.597
LOC128672898	Apt1	Acyl-protein thioesterase 1	Apt1	Acyl-protein thioesterase 1	56.906	80.6028	80.6028	131.731	159.119	63.61	56.9742	30.0686	76.9712	84.4042	76.7673	68.9928	92.2469	148.062	112.862	123.477	142.523	161.508	152.167	154.499	168.303
LOC128683828	mEFTu1	mitochondrial translation elongation factor Tu 1	mEFTu1	mitochondrial translation elongation factor Tu 1	24.6984	52.5601	52.5601	131.431	352.408	19.3911	33.4588	27.1516	18.7923	42.0963	69.3502	60.0968	38.6971	139.105	126.489	109.83	150.301	405.799	311.467	367.195	325.169
LOC128669966	Gnf1	Germ line transcription factor 1	Gnf1	Germ line transcription factor 1	81.0288	86.3685	86.3685	131.422	222.084	80.9732	85.9547	77.9414	79.246	90.2903	93.1474	78.4807	83.5557	151.304	114.527	122.107	137.749	188.104	234.851	220.959	244.424
LOC128680476	LOC128680476	facilitated trehalose transporter Tret1-like			13.2201	13.1179	13.2201	131.329	8.2432	10.1694	12.5235	17.6673	12.5203	16.6078	14.7419	12.0028	9.1192	82.214	172.866	162.533	107.703	4.84086	15.693	8.98171	3.45722
LOC128677474	LOC128677474	uncharacterized protein			71.9449	64.5379	71.9449	131.261	74.2788	83.8336	65.4331	51.1022	87.4107	62.6769	65.514	67.021	62.9397	134.346	115.887	134.854	139.958	75.2601	69.2808	75.0827	77.4915
LOC128680012	LOC128680012	phospholipase A1-like			9.42033	8.13613	9.42033	130.943	2.80268	4.56415	14.2889	11.0177	7.81059	3.20886	11.8375	14.1604	3.33773	118.132	205.852	70.6518	129.136	2.18377	4.42498	2.972	1.62999
LOC128683988	Srrm234	Serine-arginine repetitive matrix 2/3/4	Srrm234	Serine-arginine repetitive matrix 2/3/4	150.647	336.508	336.508	130.94	147.949	139.795	142.142	147.937	172.714	276.677	417.845	326.452	325.059	114.869	105.011	144.292	159.585	129.482	162.766	155.511	144.037
LOC128674659	CPD	uncharacterized protein			3.42542	0.238685	3.42542	130.915	29.5956	3.3844	2.03738	2.39301	5.88689	0.329911	0.30699	0.117353	0.200488	192.278	48.7357	108.778	173.869	25.626	43.0739	25.9055	23.777
LOC128671979	Ggamma1	G protein gamma subunit 1	Ggamma1	G protein gamma subunit 1	44.2363	53.2195	53.2195	130.871	184.212	47.0135	48.0921	30.6448	51.1948	60.0278	41.6216	58.7666	52.462	152.432	122.595	123.475	124.983	215.606	163.778	199.036	158.428
LOC128682544	Klp64D	Kinesin-like protein at 64D	Klp64D	Kinesin-like protein at 64D	40.2687	44.3723	44.3723	130.786	370.747	50.351	26.3921	44.0274	40.3042	46.9943	44.1183	42.106	44.2705	146.871	93.6555	122.997	159.621	426.009	356.41	358.753	341.815
LOC128683644	Arglu1	Arginine and glutamate rich 1	Arglu1	Arginine and glutamate rich 1	92.49	122.334	122.334	130.772	208.07	112.394	112.14	22.869	122.557	136.17	150.264	105.284	97.6168	122.338	131.35	121.579	147.821	197.308	228.905	201.603	204.467
LOC128677723	eIF3j	eukaryotic translation initiation factor 3 subunit j	eIF3j	eukaryotic translation initiation factor 3 subunit j	91.0875	209.405	209.405	130.632	321.175	95.1399	96.9229	59.9077	112.379	214.564	212.755	217.516	192.786	143.046	100.511	119.778	159.192	398.647	263.163	325.055	297.837
LOC128675869	LOC128675869	uncharacterized protein			5.82093	0.0932167	5.82093	130.615	21.9107	6.31858	9.48183	4.29095	3.19235	0	0.0775149	0.243786	0.0515658	257.981	108.038	63.3263	93.1155	15.7178	37.2121	24.1228	10.5903
LOC128673411	LOC128673411	myophilin-like	Chd64	Chd64	100.101	37.492	100.101	130.602	256.562	123.058	84.0267	58.6151	134.704	32.2579	30.6854	35.5358	51.4888	123.764	167.14	92.2597	139.246	220.176	263.448	280.341	262.283
LOC128680885	LOC128680885	phytanoyl-CoA dioxygenase, peroxisomal-like	Phyhd1	Phytanoyl-CoA dioxygenase domain containing 1	53.2034	49.2343	53.2034	130.583	24.2821	57.5017	60.3921	38.1669	56.7529	45.7482	43.8772	44.3974	62.9144	127.979	166.86	110.328	117.167	18.0904	37.5852	18.5142	22.9386
LOC128681540	Smox	Smad on X	Mad	Mothers against dpp	59.775	45.5338	59.775	130.504	264.363	74.8378	51.7892	43.0924	69.3804	38.391	56.0288	32.3104	55.4049	119.31	114.359	138.235	150.111	227.358	249.233	283.801	297.062
LOC128673285	LOC128673285	uncharacterized protein			40.5774	46.1238	46.1238	130.383	88.5384	32.1915	59.9261	28.6582	41.5338	41.3402	67.6426	36.6578	38.8546	125.392	161.957	95.8171	138.365	96.1674	78.3622	98.7695	80.8546
LOC128671443	tna	tonalli	tna	tonalli	18.3764	7.10555	18.3764	130.333	86.02	23.5625	14.0919	10.3123	25.5388	8.12929	5.85149	7.16104	7.28036	132.771	117.485	149.193	121.883	84.5007	83.852	90.8416	84.8858
LOC128681078	LOC128681078	prostamide/prostaglandin F synthase-like			18.8382	20.6285	20.6285	130.095	62.0921	20.9347	24.9834	9.83247	19.6022	19.4555	28.7921	15.9476	18.319	119.798	175.04	119.355	106.187	46.9866	77.5645	57.6831	66.1342
LOC128674979	Atg1	Autophagy-related 1	Atg1	Autophagy-related 1	19.3693	24.1907	24.1907	130.047	99.7139	20.7141	14.3635	17.1713	25.2283	25.1616	17.0649	21.8632	32.6733	221.447	98.75	71.2675	128.722	89.4469	87.3335	87.5009	134.574
LOC128672296	Fmr1	Fragile X messenger ribonucleoprotein 1	Fmr1	Fragile X messenger ribonucleoprotein 1	37.5401	40.6822	40.6822	129.573	225.564	28.6057	37.6746	51.7834	32.0969	28.3054	62.2529	43.7277	28.4427	127.624	117.245	123.193	150.229	195.79	209.354	240.153	256.959
LOC128669365	LOC128669365	dnaJ homolog subfamily A member 2-like	Droj2	DnaJ-like-2	23.2754	44.4005	44.4005	128.788	121.476	23.6729	26.4776	11.4081	31.543	42.308	44.2696	39.5593	51.4652	130.15	115.273	117.858	151.873	124.031	116.857	120.888	124.13
LOC128669756	mbf1	multiprotein bridging factor 1	mbf1	multiprotein bridging factor 1	41.6306	83.7696	83.7696	128.716	132.052	47.0713	47.0913	21.0489	51.3109	84.8432	82.2856	81.3103	86.6393	133.408	129.3	114.144	138.01	131.038	134.14	130.65	132.381
LOC128677037	IntS1	Integrator 1	IntS1	Integrator 1	15.0058	12.441	15.0058	128.399	54.6301	12.6047	13.3088	20.8397	13.2701	9.7289	17.1893	12.6924	10.1534	148.488	103.618	147.529	113.961	48.9548	56.6744	52.0531	60.8381
LOC128676875	LOC128676875	ribosome-binding protein 1	alt	aluminum tubes	221.01	293.559	293.559	128.107	162.51	195.937	161.125	322.217	204.759	296.005	295.99	344.231	238.008	119.834	101.306	128.995	162.293	159.519	153.119	151.397	186.007
LOC128679944	LOC128679944	cytochrome c oxidase subunit 6C-like	cype	cyclope	163.954	197.332	197.332	128.065	323.185	127.156	137.111	253.967	137.58	225.107	144.364	256.45	163.408	136.797	138.983	122.763	113.716	399.767	283.03	369.231	240.711
LOC128674800	RpL27	Ribosomal protein L27	RpL27	Ribosomal protein L27	209.178	418.436	418.436	127.924	234.338	196.767	201.392	264.734	173.819	436.675	405.512	445.208	386.348	128.55	144.257	113.979	124.91	230.027	236.003	241.119	230.202
LOC128680928	LOC128680928	uncharacterized protein			22.4188	4.83359	22.4188	127.817	7.71403	14.0126	19.032	40.2153	16.4156	4.27138	4.71817	7.15388	3.19093	132.779	158.068	130.3	90.1206	5.74058	8.14519	11.817	5.15335
LOC128683350	Egfr	Epidermal growth factor receptor	Egfr	Epidermal growth factor receptor	13.235	11.3948	13.235	127.815	182.652	18.338	10.9131	11.0737	12.6152	13.2226	8.52319	11.0391	12.7943	99.9027	98.967	117.195	195.196	160.592	149.181	218.003	202.831
LOC128671469	twr	twisted bristles roughened eye	twr	twisted bristles roughened eye	172.687	263.451	263.451	127.791	142.757	145.184	173.994	188.856	182.712	233.991	184.924	410.778	224.111	125.337	126.196	124.52	135.109	146.927	131.719	131.927	160.457
LOC128676458	LOC128676458	uncharacterized protein			80.1526	90.2411	90.2411	127.724	158.843	84.3376	75.062	44.1894	117.021	79.8629	94.7451	93.6854	92.6708	120.136	100.503	130.207	160.052	146.785	149.135	169.475	169.978
LOC128672325	Ppcs	Phosphopantothenoylcysteine synthetase	Ppcs	Phosphopantothenoylcysteine synthetase	26.0736	29.986	29.986	127.41	85.1144	33.51	27.0495	6.21206	37.5228	35.8412	29.8709	25.2335	28.9986	103.077	142.679	127.009	136.876	77.9768	84.9467	89.7972	87.737
LOC128673211	cue	cueball	cue	cueball	14.6568	11.3588	14.6568	127.244	6.3621	18.3268	17.9413	6.20294	16.1563	15.8926	10.2298	11.9165	7.3964	143.199	131.579	117.551	116.646	5.92997	6.93933	6.65337	5.92572
LOC128671143	Sply	Sphingosine-1-phosphate lyase	Sply	Sphingosine-1-phosphate lyase	120.335	12.8071	120.335	127.187	36.4499	136.011	84.2235	108.774	152.331	12.6423	11.5077	11.2731	15.805	139.324	94.4792	126.868	148.077	32.4348	39.5481	34.6679	39.1487
LOC128679101	CCT6	Chaperonin containing TCP1 subunit 6	CCT6	Chaperonin containing TCP1 subunit 6	35.0307	57.1088	57.1088	126.968	386.954	30.4966	34.5416	42.2579	32.8266	46.3866	62.2208	62.1592	57.6686	128.839	91.4447	121.852	165.734	427.563	322.806	387.971	409.475
LOC128672513	LOC128672513	lysosome membrane protein 2-like			0	0.0501078	0.0501078	126.864	0.583542	0	0	0	0	0.0650185	0	0.135413	0	79.0134	182.748	156.111	89.585	0.34176	0.898248	0.665474	0.428684
LOC128673282	LOC128673282	lipase member H-like			0.188074	0.499684	0.499684	126.848	24.1233	0.117178	0	0.0990633	0.536056	0.583797	0.373128	0.650188	0.391622	111.069	82.2076	71.0221	243.094	37.0326	9.25281	20.6454	29.5625
LOC128675887	LOC128675887	uncharacterized protein			128.287	189.853	189.853	126.587	192.421	115.717	89.4703	162.006	145.955	178.99	142.406	171.036	266.983	141.907	103.042	112.491	148.909	185.165	189.052	180.297	215.168
LOC128673589	Taf1	TBP-associated factor 1	Taf1	TBP-associated factor 1	78.1118	73.8027	78.1118	126.393	183.528	71.7445	66.6976	100.42	73.585	66.646	77.7658	70.0994	80.6996	127.445	105.781	125.971	146.374	164.001	187.741	185.226	197.145
LOC128682298	Cpsf5	Cleavage and polyadenylation specific factor 5	Cpsf5	Cleavage and polyadenylation specific factor 5	31.8028	51.239	51.239	126.391	254.391	24.1172	39.9369	29.9432	33.2139	40.8129	68.113	49.066	46.9642	119.367	112.083	114.972	159.141	231.183	243.196	268.957	274.227
LOC128677227	LOC128677227	uncharacterized protein			401.847	180.634	401.847	126.278	121.346	507.789	180.858	63.1434	855.599	168.822	92.5048	92.0249	369.186	111.149	127.793	126.298	139.873	100.115	124.059	127.741	133.47
LOC128682435	mRpL50	mitochondrial ribosomal protein L50	mRpL50	mitochondrial ribosomal protein L50	48.8037	66.8046	66.8046	126.205	245.634	51.5145	58.3892	35.6975	49.6136	58.9011	75.0902	76.1324	57.0949	123.508	118.437	116.664	146.213	254.28	209.216	296.355	222.685
LOC128681811	LOC128681811	uncharacterized protein			68.4262	79.5151	79.5151	126.164	207.733	68.5793	65.2992	64.8491	74.9775	79.8756	77.5512	69.8088	90.8248	136.455	111.954	118.655	137.59	184.986	230.555	199.609	215.781
LOC128677239	LOC128677239	senecionine N-oxygenase-like	Fmo-1	Flavin-containing monooxygenase 1	0.259667	1.77066	1.77066	126.152	219.771	0.438303	0.213412	0	0.386952	1.16148	2.80981	1.17951	1.93186	166.285	72.5333	70.8332	194.956	229.998	232.706	245.732	170.65
LOC128681864	ND-49	NADH dehydrogenase (ubiquinone) 49 kDa subunit	ND-49	NADH dehydrogenase (ubiquinone) 49 kDa subunit	72.8019	71.9789	72.8019	126.019	178.239	66.0538	59.5194	107.231	58.4034	65.0661	77.341	79.0375	66.471	122.932	142.633	118.103	120.409	173.351	179.402	195.721	164.48
LOC128675334	LOC128675334	protein phosphatase inhibitor 2-like	I-2	Inhibitor-2	29.3336	29.1251	29.3336	126.008	245.961	22.9477	41.1759	17.6039	35.607	15.3087	45.9388	25.733	29.5198	114.693	111.259	124.193	153.886	232.993	226.103	271.567	253.182
LOC128680328	LOC128680328	uncharacterized protein			63.0227	51.419	63.0227	126.005	92.5862	58.6051	51.7683	66.5926	75.125	46.8686	41.8629	76.6514	40.2933	117.267	98.4081	153.85	134.494	110.285	65.7109	94.4217	99.9267
LOC128671752	LOC128671752	uncharacterized LOC128671752	COX7B	Cytochrome c oxidase subunit 7B	107.443	148.671	148.671	125.898	326.002	96.7624	82.9592	157.572	92.4804	149.547	128.55	184.597	131.989	119.061	146.336	125.04	113.154	375.006	320.08	347.936	260.986
LOC128674435	IP3K2	Inositol 1,4,5-triphosphate kinase 2	IP3K2	Inositol 1,4,5-triphosphate kinase 2	28.2578	44.8576	44.8576	125.751	21.7596	25.0835	26.0789	25.9485	35.9204	42.9405	36.8949	31.8282	67.7669	159.58	121.714	101.241	120.47	20.2203	23.4074	18.603	24.8077
LOC128676927	FBXO11	F-box protein 11	FBXO11	F-box protein 11	48.6265	52.1834	52.1834	125.568	146.159	46.9641	36.2909	50.1263	61.1248	45.5576	45.0259	55.3433	62.8069	125.955	111.377	118.372	146.57	136.487	133.983	157.783	156.382
LOC128678898	LOC128678898	uncharacterized LOC128678898			33.6989	41.2275	41.2275	125.186	138.378	40.8706	42.0079	9.966	41.9513	42.9803	45.0713	34.1178	42.7407	122.713	116.363	112.725	148.943	130.32	139.074	135.964	148.153
LOC128671167	Cdc5	Cell division cycle 5	Cdc5	Cell division cycle 5	51.1331	40.5155	51.1331	125.177	212.139	52.6465	56.3472	46.3539	49.185	33.1921	50.6654	35.4989	42.7055	138.302	90.3966	117.893	154.115	204.913	194.298	217.182	232.161
LOC128681420	qsm	quasimodo	qsm	quasimodo	98.9226	156.212	156.212	124.89	567.295	103.492	125.573	86.9665	79.6587	140.384	223.981	125.802	134.679	89.9535	126.037	104.972	178.598	559.427	435.991	487.895	785.868
LOC128675644	LOC128675644	probable peroxisomal acyl-coenzyme A oxidase 1	Acox1	acyl-CoA oxidase 1	2.39413	1.94627	2.39413	124.878	21.8255	1.0288	2.03502	0.815399	5.69731	2.82231	1.21476	0.389255	3.35877	99.7895	100.025	143.54	156.159	17.95	24.9327	17.8159	26.6033
LOC128670624	Cad74A	Cadherin 74A	Cad74A	Cadherin 74A	0.891026	0.329664	0.891026	124.765	179.775	1.92251	1.16203	0.22418	0.255388	0.609534	0.577115	0	0.132008	108.578	133.021	139.22	118.241	158.426	184.973	182.68	193.02
LOC128680545	Vps24	Vacuolar protein sorting 24	Vps24	Vacuolar protein sorting 24	56.2698	61.961	61.961	124.503	134.684	62.7915	56.4434	40.8343	65.01	57.2285	58.7763	59.7957	72.0432	122.149	123.916	105.308	146.64	118.877	130.933	151.525	137.401
LOC128671895	Tsf1	Transferrin 1	Tsf1	Transferrin 1	107.481	58.7693	107.481	124.468	37.9588	104.396	103.805	79.4074	142.317	55.3192	64.7448	50.4984	64.5149	106.818	139.577	105.687	145.79	25.7954	67.4592	32.475	26.1054
LOC128676709	LOC128676709	very-long-chain (3R)-3-hydroxyacyl-CoA dehydratase 3-like	Hacd2	3-hydroxyacyl-CoA dehydratase 2	0.0374781	0.120485	0.120485	124.389	0.0988844	0.0229111	0	0.0387386	0.0882627	0	0	0.269682	0.212256	71.8698	302.423	47.18	76.0819	0.0121134	0.161841	0.213158	0.00842594
LOC128672914	l(1)G0469	lethal (1) G0469	l(1)G0469	lethal (1) G0469	180.827	166.346	180.827	124.273	131.28	194.551	222.373	97.7462	208.64	150.28	205.785	122.555	186.765	151.752	110.227	64.2253	170.889	120.132	138.143	123.603	143.243
LOC128677617	cactin	cactin	cactin	cactin	36.404	48.4488	48.4488	124.18	141.66	32.6912	40.5084	39.2743	33.142	42.4688	57.2684	36.4999	57.5582	141.058	137.063	91.9863	126.611	115.103	187.213	113.761	150.563
LOC128672088	Ddrgk1	DDRGK domain containing 1	Ddrgk1	DDRGK domain containing 1	132.749	258.649	258.649	124.178	74.614	116.878	132.416	141.809	139.89	249.068	236.222	296.367	252.938	118.616	132.602	119.635	125.86	72.2953	73.0781	77.9817	75.101
LOC128672836	Dhrs4	Dehydrogenase/reductase 4	Dhrs4	Dehydrogenase/reductase 4	19.7363	22.4831	22.4831	124.135	23.516	24.4166	21.0136	9.25387	24.261	26.361	20.8254	21.5037	21.2424	129.086	115.965	125.391	126.097	20.9131	24.6765	24.9345	23.5401
LOC128679979	grsm	granny smith	grsm	granny smith	62.0329	70.8845	70.8845	124.074	247.757	69.6364	57.1524	52.2767	69.0659	72.9599	67.6177	75.2402	67.7201	128.287	77.878	127.775	162.358	267.797	208.963	236.803	277.466
LOC128676059	LOC128676059	uncharacterized LOC128676059	GramD1B	GRAM domain containing 1B	36.0389	40.061	40.061	124.038	9.12164	42.4621	32.158	10.8371	58.6983	35.2471	35.1447	35.5775	54.2746	128.453	152.348	91.3613	123.99	7.96347	13.4796	9.09707	5.94645
LOC128670080	LOC128670080	uncharacterized LOC128670080	tutl	turtle	6.76162	13.3347	13.3347	123.872	203.697	5.75035	5.97307	8.51904	6.80402	10.5565	15.4833	15.3918	11.9073	132.241	96.8343	110.553	155.858	212.501	163.708	199.508	239.071
LOC128670536	LOC128670536	SH3 domain-binding glutamic acid-rich protein-like	Sh3beta	Sh3beta	56.3707	64.037	64.037	123.768	235.467	69.995	69.276	26.0595	60.1523	59.6238	62.4876	63.7521	70.2846	130.261	114.546	105.183	145.082	252.147	230.781	227.806	231.132
LOC128673679	Esp	Epidermal stripes and patches	Esp	Epidermal stripes and patches	0.382173	0.0942102	0.382173	123.672	14.9934	0	0	0.409387	1.11931	0	0.0724756	0.130323	0.174042	113.961	195.879	70.4762	114.373	14.1327	21.5745	16.6977	7.5688
LOC128681389	bcn92	bcn92	bcn92	bcn92	2.76411	3.6911	3.6911	123.507	13.1347	1.97161	4.61122	0.740809	3.7328	2.73867	4.71965	4.20576	3.1003	133.739	104.776	137.812	117.7	12.2506	11.9971	16.0699	12.2212
LOC128674678	Uba1	Ubiquitin activating enzyme 1	Uba1	Ubiquitin activating enzyme 1	56.5894	57.6919	57.6919	123.327	284.333	47.9097	39.3028	76.19	62.955	52.1613	56.5782	64.7439	57.2843	131.009	84.6044	124.073	153.621	324.057	242.98	269.381	300.916
LOC128670682	Snx21	Sorting nexin 21	Snx21	Sorting nexin 21	17.0114	17.2547	17.2547	123.315	109.799	21.7995	9.42613	6.18903	30.6309	16.0235	8.07553	15.1862	29.7335	119.281	80.8208	110.53	182.626	118.783	90.9896	94.5969	134.825
LOC128675901	gro	groucho	gro	groucho	127.001	109.273	127.001	123.063	191.121	102.453	172.023	131.076	102.451	94.0273	154.105	93.9892	94.9707	132.862	77.2075	154.79	127.393	150.962	160.102	214.594	238.828
LOC128677045	ps	pasilla	ps	pasilla	85.0347	165.987	165.987	122.997	56.2946	68.2813	102.569	65.1597	104.129	138.73	239.617	176.697	108.903	87.2068	166.708	129.196	108.877	43.2769	83.8348	47.6184	50.4481
LOC128678669	Etf-QO	Electron transfer flavoprotein-ubiquinone oxidoreductase	Etf-QO	Electron transfer flavoprotein-ubiquinone oxidoreductase	81.6493	98.4173	98.4173	122.843	103.406	101.551	76.2704	68.7068	80.0693	96.2978	93.4106	89.941	114.02	107.804	146.192	113.531	123.843	100.103	100.54	96.6358	116.347
LOC128683605	Pitslre	pitslre	Pitslre	Pitslre	70.4148	97.4012	97.4012	122.715	197.453	86.7038	73.1435	41.6887	80.1233	101.347	117.786	78.6333	91.8391	122.097	101.718	122.679	144.366	192.473	186.194	208.834	202.31
LOC128670957	LOC128670957	protein THEM6-like			19.6385	8.06919	19.6385	122.709	45.8456	20.8079	12.9732	15.4459	29.3269	6.85781	3.82412	5.76236	15.8325	140.265	124.88	99.9891	125.702	47.2589	38.3464	43.8601	53.917
LOC128681510	YME1L	YME1 like ATPase	YME1L	YME1 like ATPase	139.304	161.249	161.249	122.557	261.929	128.443	117.377	186.605	124.792	175.867	147.785	143.436	177.909	139.742	90.0891	123.494	136.902	272.7	231.419	270.057	273.541
LOC128676411	Pgm2a	Phosphoglucomutase 2a	Pgm2a	Phosphoglucomutase 2a	7.24255	5.14206	7.24255	122.542	44.837	7.07464	7.51884	7.28647	7.09027	3.80037	5.60146	6.14837	5.01804	114.261	137.009	116.687	122.213	37.2525	49.485	43.4137	49.1967
LOC128677143	Srp54k	Signal recognition particle 54k	Srp54k	Signal recognition particle 54k	106.911	210.889	210.889	121.914	149.426	94.2147	115.48	98.3993	119.55	192.09	184.248	277.279	189.938	126.896	113.303	116.329	131.13	147.328	141.444	150.575	158.356
LOC128678721	ldd	lipid droplet defective	ldd	lipid droplet defective	0.287029	0.241727	0.287029	121.88	55.9764	0.435099	0.250371	0.234079	0.228569	0.189253	0.483276	0.219456	0.0749226	158.811	100.886	127.069	100.754	59.5286	48.8065	60.2488	55.3215
LOC128672804	TfIIA-L	Transcription factor IIA L	TfIIA-L	Transcription factor IIA L	50.1678	67.4397	67.4397	121.121	132.665	48.5182	68.694	26.1796	57.2793	59.9453	84.4485	71.2982	54.0669	103.68	104.301	123.392	153.109	132.044	115.605	138.332	144.679
LOC128673328	LOC128673328	uncharacterized LOC128673328	COX6B	Cytochrome c oxidase subunit 6B	74.4944	107.709	107.709	121.102	175.796	64.9604	60.3577	105.528	67.1319	108.311	87.3731	137.439	97.7144	136.125	136.827	102.267	109.188	203.191	167.839	197.984	134.172
LOC128673021	LOC128673021	uncharacterized protein			29.3886	75.0906	75.0906	121.092	213.342	26.9798	35.5314	13.4682	41.5748	72.2839	89.2914	76.3194	62.4676	89.048	91.3116	131.296	172.712	220.761	194.86	235.996	201.753
LOC128672972	MsrA	Methionine sulfoxide reductase A	MsrA	Methionine sulfoxide reductase A	5.96811	1.92617	5.96811	120.972	340.369	5.03258	4.65876	6.88089	7.30022	2.99985	1.56781	2.06877	1.06824	158.636	114.383	118.733	92.1377	273.995	463.334	432.52	191.628
LOC128683078	CSN5	COP9 signalosome subunit 5	CSN5	COP9 signalosome subunit 5	61.8132	87.0826	87.0826	120.925	202.255	60.9377	63.1476	39.5252	83.6424	94.5281	84.8394	77.8121	91.1507	136.688	93.782	112.901	140.329	200.428	183.239	220.516	204.838
LOC128673353	LOC128673353	ras-related C3 botulinum toxin substrate 1	Rac1	Rac1	17.77	16.2165	17.77	120.731	92.9894	18.2706	19.5421	8.65154	24.6157	14.4976	18.5564	17.649	14.1632	103.25	131.078	118.667	129.93	84.2204	85.0331	104.411	98.2929
LOC128676765	bark	bark beetle	bark	bark beetle	26.3151	18.5133	26.3151	120.676	307.796	20.1532	17.1464	16.679	51.2819	16.9066	17.4468	16.7003	22.9994	128.771	62.3121	102.657	188.964	287.803	281.614	297.777	363.99
LOC128669734	Esyt2	Extended synaptotagmin-like protein 2	Esyt2	Extended synaptotagmin-like protein 2	118.031	109.338	118.031	120.473	348.992	108.968	101.49	126.088	135.577	101.056	133.051	109.76	93.4843	97.0048	96.2419	111.252	177.395	352.086	377.744	323.318	342.82
LOC128677561	LOC128677561	3-ketoacyl-CoA thiolase, mitochondrial-like	Acaa	Acetyl-CoA acyltransferase	56.7076	40.5833	56.7076	120.314	55.5389	63.123	45.7578	60.209	57.7404	39.9184	39.4781	34.641	48.2955	153.239	121.344	105.283	101.389	50.4649	58.7572	47.3705	65.5628
LOC128674543	Chchd2	Coiled-coil-helix-coiled-coil-helix domain containing 2	Chchd2	Coiled-coil-helix-coiled-coil-helix domain containing 2	42.1867	69.7562	69.7562	120.227	252.506	33.1467	33.8217	56.5987	45.1798	67.6899	55.6671	86.9141	68.7536	128.775	122.026	108.721	121.387	321.959	223.69	244.426	219.949
LOC128673073	SPoCk	Secretory Pathway Calcium atpase	SPoCk	Secretory Pathway Calcium atpase	148.157	141.72	148.157	120.164	180.18	161.149	116.065	84.3657	231.049	139.998	107.053	144.902	174.925	88.6783	82.0636	98.1393	211.776	170.776	196.128	197.115	156.701
LOC128674315	PCB	Pyruvate carboxylase	Pcb	Pyruvate carboxylase	59.8566	30.841	59.8566	119.545	193.648	69.4797	46.1663	63.601	60.1794	22.5224	29.2838	28.341	43.2168	101.379	174.472	100.991	101.337	177.839	191.205	220.624	184.926
LOC128681120	TRAM	TRAM	TRAM	TRAM	426.97	927.947	927.947	119.532	108.892	311.803	344.507	612.274	439.294	757.909	641.603	1645.3	666.972	113.937	94.8865	135.076	134.229	104.083	112.83	101.174	117.479
LOC128674112	Dip-C	Dipeptidase C	Dip-C	Dipeptidase C	158.614	194.61	194.61	119.387	63.398	175.125	88.9125	167.339	203.081	252.195	126.566	146.886	252.795	149.383	87.1503	118.399	122.615	61.1094	66.0005	55.7078	70.7745
LOC128674042	Gpo1	Glycerophosphate oxidase 1	Gpo1	Glycerophosphate oxidase 1	183.199	114.347	183.199	119.138	364.258	195.348	97.5956	224.18	215.672	109.484	77.3619	128.871	141.67	94.4979	134.623	128.814	118.618	365.05	405.699	361.933	324.348
LOC128676594	Rab3-GAP	Rab3 GTPase activating protein	Rab3-GAP	Rab3 GTPase activating protein	32.3361	33.3011	33.3011	118.811	70.9167	33.318	26.5235	27.5157	41.9873	31.214	21.9034	36.2443	43.8424	119.168	89.9592	127.94	138.176	72.5002	69.2317	69.6757	72.2594
LOC128671540	LOC128671540	uncharacterized protein			25.1715	89.8821	89.8821	118.318	347.921	17.0261	30.5735	26.3381	26.7483	86.5356	116.897	95.9477	60.1479	93.6173	95.9101	104.967	178.778	303.065	360.324	367.296	360.999
LOC128672462	Pdhb	Pyruvate dehydrogenase E1 beta subunit	Pdhb	Pyruvate dehydrogenase E1 beta subunit	91.1822	113.638	113.638	118.306	94.0311	45.9565	67.4253	190.427	60.9203	79.7002	117.024	166.501	91.328	110.997	141.547	109.266	111.414	96.6225	105.183	98.4094	75.9095
LOC128680071	Dmtn	Dementin	Dmtn	Dementin	18.202	15.2873	18.202	118.237	62.3446	16.0871	16.0716	14.3988	26.2506	12.1833	17.6157	15.8238	15.5264	80.679	91.2635	146.102	154.902	59.5675	51.0287	54.9627	83.8193
LOC128683093	Ldh	Lactate dehydrogenase	Ldh	Lactate dehydrogenase	19.6145	7.61361	19.6145	118.146	258.952	22.426	15.1258	25.1276	15.7785	19.3689	4.73214	2.92108	3.4323	95.3818	58.2322	164.72	154.251	212.572	268.089	297.35	257.797
LOC128674016	Atf3	Activating transcription factor 3	Atf3	Activating transcription factor 3	89.8112	75.6558	89.8112	117.918	246.638	108.2	73.2921	36.0205	141.732	85.0833	51.2417	70.4283	95.87	101.386	143.922	90.5817	135.781	203.779	270.562	245.47	266.742
LOC128673269	mtTFB1	Mitochondrial Transcription Factor B1	mtTFB1	Mitochondrial Transcription Factor B1	27.3796	33.7017	33.7017	117.571	209.572	24.839	32.1968	22.418	30.0647	24.3729	49.6108	40.2511	20.5721	104.185	120.138	108.333	137.628	224.32	200.779	233.144	180.045
LOC128672711	ATPsynC	ATP synthase, subunit C	ATPsynC	ATP synthase, subunit C	69.025	85.5044	85.5044	117.458	196.583	43.8799	44.6107	140.63	46.9799	70.0362	72.0906	143.069	56.8212	105.954	149.508	110.373	103.998	186.687	199.117	227.932	172.597
LOC128673044	LOC128673044	zinc transporter 7-like			61.7036	56.4787	61.7036	117.458	66.3923	60.8652	34.1976	93.8142	57.9374	57.0238	34.409	58.2705	76.2117	138.516	78.3218	127.428	125.566	69.863	59.2533	71.8954	64.5574
LOC128674788	RnrS	Ribonucleoside diphosphate reductase small subunit	RnrS	Ribonucleoside diphosphate reductase small subunit	15.1878	37.9841	37.9841	117.312	253.562	11.6714	11.3657	18.1555	19.5588	29.6579	23.5577	59.5153	39.2056	108.197	106.653	84.2005	170.196	234.12	238.089	217.58	324.458
LOC128677141	egr	eiger	egr	eiger	130.036	42.8159	130.036	117.246	449.845	89.4454	124.001	199.901	106.798	34.1113	46.6685	47.3271	43.1568	71.25	186.15	105.81	105.774	376.554	646.607	345.978	430.241
LOC128671207	VDDP4	venom dipeptidyl peptidase 4-like			305.328	7.0775	305.328	117.123	44.9357	360.378	186.386	329.324	345.223	15.4599	5.57667	4.20583	3.06765	147.194	91.5105	113.823	115.964	39.1665	60.2057	31.0126	49.3578
LOC128676864	LOC128676864	AMP deaminase 2	AMPdeam	AMP deaminase	62.6307	11.4611	62.6307	116.955	1070.96	66.3915	66.2786	39.4391	78.4136	10.6167	15.4128	9.05137	10.7636	107.031	123.13	112.746	124.913	1335.28	850.597	916.991	1180.99
LOC128670301	Nct	Nicastrin	Nct	Nicastrin	87.7386	71.6873	87.7386	116.828	172.179	90.0053	74.6391	82.6324	103.678	67.7907	68.803	75.775	74.3807	111.057	101.198	112.711	142.345	176.104	163.004	163.611	185.996
LOC128677515	LOC128677515	uncharacterized protein			15.8564	22.4206	22.4206	116.712	129.579	16.8309	16.641	4.64622	25.3072	21.6726	18.6264	16.8689	32.5147	120.27	98.9548	118.421	129.2	131.597	107.691	125.656	153.373
LOC128676916	pic	piccolo	pic	piccolo	34.2931	33.4515	34.2931	116.652	224.691	28.0682	30.206	48.456	30.442	29.3068	37.7106	36.3048	30.4839	113.994	96.0571	112.135	144.422	216.562	202.651	235.578	243.975
LOC128681953	LOC128681953	zinc finger protein 595-like	crol	crooked legs	75.0291	108.046	108.046	116.498	285.27	83.4805	86.0762	64.3481	66.2117	98.6154	113.206	113.285	107.078	119.696	97.8282	112.898	135.57	273.044	256.856	293.633	317.548
LOC128682824	l(1)G0289	lethal (1) G0289	l(1)G0289	lethal (1) G0289	479.529	333.985	479.529	116.323	101.476	564.334	399.603	351.722	602.455	338.436	338.678	284.432	374.393	99.7712	101.144	124.631	139.743	94.6094	114.604	91.7	104.992
LOC128670535	LOC128670535	ceramide phosphoethanolamine synthase-like	SMSr	Sphingomyelin synthase related	4.57338	5.87119	5.87119	115.882	30.9151	4.53379	4.44982	3.01804	6.29187	5.18533	3.23203	4.97197	10.0954	164.896	91.5496	97.2207	109.861	36.7488	25.7037	39.939	21.2689
LOC128676044	La	La autoantigen-like	La	La autoantigen-like	71.5216	158.619	158.619	115.877	380.06	38.1028	105.633	73.6966	68.6542	83.4675	276.084	190.278	84.6449	63.0427	72.9777	117.194	210.295	364.922	320.834	431.961	402.523
LOC128678139	LOC128678139	UDP-glucosyltransferase 2-like	Ugt35D1	UDP-glycosyltransferase family 35 member D1	37.8672	22.0624	37.8672	115.562	75.8293	43.576	28.3971	29.6114	49.8842	21.0033	13.9292	24.0101	29.3071	98.3242	138.52	92.4808	132.923	63.0027	89.4059	73.5899	77.3187
LOC128678619	REPTOR-BP	REPTOR-binding partner	REPTOR-BP	REPTOR-binding partner	42.9878	56.6255	56.6255	115.51	68.9564	46.9785	59.3324	7.57815	58.0622	57.8492	74.7988	34.0786	59.7753	123.564	115.851	117.182	105.441	45.5734	114.622	53.8655	61.7645
LOC128674927	LOC128674927	uncharacterized protein			20.5713	21.8779	21.8779	115.445	97.5712	26.5735	27.9408	6.43105	21.3397	20.9171	28.9011	17.6704	20.0229	127.936	97.7439	116.094	120.005	92.5041	94.7444	101.083	101.953
LOC128671308	Cad96Ca	Cadherin 96Ca	Cad96Ca	Cadherin 96Ca	2.7667	0.618135	2.7667	115.401	38.6533	3.09318	1.97093	2.45359	3.5491	1.03942	0.561055	0.411169	0.460893	117.283	96.206	110.198	137.918	35.7668	36.3489	37.4935	45.0041
LOC128678038	B52	B52	B52	B52	39.8354	53.8687	53.8687	115.27	147.369	27.9585	30.5945	68.9155	31.873	42.6403	71.805	58.6964	42.3329	121.445	101.462	114.024	124.151	129.644	134.894	155.838	169.102
LOC128682490	LOC128682490	uncharacterized protein			97.2466	134.621	134.621	115.093	234.773	110.313	107.309	33.9351	137.43	132.469	140.781	134.173	131.063	103.512	88.37	114.591	153.898	216.546	208.315	258.321	255.908
LOC128683516	LOC128683516	syntenin-1-like	Dlg5	Discs large 5	73.9495	98.1722	98.1722	115.073	155.149	93.8161	71.1079	33.2051	97.6689	108.283	89.6434	82.9719	111.791	112.185	90.4517	111.481	146.173	148.576	148.523	147.274	176.223
LOC128674625	krz	kurtz	krz	kurtz	20.7153	8.71709	20.7153	114.972	56.5262	27.8432	14.2026	14.3357	26.4797	5.80313	9.28112	8.21499	11.5691	117.475	75.1651	98.8821	168.367	47.2253	50.7017	63.3002	64.8777
LOC128676229	LOC128676229	uncharacterized protein			62.2584	106.273	106.273	114.83	100.236	67.5511	65.0615	26.2086	90.2124	89.7489	104.209	128.665	102.467	97.6629	96.516	126.255	138.886	99.478	82.988	110.439	108.039
LOC128678729	Hcf	Host cell factor	Hcf	Host cell factor	82.2846	96.0973	96.0973	114.745	208.652	83.8998	85.0727	75.4464	84.7195	83.5372	119.359	105.315	76.1779	102.032	99.4025	123.454	134.092	173.58	194.761	218.668	247.598
LOC128672387	LOC128672387	uncharacterized protein K02A2.6-like			0.00655136	0.141167	0.141167	114.732	0.781587	0	0.0262054	0	0	0.309541	0.11189	0.0543595	0.0888773	89.8683	103.511	159.082	106.466	0.284555	1.03871	1.00146	0.801631
LOC128669873	LOC128669873	uncharacterized LOC128669873	Smg6	Smg6	122.47	135.888	135.888	114.719	184.221	125.038	87.6606	127.733	149.45	129.761	129.089	127.829	156.875	117.193	95.655	109.52	136.507	175.58	182.853	178.649	199.803
LOC128679143	egl	egalitarian	egl	egalitarian	38.9555	44.298	44.298	114.509	80.5477	37.9836	39.3007	18.0629	60.4746	40.5317	49.6091	40.7458	46.3055	114.028	92.8881	115.719	135.4	85.2874	75.747	79.9608	81.1954
LOC128682623	LOC128682623	transcription elongation regulator 1-like			34.6652	33.3093	34.6652	114.454	202.585	28.2275	36.1159	41.6746	32.6429	25.5209	49.0424	29.9772	28.6966	121.485	99.1595	109.464	127.708	176.639	211.298	207.867	214.537
LOC128675327	LOC128675327	calpain-8-like	CalpB	Calpain-B	65.081	73.7188	73.7188	114.451	14.9616	44.1511	52.477	110.511	53.1845	43.0578	127.794	75.8144	48.2091	74.2555	207.496	99.893	76.1589	8.32174	21.7385	16.4431	13.343
LOC128680867	Acsl	Acyl-CoA synthetase long-chain	Acsl	Acyl-CoA synthetase long-chain	73.3299	118.643	118.643	114.118	238.083	42.2821	58.4558	116.594	75.9877	98.8786	96.8205	159.417	119.457	35.8272	212.631	118.055	89.9579	219.008	255.042	240.714	237.568
LOC128669226	LOC128669226	proton channel OtopLc-like	OtopLa	Otopetrin-like a	0.444632	1.45179	1.45179	114.013	72.1481	0.668183	0.650684	0	0.459662	1.42552	2.63358	1.09205	0.655999	90.9853	71.3273	178.271	115.47	48.2727	104.85	89.1133	46.3562
LOC128677287	PolA2	DNA polymerase alpha subunit 2	PolA2	DNA polymerase alpha subunit 2	25.3585	35.1535	35.1535	113.864	111.573	28.544	22.5234	24.5892	25.7772	33.8844	36.1558	32.4756	38.0984	143.908	98.925	97.9889	114.634	106.5	108.622	116.949	114.221
LOC128683119	Cralbp	alpha-tocopherol transfer protein-like	Cralbp	Cellular retinaldehyde binding protein	4.43789	0.154525	4.43789	113.82	12.401	2.51045	5.40108	4.44215	5.3979	0.0446782	0.2189	0.255277	0.0992459	113.719	118.565	107.537	115.46	11.3592	15.6714	9.45458	13.1189
LOC128675414	LOC128675414	myotrophin-like			23.8663	27.8777	27.8777	113.815	165.714	22.3476	33.3963	8.00078	31.7205	25.1723	25.4426	31.5629	29.3331	128.343	98.9397	96.9693	131.007	159.992	148.31	167.024	187.531
LOC128683282	Tpi	Triose phosphate isomerase	Tpi	Triose phosphate isomerase	4.12996	2.85631	4.12996	113.794	79.6264	3.59754	4.74643	3.09045	5.08541	3.06804	3.09632	3.33747	1.92342	105.152	135.661	118.551	95.8121	72.2323	89.9245	90.5588	65.7899
LOC128680954	LOC128680954	inaD-like protein	inaD	inactivation no afterpotential D	61.8133	48.0004	61.8133	113.436	73.0865	68.9591	60.7856	41.5023	76.0061	53.2319	49.0247	41.1957	48.5494	84.9118	130.321	121.132	117.38	62.3083	89.3074	75.4878	65.2427
LOC128677728	Galphao	G protein alpha subunit o	Galphao	G protein alpha subunit o	29.8264	27.3447	29.8264	113.285	230.304	32.6725	33.5798	16.1066	36.9466	23.36	38.9326	24.911	22.1752	85.9497	102.473	119.109	145.606	192.274	249.824	274.675	204.444
LOC128678247	Kat60	Katanin 60	Kat60	Katanin 60	7.32531	10.3749	10.3749	113.234	44.5002	5.60082	6.94163	9.01083	7.74795	10.0951	12.8699	9.27204	9.26245	140.777	128.765	67.1444	116.25	44.5977	36.7374	42.1997	54.4659
LOC128672988	LOC128672988	cell division cycle and apoptosis regulator protein 1-like			19.2142	34.8193	34.8193	113.211	212.988	17.6593	21.1228	16.8015	21.2732	29.7055	30.8818	49.0877	29.6021	103.258	107.111	112.239	130.236	189.751	186.527	234.03	241.643
LOC128681581	LOC128681581	uncharacterized protein			37.3793	41.8309	41.8309	113.142	75.5228	28.2911	28.716	57.3197	35.1906	34.0601	44.0702	53.2014	35.9921	99.152	111.248	122.141	120.027	72.2453	72.8607	79.6362	77.3488
LOC128677484	puml	pummelig	puml	pummelig	75.4649	17.8879	75.4649	113.052	22.751	73.4135	76.2001	38.6645	113.581	15.2464	18.201	17.1017	21.0026	120.512	102.887	122.023	106.784	21.1868	28.4587	22.9481	18.4105
LOC128674299	Taf8	TBP-associated factor 8	Taf8	TBP-associated factor 8	59.3389	103.18	103.18	112.961	150.577	60.8241	64.8799	37.27	74.3818	107.571	95.9917	92.6579	116.498	133.116	93.7608	101.356	123.61	160.704	146.507	147.351	147.746
LOC128669738	LOC128669738	isocitrate dehydrogenase [NADP] cytoplasmic-like	Idh	Isocitrate dehydrogenase (NADP+)	29.6459	72.7725	72.7725	112.725	857.926	31.8718	33.8925	26.2981	26.5211	72.7407	108.297	64.1969	45.8555	99.3395	63.8983	101.088	186.572	1045.3	563.809	844.799	977.797
LOC128680243	LOC128680243	uncharacterized protein			135.558	160.577	160.577	112.334	392.504	139.179	108.949	172.468	121.637	167.011	174.964	121.584	178.75	90.0294	109.41	102.117	147.782	395.563	403.093	320.048	451.313
LOC128682883	Fkbp14	FK506-binding protein 14	Fkbp14	FK506-binding protein 14	30.0256	32.5744	32.5744	112.027	73.0848	15.4102	17.6455	59.6747	27.372	20.6788	21.2958	67.4147	20.9085	86.814	132.88	111.966	116.448	59.7689	80.1179	69.4172	83.0352
LOC128682872	LOC128682872	uncharacterized LOC128682872			0.306518	0.987164	0.987164	111.914	9.79846	0.643953	0.165023	0.286529	0.130567	2.88261	0.759607	0.205211	0.101233	125.331	111.844	114.834	95.6463	7.75904	16.7416	6.87798	7.81521
LOC128669918	LOC128669918	uncharacterized LOC128669918			9.27192	15.4535	15.4535	111.865	135.513	9.98299	8.50635	2.37367	16.2247	14.9434	7.62326	15.1103	24.137	101.553	93.2245	110.641	142.041	106.222	131.514	155.281	149.036
LOC128669936	LOC128669936	uncharacterized LOC128669936			8.27218	2.27503	8.27218	111.682	73.6183	11.2574	8.52641	4.39678	8.90815	3.03882	2.06263	1.18497	2.81372	160.207	65.7911	96.6489	124.081	96.2571	51.851	69.3255	77.0393
LOC128677756	Sdb	SAXO downstream of blistered	Sdb	SAXO downstream of blistered	99.0215	106.843	106.843	111.426	374.086	127.152	62.3429	74.1329	132.458	120.095	84.1657	100.48	122.632	106.78	101.191	123.573	114.16	456.87	301.45	347.508	390.516
LOC128682820	whd	withered	whd	withered	168.428	160.405	168.428	111.139	103.857	182.704	183.298	112.761	194.95	162.942	172.242	137.628	168.808	94.7834	102.684	130.35	116.737	96.5101	114.835	99.102	104.98
LOC128679784	LOC128679784	waprin-like protein			2.62299	1.99917	2.62299	111.138	88.199	4.10313	1.74387	0.793715	3.85125	4.73071	2.99745	0.198832	0.0696666	95.3518	156.312	103.342	89.5473	62.6728	134.998	103.129	51.9963
LOC128680449	Rpn13	Regulatory particle non-ATPase 13	Rpn13	Regulatory particle non-ATPase 13	15.7345	18.2056	18.2056	111.034	211.661	14.5887	10.9517	17.0431	20.3546	19.0195	15.0411	22.2604	16.5014	145.782	62.8883	114.672	120.794	276.433	181.387	194.614	194.211
LOC128669399	Ostgamma	Oligosaccharide transferase gamma subunit	Ostgamma	Oligosaccharide transferase gamma subunit	97.6916	88.1739	97.6916	110.861	154.69	92.7488	102.706	96.6694	98.6418	75.7044	81.7841	132.154	63.0534	105.501	122.472	99.9233	115.547	140.901	160.382	148.569	168.909
LOC128683723	LOC128683723	microsomal glutathione S-transferase 1	Mgstl	Microsomal glutathione S-transferase-like	131.671	133.981	133.981	110.859	87.5787	108.369	237.146	67.7298	113.44	134.251	180.191	121.782	99.6991	93.8646	189.978	92.1428	67.4497	88.8538	93.9289	104.692	62.8404
LOC128676173	Smn	survival motor neuron	Smn	survival motor neuron	57.5547	92.5419	92.5419	110.805	163.906	55.9063	53.4009	41.3236	79.5881	102.447	73.0629	78.7743	115.883	126.411	79.2574	105.694	131.859	145.288	170.251	170.714	169.371
LOC128675018	AP-2mu	Adaptor Protein complex 2, mu subunit	AP-2mu	Adaptor Protein complex 2, mu subunit	105.541	90.285	105.541	110.763	151.383	90.6721	107.873	126.955	96.663	80.76	97.603	107.512	75.2653	103.224	106.458	108.265	125.105	143.693	141.301	159.996	160.544
LOC128678784	LOC128678784	transmembrane 7 superfamily member 3-like			11.8469	12.8309	12.8309	110.696	31.8962	12.7471	12.8216	3.68671	18.1324	13.518	12.1201	9.47863	16.2068	102.009	107.56	109.213	124	30.3058	33.6183	30.7215	32.9391
LOC128676543	LOC128676543	protein argonaute-2-like	AGO2	Argonaute 2	84.6953	94.3814	94.3814	110.499	151.38	75.9912	85.3714	59.3898	118.029	80.6552	98.5619	86.1495	112.159	101.52	100.483	114.675	125.319	144.996	154.002	147.852	158.668
LOC128669806	Prosbeta1	Proteasome beta1 subunit	Prosbeta1	Proteasome beta1 subunit	28.0639	36.0409	36.0409	110.463	336.447	24.8019	20.9841	40.7925	25.6772	35.0973	30.0465	46.5812	32.4386	150.829	84.7234	95.311	110.988	440.862	282.078	303.89	318.958
LOC128680463	Unc-115a	Uncoordinated 115a	Unc-115a	Uncoordinated 115a	83.3563	94.2189	94.2189	110.37	114.117	88.3911	80.7262	84.2488	80.0594	100.389	104.869	87.5111	84.1067	136.812	108.749	102.39	93.5273	122.263	125.565	114.693	93.948
LOC128676278	LOC128676278	ecdysone oxidase-like			36.7952	20.6757	36.7952	110.277	11.0664	56.3548	26.5354	15.327	48.9634	22.1784	11.2409	18.8659	30.4175	125.205	81.0158	109.87	125.019	7.62209	21.4636	8.95436	6.22565
LOC128683406	eIF1A	eukaryotic translation initiation factor 1A	eIF1A	eukaryotic translation initiation factor 1A	53.8413	124.281	124.281	110.239	251.907	41.4461	64.1256	39.2172	70.5764	113.069	104.192	158.647	121.217	118.509	93.9353	97.1313	131.38	284.023	197.564	274.138	251.902
LOC128673609	Hsdl2	Hydroxysteroid dehydrogenase like 2	Hsdl2	Hydroxysteroid dehydrogenase like 2	107.989	63.4462	107.989	110.233	44.1707	128.195	83.9076	57.6072	162.246	48.1289	71.4419	35.3059	98.9082	94.3492	111.472	106.039	129.072	38.2139	45.0099	40.788	52.671
LOC128679102	AMPKalpha	AMP-activated protein kinase alpha subunit	AMPKalpha	AMP-activated protein kinase alpha subunit	38.5233	49.937	49.937	110.221	123.98	49.3873	41.7678	16.2776	46.6604	46.9453	57.0078	42.3332	53.4618	119.514	99.6145	103.477	118.278	120.172	119.382	135.215	121.154
LOC128676279	Stip1	Stress induced phosphoprotein 1	Stip1	Stress induced phosphoprotein 1	15.9017	18.6721	18.6721	109.967	183.441	15.6185	15.1056	17.2446	15.6381	14.3592	25.1803	20.7652	14.3838	118.478	78.3885	107.346	135.657	213.764	145.1	189.193	185.706
LOC128671336	LOC128671336	SH3 domain-containing kinase-binding protein 1-like	cindr	CIN85 and CD2AP related	24.9018	17.004	24.9018	109.952	48.0681	31.0597	17.3568	14.4325	36.7582	16.8381	9.99086	16.0381	25.1491	111.377	112.532	86.1369	129.761	40.0402	50.0692	48.147	54.0159
LOC128674517	TM9SF3	Transmembrane 9 superfamily protein member 3	TM9SF3	Transmembrane 9 superfamily protein member 3	149.181	178.689	178.689	109.9	89.4189	174.821	181.186	80.3377	160.38	167.255	207.936	185.685	153.879	107.068	87.3317	113.206	131.995	81.3847	82.8806	94.9453	98.4649
LOC128672664	Amacr	Alpha-methylacyl-CoA racemase	Amacr	Alpha-methylacyl-CoA racemase	50.3827	65.1705	65.1705	109.756	88.8244	72.872	55.3347	13.4459	59.8784	86.0875	51.8368	41.922	80.836	111.044	105.709	101.185	121.086	84.5482	85.4647	87.8159	97.4686
LOC128680511	Osi17	Osiris 17	Osi17	Osiris 17	6.07659	10.6753	10.6753	109.72	15.6788	4.70985	4.06727	5.25892	10.2703	18.6689	5.3419	10.1621	8.52849	113.51	90.8914	121.794	112.684	14.3771	13.8101	19.4291	15.0989
LOC128670288	LOC128670288	uncharacterized protein			107.253	160.771	160.771	109.694	55.4856	86.0993	104.299	136.193	102.423	143.303	164.226	189.342	146.211	106.657	100.306	112.387	119.425	51.2911	52.099	59.051	59.5013
LOC128670995	Got2	Glutamate oxaloacetate transaminase 2	Got2	Glutamate oxaloacetate transaminase 2	48.6735	35.9587	48.6735	109.609	66.1125	44.7691	44.798	70.9209	34.206	28.8858	38.193	53.1561	23.5997	55.9036	236.934	79.6396	65.9569	53.1415	86.7022	70.8668	53.7397
LOC128675108	cpb	capping protein beta	cpb	capping protein beta	88.1389	109.05	109.05	109.548	193.489	93.3314	72.2936	61.294	125.637	105.665	84.2591	100.155	146.121	114.697	82.5879	98.4835	142.424	190.463	169.569	204.736	209.186
LOC128669193	Taldo	Transaldolase	Taldo	Transaldolase	14.1792	26.6679	26.6679	109.427	54.0736	15.6754	13.1209	10.2243	17.6962	32.6657	21.9873	25.7275	26.2911	116.162	117.195	91.3099	113.042	51.3145	48.9245	56.843	59.2123
LOC128672209	wts	warts	wts	warts	63.8517	70.1114	70.1114	109.408	160.141	63.3744	57.4509	55.3807	79.2006	62.5331	69.8198	76.4749	71.6176	97.5204	81.85	117.135	141.125	157.621	139.517	160.851	182.575
LOC128671662	RpL18A	Ribosomal protein L18A	RpL18A	Ribosomal protein L18A	171.563	361.576	361.576	109.123	196.812	159.148	179.73	196.122	151.253	384.874	356.34	359.507	345.583	117.291	117.088	96.1566	105.954	192.327	198.051	198.172	198.699
LOC128674049	mRpL49	mitochondrial ribosomal protein L49	mRpL49	mitochondrial ribosomal protein L49	28.6971	67.8695	67.8695	108.953	213.811	26.4	30.279	16.8631	41.2463	72.7377	69.4636	63.7411	65.5356	114.861	117.09	91.354	112.506	203.554	233.329	229.413	188.949
LOC128671147	Nrx-IV	Neurexin IV	Nrx-IV	Neurexin IV	52.9295	30.3293	52.9295	108.888	269.641	57.5118	37.8511	55.5583	60.7968	24.28	37.646	27.919	31.4722	109.26	95.8149	109.439	121.036	250.298	262.471	266.322	299.475
LOC128669222	Pvr	PDGF- and VEGF-receptor related	Pvr	PDGF- and VEGF-receptor related	185.758	170.858	185.758	108.735	86.5063	231.2	113.451	109.548	288.832	186.763	109.532	151.042	236.094	84.4333	138.592	92.2563	119.659	75.8756	93.4955	90.5577	86.0964
LOC128678811	l(2)k09913	lethal (2) k09913	l(2)k09913	lethal (2) k09913	58.5346	43.1365	58.5346	108.704	109.556	78.3416	37.5215	38.2823	79.9929	50.0462	29.2121	31.1109	62.1767	118.968	64.5852	107.474	143.788	103.314	97.4656	92.8221	144.623
LOC128672816	LOC128672816	uncharacterized LOC128672816			6.30413	21.1107	21.1107	108.184	63.6004	8.36509	4.8876	1.59119	10.3726	21.5629	13.1872	7.87863	41.814	82.0116	88.3776	133.617	128.729	54.3995	77.186	65.7873	57.0287
LOC128671316	LOC128671316	peptidoglycan recognition protein-like	PGRP-SA	Peptidoglycan recognition protein SA	2.35877	2.65806	2.65806	108.07	110.479	5.94497	2.55805	0	0.932074	6.83517	2.75656	0.18604	0.854458	80.1996	42.042	126.492	183.548	107.27	121.065	73.6798	139.902
LOC128676670	Cka	Connector of kinase to AP-1	Cka	Connector of kinase to AP-1	56.8776	55.7681	56.8776	108.057	237.705	48.1673	49.3698	68.6076	61.3658	45.5783	63.2391	60.1041	54.1509	106.096	90.062	104.493	131.576	238.832	206.428	248.49	257.069
LOC128681439	LOC128681439	uncharacterized protein			25.0278	19.5922	25.0278	107.828	73.8132	30.7903	28.5153	5.09984	35.7059	20.1306	19.3338	18.6191	20.2853	89.3547	98.5816	107.57	135.806	63.4888	73.2708	82.833	75.6603
LOC128677277	Sec13	Secretory 13	Sec13	Secretory 13	174.573	306.042	306.042	107.821	149.01	137.837	174.867	198.076	187.513	289.01	226.075	454.447	254.635	99.7384	107.089	104.058	120.399	149.704	135.615	151.088	159.635
LOC128679627	Usp20-33	Ubiquitin specific protease 20/33	Usp20-33	Ubiquitin specific protease 20/33	20.8931	21.6415	21.6415	107.622	82.8112	19.4315	25.0398	15.2239	23.8771	18.1366	25.3641	22.3136	20.7516	116.567	89.0936	109.21	115.616	101.187	58.1291	73.7603	98.1687
LOC128679208	Pgam5	Phosphoglycerate mutase 5	Pgam5	Phosphoglycerate mutase 5	84.9291	24.1887	84.9291	107.541	36.0442	95.4004	73.233	35.5545	135.528	19.4503	23.0848	28.8505	25.3692	86.5425	79.6174	128.079	135.923	35.6352	27.9207	38.2908	42.33
LOC128677552	LOC128677552	serine hydrolase-like protein 2			31.5225	47.1463	47.1463	107.483	23.001	42.9339	32.4275	17.001	33.7277	60.2465	36.6087	36.0978	55.6324	104.958	108.936	105.615	110.422	20.4762	23.0903	24.943	23.4947
LOC128680709	galla-1	galla-1	Atg13	Autophagy-related 13	44.3672	50.3064	50.3064	107.382	59.595	51.4147	52.3544	16.3248	57.3747	55.2872	47.7002	45.7263	52.5117	112.72	83.8879	111.203	121.716	54.4602	57.7474	62.8307	63.3417
LOC128677017	LOC128677017	uncharacterized LOC128677017			8.73948	0.995114	8.73948	107.315	31.1589	10.7314	5.95702	9.75211	8.51743	1.37922	1.22655	0.634892	0.739794	115.211	127.443	102.157	84.4485	27.4172	41.9943	32.0134	23.2106
LOC128673664	STUB1	STIP1 homology and U-box containing protein 1	STUB1	STIP1 homology and U-box containing protein 1	44.2747	61.6342	61.6342	107.268	227.921	59.2668	48.4922	15.4963	53.8434	65.6902	61.324	48.8637	70.6589	91.2199	82.0584	111.802	143.991	216.842	226.976	229.513	238.355
LOC128678283	ATPsynB	ATP synthase, subunit B	ATPsynB	ATP synthase, subunit B	109.779	171.861	171.861	107.222	223.11	89.5681	87.0131	173.197	89.3385	173.454	137.951	223.441	152.598	112.617	123.141	103.02	90.1081	254.929	201.841	255.34	180.33
LOC128681256	sm	smooth	sm	smooth	30.5323	32.6627	32.6627	107.189	138.682	32.5719	27.1662	23.7139	38.6773	27.3674	41.5081	30.241	31.5343	99.0689	108.915	112.778	107.994	123.708	136.039	143.765	151.215
LOC128683323	Uch-L5	Ubiquitin carboxy-terminal hydrolase L5	Uch-L5	Ubiquitin carboxy-terminal hydrolase L5	17.3193	18.0438	18.0438	106.966	151.048	18.5672	16.5399	9.84624	24.3236	17.7828	17.1059	17.3598	19.9266	129.451	74.5634	95.326	128.523	172.35	132.966	144.537	154.337
LOC128683245	LOC128683245	uncharacterized protein			52.0954	35.3646	52.0954	106.927	189.474	50.8229	59.9669	37.2953	60.2967	29.9147	45.2914	31.1226	35.1299	84.6507	131.458	97.3731	114.228	167.39	215.239	196.29	178.975
LOC128676108	PIP4K	Phosphatidylinositol 5-phosphate 4-kinase	PIP4K	Phosphatidylinositol 5-phosphate 4-kinase	25.2574	25.3794	25.3794	106.917	78.9055	27.8422	27.3	7.79193	38.0956	27.0856	26.451	23.1226	24.8583	99.5898	84.4552	111.282	132.343	68.8311	75.6176	82.9024	88.271
LOC128673023	LOC128673023	membrane protein BRI3-like			60.5884	51.0833	60.5884	106.802	93.2186	76.5713	53.9227	20.4195	91.4398	50.3731	59.8376	39.0683	55.0543	109.302	98.8155	105.816	113.277	85.3836	96.4577	91.2905	99.7425
LOC128675875	LOC128675875	arginine-glutamic acid dipeptide repeats protein-like			61.6383	81.9809	81.9809	106.572	169.372	69.3092	54.6043	55.2424	67.3971	79.2439	88.6533	86.1565	73.8699	111.804	97.3101	102.172	115.003	150.476	183.336	165.105	178.571
LOC128681817	LOC128681817	gastrula zinc finger protein XlCGF17.1-like	crol	crooked legs	33.2492	49.177	49.177	106.559	190.197	32.2744	34.4871	17.8459	48.3893	50.2106	46.2071	37.3581	62.9322	134.566	89.5725	83.0125	119.086	173.821	197.922	180.467	208.581
LOC128669695	pot	papillote	pot	papillote	17.8807	8.36424	17.8807	106.543	171.391	20.1079	13.0251	18.1378	20.2521	6.31299	14.4033	6.04719	6.69351	98.9399	80.8787	107.938	138.415	159.137	191.5	169.265	165.662
LOC128672305	LOC128672305	uncharacterized protein			38.8849	39.5721	39.5721	106.422	71.5809	47.1531	38.9082	8.96344	60.515	40.8663	32.8506	34.5022	50.0691	98.0647	76.2704	111.486	139.866	71.9883	55.0164	72.0994	87.2196
LOC128683547	Grasp65	Grasp65	Grasp65	Grasp65	94.7534	122.396	122.396	105.871	135.717	97.9668	111.301	61.442	108.303	116.968	124.454	140.902	107.26	111.756	84.5644	106.047	121.115	152.598	121.067	137.346	131.858
LOC128669790	Clamp	Chromatin-linked adaptor for MSL proteins	Clamp	Chromatin-linked adaptor for MSL proteins	53.6365	69.0555	69.0555	105.851	192.216	67.469	55.7499	23.4732	67.8538	66.8678	77.2188	66.2936	65.8417	96.6067	90.415	104.592	131.79	170.899	168.569	211.936	217.462
LOC128675879	Fkbp39	FK506-binding protein 39kD	Fkbp39	FK506-binding protein 39kD	79.7084	213.068	213.068	105.715	577.643	42.0419	80.5596	127.605	68.6265	148.213	251.846	297.961	154.254	77.4706	92.765	86.008	166.616	531.172	489.925	613.124	676.351
LOC128674056	LOC128674056	uncharacterized protein			46.0222	55.1884	55.1884	105.334	206.104	47.2658	41.9759	56.5232	38.3238	63.9601	60.1819	50.7934	45.8184	80.8885	89.3468	129.763	121.338	218.908	249.879	189.617	166.013
LOC128680006	Nsun2	NOP2-Sun domain family, member 2	Nsun2	NOP2-Sun domain family, member 2	61.927	94.874	94.874	105.251	323.263	44.3877	68.206	74.3207	60.7935	55.9443	125.306	130.397	67.8481	81.7579	82.8036	94.1313	162.31	291.296	286.789	369.56	345.407
LOC128671864	LOC128671864	arginine/serine-rich protein PNISR-like			20.7927	25.0238	25.0238	105.141	176.64	19.1902	24.2939	23.8929	15.7937	20.0257	44.8195	22.625	12.625	111.624	114.128	87.4873	107.326	160.354	191.936	181.684	172.588
LOC128677869	Eb1	Eb1	Eb1	Eb1	45.4693	42.3933	45.4693	105.104	188.319	43.0145	57.8356	33.2809	47.7463	36.5	49.256	49.8183	33.9989	100.898	92.2922	94.9429	132.283	181.05	168	192.878	211.346
LOC128679024	RpLP2	Ribosomal protein LP2	RpLP2	Ribosomal protein LP2	214.383	322.201	322.201	104.773	227.811	161.121	199.159	344.114	153.136	342.191	308.264	372.533	265.818	114.08	113.027	89.7368	102.247	220.87	222.797	241.286	226.288
LOC128674558	prage	prage	prage	prage	31.0082	100.773	100.773	104.745	167.029	32.7797	9.52873	28.1259	53.5985	61.6639	29.4535	87.9066	224.068	112.306	86.3291	99.8255	120.519	199.274	134.197	177.77	156.876
LOC128679115	Gos28	Golgi SNARE, 28 kDa	Gos28	Golgi SNARE, 28 kDa	55.3451	55.5287	55.5287	104.652	71.4862	65.9059	63.1022	29.005	63.3674	56.5388	59.9078	50.4099	55.2584	107.254	84.2024	96.6072	130.544	65.8578	78.7086	66.0597	75.3189
LOC128673085	LOC128673085	protein lifeguard 1-like	Nmda1	N-methyl-D-aspartate receptor-associated protein	82.6447	103.691	103.691	104.605	63.271	90.3241	71.4029	62.2527	106.599	104.81	93.9006	95.8702	120.182	111.116	95.7062	111.427	100.173	60.9571	65.1614	58.1741	68.7915
LOC128669351	LOC128669351	semaphorin-2A-like	Sema2a	Semaphorin 2a	15.4086	24.2456	24.2456	104.414	104.569	15.2386	17.2119	7.66841	21.5153	24.5569	20.9226	13.182	38.3208	136.285	36.0995	85.2653	160.005	102.149	91.8999	98.3296	125.896
LOC128674527	LOC128674527	uncharacterized LOC128674527			15.4846	18.5382	18.5382	104.19	74.1158	17.5681	11.9902	9.96498	22.4152	19.3646	23.8491	13.284	17.6551	104.015	71.155	99.0764	142.513	70.2986	77.0124	68.5835	80.5687
LOC128670984	Cyp4d2-like	cytochrome P450 4d2-like	Cyp4d2	Cytochrome P450 4d2	17.9821	1.25242	17.9821	104.099	1.1487	10.9716	31.5512	15.4157	13.9898	0.0788377	3.21203	1.28227	0.436555	96.8395	60.5557	81.1045	177.897	0.980421	1.32549	1.22803	1.06084
LOC128681514	LOC128681514	protein CDV3 homolog			28.3003	44.5601	44.5601	104.003	123.413	29.2804	33.9352	16.4039	33.5818	43.242	50.3677	45.8639	38.7668	93.5262	93.4424	105.988	123.055	116.957	113.155	128.078	135.461
LOC128675044	ebo	ellipsoid body open	ebo	ellipsoid body open	30.0556	34.9712	34.9712	103.975	80.6779	31.1322	32.9325	22.2942	33.8636	37.1543	40.3531	34.6624	27.7149	99.3075	89.3416	110.762	116.49	76.1677	66.1589	89.7329	90.6522
LOC128679134	beag	beag	beag	beag	20.8764	22.9557	22.9557	103.95	78.2527	22.5461	21.7062	15.8118	23.4414	22.3903	28.5055	18.8334	22.0936	103.999	91.3949	104.914	115.492	74.3671	75.3977	77.4316	85.8145
LOC128676300	Syx5	Syntaxin 5	Syx5	Syntaxin 5	48.0987	86.4614	86.4614	103.932	64.1782	49.2008	65.3349	19.8071	58.0521	82.6042	84.2405	87.5305	91.4703	103.728	98.6894	98.3589	114.95	62.7241	60.6113	69.8512	63.5263
LOC128683390	rut	rutabaga	Adcy1	Adenylate cyclase 1	39.036	8.7806	39.036	103.853	115.8	51.9314	19.9615	36.3424	47.9089	10.5069	6.34025	9.27859	8.99666	97.7324	72.7332	131.478	113.468	118.111	117.887	108.432	118.769
LOC128670143	Tango11	Transport and Golgi organization 11	Tango11	Transport and Golgi organization 11	30.4126	55.6386	55.6386	103.764	142.748	35.748	28.1109	14.4724	43.319	54.3167	40.7459	56.0308	71.461	107.748	71.3817	88.3003	147.626	169.527	113.684	137.456	150.326
LOC128669218	Ufsp2	UFM1 specific peptidase 2	Ufsp2	UFM1 specific peptidase 2	54.6754	82.4253	82.4253	103.387	55.6217	57.1058	66.5194	31.0977	63.9786	77.3649	88.9161	91.5329	71.8872	95.2146	98.3042	102.395	117.635	50.1102	55.9724	57.733	58.6714
LOC128675601	Arpc2	Actin-related protein 2/3 complex, subunit 2	Arpc2	Actin-related protein 2/3 complex, subunit 2	39.6836	45.0167	45.0167	103.318	211.858	37.8117	36.8746	35.7028	48.3451	39.4824	54.9668	50.8746	34.7431	89.3215	77.4473	101.383	145.121	198.271	197.336	215.045	236.781
LOC128674780	xmas	xmas	xmas	xmas	90.732	158.737	158.737	103.158	182.144	84.6056	105.337	43.924	129.061	144.587	171.993	165.318	153.05	92.7546	95.5418	111.241	113.096	158.889	179.923	193.154	196.61
LOC128680727	LOC128680727	beta-1,3-galactosyltransferase 5-like			34.3919	80.7623	80.7623	103.004	55.7388	36.4055	42.9323	13.6177	44.6122	91.1493	87.3487	78.9406	65.6104	78.7742	101.002	93.9682	138.272	61.1899	45.2643	57.4163	59.0849
LOC128679004	TM9SF4	Transmembrane 9 superfamily protein member 4	TM9SF4	Transmembrane 9 superfamily protein member 4	85.3873	85.951	85.951	102.988	150.461	99.1944	90.093	32.7968	119.465	82.7348	80.0734	93.3238	87.6722	97.224	87.9787	93.3866	133.363	146.587	133.697	159.675	161.886
LOC128675167	Pde11	Phosphodiesterase 11	Pde11	Phosphodiesterase 11	54.8617	62.4546	62.4546	102.953	110.097	69.4242	46.33	17.4925	86.2001	67.5077	41.1914	52.292	88.8273	76.5027	100.516	101.064	133.727	112.743	79.5016	112.597	135.544
LOC128673375	SC35	SR family splicing factor SC35	SC35	SR family splicing factor SC35	31.4351	47.627	47.627	102.895	202.7	25.8171	35.4246	32.342	32.1565	36.7209	72.4419	50.6983	30.6467	97.3243	87.2433	94.4884	132.525	184.355	187.022	225.149	214.274
LOC128677646	Pngl	PNGase-like	Pngl	PNGase-like	23.5498	22.8254	23.5498	102.809	94.6136	27.0309	25.5333	14.6254	27.0097	24.317	29.3183	16.3227	21.3438	128.428	61.339	115.957	105.512	115.69	75.7292	95.8008	91.2341
LOC128678741	Oscillin	oscillin	Gnpda	Glucosamine-6-phosphate deaminase	13.6269	18.1531	18.1531	102.744	174.013	11.766	11.1158	12.7679	18.8581	24.2235	12.2777	17.4876	18.6236	124.377	75.2573	102.112	109.23	168.937	138.98	175.331	212.804
LOC128680230	vri	vrille	vri	vrille	133.855	127.72	133.855	102.725	319.72	101.845	39.61	175.384	218.58	110.741	48.1368	184.037	167.966	114.426	37.7442	113.554	145.175	415.487	211.642	345.688	306.063
LOC128669379	mRpL28	mitochondrial ribosomal protein L28	mRpL28	mitochondrial ribosomal protein L28	39.4455	78.9272	78.9272	102.579	203.105	42.2656	51.4953	18.1106	45.9104	80.6849	78.4956	81.6963	74.8321	108.083	93.8475	100.915	107.469	256.319	181.511	206.376	168.214
LOC128669383	CCT2	Chaperonin containing TCP1 subunit 2	CCT2	Chaperonin containing TCP1 subunit 2	30.6698	42.5596	42.5596	102.562	390.229	16.3363	36.7279	44.7486	24.8663	25.9643	65.1627	50.3865	28.7248	85.6955	95.9012	92.2961	136.356	353.463	356.804	401.924	448.724
LOC128683552	Dgp-1	Dgp-1	Gtpbp1	GTP binding protein 1	488.502	702.185	702.185	102.439	190.069	376.805	370.461	696.698	510.042	613.176	603.089	910.806	681.67	85.7527	87.2648	101.957	134.781	168.603	187.911	182.55	221.211
LOC128677710	LOC128677710	phospholipid-transporting ATPase ABCA1-like	Abca3	ATP binding cassette subfamily A member 3	65.7176	59.3363	65.7176	102.424	148.925	68.8896	62.1973	32.0954	99.6881	51.2338	62.2169	46.4588	77.4357	98.0361	75.8616	90.3794	145.418	135.075	151.117	144.531	164.977
LOC128673512	LOC128673512	probable basic-leucine zipper transcription factor P			22.6202	36.8204	36.8204	102.1	99.0093	32.3667	20.5064	15.8245	21.7831	43.6398	39.8556	33.4539	30.3323	105.248	84.6834	98.9219	119.545	94.6351	110.382	90.7017	100.318
LOC128678758	crm	cramped	crm	cramped	23.5014	22.3985	23.5014	102.094	95.9887	21.3647	19.5376	26.5617	26.5417	18.7451	24.2597	23.4793	23.1102	129.555	76.8321	110.268	91.7191	95.2071	89.7259	100.873	98.1491
LOC128670558	dnc	dunce	Pde4	Phosphodiesterase 4	57.7707	81.6398	81.6398	101.918	411.981	41.4209	39.3712	80.3676	69.9232	67.4808	75.7296	96.3217	87.027	90.9926	126.5	74.7309	115.447	510.61	374.123	329.494	433.698
LOC128682299	LOC128682299	uncharacterized LOC128682299			29.7026	36.4988	36.4988	101.857	58.4334	30.0745	35.9001	14.2163	38.6197	34.4571	37.0042	37.8558	36.6781	100.628	97.2392	102.933	106.626	51.2073	68.1218	53.2153	61.189
LOC128674614	spin	spinster	spin	spinster	23.2728	43.3088	43.3088	101.791	47.9168	14.3432	21.4357	29.406	27.906	38.0255	36.9063	61.9567	36.3468	71.2123	118.921	118.104	98.9262	44.4148	44.9279	48.6424	53.6818
LOC128672217	LOC128672217	uncharacterized protein			20.0052	15.4581	20.0052	101.739	89.0485	21.9568	20.97	13.7368	23.3573	15.2565	16.0227	13.7973	16.7558	112.694	92.395	91.0704	110.798	92.4874	83.0512	84.7885	95.8668
LOC128675404	LOC128675404	uncharacterized protein			1.83748	1.93018	1.93018	101.468	5.42617	2.11856	1.89115	1.04478	2.29543	1.48696	2.54939	1.30708	2.37731	70.7618	123.799	95.3818	115.931	4.10706	5.56742	6.05684	5.97337
LOC128674180	sbr	small bristles	sbr	small bristles	95.1643	148.011	148.011	101.438	148.991	81.5116	94.7041	63.0948	141.347	152.507	143.846	129.415	166.278	93.8835	92.9843	110.06	108.825	134.91	151.152	149.283	160.62
LOC128679787	LOC128679787	peptidyl-prolyl cis-trans isomerase Fkbp12-like	Fkbp12	FK506-binding protein 12kD	36.0082	46.9585	46.9585	101.427	210.776	31.0325	33.5285	41.0763	38.3955	43.6819	43.0549	61.9756	39.1215	98.7152	102.507	99.2136	105.271	170.13	201.228	228.183	243.562
LOC128677105	Zip89B	Zinc/iron regulated transporter-related protein 89B	Zip89B	Zinc/iron regulated transporter-related protein 89B	18.7206	8.31969	18.7206	101.198	33.2199	17.6338	20.2221	15.5542	21.4724	3.25205	19.0114	5.55917	5.45614	99.1609	94.3595	128.243	83.0282	32.5465	35.0543	41.4881	23.7909
LOC128682276	LOC128682276	uncharacterized LOC128682276			172.087	40.6237	172.087	101.148	101.162	190.394	196.611	118.328	183.013	42.4794	43.3025	39.253	37.46	100.078	93.0362	97.8188	113.659	101.462	104.9	95.4978	102.789
LOC128671186	sw	short wing	sw	short wing	106.043	109.483	109.483	101.139	164.025	91.5344	83.8207	150.453	98.3654	102.068	126.917	116.491	92.4564	90.1606	86.3747	103.003	125.016	162.636	151.916	161.758	179.79
LOC128674768	LOC128674768	synaptonemal complex protein 1-like			1024.05	468.361	1024.05	101.138	93.2163	1349.47	1330.56	197.749	1218.42	576.599	495.377	406.217	395.253	92.5518	101.024	109.653	101.323	92.2025	123.473	86.5725	70.617
LOC128671596	Cisd2	CDGSH iron sulfur domain 2	Cisd	CDGSH iron sulfur domain	49.6523	72.742	72.742	101.083	96.2321	47.9952	47.5172	43.8724	59.2246	87.6527	55.0335	83.693	64.5889	97.5292	107.397	98.1464	101.258	103.247	81.6802	109.54	90.4614
LOC128671838	LOC128671838	uncharacterized LOC128671838	Haspin	Haspin	56.041	62.9147	62.9147	101.026	116.204	58.3947	41.5967	61.726	62.4467	58.6505	48.6782	63.2696	81.0607	120.009	76.7156	97.8112	109.57	97.7953	117.339	125.15	124.533
LOC128674149	Tis11	Tis11 zinc finger protein	Tis11	Tis11 zinc finger protein	81.6838	87.4582	87.4582	100.955	583.374	115.758	72.1386	45.0754	93.7635	90.5693	70.2269	75.3123	113.724	134.581	69.4308	84.9407	114.867	699.296	529.987	515.988	588.225
LOC128673895	snama	something that sticks like glue	snama	something that sticks like glue	24.8025	21.9296	24.8025	100.742	160.654	26.4805	21.7185	19.9456	31.0655	20.4386	28.0609	22.1958	17.0233	101.57	75.9636	104.656	120.778	157.254	143.034	160.659	181.667
LOC128670214	LOC128670214	cryptochrome-1-like	phr6-4	(6-4)-photolyase	56.0637	78.9932	78.9932	100.666	181.008	46.8407	50.1753	40.2518	86.9869	59.6208	89.1767	66.2139	100.961	76.7369	84.1519	109.606	132.171	160.391	177.589	192.549	193.503
LOC128669739	LOC128669739	O-glucosyltransferase rumi homolog	rumi	rumi	71.9194	91.3492	91.3492	100.355	97.8123	81.7515	86.8001	30.6883	88.4378	107.612	97.2792	70.6239	89.8814	116.799	89.8114	88.4738	106.334	90.7561	101.783	92.7035	106.007
LOC128676192	Su(Tpl)	Suppressor of Triplolethal	Su(Tpl)	Suppressor of Triplolethal	69.4709	118.218	118.218	100.147	105.184	76.3377	82.0606	28.246	91.2391	114.833	113.345	122.442	122.25	91.3862	106.365	99.3399	103.499	92.6842	103.975	109.681	114.398
LOC128673720	LOC128673720	beta-1,4-N-acetylgalactosaminyltransferase bre-4-like	beta4GalNAcTB	beta1,4-N-acetylgalactosaminyltransferase B	34.4247	47.9308	47.9308	100.054	36.2795	37.4591	41.6657	22.3751	36.199	47.4819	48.6067	47.7909	47.8434	100.013	106.442	106.276	87.486	33.4406	37.0329	39.4578	35.1868
LOC128682278	Nup98-96	Nucleoporin 98-96kD	Nup98-96	Nucleoporin 98-96kD	38.2642	38.6902	38.6902	100.022	118.866	34.4419	43.8599	28.7691	45.9857	31.529	53.0754	42.0055	28.1509	87.447	89.4267	96.7916	126.422	106.551	101.209	126.942	140.761
LOC128675112	gus	gustavus	gus	gustavus	192.483	102.009	192.483	99.9074	457.097	209.451	161.875	137.449	261.156	101.949	72.2315	100.373	133.481	109.267	60.4259	107.555	122.382	521.428	330.181	505.699	471.081
LOC128672287	twin	twin	twin	twin	60.6652	136.129	136.129	99.8799	106.586	65.8841	61.3027	19.8349	95.6392	144.556	132.721	109.666	157.575	116.13	70.1751	86.3405	126.874	98.5873	92.329	111.52	123.909
LOC128672613	EMC1	ER membrane protein complex subunit 1	EMC1	ER membrane protein complex subunit 1	29.2228	30.4485	30.4485	99.6527	74.9265	33.6704	26.7323	17.2305	39.2582	27.4567	36.3576	33.0233	24.9564	83.4988	88.7349	108.338	118.039	74.0804	67.2834	80.129	78.2133
LOC128676453	LOC128676453	uncharacterized protein			49.9201	44.3815	49.9201	99.6361	128.536	50.0957	52.7677	38.1163	58.7007	39.9745	47.8543	48.6178	41.0796	93.0581	91.6625	96.7254	117.099	124.794	130.468	128.073	130.807
LOC128674519	Sas10	Something about silencing 10	Sas10	Something about silencing 10	39.746	117.546	117.546	99.6356	148.099	33.2075	50.8165	17.7905	57.1695	100.862	130.522	119.151	119.649	101.382	69.8479	109.152	118.161	151.583	119.25	167.384	154.178
LOC128683012	beta'COP	Coat Protein (coatomer) beta'	beta'COP	Coat Protein (coatomer) beta'	149.815	210.61	210.61	99.4886	111.417	115.487	122.735	230.679	130.359	191.886	199.714	272.767	178.075	97.6682	83.7499	101.132	115.404	106.576	100.478	112.537	126.077
LOC128670929	ABCB7	ATP binding cassette subfamily B member 7	ABCB7	ATP binding cassette subfamily B member 7	31.1618	31.4109	31.4109	99.1804	52.1679	32.3893	28.213	26.7913	37.2535	28.3623	34.8651	31.5265	30.8897	77.6999	116.91	105.528	96.5833	45.8094	54.7686	55.7334	52.3601
LOC128674462	LOC128674462	uncharacterized LOC128674462	bbx	bobby sox	79.5651	66.4793	79.5651	99.0383	48.7117	104.181	62.2587	37.2467	114.574	78.7245	38.5462	64.4607	84.1858	112.847	86.2921	104.437	92.5777	43.9385	54.3207	48.8775	47.7102
LOC128675513	Sod2	Superoxide dismutase 2 (Mn)	Sod2	Superoxide dismutase 2 (Mn)	29.8101	63.6923	63.6923	99.0282	182.088	27.3627	32.1161	33.1945	26.5672	101.646	57.6439	58.2963	37.183	92.9035	111.236	79.5259	112.447	178.25	204.062	196.137	149.903
LOC128677338	LOC128677338	uncharacterized LOC128677338			1.56259	1.50962	1.56259	99.0253	15.8525	1.78646	1.7775	0.853645	1.83275	0.818354	0.948699	2.54696	1.72447	104.099	98.9878	88.0842	104.931	14.0652	17.0674	15.4238	16.8535
LOC128669390	LOC128669390	membrane-associated progesterone receptor component 2-like	MSBP	membrane steroid binding protein	101.885	124.418	124.418	98.8094	75.5923	125.595	109.58	39.4884	132.877	126.044	132.554	116.115	122.961	88.6654	94.049	95.7273	116.796	66.539	78.0539	71.7112	86.0653
LOC128680839	Rcd6	Reduction in Cnn dots 6	Rcd6	Reduction in Cnn dots 6	20.5507	19.7059	20.5507	98.7192	129.042	25.0747	12.3762	9.43764	35.3144	23.5327	19.4414	11.6721	24.1776	100.268	88.7634	111.137	94.7091	153.14	110.399	116.893	135.735
LOC128674664	LOC128674664	uncharacterized LOC128674664			246.447	294.457	294.457	98.6752	104.601	227.79	227.052	271.043	259.901	300.286	317.337	290.379	269.826	97.2851	97.5657	97.4702	102.38	85.5837	137.629	94.0923	101.098
LOC128683150	trio	trio	trio	trio	68.1887	68.3773	68.3773	98.6575	91.2902	48.531	51.1545	99.5409	73.5282	50.2651	70.102	80.2801	72.8621	72.1119	79.2066	106.982	136.33	75.8338	90.0943	93.668	105.565
LOC128675122	LOC128675122	fatty-acid amide hydrolase 2-A-like			36.2308	62.997	62.997	98.5108	17.946	35.1731	28.8755	21.8866	58.9878	52.5171	45.7475	65.2142	88.5094	65.7017	155.44	91.4101	81.4915	13.0973	28.8167	15.9916	13.8785
LOC128676994	ATPsynCF6	ATP synthase, coupling factor 6	ATPsynCF6	ATP synthase, coupling factor 6	104.495	172.257	172.257	98.4491	220.025	90.8573	80.3121	154.791	92.0176	175.859	132.674	231.028	149.465	106.598	104.619	95.1185	87.4615	262.797	196.812	250.735	169.756
LOC128681938	LOC128681938	zinc finger protein 724-like			52.7197	36.1667	52.7197	98.3043	352.254	50.863	58.4353	9.66295	91.9177	22.1157	46.111	29.7951	46.645	91.2199	97.615	77.5645	126.818	280.098	365.056	341.617	422.244
LOC128682568	LOC128682568	serine/threonine-protein kinase 10	Slik	Sterile20-like kinase	96.3676	97.9505	97.9505	98.2478	120.193	93.9222	104.797	51.6868	135.064	94.1963	113.806	100.714	83.0861	89.5573	91.6603	101.972	109.801	107.833	125.342	127.589	120.006
LOC128671070	LOC128671070	uncharacterized LOC128671070			67.2182	96.7648	96.7648	98.2067	101.081	80.6204	79.4549	14.7811	94.0165	90.0941	107.83	88.955	100.18	81.8163	77.7599	121.63	111.621	89.3584	74.2495	114.303	126.412
LOC128672242	LOC128672242	uncharacterized LOC128672242			5.71267	12.2086	12.2086	98.0945	93.7084	4.04698	6.19298	4.07304	8.53769	11.8121	11.789	6.77334	18.4599	118.646	83.6987	59.1223	130.91	63.0188	91.9849	85.2767	134.553
LOC128673508	Rpn10	Regulatory particle non-ATPase 10	Rpn10	Regulatory particle non-ATPase 10	16.9129	18.5864	18.5864	98.078	243.344	15.8167	13.6462	16.8065	21.3822	18.6025	16.589	20.419	18.735	132.588	59.2425	92.0742	108.407	316.492	186.083	231.784	239.017
LOC128681354	mdy	midway	mdy	midway	18.4452	19.982	19.982	98.0475	20.3503	19.4193	18.3165	12.7564	23.2888	17.9988	20.5551	19.1167	22.2573	91.1702	103.902	113.767	83.3508	20.377	22.3669	19.4428	19.2143
LOC128677407	casp	caspar	casp	caspar	47.4274	56.6562	56.6562	98.0077	342.839	47.1658	36.8898	38.2574	67.3966	50.9584	47.1087	54.0517	74.5059	103.298	53.974	103.834	130.925	390.656	251.939	320.675	408.085
LOC128682436	Gpat4	Glycerol-3-phosphate acyltransferase 4	Gpat4	Glycerol-3-phosphate acyltransferase 4	27.0357	29.2869	29.2869	98.0004	50.4349	29.5635	26.7269	18.5337	33.3186	27.0288	30.0693	29.3733	30.6762	77.8954	109.423	92.7075	111.976	50.9314	45.4592	50.7934	54.5554
LOC128683856	LOC128683856	uncharacterized protein			44.6632	45.0727	45.0727	97.9724	87.5285	48.3876	42.9753	35.1825	52.1076	42.9071	49.0147	41.4824	46.8867	92.1569	94.8844	99.6173	105.231	74.4244	101.607	86.7616	87.3207
LOC128672546	Rab18	Rab18	Rab18	Rab18	22.0829	45.3325	45.3325	97.6951	95.1977	21.4891	18.4986	11.2803	37.0637	46.4678	31.2985	42.5765	60.9871	102.208	75.7859	92.2771	120.509	106.524	81.4966	87.836	104.934
LOC128679117	Arpc3A	Actin-related protein 2/3 complex, subunit 3A	Arpc3A	Actin-related protein 2/3 complex, subunit 3A	26.9685	29.2589	29.2589	97.5935	133.748	32.3382	26.8801	14.8412	33.8145	28.2361	21.9867	32.8258	33.9872	99.9832	76.3591	84.44	129.592	127.194	117.421	155.603	134.772
LOC128675725	ClpX	Caseinolytic protease chaperone subunit	ClpX	Caseinolytic protease chaperone subunit	229.307	274.501	274.501	97.4782	275.395	247.508	201.586	204.079	264.056	275.35	286.127	228.529	307.999	91.9461	98.896	97.1016	101.969	280.045	290.705	276.946	253.883
LOC128680020	Vps28	Vacuolar protein sorting 28	Vps28	Vacuolar protein sorting 28	34.821	36.1064	36.1064	97.4722	133.116	29.5261	34.2846	21.4259	54.0475	34.7149	41.4777	28.9372	39.296	97.2325	90.5764	94.1777	107.902	122.774	129.261	135.754	144.676
LOC128679414	LOC128679414	uncharacterized LOC128679414	Smr	Smrter	91.3723	97.4382	97.4382	97.331	144.922	79.1814	65.3611	128.57	92.3765	88.9505	93.6354	104.624	102.543	90.0482	67.9109	107.617	123.748	120.461	130.382	147.495	181.35
LOC128672871	Top2	Topoisomerase 2	Top2	Topoisomerase 2	59.9431	44.329	59.9431	97.3128	272.745	53.9785	64.9162	56.1074	64.7703	36.1464	61.5031	42.4653	37.2011	104.715	78.8532	91.2664	114.417	230.34	255.537	287.804	317.298
LOC128676963	Alg12	Alg12 alpha-1,6-mannosyltransferase	Alg12	Alg12 alpha-1,6-mannosyltransferase	62.7721	86.616	86.616	97.2844	175.314	65.9511	77.6351	36.1581	71.3439	83.8465	94.0221	94.3245	74.2711	95.4404	89.5817	98.5093	105.606	195.783	155.463	182.147	167.863
LOC128669234	VhaAC39-1	Vacuolar H[+] ATPase AC39 subunit 1	VhaAC39-1	Vacuolar H[+] ATPase AC39 subunit 1	52.1175	47.1474	52.1175	97.2487	142.618	56.6781	59.7836	30.2042	61.8043	49.2429	42.9022	46.5175	49.9269	93.7261	94.9601	96.8414	103.467	148.15	147.816	143.833	130.673
LOC128671452	bigmax	bigmax	bigmax	bigmax	54.6569	76.6175	76.6175	97.1029	130.671	49.9187	53.875	36.2882	78.5456	86.8946	66.6397	70.6983	82.2375	88.1261	94.5271	84.2519	121.506	129.021	108.689	136.352	148.621
LOC128683320	Drat	Death resistor Adh domain containing target	Drat	Death resistor Adh domain containing target	15.916	16.055	16.055	96.9365	104.255	15.654	13.5389	12.2275	22.2436	17.6773	14.2331	10.6973	21.6123	132.806	68.8905	96.2842	89.7651	122.444	113.962	93.9575	86.6582
LOC128672894	LOC128672894	uncharacterized protein			35.346	40.1122	40.1122	96.523	53.0625	41.9858	37.6045	15.1322	46.6615	38.0686	45.2237	35.7066	41.45	97.551	101.584	88.7698	98.1878	52.1077	48.5847	53.0038	58.5537
LOC128683931	Ciao1	Ciao1	Ciao1	Ciao1	18.2024	27.1106	27.1106	96.4435	93.7297	16.3498	22.141	13.2824	21.0363	22.2163	30.4539	29.8618	25.9102	98.4512	89.6777	92.7435	104.902	101.47	80.1746	102.87	90.405
LOC128671192	LOC128671192	uncharacterized protein			19.2774	25.7047	25.7047	96.3831	47.4797	23.2875	23.5723	6.1542	24.0958	26.0197	22.2128	28.2399	26.3465	96.0824	92.8424	96.1932	100.414	53.0795	40.4919	49.562	46.7855
LOC128675359	PI31	Proteasome inhibitor 31 kDa	PI31	Proteasome inhibitor 31 kDa	9.46158	9.55353	9.55353	96.301	180.697	9.35301	13.0115	4.69215	10.7897	10.0432	10.4331	9.47367	8.26414	113.727	73.8346	83.6768	113.966	212.148	167.505	166.235	176.9
LOC128675419	LOC128675419	hydroxyacyl-coenzyme A dehydrogenase, mitochondrial-like	Mtpalpha	Mitochondrial trifunctional protein alpha subunit	28.3345	32.1342	32.1342	96.273	55.7792	34.5449	26.1512	22.8306	29.8111	36.7296	25.8452	20.5609	45.4012	89.0911	106.809	85.4456	103.746	48.4221	62.4783	52.7926	59.4236
LOC128677040	LOC128677040	myrosinase 1-like			4.62072	27.6879	27.6879	96.2586	5.94082	3.00452	8.84829	2.66296	3.9671	21.8927	55.3791	10.1886	23.291	80.3699	111.949	108.865	83.8506	4.30439	8.88796	4.56492	6.006
LOC128683899	Arl6IP1	ADP-ribosylation factor-like 6 interacting protein 1	Arl6IP1	ADP-ribosylation factor-like 6 interacting protein 1	5.12011	8.83403	8.83403	96.2316	11.557	5.63009	4.91181	1.98227	7.95626	8.28918	6.26259	8.07086	12.7135	111.444	82.8851	99.3377	91.2598	13.6438	11.3148	10.7964	10.4731
LOC128672846	HIPP1	HP1 and insulator partner protein 1			51.3217	64.2631	64.2631	96.2001	141.135	45.4843	67.7684	21.7259	70.3084	54.9635	74.2553	75.2759	52.5575	88.9623	72.014	97.4213	126.403	121.503	115.322	165.499	162.216
LOC128681377	LOC128681377	uncharacterized LOC128681377	Muc55B	Mucin 55B	0.0358149	0.114125	0.114125	96.1805	0.102123	0.143259	0	0	0	0.192098	0	0	0.2644	200.111	67.8389	102.961	13.8115	0.0378715	0.144566	0.0416512	0.184401
LOC128673747	LOC128673747	uncharacterized protein			6.0489	6.11009	6.11009	96.1014	191.095	8.37719	3.35011	4.55137	7.91694	6.56863	3.85869	2.70054	11.3125	110.871	74.0071	88.1994	111.328	202.795	163.414	188.775	209.396
LOC128680262	Treh	Trehalase	Treh	Trehalase	35.3533	39.7477	39.7477	95.7229	82.3172	44.5937	36.3303	17.2343	43.2549	39.7721	46.1888	33.7092	39.3205	60.9698	106.704	86.3497	128.868	88.1619	87.3291	97.0072	56.7706
LOC128676886	Prp39	pre-mRNA processing factor 39	Prp39	pre-mRNA processing factor 39	40.6931	40.7526	40.7526	95.5585	184.096	40.0945	29.738	61.9421	30.9978	34.9649	45.7886	48.4111	33.8458	112.025	70.5563	92.8696	106.783	177.515	173.037	182.202	203.628
LOC128678366	Dlc90F	Dynein light chain 90F	Dlc90F	Dynein light chain 90F	23.5463	27.409	27.409	95.2615	160.38	26.0896	29.3214	7.30394	31.4704	30.2924	29.3172	23.9381	26.0886	85.8392	90.8016	79.7127	124.692	132.919	165.368	169.662	173.573
LOC128671709	Tango4	Transport and Golgi organization 4	Tango4	Transport and Golgi organization 4	81.0392	109.417	109.417	94.9891	234.034	64.2885	107.248	86.3275	66.2928	80.1936	171.266	103.233	82.9746	86.9111	98.8968	85.8955	108.253	201.255	244.461	247.843	242.576
LOC128677704	TSG101	Tumor susceptibility gene 101	TSG101	Tumor susceptibility gene 101	22.8925	26.4073	26.4073	94.972	172.902	23.2214	25.1663	9.81581	33.3664	26.1945	24.7797	24.1263	30.5288	96.0422	64.8639	93.2699	125.712	177.181	150.048	168.131	196.249
LOC128670990	LOC128670990	THAP domain-containing protein 2-like			31.234	25.2028	31.234	94.9245	188.903	20.5416	43.6442	15.7873	44.9627	10.3734	13.8608	28.2799	48.2968	94.7072	115.412	69.3971	100.182	171.301	230.374	168.852	185.085
LOC128683851	CrebB	Cyclic-AMP response element binding protein B	CrebB	Cyclic-AMP response element binding protein B	74.6362	91.5486	91.5486	94.6479	64.7647	69.4436	73.0936	70.6585	85.3492	78.6933	90.4693	116.937	80.095	84.4672	83.8604	104.557	105.707	57.7312	67.3542	65.6275	68.3459
LOC128670584	Srrm1	Serine-arginine repetitive matrix 1	Srrm1	Serine-arginine repetitive matrix 1	46.5624	81.1989	81.1989	94.6089	197.387	43.5001	34.3356	54.0608	54.3529	79.4392	89.5673	87.3095	68.4794	95.5158	67.4108	99.6757	115.833	176.96	183.062	215.397	214.13
LOC128683894	LOC128683894	MICOS complex subunit Mic10-like	Mic10b	MICOS subunit 10b	40.3162	75.3881	75.3881	94.5517	176.357	43.7422	36.7479	37.555	43.2195	65.5705	62.2762	100.372	73.334	96.0538	102.476	89.0776	90.5993	198.018	152.265	203.943	151.2
LOC128674827	LOC128674827	prostaglandin reductase 1-like	Mecr	Mitochondrial trans-2-enoyl-CoA reductase	2.47457	2.28796	2.47457	94.4576	29.9513	1.96488	1.74704	1.66113	4.52524	2.51757	2.23433	2.15523	2.24473	90.1451	105.857	96.2084	85.6202	27.3264	32.7163	35.3193	24.4433
LOC128676895	bai	baiser	bai	baiser	217.973	374.448	374.448	94.3969	103.447	188.458	214.955	236.312	232.167	341.775	278.071	560.131	317.815	92.1141	107.889	87.5429	90.0419	102.373	102.684	100.386	108.343
LOC128677465	RanBPM	Ran-binding protein M	RanBPM	Ran-binding protein M	62.031	79.41	79.41	94.1616	208.616	81.394	42.2385	55.9772	68.5144	98.9819	53.5961	70.9717	94.0903	97.2619	66.562	97.1197	115.703	248.96	146.373	179.414	259.717
LOC128676460	Tbcc	Tubulin-binding cofactor C	Tbcc	Tubulin-binding cofactor C	38.6095	53.85	53.85	94.141	106.023	44.5926	44.1497	17.6223	48.0735	58.433	52.5872	51.8227	52.5569	89.3248	79.1761	92.9043	115.159	109.401	96.9853	103.004	114.702
LOC128678708	Uch	Ubiquitin carboxy-terminal hydrolase	Uch	Ubiquitin carboxy-terminal hydrolase	4.35659	8.33315	8.33315	94.0855	398.088	3.41172	6.41561	2.38701	5.212	9.6725	7.64695	9.25929	6.75383	108.09	87.5296	74.8222	105.9	475.928	357.106	402.653	356.664
LOC128676867	LOC128676867	splicing factor 3B subunit 2-like	Sf3b2	Splicing factor 3b subunit 2	20.4008	17.5487	20.4008	94.0807	150.825	12.3285	23.5841	30.5633	15.1272	12.765	27.7494	17.3127	12.3678	89.7106	91.5512	86.0412	109.02	129.367	148.052	156.412	169.469
LOC128682252	Caper	caper	Caper	Caper	55.5752	97.282	97.282	93.9794	162.982	63.8796	48.3937	45.7026	64.3247	109.412	99.7271	91.8474	88.1412	99.4157	75.8321	94.2647	106.405	159.307	160.422	174.034	158.163
LOC128681521	tsu	tsunagi	tsu	tsunagi	39.2481	56.2761	56.2761	93.9305	171.311	38.8715	38.9779	34.5706	44.5725	55.6315	53.7626	56.9463	58.764	91.4279	78.6436	89.4097	116.241	152.002	151.176	183.873	198.193
LOC128675027	Lamtor4	Late endosomal/lysosomal adaptor, MAPK and MTOR activator 4	Lamtor4	Late endosomal/lysosomal adaptor, MAPK and MTOR activator 4	32.3153	36.0089	36.0089	93.8802	75.9005	39.9017	44.0579	8.23411	37.0676	37.4539	34.5318	36.6724	35.3774	116.85	77.617	73.3546	107.699	80.7314	72.5258	72.9858	77.3588
LOC128676809	Rtnl1	Reticulon-like1	Rtnl1	Reticulon-like1	680.685	1010.23	1010.23	93.8801	154.614	458.025	453.857	1348.06	462.798	865.567	1004.64	1244.92	925.807	95.2393	92.2572	72.3804	115.643	144.62	158.94	135.928	178.969
LOC128681060	LOC128681060	uncharacterized LOC128681060	bbg	big bang	20.7255	28.5868	28.5868	93.8265	44.0286	13.9361	55.0058	3.69856	10.2617	19.242	58.8629	14.2535	21.9888	74.9289	145.014	65.8268	89.5367	38.4077	33.2532	40.1484	64.3052
LOC128669284	NAT1	NAT1	NAT1	NAT1	58.103	61.4914	61.4914	93.7726	213.2	57.1833	28.8633	81.8801	64.4855	58.4353	40.3943	57.3861	89.7499	102.772	47.1945	102.846	122.279	280.253	128.067	216.678	227.8
LOC128682956	LOC128682956	uncharacterized protein			22.439	34.2696	34.2696	93.6754	71.0524	23.2848	38.6809	6.94774	20.8426	28.5586	41.2433	40.9131	26.3636	93.1046	76.6976	83.3223	121.577	69.3035	70.2154	72.5567	72.1339
LOC128677290	Trs33	TRAPP subunit 33	Trs33	TRAPP subunit 33	19.8388	33.2705	33.2705	93.5918	143.515	23.7075	21.9466	4.94879	28.7523	30.6067	27.3702	35.4406	39.6645	105.172	70.0195	88.9061	110.27	159.698	102.341	155.299	156.724
LOC128670656	LOC128670656	mpv17-like protein 2			44.5128	48.2861	48.2861	93.5872	83.1213	59.6032	44.0816	5.58247	68.7841	46.0243	41.689	35.9451	69.4858	90.7929	103.117	84.3707	96.0684	82.3653	84.8282	83.7148	81.5771
LOC128671144	Nemp	Nuclear envelope integral membrane protein	Nemp	Nuclear envelope integral membrane protein	25.0223	19.2561	25.0223	93.5785	168.527	26.5173	26.4749	15.6247	31.4721	18.941	16.8428	16.8941	24.3467	101.197	81.1327	90.8837	101.1	156.132	154.271	167.432	196.275
LOC128678771	atms	antimeros	atms	antimeros	22.402	28.5602	28.5602	93.5268	154.905	20.6566	22.4546	21.6058	24.8911	28.3894	33.197	25.5661	27.0883	110.257	79.5247	86.5441	97.7811	150.766	150.351	152.293	166.211
LOC128672997	nonC	no-on-and-no-off transient C	nonC	no-on-and-no-off transient C	57.3357	79.4091	79.4091	93.4708	127.784	55.5145	43.9071	60.0355	69.8857	81.3086	81.1792	89.1973	65.9514	92.9786	68.5396	90.4654	121.9	118.373	126.367	128.508	137.888
LOC128673109	LOC128673109	ubiquitin domain-containing protein UBFD1-like			24.263	35.3971	35.3971	93.4227	277.496	27.3697	27.269	13.6805	28.7328	36.3847	30.032	33.3334	41.8382	109.396	59.5975	85.9566	118.741	323.672	234.597	237.33	314.387
LOC128681407	pwn	pawn	pwn	pawn	233.339	230.208	233.339	93.4044	218.955	337.306	161.226	172.491	262.335	274.707	188.421	171.467	286.236	77.2432	82.2315	110.998	103.145	219.744	168.632	220.903	266.543
LOC128670018	Rop	Ras opposite	Rop	Ras opposite	59.8903	55.6101	59.8903	93.2631	118.943	71.1742	46.8926	41.5103	79.9842	57.6256	54.4167	46.2587	64.1395	94.5851	74.746	93.2382	110.483	125.66	111.907	131.106	107.1
LOC128670402	Fis1	Fission, mitochondrial 1	Fis1	Fission, mitochondrial 1	47.713	63.7247	63.7247	93.2191	151.635	46.7389	43.6471	30.5957	69.8703	63.1831	53.2221	61.6304	76.8633	111.857	68.4693	85.6061	106.944	186.25	122.163	132.955	165.174
LOC128677282	LOC128677282	uncharacterized LOC128677282	CtsF	Cathepsin F	14.5138	12.2084	14.5138	93.2159	147.165	18.235	12.6048	9.3162	17.8991	14.3285	12.3719	9.07624	13.057	84.601	97.0999	79.5928	111.57	127.507	178.983	118.213	163.957
LOC128681954	LOC128681954	zinc finger protein 892-like	crol	crooked legs	77.735	103.911	103.911	93.1929	188.58	83.1242	74.2574	70.8549	82.7034	121.952	117.978	81.3479	94.3665	99.93	90.2797	77.1435	105.418	138.566	225.651	197.335	192.77
LOC128681835	LOC128681835	juvenile hormone esterase	gas	gasoline	81.9323	59.2641	81.9323	92.9089	124.943	84.472	42.3533	73.7477	127.156	59.0794	39.8584	85.6199	52.4987	98.1899	50.1428	93.6549	129.648	115.631	98.7819	116.474	168.883
LOC128675370	LOC128675370	uncharacterized LOC128675370			11.966	16.6466	16.6466	92.7838	26.6473	15.4115	15.1003	4.61029	12.742	16.698	19.5002	15.6627	14.7257	90.8657	96.101	91.6934	92.4749	23.8932	31.3435	25.6988	25.6535
LOC128672034	Diap1	Death-associated inhibitor of apoptosis 1	Diap1	Death-associated inhibitor of apoptosis 1	47.0768	59.6193	59.6193	92.6034	134.026	56.9539	51.6422	23.7324	55.9788	66.7133	48.0325	63.6283	60.1033	110.385	83.3492	84.7614	91.9182	131.19	125.18	132.366	147.368
LOC128681634	atos	atossa	atos	atossa	57.4656	68.5655	68.5655	92.559	143.972	59.664	39.4171	48.8239	81.9575	66.3048	49.4435	69.1999	89.3139	123.047	70.5219	94.9726	81.6948	203.931	87.0479	147.076	137.832
LOC128678236	Cipc	Clock interacting protein circadian	Cipc	Clock interacting protein circadian	30.0991	33.9535	33.9535	92.4719	59.0427	31.9846	23.6027	17.5901	47.2191	32.0211	15.8479	47.2586	40.6866	106.318	68.2489	89.0074	106.313	74.4887	39.9267	67.1537	54.6016
LOC128677821	Gcat	Glycine C-acetyltransferase	Gcat	Glycine C-acetyltransferase	97.4715	125.212	125.212	92.4679	61.5552	77.9573	160.787	74.0649	77.0764	127.599	160.244	112.127	100.877	78.879	153.795	72.4264	64.7717	42.7404	81.2177	53.077	69.1856
LOC128683659	Trxr1	Thioredoxin reductase 1	Trxr1	Thioredoxin reductase 1	40.0034	32.5225	40.0034	92.3968	110.539	36.9126	30.6532	50.2582	42.1894	30.7475	33.7911	35.5614	29.9898	89.0002	82.8849	95.5614	102.141	114.465	107.692	107.159	112.839
LOC128679441	LOC128679441	fatty acid synthase-like	FASN3	Fatty acid synthase 3	8.35621	26.9753	26.9753	92.3526	71.3318	5.39597	13.1366	4.12735	10.7649	25.3561	29.2555	24.1586	29.131	67.4805	50.6075	50.2351	201.087	67.7227	40.9038	32.497	144.204
LOC128675813	Cog1	Component of oligomeric golgi complex 1	Cog1	Component of oligomeric golgi complex 1	78.247	76.6701	78.247	92.3147	80.8488	86.259	95.4677	53.3666	77.8945	76.0402	88.7756	80.7771	61.0873	98.235	80.6074	85.0673	105.349	75.7258	87.6793	80.7809	79.209
LOC128671529	tmod	tropomodulin	tmod	tropomodulin	46.0165	67.6098	67.6098	92.2893	595.361	48.6737	50.5689	31.4516	53.3717	62.8483	83.1491	47.9744	76.4676	92.9567	60.9287	76.6091	138.663	753.33	435.19	532.269	660.657
LOC128683055	LOC128683055	SET and MYND domain-containing protein 4-like	Smyd4-1	SET and MYND domain containing, class 4, member 1	26.1872	34.2986	34.2986	92.2743	52.5047	31.0098	25.3583	12.7719	35.6088	39.3954	35.554	34.8719	27.373	80.2594	54.6084	71.2212	163.008	46.1379	47.4405	63.1104	53.33
LOC128680422	LOC128680422	uncharacterized sodium-dependent transporter YocS-like			30.8509	26.0106	30.8509	92.1818	61.5558	27.3976	24.9306	48.7547	22.3205	18.0727	28.6777	38.439	18.8529	65.0158	123.448	104.754	75.5091	41.5091	85.7075	56.5687	62.4378
LOC128671239	LOC128671239	uncharacterized LOC128671239			29.1845	49.1545	49.1545	92.1523	242.857	25.8236	23.0204	27.3709	40.5231	39.9755	37.3043	38.421	80.9172	68.7432	123.814	102.183	73.8693	260.396	178.589	232.485	299.96
LOC128681828	LOC128681828	uncharacterized protein			26.2913	28.8741	28.8741	91.9885	171.308	21.5716	29.2044	26.6881	27.7008	24.1946	29.3441	37.933	24.0249	111.767	63.5447	91.1026	101.54	170.985	148.928	181.625	183.692
LOC128677261	LOC128677261	NAD-dependent protein deacetylase sirtuin-2-like	Sirt2	Sirtuin 2	108.479	127.575	127.575	91.9763	116.65	118.326	108.721	57.8915	148.976	118.125	127.72	131.547	132.908	79.9058	101.695	87.0811	99.2234	104.335	106.894	126.477	128.895
LOC128683448	LOC128683448	probable G-protein coupled receptor Mth-like 1	mthl1	methuselah-like 1	0.414703	0.0595672	0.414703	91.897	57.5589	0.571186	0.312878	0.362165	0.412582	0.0546387	0.0267149	0	0.156915	87.9147	86.1066	88.2946	105.272	50.8858	51.2273	51.2523	76.87
LOC128676004	LOC128676004	A disintegrin and metalloproteinase with thrombospondin motifs 7-like	AdamTS-B	ADAM metallopeptidase with thrombospondin type 1 motif B	116.138	132.787	132.787	91.7137	159.57	67.1461	200.814	106.899	89.6925	102.715	236.874	119.434	72.1253	52.3939	37.1075	90.4626	186.891	172.815	94.6958	161.235	209.534
LOC128670636	vvl	ventral veins lacking	vvl	ventral veins lacking	21.0175	0.819333	21.0175	91.6927	17.1915	16.8066	19.8026	27.5952	19.8656	0.841828	0.967631	0.693378	0.774495	91.3689	74.8626	91.3679	109.171	17.0522	18.4117	16.4254	16.8769
LOC128671603	LOC128671603	tetratricopeptide repeat protein 21B-like			8.93291	10.0894	10.0894	91.6824	49.7944	7.33787	12.2783	4.10899	12.0065	9.35021	15.8676	4.48596	10.654	100.467	94.2905	76.4081	95.5642	44.6532	59.4535	46.4028	48.6681
LOC128671018	LOC128671018	uncharacterized protein	Gldc	Glycine decarboxylase	44.3238	34.5963	44.3238	91.6696	174.761	70.9618	49.0998	41.0471	16.1866	71.1892	41.2331	10.6801	15.2826	60.2015	99.8754	52.425	154.177	73.0621	448.5	55.9221	121.559
LOC128678469	LOC128678469	dystrophin, isoforms A/C/F/G/H-like	Dys	Dystrophin	12.0742	15.6438	15.6438	91.6563	42.7706	12.4683	9.29153	13.3994	13.1378	15.4846	15.9021	17.0297	14.1586	79.7753	114.819	89.2038	82.8275	40.888	40.3638	41.5711	48.2596
LOC128671590	LOC128671590	uncharacterized protein			72.1678	183.058	183.058	91.6247	229.134	52.2683	72.7761	84.7769	78.85	159.856	172.403	253.125	146.846	81.4082	68.7255	91.0278	125.337	219.94	194.566	250.046	251.984
LOC128672541	p24-1	p24-related-1	p24-1	p24-related-1	46.3471	37.4476	46.3471	91.5325	106.959	48.422	60.7784	28.1843	48.0037	33.6363	38.8502	42.2844	35.0195	84.0327	98.8989	84.8823	98.3159	120.869	80.3825	115.073	111.511
LOC128681723	Asator	asator	Asator	Asator	10.9777	9.92665	10.9777	91.4575	751.696	13.0578	5.50203	5.51959	19.8313	5.57766	10.071	11.1484	12.9096	64.6634	69.2829	119.082	112.802	851.69	468.35	693.795	992.949
LOC128671617	fand	fandango	fand	fandango	34.2382	46.606	46.606	91.4376	200.288	47.8785	43.8066	13.3441	31.9235	41.3403	56.5615	51.2359	37.2862	85.9453	71.1974	92.1298	116.478	179.423	175.077	222.876	223.778
LOC128670846	LOC128670846	larval cuticle protein 1-like	Lcp65Ac	Lcp65Ac	0.378652	0.616554	0.616554	91.3971	126.894	0	0.694163	0.133919	0.686527	0.303507	1.49509	0.532976	0.13464	74.1716	54.3963	85.7095	151.311	56.1973	192.262	196.84	62.2765
LOC128682309	alpha-Cat	alpha Catenin	alpha-Cat	alpha Catenin	98.0285	99.7155	99.7155	91.2217	224.347	93.4505	84.6271	74.1607	139.876	108.383	106.28	76.5848	107.614	75.2926	74.9376	91.5148	123.142	202.944	217.738	215.498	261.207
LOC128672895	RhoGEF64C	Rho guanine nucleotide exchange factor at 64C	RhoGEF64C	Rho guanine nucleotide exchange factor at 64C	0.739255	0.0906553	0.739255	91.2158	10.9681	0.908127	0.560085	0.614193	0.874617	0.115827	0.090611	0.101785	0.0543982	120.758	70.1252	82.2055	91.7747	8.85054	11.1497	10.4907	13.3814
LOC128670370	LOC128670370	growth hormone-inducible transmembrane protein-like	Mics1	Mitochondrial morphology and cristae structure 1	19.7594	19.5227	19.7594	91.1029	111.124	17.3987	22.0209	17.0572	22.561	15.3838	22.6078	17.7445	22.3546	110.494	93.2852	72.2271	88.4051	112.396	119.425	112.369	100.307
LOC128675128	LOC128675128	uncharacterized protein			42.3525	46.8396	46.8396	90.9631	58.9813	49.4417	43.362	15.9016	60.7046	48.7554	44.7285	44.2364	49.638	85.8096	78.2497	92.4136	107.38	60.1554	50.2414	59.954	65.5745
LOC128680248	LOC128680248	epidermal growth factor receptor kinase substrate 8-like protein 1			240.571	218.119	240.571	90.8082	110.32	231.193	133.722	365.543	231.827	206.882	193.326	236.688	235.578	97.1702	54.4076	97.2529	114.402	82.7215	110.466	99.5751	148.517
LOC128675895	LOC128675895	trithorax group protein osa-like			39.7918	40.5128	40.5128	90.6758	188.712	40.6077	28.348	39.0868	51.1248	35.5754	43.3221	39.5022	43.6513	91.1237	65.292	89.3266	116.961	159.536	186.438	202.271	206.604
LOC128675811	Snx27	Sorting nexin 27	Snx27	Sorting nexin 27	60.437	86.3172	86.3172	90.4388	214.563	53.9149	58.1282	17.9065	111.799	75.4913	86.8621	77.3057	105.61	60.7772	75.568	91.446	133.964	179.322	196.392	219.613	262.924
LOC128678800	LOC128678800	uncharacterized LOC128678800	l(2)k09913	lethal (2) k09913	19.481	32.4039	32.4039	90.1728	50.0153	15.2417	31.2013	9.69878	21.7822	27.9167	51.9981	22.2163	27.4845	83.2464	99.8692	89.1394	88.4364	46.7912	53.0058	49.9364	50.328
LOC128677644	retn	retained	retn	retained	3.23617	0.379794	3.23617	90.0605	32.6782	3.40413	2.63498	3.83719	3.06836	0.217336	0.107979	0.249555	0.944306	65.7233	63.5556	105.976	124.987	21.8399	27.0851	37.7615	44.0261
LOC128678546	CG31559	glutaredoxin domain-containing cysteine-rich protein CG31559-like			60.1206	8.12451	60.1206	89.9614	207.508	58.6319	83.7331	40.3075	57.8099	7.1363	8.46816	9.28544	7.60814	95.7628	90.1969	69.1579	104.728	196.474	176.254	226.282	231.021
LOC128670491	Abcd3	ATP binding cassette subfamily D member 3	Abcd3	ATP binding cassette subfamily D member 3	9.21768	3.93251	9.21768	89.9323	24.8806	10.5428	6.85947	4.53469	14.9338	3.78574	3.33742	3.88876	4.71813	66.5659	71.7011	96.236	125.226	25.0672	23.7589	24.3604	26.3361
LOC128678020	cic	capicua	cic	capicua	111.045	134.549	134.549	89.735	134.02	143.251	80.6508	36.9065	183.373	138.025	91.572	124.752	183.846	89.4914	76.4505	87.4134	105.585	142.442	111.99	134.103	147.544
LOC128673289	Aps	Aps pyrophosphatase	Aps	Aps pyrophosphatase	14.785	17.9045	17.9045	89.703	54.3307	13.2305	12.9297	19.5146	13.4653	17.1051	19.0618	18.0257	17.4255	101.346	91.4564	83.8975	82.1118	51.0868	56.6716	56.8266	52.738
LOC128673739	krimp	krimper	krimp	krimper	178.527	279.191	279.191	89.6574	174.523	193.312	166.561	175.932	178.302	301.52	283.476	264.466	267.303	82.4981	76.0431	86.8008	113.288	171.754	170.318	162.894	193.124
LOC128675724	LOC128675724	OTU domain-containing protein 7B-like	trbd	trabid	96.2057	83.5843	96.2057	89.6489	1029.06	97.632	86.2066	59.1021	141.882	82.2472	65.0218	84.6047	102.464	72.5547	77.3581	104.083	104.599	1337.71	775.004	913.943	1089.58
LOC128677430	LOC128677430	uncharacterized LOC128677430	XNP	XNP	56.0454	61.8238	61.8238	89.562	155.877	64.1583	45.0652	48.2836	66.6744	60.9711	73.183	46.1849	66.9564	83.3507	72.8999	92.7751	109.222	142.825	163.771	149.506	167.405
LOC128671883	Mo25	Mo25	Mo25	Mo25	42.6319	56.2156	56.2156	89.5364	145.025	44.5741	44.3053	19.4418	62.2064	58.5691	58.9528	50.7866	56.554	97.6937	80.2609	76.8369	103.354	154.01	136.769	148.91	140.409
LOC128679799	LOC128679799	phospholipase A1 2-like			0.256414	0.0766294	0.256414	89.5174	39.0036	0	0	0	1.02566	0.306518	0	0	0	5.75685	3.3451	12.5288	336.439	36.1762	45.8749	50.8558	23.1076
LOC128675878	Prosbeta3	Proteasome beta3 subunit	Prosbeta3	Proteasome beta3 subunit	7.6539	9.13688	9.13688	89.4761	184.666	7.45129	6.18325	6.59354	10.3875	7.5211	7.51701	12.2841	9.2253	101.704	74.146	87.0629	94.9917	220.563	159.082	173.109	185.911
LOC128673849	drk	downstream of receptor kinase	drk	downstream of receptor kinase	37.3079	47.6324	47.6324	89.385	221.687	41.0363	45.3618	20.8837	41.9497	45.6014	56.914	49.52	38.4941	85.7199	74.9645	86.4438	110.412	200.732	209.394	236.859	239.763
LOC128677788	LOC128677788	uncharacterized protein			0.647759	0.731124	0.731124	89.217	260.911	1.38399	0.673874	0	0.533169	0.636413	1.33904	0.838127	0.110914	103.49	80.929	77.0363	95.4132	265.912	281.209	341.944	154.579
LOC128675602	LOC128675602	uncharacterized protein			14.2102	24.6986	24.6986	89.1996	66.1363	16.0598	21.5039	6.8675	12.4097	23.1567	39.7714	18.3904	17.4758	72.4803	79.3296	104.888	100.101	56.0554	63.1763	72.8073	72.5061
LOC128674107	Nprl3	Nitrogen permease regulator-like 3	Nprl3	Nitrogen permease regulator-like 3	69.8348	101.421	101.421	89.1902	147.789	72.6974	62.1056	49.2121	95.3239	99.1294	94.0147	94.5605	117.979	87.287	70.3844	86.9891	112.1	158.297	125.506	151.907	155.444
LOC128674410	LOC128674410	uncharacterized LOC128674410	pdgy	pudgy	47.2452	41.1646	47.2452	89.1537	44.7457	69.7954	36.9127	16.7195	65.5533	46.6412	34.4911	24.4625	59.0637	57.1957	129.389	82.1321	87.8977	39.0147	56.7116	38.8597	44.397
LOC128670439	msn	misshapen	msn	misshapen	45.1476	42.9453	45.1476	89.0861	182.458	52.6248	31.7084	34.3619	61.8952	40.0738	42.1334	39.5191	50.0547	86.3685	57.7777	89.2213	122.977	202.609	147.828	184.557	194.837
LOC128678597	LOC128678597	uncharacterized protein			28.2156	81.267	81.267	89.0708	155.684	23.5986	38.4017	19.163	31.6992	59.3773	120.434	88.5791	56.6781	65.5538	77.3935	92.1873	121.149	138.066	149.072	169.901	165.696
LOC128679285	eIF3c	eukaryotic translation initiation factor 3 subunit c	eIF3c	eukaryotic translation initiation factor 3 subunit c	73.4771	128.34	128.34	88.8561	185.228	51.7298	71.1534	109.393	61.6324	100.495	144.55	176.027	92.2866	85.5119	80.6277	79.7082	109.577	190.839	167.056	185.921	197.096
LOC128676470	RpL40	Ribosomal protein L40	RpL40	Ribosomal protein L40	109.441	211.263	211.263	88.7665	149.813	97.445	110.68	135.511	94.128	214.71	198.448	232.648	199.244	91.8458	94.5812	78.1485	90.4904	154.095	148.822	155.093	141.242
LOC128677195	LOC128677195	uncharacterized protein			36.646	42.2222	42.2222	88.7444	144.691	38.2461	30.5937	40.0322	37.7118	44.5675	38.589	39.2687	46.4636	83.4154	81.45	85.9993	104.113	132.497	158.148	143.444	144.675
LOC128672945	LOC128672945	pancreatic lipase-related protein 2-like			0	0.0308672	0.0308672	88.7255	0.0364866	0	0	0	0	0	0	0.123469	0	9.75778	276.542	45.1246	23.4775	0	0.0925925	0.0533539	0
LOC128682877	Tudor-SN	Tudor staphylococcal nuclease	Tudor-SN	Tudor staphylococcal nuclease	201.38	332.15	332.15	88.6798	101.707	133.884	135.606	363.089	172.94	285.062	285.391	512.534	245.612	76.664	71.4091	95.0522	111.594	94.5445	91.5729	102.905	117.805
LOC128677786	Jabba	jabba	Jabba	Jabba	4.31365	5.67676	5.67676	88.5602	31.0315	4.16208	5.29456	2.09218	5.70579	9.3118	6.35257	3.0908	3.95187	101.052	56.7247	76.4876	119.976	27.4968	41.6032	25.488	29.5379
LOC128678065	LOC128678065	F-box/WD repeat-containing protein 9-like	slmb	supernumerary limbs	36.0274	52.1148	52.1148	88.5548	164.386	48.0884	39.9719	12.0511	43.9982	56.214	49.7654	49.5045	52.9754	94.5621	61.8194	95.1113	102.726	176.34	141.942	156.44	182.822
LOC128677599	LOC128677599	uncharacterized LOC128677599			4.28115	4.70796	4.70796	88.4228	22.7373	4.76727	2.34419	2.0351	7.97804	4.79495	2.1028	5.8659	6.06818	89.8049	92.9555	85.8638	85.067	28.2871	17.9689	22.9862	21.7072
LOC128674210	LOC128674210	echinoderm microtubule-associated protein-like 2	DCX-EMAP	Doublecortin-domain-containing echinoderm-microtubule-associated protein	30.0456	54.678	54.678	88.1811	70.8185	33.5078	31.4999	24.6424	30.5323	37.357	71.8701	42.6576	66.8272	73.199	103.282	72.7701	103.473	57.3075	76.5684	68.3068	81.0911
LOC128671083	Naxe	NAD(P)HX epimerase	Naxe	NAD(P)HX epimerase	11.3511	14.3693	14.3693	88.093	58.8852	13.9255	13.2425	7.40635	10.8301	14.6769	14.6223	12.6685	15.5095	98.6223	87.9262	80.8496	84.9739	59.3155	66.1724	55.3893	54.6637
LOC128673299	LOC128673299	uncharacterized protein			25.4894	41.1865	41.1865	88.0859	478.059	22.3934	30.6592	18.3693	30.5355	37.0132	44.2675	49.5957	33.8697	75.0505	83.6468	99.4556	94.1909	627.501	349.649	519.885	415.202
LOC128673175	LOC128673175	uncharacterized protein	detr	detour	51.7088	80.8317	80.8317	87.8588	227.303	42.9671	52.3634	64.4359	47.0685	76.0938	87.0231	70.3239	89.8859	79.5221	135.667	68.8317	67.4145	311.354	130.014	222.547	245.298
LOC128681743	MFS16	Major Facilitator Superfamily Transporter 16	MFS16	Major Facilitator Superfamily Transporter 16	387.649	452.922	452.922	87.7398	99.2742	413.967	359.295	288.562	488.773	401.144	482.146	423.938	504.461	73.1602	60.3735	81.9911	135.435	85.0699	104.781	91.2327	116.014
LOC128678398	ck	crinkled	ck	crinkled	31.7174	37.2066	37.2066	87.6822	49.273	24.6862	34.3971	26.0556	41.7305	33.4956	38.1538	45.0662	32.1108	74.2327	81.6636	102.036	92.7968	42.9259	42.3525	51.2512	60.5622
LOC128680800	MED20	Mediator complex subunit 20	MED20	Mediator complex subunit 20	40.7685	54.9652	54.9652	87.6679	113.62	33.7966	43.3997	38.3053	47.5723	41.1171	48.5813	62.1567	68.0055	87.3141	73.3992	75.4591	114.499	93.1723	111.684	131.409	118.214
LOC128682253	LOC128682253	uncharacterized protein	PhLP3	Phosducin-like protein 3	28.8139	33.5985	33.5985	87.6429	121.398	25.4538	27.5036	24.3931	37.9052	28.5602	31.6826	37.9	36.2512	79.7649	58.5953	94.965	117.246	116.327	97.5982	124.439	147.228
LOC128671401	Vps60	Vacuolar protein sorting 60	Vps60	Vacuolar protein sorting 60	47.2615	53.4681	53.4681	87.5352	99.3258	54.5603	39.5563	22.6537	72.2754	59.3003	46.8759	40.0018	67.6945	93.6252	73.7281	83.1814	99.6061	104.393	90.9298	99.2752	102.706
LOC128671461	LOC128671461	2-acylglycerol O-acyltransferase 2-like	Dgat2	Diacylglycerol O-acyltransferase 2	0.00973872	0.0090867	0.00973872	87.5108	1.4576	0	0	0	0.0389549	0	0.0091118	0.027235	0	58.2955	122.468	109.882	59.3975	1.21895	2	2.04618	0.565258
LOC128676008	LOC128676008	uncharacterized protein			41.4052	49.8069	49.8069	87.4191	176.517	44.052	28.5756	17.4686	75.5247	47.7672	35.6243	53.5758	62.2604	72.2087	61.8095	82.9429	132.715	207.379	135.968	168.336	194.384
LOC128675719	LOC128675719	unconventional myosin-IXa-like	Myo28B1	Myosin 28B1	36.335	51.4895	51.4895	87.3948	95.2783	43.3318	31.9631	19.7162	50.3289	54.5962	49.664	45.1832	56.5147	79.8581	66.0927	98.5648	105.064	84.9041	92.2482	103.13	100.831
LOC128679516	LOC128679516	uncharacterized LOC128679516	Phs	Phaser	41.103	53.6414	53.6414	87.2037	153.137	44.1955	36.6678	37.2959	46.2526	47.8051	58.5144	51.2866	56.9594	88.7265	73.1966	82.8159	104.076	131.09	160.845	165.883	154.732
LOC128680403	capt	capulet	capt	capulet	18.6931	22.2543	22.2543	87.1521	112.219	19.0373	16.8661	16.4574	22.4115	20.9915	22.6744	20.8148	24.5367	83.3255	79.1517	66.9786	119.153	93.3335	130.309	105.098	120.135
LOC128681083	LOC128681083	RNA-binding protein 25-like			46.3593	44.2941	46.3593	87.084	148.147	34.302	38.7963	75.8495	36.4895	34.3904	62.8635	43.4491	36.4736	82.7463	76.9507	85.1464	103.493	132.765	144.148	158.594	157.081
LOC128680503	tws	twins	tws	twins	23.061	26.0958	26.0958	87.0217	129.916	22.3731	35.3858	6.79142	27.6936	20.66	41.7492	24.2942	17.6796	87.7812	78.7269	86.0512	95.5273	131.626	107.128	146.029	134.879
LOC128674870	stau	staufen	stau	staufen	72.167	65.6383	72.167	86.6416	123.86	77.9775	66.9583	72.9896	70.7426	73.3537	83.966	48.3014	56.9321	84.1872	91.1872	82.0983	89.0935	119.736	138.653	118.9	118.15
LOC128675623	LOC128675623	uncharacterized LOC128675623	Lsp1beta	Larval serum protein 1 beta	19.1159	78.4461	78.4461	86.5415	197.298	40.9845	23.1715	5.07173	7.23609	253.644	49.7023	7.14629	3.29192	81.8283	94.4635	26.3472	143.527	45.4804	605.605	37.5839	100.524
LOC128676651	LOC128676651	uncharacterized protein			36.0851	42.6237	42.6237	86.5331	36.2929	21.8729	55.7192	30.6537	36.0947	26.037	57.3	45.935	41.2229	60.1858	101.487	88.9677	95.4919	30.735	36.1834	32.3977	45.8554
LOC128670643	LOC128670643	uncharacterized protein			68.2319	113.87	113.87	86.4386	154.532	80.9503	75.8042	29.7302	86.4429	124.682	111.079	116.441	103.278	75.0528	76.5395	82.8242	111.338	149.757	155.982	157.174	155.216
LOC128681776	LOC128681776	uncharacterized protein			1.12819	0.178006	1.12819	86.437	190.208	0.635555	1.76151	0.867955	1.24775	0.374462	0.11349	0.131469	0.0926034	48.6756	153.373	94.3952	49.3046	183.573	153.962	144.954	278.344
LOC128673529	CtsB	Cathepsin B	CtsB	Cathepsin B	19.1146	53.9359	53.9359	86.4181	743.376	35.1689	16.7814	11.2982	13.2097	142.731	56.5102	10.5286	5.97414	85.1708	101.75	30.969	127.782	606.078	1054.49	587.732	725.205
LOC128683715	LOC128683715	caspase-6-like	Dronc	Death regulator Nedd2-like caspase	33.3895	48.2483	48.2483	86.3857	184.112	39.1545	24.4107	18.9152	51.0776	39.0541	52.3996	32.4752	69.0644	93.9076	55.3645	76.9037	119.367	172.622	165.886	180.574	217.367
LOC128682103	LOC128682103	uncharacterized protein			7.09734	8.65046	8.65046	86.3802	70.0673	8.81446	4.0703	3.70188	11.8027	10.9206	4.33626	8.13481	11.2102	89.9651	54.5483	90.6486	110.359	79.2403	45.7297	67.8789	87.4204
LOC128671634	Mocs1	Molybdenum cofactor synthesis 1	Mocs1	Molybdenum cofactor synthesis 1	63.9858	74.9838	74.9838	86.3349	46.8369	65.9501	63.4431	55.7066	70.8432	77.4556	91.5558	58.0113	72.9124	91.3885	72.4295	94.8444	86.677	37.5904	54.2573	44.2357	51.2642
LOC128669494	wol	wollknaeuel	wol	wollknaeuel	87.0465	102.044	102.044	86.2539	78.0256	84.1846	99.5119	75.2009	89.2886	100.585	102.226	108.378	96.9874	83.723	83.4567	83.5064	94.3296	78.9664	76.7177	76.3463	80.0719
LOC128673133	LOC128673133	uncharacterized protein			12.146	12.3289	12.3289	86.2404	77.123	13.7278	14.2144	4.70103	15.9408	8.72535	14.9076	11.4855	14.1973	85.0543	75.5009	80.3171	104.089	80.9413	67.468	81.3655	78.7172
LOC128670981	Cyp4d2	cytochrome P450 4d2-like	Cyp4d2	Cytochrome P450 4d2	1.47612	0.0342553	1.47612	86.1481	0.72449	2.17968	1.84969	1.03543	0.839698	0.00794302	0.0233018	0.0767901	0.0289864	77.3928	118.137	90.2083	58.854	0.362189	1.03694	0.941525	0.557311
LOC128678657	LOC128678657	uncharacterized protein			37.3431	44.9119	44.9119	85.9361	131.952	34.1483	40.4369	27.2527	47.5345	40.899	59.2244	42.8859	36.6383	79.5847	75.3891	78.0909	110.68	108.617	135.726	144.45	139.015
LOC128683541	mys	myospheroid	mys	myospheroid	205.875	105.643	205.875	85.8716	443.401	251.659	114.974	163.29	293.577	95.2485	80.7604	87.5601	159.004	71.9468	81.7755	80.5537	109.211	455.221	427.394	373.346	517.643
LOC128678862	LOC128678862	uncharacterized protein			39.974	65.0059	65.0059	85.8544	71.11	39.4506	48.1208	17.5356	54.789	67.9945	70.8462	58.1765	63.0062	65.237	85.3335	88.9596	103.887	66.0414	70.1045	63.2616	85.0324
LOC128676776	LOC128676776	ATP-binding cassette sub-family G member 4-like			19.0783	4.70985	19.0783	85.8229	10.1165	23.5865	16.3179	15.7648	20.6439	4.57967	2.96583	4.4965	6.79738	58.1367	101.371	115.047	68.7367	9.29899	9.64734	11.9521	9.56755
LOC128670342	LOC128670342	protein tramtrack, alpha isoform	ttk	tramtrack	26.3022	28.0349	28.0349	85.7842	92.652	33.6212	26.0272	8.32018	37.2401	29.0022	31.4441	24.3656	27.3276	73.4159	78.5955	93.633	97.4923	78.3146	98.0029	101.178	93.1124
LOC128677908	Pex11ab	Peroxin 11a/b	Pex11ab	Peroxin 11a/b	10.6967	11.0272	11.0272	85.7828	15.6445	13.7097	12.1948	1.90664	14.9758	11.9879	9.26679	10.1206	12.7336	94.7315	92.2633	70.17	85.9666	14.8108	16.4101	16.0129	15.3442
LOC128683641	Tpst	Tyrosylprotein sulfotransferase	Tpst	Tyrosylprotein sulfotransferase	46.3491	25.5986	46.3491	85.7222	119.918	50.631	36.8466	64.7632	33.1557	22.587	27.7114	27.7001	24.396	92.0582	76.0129	81.7127	93.1051	111.586	126.911	106.041	135.133
LOC128674705	LOC128674705	uncharacterized protein			8.41648	28.1404	28.1404	85.6819	1963.1	12.7138	15.9182	1.53548	3.49847	31.3245	46.9897	19.5597	14.6875	47.1273	125.202	70.4304	99.9683	2105.88	2072.92	1881.47	1792.13
LOC128672512	CCT1	Chaperonin containing TCP1 subunit 1	CCT1	Chaperonin containing TCP1 subunit 1	22.7282	32.2302	32.2302	85.6568	363.616	12.4135	19.1614	36.7307	22.6072	23.1047	38.1434	38.8594	28.8133	77.8899	70.5842	77.6942	116.459	358.6	325.445	363.54	406.879
LOC128670079	LOC128670079	uncharacterized LOC128670079			26.8834	35.9017	35.9017	85.5858	131.2	28.3751	31.7519	20.3849	27.0216	35.4628	46.6645	33.6	27.8795	70.2846	61.7017	89.8561	120.501	113.593	126.22	149.421	135.567
LOC128678390	Sap47	Synapse-associated protein 47kD	Sap47	Synapse-associated protein 47kD	123.177	108.571	123.177	85.281	103.74	137.39	113.952	66.7543	174.614	107.599	108.084	88.9274	129.675	81.4463	75.2239	78.2879	106.166	92.2855	121.253	123.931	77.4895
LOC128681192	Vps26	Vacuolar protein sorting 26	Vps26	Vacuolar protein sorting 26	34.8259	35.3461	35.3461	85.1654	92.9322	32.5084	43.0933	18.7057	44.9962	32.1604	50.7741	29.9716	28.4784	75.077	82.793	88.5331	94.2583	91.8545	94.894	91.0262	93.9539
LOC128675256	Clic	Chloride intracellular channel	Clic	Chloride intracellular channel	36.5837	84.5432	84.5432	85.0922	136.694	32.0762	37.4175	34.8972	41.9437	90.871	92.9185	79.3306	75.0528	53.4989	137.678	75.2521	73.9399	114.027	154.984	141.482	136.282
LOC128673689	LOC128673689	dual specificity mitogen-activated protein kinase kinase 4-like	Mkk4	MAP kinase kinase 4	55.8746	72.1922	72.1922	85.0799	110.144	48.8706	66.5931	37.5598	70.475	68.5029	83.0276	71.9089	65.3295	90.2438	70.1972	76.851	103.028	107.729	98.9406	114.024	119.884
LOC128674970	rad50	rad50	rad50	rad50	21.9656	30.3936	30.3936	85.0102	206.166	18.1677	35.5403	15.6763	18.478	22.9538	45.3059	27.3487	25.966	74.7331	82.3666	80.8759	102.065	186.131	203.912	206.702	227.919
LOC128673716	cry	cryptochrome	cry	cryptochrome	61.5652	60.499	61.5652	84.9514	59.666	44.9221	59.4837	81.4384	60.4166	50.8783	69.761	69.6384	51.7184	86.8621	79.3773	78.7456	94.8204	50.8465	67.4614	56.7558	63.6003
LOC128674129	Sym	Symplekin	Sym	Symplekin	41.7617	47.0425	47.0425	84.9513	115.709	41.5688	36.6191	36.8707	51.9884	44.2974	47.4653	53.101	43.3061	87.4731	63.3787	86.7805	102.173	127.948	97.1538	118.222	119.511
LOC128671677	LOC128671677	smad nuclear-interacting protein 1			47.2016	60.2234	60.2234	84.8731	166.463	47.1511	48.2564	50.8609	42.5381	61.6058	74.3395	52.2445	52.704	85.3883	73.9506	74.8451	105.308	166.707	162.688	158.481	177.977
LOC128675080	Rala	Ras-like protein A	Rala	Ras-like protein A	27.1304	26.313	27.1304	84.8588	104.16	26.8557	20.7022	29.4163	31.5475	22.9421	20.7201	29.5095	32.0803	71.9457	76.566	90.0085	100.915	92.5799	94.5461	113.5	116.015
LOC128673759	lqf	liquid facets	lqf	liquid facets	14.0032	13.1492	14.0032	84.8553	49.738	16.2269	12.7358	5.82405	21.2262	13.6803	11.5304	11.7354	15.6507	98.3796	46.7503	89.9818	104.309	54.0228	38.4118	45.4254	61.0922
LOC128676663	LOC128676663	uncharacterized protein			2.6903	4.188	4.188	84.84	588.224	3.71243	2.06583	0.896721	4.08621	7.85975	2.01139	2.08124	4.79962	78.397	33.1371	97.3299	130.496	613.61	513.956	679.991	545.342
LOC128679769	LOC128679769	uncharacterized LOC128679769			58.5057	41.0979	58.5057	84.7665	165.356	62.7125	59.9392	32.8907	78.4806	35.5301	49.0152	32.2265	47.6198	74.1934	67.2062	90.9287	106.738	144.959	172.568	160.102	183.797
LOC128671650	LOC128671650	circadian clock-controlled protein daywake-like	Jhbp5	Juvenile hormone binding protein 5	0.113725	0.0828747	0.113725	84.5721	20.6647	0.288745	0.166154	0	0	0.201473	0.0551237	0.0618347	0.0130676	99.1275	159.048	55.5976	24.5159	10.388	14.9663	49.3014	8.00293
LOC128669340	ovo	ovo	ovo	ovo	1.0902	1.99845	1.99845	84.5262	209.005	1.455	1.23978	0.615035	1.05098	2.78982	1.40412	1.71296	2.08689	112.188	38.9089	89.8485	97.1593	187.126	160.133	225.526	263.235
LOC128674640	LOC128674640	probable serine hydrolase	kraken	kraken	15.4018	15.7853	15.7853	84.2898	57.1816	15.4993	14.8815	9.33319	21.8934	18.6193	12.7214	14.0859	17.7147	55.0548	88.4398	100.72	92.9441	55.321	51.9983	64.2259	57.1811
LOC128673534	LOC128673534	mitochondrial glycine transporter B-like			40.0248	30.0685	40.0248	84.2334	37.9034	50.3175	40.976	35.3073	33.4985	33.5316	34.0833	25.1984	27.4606	87.8569	99.7644	81.1477	68.1644	34.4847	47.4126	36.939	32.7771
LOC128671673	mxt	mextli	mxt	mextli	43.6419	60.7163	60.7163	84.2153	103.396	42.4694	36.0787	44.9274	51.092	59.8428	65.3197	53.7799	63.9227	90.2056	67.402	86.4367	92.817	114.772	97.537	95.9969	105.276
LOC128676792	Prx5	Peroxiredoxin 5	Prx5	Peroxiredoxin 5	24.0471	29.2295	29.2295	84.1937	114.7	20.6931	31.7886	21.748	21.9588	26.4411	36.0631	34.4015	20.0122	82.2191	97.5218	73.729	83.3047	106.43	119.769	127.641	104.959
LOC128682520	Tnks	tankyrase	Tnks	Tankyrase	112.685	116.851	116.851	84.1434	109.787	99.3981	95.2442	136.96	119.138	107.842	135.027	119.337	105.197	77.0682	80.3701	81.6211	97.5143	97.8831	112.145	114.183	114.936
LOC128672752	Grx3	Glutaredoxin 3	Grx3	Glutaredoxin 3	16.708	33.4001	33.4001	84.1161	81.1988	18.5778	21.3286	8.84487	18.0806	29.9788	31.1267	44.2706	28.2242	80.6487	84.7007	80.3742	90.7408	86.5395	69.2662	94.9491	74.0404
LOC128683579	LOC128683579	uncharacterized protein			40.9051	28.8469	40.9051	84.097	364.664	50.8057	38.8619	13.5783	60.3745	32.8864	33.9945	20.2043	28.3024	77.4797	99.6744	69.9411	89.2928	351.627	372.322	364.993	369.715
LOC128671619	LOC128671619	aminopeptidase N-like	superdeath	Suppressor of ER stress-induced death	9.06239	4.31037	9.06239	84.0801	33.6286	12.3582	7.03346	6.58188	10.2761	3.80184	4.7092	4.43295	4.2975	64.3596	62.2234	116.112	93.6257	25.8629	45.423	33.9666	29.2617
LOC128671060	row	relative of woc	row	relative of woc	29.9663	20.0158	29.9663	84.012	184.565	28.5407	30.3563	34.9065	26.0616	13.5478	29.7659	21.1949	15.5546	83.8796	72.8415	74.4873	104.84	167.51	196.42	171.363	202.969
LOC128673174	LOC128673174	uncharacterized protein			76.5875	95.8558	95.8558	83.9572	99.3054	81.9626	66.3178	78.6669	79.4025	92.8265	100.364	101.186	89.0469	76.2693	84.1115	82.9881	92.4598	102.856	94.2351	98.5082	101.622
LOC128682246	Ude	Uracil-DNA degrading factor	Ude	Uracil-DNA degrading factor	7.7628	12.9902	12.9902	83.9308	74.2111	6.48995	7.80454	9.20583	7.5509	12.754	11.5788	15.7219	11.9061	96.614	78.1102	66.3474	94.6518	65.8167	87.9301	81.858	61.2395
LOC128675077	Rbpn-5	Rabaptin-5	Rbpn-5	Rabaptin-5	24.0938	34.0606	34.0606	83.5948	86.4454	21.9677	20.6322	24.1338	29.6413	31.8016	40.5566	32.5956	31.2887	79.1091	64.1836	96.8656	94.221	88.7895	77.5039	89.2866	90.2015
LOC128679166	Mdh2	Malate dehydrogenase 2	Mdh2	Malate dehydrogenase 2	35.3487	51.1707	51.1707	83.5633	58.8837	33.6654	27.2446	45.4564	35.0284	55.6973	47.3245	56.4505	45.2104	70.8606	106.933	81.7043	74.7552	52.2714	64.5236	70.4491	48.2907
LOC128669136	LOC128669136	phosphatidylcholine:ceramide cholinephosphotransferase 2-like	SMSr	Sphingomyelin synthase related	24.3123	25.5065	25.5065	83.5473	46.839	27.3176	19.0041	19.5735	31.3542	21.853	20.8611	23.4142	35.8977	115.313	86.279	64.76	67.8373	56.0416	42.8735	51.5457	36.8951
LOC128682646	LOC128682646	suppressor of cytokine signaling 4-like	Socs36E	Suppressor of cytokine signaling at 36E	32.1022	43.5523	43.5523	83.445	79.2197	34.09	29.8962	18.6547	45.7678	47.5559	42.4234	36.5092	47.7208	72.5937	68.9248	93.6915	98.5698	71.774	66.3979	87.1007	91.6061
LOC128671161	Galphaq	G protein alpha subunit q	Galphaq	G protein alpha subunit q	45.3076	53.0018	53.0018	83.3888	134.004	49.1452	49.6306	26.7267	55.7278	48.4588	60.6608	53.8011	49.0865	80.2788	72.691	83.2369	97.3483	124.144	135.029	151.24	125.602
LOC128672998	Tmf	TATA element modulatory factor			56.7158	53.0897	56.7158	83.3742	60.9143	68.0481	61.3767	22.418	75.0203	51.2188	60.5473	49.1734	51.4194	81.4272	77.4333	82.855	91.7815	59.0954	62.594	60.8552	61.1125
LOC128674821	LOC128674821	titin-like	RAF2	RING-associated factor 2	70.8382	136.899	136.899	83.3429	110.344	78.9921	80.979	39.4798	83.902	121.11	144.426	146.521	135.538	78.1079	67.6044	89.2424	98.4168	103.995	101.966	123.029	112.386
LOC128678328	LOC128678328	pseudouridine-5'-phosphatase-like	Gs1l	GS1-like	15.199	37.513	37.513	83.3116	66.4356	12.7373	18.5692	12.8463	16.6433	29.2952	34.8487	43.0757	42.8322	72.3902	115.947	71.5791	73.3298	68.5642	56.0365	69.8632	71.2786
LOC128683841	LOC128683841	sodium-coupled monocarboxylate transporter 1-like	SLC5A11	Sodium/solute co-transporter-like 5A11	6.37872	2.46572	6.37872	83.3097	82.6085	8.38682	4.29167	4.06451	8.77189	2.0677	2.88486	2.9288	1.98154	88.2587	51.9526	124.872	68.156	91.9181	69.3239	90.4221	78.7699
LOC128669142	Ugalt	UDP-galactose transporter	Ugalt	UDP-galactose transporter	146.683	236.533	236.533	83.2506	141.812	178.687	164.48	51.3471	192.22	251.645	249.29	246.637	198.559	74.5575	57.6212	82.9271	117.896	136.517	116.894	144.18	169.656
LOC128675647	LOC128675647	non-structural maintenance of chromosomes element 3 homolog			15.0795	18.2655	18.2655	83.1832	130.656	12.5355	22.1842	9.57861	16.0198	17.4612	21.6493	16.0583	17.8932	97.475	60.6585	73.6158	100.984	110.758	132.945	135.83	143.091
LOC128671302	mop	myopic	mop	myopic	50.6503	37.9363	50.6503	83.1023	110.028	59.2253	46.1037	29.2588	68.0135	37.4803	34.9199	36.197	43.1481	82.692	59.4447	85.331	104.942	101.284	104.036	109.976	124.815
LOC128672694	LOC128672694	uncharacterized protein			52.2877	56.8015	56.8015	83.0635	133.157	55.6706	47.6995	53.301	52.4796	58.1016	69.3308	49.9555	49.8181	77.4538	81.3958	82.639	90.7654	117.995	138.61	133.031	142.991
LOC128682137	hrm	hermes	hrm	hermes	52.1134	58.3324	58.3324	82.9763	98.142	56.2171	42.5349	20.7375	88.9643	45.1242	45.194	47.6726	95.3389	87.1868	48.739	82.8762	113.103	89.8188	80.701	89.3979	132.65
LOC128680360	shn	schnurri	shn	schnurri	90.842	129.443	129.443	82.9059	106.665	103.68	78.7728	43.663	137.253	162.531	106.804	114.479	133.958	76.086	76.8928	86.5038	92.1408	93.2291	99.5206	102.618	131.293
LOC128673944	Npl4	Nuclear protein localization 4	Npl4	Nuclear protein localization 4	22.1884	15.9796	22.1884	82.8782	162.688	16.029	17.2908	37.3211	18.1129	13.6008	18.0016	15.0162	17.2995	101.373	61.5181	82.1694	86.4519	189.203	155.9	138.411	167.239
LOC128670532	LOC128670532	constitutive coactivator of PPAR-gamma-like protein 1 homolog			24.8741	14.6357	24.8741	82.8751	107.344	26.6421	29.9358	10.0941	32.8246	11.5116	22.5335	14.206	10.2917	79.2394	84.1613	79.3089	88.7906	109.767	101.516	105.826	112.268
LOC128675114	qtc	quick-to-court	qtc	quick-to-court	41.503	63.7371	63.7371	82.6003	9.78274	46.1242	39.4772	23.3315	57.0791	63.3059	64.5252	60.6314	66.4858	76.2008	83.9723	78.4693	91.759	8.10629	11.3462	10.9319	8.74662
LOC128674150	Sik2	Salt-inducible kinase 2	Sik2	Salt-inducible kinase 2	14.0774	11.014	14.0774	82.5398	66.6336	13.4119	16.0875	10.3667	16.4436	7.0663	18.6194	11.6716	6.69851	89.32	94.2393	93.3368	53.2629	94.9751	46.0811	67.4161	58.0621
LOC128679002	sno	strawberry notch	sno	strawberry notch	32.5081	37.2102	37.2102	82.5141	121.652	27.9413	28.9101	36.3413	36.8398	33.6491	43.8648	33.0577	38.2691	86.5196	70.2832	81.7319	91.5218	113.691	110.768	122.636	139.515
LOC128682570	Nop60B	Nucleolar protein at 60B	Nop60B	Nucleolar protein at 60B	16.7373	98.9157	98.9157	82.4779	310.344	4.68377	19.6478	27.8702	14.7473	50.6102	152.412	139.26	53.3803	44.7601	55.8508	83.6456	145.655	281.734	239.506	384.539	335.596
LOC128683814	dre4	dre4	dre4	dre4	33.8558	33.4941	33.8558	82.4525	151.798	30.4831	28.4359	36.2514	40.2528	29.6336	35.2599	33.9837	35.0994	90.7545	71.6552	77.0405	90.3597	144.355	134.543	159.757	168.535
LOC128677279	Rab8	Rab8	Rab8	Rab8	18.1278	26.0563	26.0563	82.444	78.3626	22.0744	17.9249	6.94259	25.5692	25.6663	23.8317	27.2629	27.4644	77.9815	68.083	80.4977	103.214	85.3336	66.9424	79.3922	81.7823
LOC128683989	Dlic	Dynein light intermediate chain	Dlic	Dynein light intermediate chain	45.5474	79.0522	79.0522	82.4366	117.239	50.8704	50.5722	23.0849	57.662	80.3387	80.4976	79.0391	76.3335	70.2563	83.5557	82.6428	93.2918	118.758	102.286	125.583	122.33
LOC128678530	lilli	lilliputian	lilli	lilliputian	27.7865	41.5549	41.5549	82.2015	81.635	24.8195	29.6339	16.0563	40.6362	35.6554	39.98	35.1492	55.435	88.2431	61.855	92.3217	86.3862	78.2968	66.8073	84.668	96.7678
LOC128671604	Vha100-2	Vacuolar H[+] ATPase 100kD subunit 2	Vha100-2	Vacuolar H[+] ATPase 100kD subunit 2	27.3902	15.205	27.3902	82.156	81.7463	21.6052	19.4989	46.0854	22.3715	14.4415	13.6337	15.9377	16.8071	69.58	84.597	89.7428	84.7044	54.9026	116.709	83.5716	71.8018
LOC128680937	LOC128680937	uncharacterized protein			23.2607	19.2657	23.2607	82.0899	151.976	19.6017	25.2009	11.5442	36.6961	19.2045	19.6724	15.7439	22.4422	79.4007	61.3273	80.6016	107.03	155.396	130.907	157.459	164.143
LOC128676395	alc	alicorn	alc	alicorn	47.1992	65.8104	65.8104	82.0336	96.5115	50.272	57.8864	16.4641	64.1742	64.6527	68.6845	65.9619	63.9426	70.087	78.9348	82.5757	96.537	92.2197	85.0651	104.452	104.309
LOC128669184	SREBP	Sterol regulatory element binding protein	SREBP	Sterol regulatory element binding protein	53.8689	82.3752	82.3752	81.9937	88.7713	54.764	52.4721	41.1539	67.0857	77.8191	71.1159	96.4812	84.0847	60.53	65.6317	111.641	90.1724	84.0693	92.7928	94.2755	83.9477
LOC128682441	LOC128682441	uncharacterized protein			1890.64	2370.33	2370.33	81.9866	85.2618	1885.77	1558.01	2348.54	1770.23	2419.26	2354.55	2716.02	1991.47	67.3981	97.0723	86.9866	76.4895	72.5558	129.109	75.8688	63.5134
LOC128683398	LOC128683398	acyl-coenzyme A thioesterase 13-like			41.0267	63.0295	63.0295	81.9795	121.176	31.2465	54.6885	28.558	49.6136	62.6348	70.7342	64.1972	54.5518	70.3862	103.238	81.1875	73.1063	119.885	100.986	158.858	104.976
LOC128682014	LOC128682014	uncharacterized LOC128682014			74.9648	98.2316	98.2316	81.9713	56.2267	90.1636	84.35	30.7699	94.5756	109.423	105.4	78.8272	99.2763	99.8843	99.7573	62.6257	65.6181	55.2929	68.8657	54.421	46.3272
LOC128680225	LOC128680225	uncharacterized LOC128680225	hng2	hinge2	19.1099	34.8079	34.8079	81.8487	126.004	10.6781	34.6615	10.532	20.5682	29.6673	54.0206	35.0147	20.5289	111.948	90.0464	48.5243	76.8765	139.259	165.225	95.465	104.067
LOC128671047	Nuak	Nuak family kinase	Nuak	Nuak family kinase	60.8033	52.0569	60.8033	81.8468	299.5	86.8475	33.0697	31.594	91.7019	54.4304	39.3886	43.315	71.0935	71.034	72.004	79.9737	104.376	291.397	353.592	277.774	275.236
LOC128679749	LOC128679749	uncharacterized protein			39.6676	62.6924	62.6924	81.8139	137.591	40.2935	43.5581	35.4188	39.4	58.9411	82.7174	44.6019	64.5094	98.0989	80.1296	64.5067	84.5204	124.955	148.469	131.336	145.603
LOC128673683	LOC128673683	uncharacterized protein			60.1472	86.7807	86.7807	81.7517	107.571	55.9707	55.0404	65.2011	64.3767	81.5658	94.0071	88.0381	83.5117	78.3881	64.4892	79.9929	104.136	94.0335	112.087	110.725	113.438
LOC128677028	Nop10	Nop10 ribonucleoprotein	Nop10	Nop10 ribonucleoprotein	35.7329	85.8875	85.8875	81.6522	164.679	33.477	50.7234	25.3227	33.4083	80.6965	86.2363	101.863	74.7543	61.7369	88.2515	79.7564	96.8642	167.448	147.576	182.304	161.389
LOC128675870	CCT3	Chaperonin containing TCP1 subunit 3	CCT3	Chaperonin containing TCP1 subunit 3	33.7855	47.4274	47.4274	81.6411	254.761	22.1184	32.9422	43.2647	36.8165	37.4953	59.6322	56.1655	36.4166	60.7361	70.8169	76.5307	118.481	245.056	215.95	279.565	278.473
LOC128679252	LOC128679252	squamous cell carcinoma antigen recognized by T-cells 3-like	Rnp4F	RNA-binding protein 4F	55.5701	63.4556	63.4556	81.6268	151.119	59.009	49.4759	46.0574	67.738	69.9857	61.0221	58.1713	64.6432	82.0149	61.7562	82.6836	100.052	137.741	136.823	150.491	179.42
LOC128673146	Hpr1	Hpr1	Hpr1	Hpr1	33.0229	59.3222	59.3222	81.5864	171.71	24.8883	31.1769	26.7792	49.2472	68.6444	56.3968	50.5018	61.7459	96.1567	61.081	73.3431	95.765	177.344	152.975	165.639	190.883
LOC128673015	TfIIS	RNA polymerase II elongation factor	TfIIS	RNA polymerase II elongation factor	22.9381	25.6674	25.6674	81.5544	137.475	27.5121	26.1861	9.4613	28.5927	23.5879	28.5503	23.4728	27.0587	77.9135	71.3615	72.3295	104.613	135.804	127.561	142.398	144.139
LOC128672696	Lsd-2	Lipid storage droplet-2	Lsd-2	Lipid storage droplet-2	29.0201	35.976	35.976	81.4903	47.1972	30.9217	20.2963	33.9455	30.9169	37.4011	26.1655	30.568	49.7693	70.9221	87.6006	76.8651	90.5733	42.349	49.8551	39.8239	56.7609
LOC128675426	c11.1	c11.1	c11.1	c11.1	31.8486	30.0199	31.8486	81.4754	79.9875	38.9586	26.7739	16.0642	45.5977	29.5388	32.0058	23.8162	34.7189	88.6637	52.3769	90.4328	94.4282	80.4271	73.0576	77.2199	89.2453
LOC128679388	Mhcl	Myosin heavy chain-like	Mhcl	Myosin heavy chain-like	30.1737	40.8623	40.8623	81.4458	86.6922	23.0455	32.6637	39.002	25.9835	40.2882	56.8789	32.9734	33.3087	51.7054	147.491	61.3714	65.2156	78.4868	114.758	76.1765	77.3476
LOC128677114	LOC128677114	uncharacterized protein			41.6984	53.1202	53.1202	81.4415	227.688	56.8331	17.4479	33.5665	58.9463	70.6447	23.8056	49.7633	68.2671	134.541	31.4919	80.74	78.9938	278.847	204.817	211.619	215.471
LOC128671208	rdx	roadkill	rdx	roadkill	40.0762	49.9535	49.9535	81.2881	105.36	34.5108	58.3119	21.6871	45.7951	46.242	85.2352	34.3613	33.9754	90.2518	62.6499	94.2176	78.0331	92.8798	98.9884	123.803	105.77
LOC128678742	LOC128678742	uncharacterized protein			26.219	29.1523	29.1523	81.0624	34.6358	29.4603	33.0024	11.2347	31.1784	24.696	34.4266	14.5538	42.9329	97.2734	99.6795	57.8459	69.451	26.7086	48.8494	30.08	32.9052
LOC128674193	ASPP	Ankyrin-repeat, SH3-domain, and Proline-rich-region containing Protein	ASPP	Ankyrin-repeat, SH3-domain, and Proline-rich-region containing Protein	5.53641	1.61791	5.53641	81.0333	379.328	3.61053	3.12531	8.64841	6.76141	1.68896	1.66958	1.34978	1.76334	72.7866	94.576	75.9594	80.8114	374.256	307.266	363.671	472.118
LOC128672288	LOC128672288	uncharacterized protein			66.9009	84.0791	84.0791	80.988	241.891	66.2933	66.2832	36.1646	98.8624	62.9156	113.223	68.0197	92.1585	107.194	66.117	82.8963	67.745	291.605	220.112	242.696	213.152
LOC128679523	Pex12	Peroxin 12	Pex12	Peroxin 12	14.0771	13.4154	14.0771	80.6624	30.1269	13.7907	16.1789	11.3834	14.9552	10.3617	19.1552	10.3551	13.7895	76.4595	84.6444	78.646	82.8999	30.1413	31.7506	27.8456	30.7701
LOC128672264	LOC128672264	ER membrane protein complex subunit 2-like	EMC2B	ER membrane protein complex subunit 2B	23.3017	26.8173	26.8173	80.6254	60.1461	26.0008	24.0622	14.7027	28.441	21.6264	26.2019	36.2309	23.2101	80.304	77.5042	81.0302	83.6631	53.4627	51.5637	70.5382	65.0198
LOC128673836	RpL29	Ribosomal protein L29	RpL29	Ribosomal protein L29	179.69	373.745	373.745	80.5709	185.252	130.178	175.953	278.69	133.94	387.688	302.735	483.107	321.448	93.5581	84.5349	64.9174	79.2733	185.673	173.266	210.151	171.917
LOC128674762	su(sable)	suppressor of sable	su(sable)	suppressor of sable	49.3407	81.1119	81.1119	80.4997	128.497	55.2736	50.5328	21.1956	70.3609	86.7779	72.7959	73.1563	91.7174	69.7301	68.7426	81.4416	102.085	113.628	119.881	131.817	148.663
LOC128683330	path	pathetic	path	pathetic	158.563	292.55	292.55	80.3729	64.1744	142.29	200.473	103.485	188.006	233.932	268.087	350.429	317.752	61.5101	109.357	75.5497	75.0743	60.438	64.8257	63.897	67.537
LOC128681533	LOC128681533	uncharacterized protein			43.5103	83.8594	83.8594	80.3362	97.16	45.2318	48.0554	31.8354	48.9185	90.2991	70.1731	97.5552	77.4103	81.6658	76.0622	60.4721	103.145	97.6609	85.5779	100.826	104.575
LOC128670705	LOC128670705	calcium uptake protein 1 homolog, mitochondrial-like	MICU1	Mitochondrial calcium uptake 1	49.424	71.241	71.241	80.2278	196.831	63.6416	38.0547	19.1143	76.8853	74.7733	66.7611	62.3424	81.0872	78.0239	55.1179	78.4743	109.295	201.15	169.287	199.72	217.166
LOC128682177	Arf6	ADP ribosylation factor 6	Arf6	ADP ribosylation factor 6	29.1763	42.8744	42.8744	80.2153	93.1992	31.4818	26.2945	16.4808	42.4481	39.8348	39.8668	51.8095	39.9864	77.6053	63.0531	92.3298	87.873	83.3199	91.5496	101.563	96.364
LOC128676151	Smg5	Smg5 nonsense mediated mRNA decay factor	Smg5	Smg5 nonsense mediated mRNA decay factor	45.0384	64.0765	64.0765	80.1522	114.855	47.2984	42.6297	37.2216	53.0039	66.005	66.9395	56.8765	66.4851	78.7819	66.296	80.1314	95.3995	117.754	109.773	114.803	117.091
LOC128678050	LOC128678050	uncharacterized protein			35.8641	37.513	37.513	80.1488	143.417	35.1871	30.2473	30.2459	47.7761	38.7743	29.9889	36.8967	44.3919	83.5722	49.8427	87.1117	100.069	148.303	109.316	139.032	177.017
LOC128673819	LOC128673819	uncharacterized LOC128673819	CtsF	Cathepsin F	69.7338	95.7044	95.7044	80.0663	79.8054	70.6717	82.7599	25.0566	100.447	113.403	98.2836	73.4123	97.7183	86.1993	99.0053	63.5104	71.5502	68.2897	112.667	70.8621	67.4024
LOC128680338	Vha55	Vacuolar H[+]-ATPase 55kD subunit	Vha55	Vacuolar H[+]-ATPase 55kD subunit	65.7909	47.0684	65.7909	80.052	118.165	52.2588	55.2019	100.277	55.426	44.1223	49.8902	48.1441	46.1167	69.7524	88.3981	82.4883	79.5694	98.6803	146.985	119.371	107.624
LOC128676879	Arl2	ADP ribosylation factor-like 2	Arl2	ADP ribosylation factor-like 2	104	233.004	233.004	80.0133	141.984	111.882	106.732	75.6368	121.748	232.497	206.432	205.365	287.723	80.3915	70.9857	71.9329	96.7431	123.077	152.39	131.937	160.534
LOC128675304	VhaSFD	Vacuolar H[+]-ATPase SFD subunit	VhaSFD	Vacuolar H[+]-ATPase SFD subunit	80.6939	59.5994	80.6939	79.9655	246.077	69.2288	66.5495	111.413	75.5841	60.0044	56.3489	64.077	57.9671	86.7304	74.9128	81.0892	77.1296	283.081	260.669	223.712	216.848
LOC128675124	Dlg5	Discs large 5	Dlg5	Discs large 5	74.765	100.813	100.813	79.6055	90.0013	77.3859	65.9277	68.327	87.4192	96.471	102.726	94.8207	109.234	77.7852	65.1289	80.3732	95.1348	92.8782	82.8583	93.6865	90.5823
LOC128673977	LOC128673977	uncharacterized protein			41.0741	42.9728	42.9728	79.5888	113.449	64.4346	59.1271	3.14272	37.5922	42.509	41.9512	38.1417	49.2892	85.4958	71.3218	83.8384	77.6993	142.493	93.7824	125.012	92.509
LOC128672588	Tango10	Transport and Golgi organization 10	Tango10	Transport and Golgi organization 10	54.9501	50.7373	54.9501	79.4727	120.02	65.4973	46.9506	43.0672	64.2851	45.0659	54.5368	47.4312	55.9152	78.3673	59.5805	81.9423	98.0007	123.968	102.814	107.181	146.115
LOC128673614	Pmm2	Phosphomannomutase type 2	Pmm2	Phosphomannomutase type 2	52.0144	61.928	61.928	79.4597	57.3272	40.3927	59.1023	65.2556	43.3071	45.3526	88.6435	72.4154	41.3006	79.4815	72.8573	73.3391	92.161	53.4174	60.5972	57.9717	57.3224
LOC128681852	plx	pollux	plx	pollux	16.6924	19.4665	19.4665	79.4386	51.6936	19.4135	16.5023	9.46692	21.3868	21.9328	19.1104	19.0418	17.7812	79.5955	108.231	70.4886	59.4398	58.9615	49.0176	57.6725	41.1227
LOC128669683	jbug	jitterbug	jbug	jitterbug	74.9938	69.2844	74.9938	79.3318	131.31	65.994	58.0071	103.784	72.1904	60.9723	82.8622	71.5042	61.7991	67.3134	86.136	86.9777	76.9001	118.407	132.854	129.354	144.625
LOC128673110	LOC128673110	mpv17-like protein			1.7007	0.342589	1.7007	79.3147	8.91928	3.35031	1.52716	0.964217	0.961138	0.0545506	0.839925	0.191992	0.283889	78.5528	76.6605	87.6483	74.3973	7.16076	13.7753	9.86503	4.87609
LOC128673850	Taf5	TBP-associated factor 5	Taf5	TBP-associated factor 5	34.4765	48.5943	48.5943	79.3119	146.427	38.1487	41.7608	18.4938	39.5029	49.9903	53.9605	53.5076	36.919	81.4922	68.6219	77.964	89.1696	137.027	155.131	145.894	147.656
LOC128673058	snf	sans fille	snf	sans fille	10.2392	17.5003	17.5003	79.0111	202.861	9.82123	9.90559	10.0822	11.1479	9.67594	25.301	20.765	14.2591	78.3264	62.6513	73.038	102.029	180.257	178.483	223.539	229.163
LOC128672234	LOC128672234	uncharacterized LOC128672234			0.362547	0.165068	0.362547	78.7947	36.1155	0.110766	0.431459	0.37457	0.533392	0.10627	0	0.410092	0.14391	83.9584	56.6457	96.688	77.8866	31.9169	39.4291	43.3788	29.7372
LOC128671980	Nt5b	5' nucleotidase B	Nt5b	5' nucleotidase B	30.6898	24.3321	30.6898	78.6646	72.3661	24.9197	18.3895	13.7418	65.708	16.2453	16.5253	15.3723	49.1856	80.0132	54.1753	67.7341	112.736	68.4255	75.0593	67.0656	78.9141
LOC128670727	LOC128670727	uncharacterized protein			6.69415	9.82865	9.82865	78.6534	132.319	7.94042	9.71054	3.43452	5.6911	11.679	11.7875	7.42357	8.42446	86.1198	87.3187	71.8126	69.3623	132.805	136.498	125.201	134.772
LOC128676795	LOC128676795	acyl-CoA Delta-9 desaturase	Desat1	Desaturase 1	0.276522	1.45247	1.45247	78.5305	99.4799	0.251826	0.490462	0	0.363801	5.25944	0.499979	0	0.0504537	63.3626	86.1769	43.8929	120.689	67.4372	141.992	93.8629	94.6277
LOC128679553	ND-B17	NADH dehydrogenase (ubiquinone) B17 subunit	ND-B17	NADH dehydrogenase (ubiquinone) B17 subunit	37.356	61.7082	61.7082	78.5148	105.883	38.6407	34.2817	36.2774	40.2241	63.9865	58.3835	68.984	55.4788	79.5602	90.1879	68.4075	75.9034	110.602	99.7953	123.79	89.3439
LOC128669796	brm	brahma	brm	brahma	27.1897	21.1085	27.1897	78.482	172.008	26.2655	32.3224	25.7412	24.4299	17.6396	35.0527	17.1035	14.6381	78.8515	67.6646	75.7566	91.6551	166.25	161.175	176.134	184.474
LOC128681917	endos	endosulfine	endos	endosulfine	18.9059	24.381	24.381	78.4741	112.096	21.2027	23.2171	6.77081	24.4331	25.5991	22.7333	21.5929	27.5986	77.9519	70.7654	74.0048	91.1743	90.8682	103.057	127.058	127.401
LOC128670297	LOC128670297	chromobox protein homolog 1-like	HP1b	Heterochromatin Protein 1b	21.2942	30.8844	30.8844	78.4579	140.303	18.375	27.6388	16.4006	22.7626	24.1861	39.1849	35.3979	24.7687	75.5433	74.0993	71.6707	92.5186	119.741	123.336	156.656	161.481
LOC128675029	SsRbeta	Signal sequence receptor beta	SsRbeta	Signal sequence receptor beta	430.185	788.803	788.803	78.3982	112.419	312.042	339.7	646.989	422.011	671.489	565.291	1313.75	604.685	66.4959	96.7931	74.3116	75.9924	102.657	108.196	107.302	131.521
LOC128677396	Ih	I[[h]] channel	Ih	I[[h]] channel	28.6158	0.644701	28.6158	78.3966	71.3635	35.1571	22.774	24.6087	31.9235	0.302835	1.37632	0.474018	0.425634	64.8396	84.1063	71.5405	93.1001	61.9599	79.591	74.5785	69.3244
LOC128677288	Marc	Mitochondrial amidoxime reducing component	Marc	Mitochondrial amidoxime reducing component	7.2065	4.61711	7.2065	78.3779	28.099	7.70797	7.448	7.46461	6.20544	5.9313	5.01073	3.54064	3.98576	108.464	56.198	72.6183	76.2316	28.4324	30.0837	28.3145	25.5653
LOC128678491	LOC128678491	uncharacterized LOC128678491	Spn27A	Serpin 27A	7.48396	8.95206	8.95206	78.3362	637.836	10.3772	7.40739	5.06791	7.08333	17.1997	8.58136	3.49153	6.53562	66.1275	95.1954	57.7685	94.2535	647.281	789.103	560.677	554.285
LOC128679685	LOC128679685	uncharacterized protein			118.572	223.063	223.063	78.3096	144.204	127.723	97.9573	38.0847	210.523	209.433	119.924	213.256	349.638	88.1507	62.059	76.716	86.3125	155.628	120.365	128.37	172.452
LOC128681329	Oat	Ornithine aminotransferase precursor	Oat	Ornithine aminotransferase precursor	16.1082	70.5326	70.5326	78.2327	102.478	40.2883	11.717	5.25013	7.17718	224.869	47.8325	4.70048	4.72788	86.2454	44.5751	10.2848	171.825	52.8624	229.952	29.7462	97.3505
LOC128683177	LOC128683177	ubiquitin-conjugating enzyme E2-24 kDa	Ubc2	Ubiquitin conjugating enzyme 2	18.4814	22.8779	22.8779	78.2196	135.265	19.9499	19.6882	7.04631	27.241	23.7075	22.4266	19.4963	25.8812	74.1748	56.1341	77.7927	104.777	114.733	120.445	145.843	160.039
LOC128676914	Sec23	Secretory 23	Sec23	Secretory 23	194.173	259.087	259.087	78.0994	81.0098	147.318	158.153	301.537	169.681	239.74	223.68	365.913	207.013	71.6893	68.1076	81.0539	91.5466	77.1953	75.7403	81.8809	89.2227
LOC128672456	LOC128672456	uncharacterized protein			36.5713	34.3793	36.5713	78.0887	108.471	42.6048	33.8276	36.273	33.5797	35.3428	37.6233	34.697	29.854	76.1095	73.9876	75.3333	86.9243	109.082	102.495	111.695	110.613
LOC128673198	LOC128673198	enoyl-CoA delta isomerase 1, mitochondrial-like			24.4929	38.866	38.866	78.0524	96.3198	34.3264	27.8315	10.231	25.5828	48.4368	32.4373	30.7996	43.7901	79.5649	78.2866	75.2926	79.0656	99.9188	87.9046	100.354	97.102
LOC128678632	LOC128678632	uncharacterized LOC128678632			118.507	186.558	186.558	77.9295	212.842	101.42	127.773	77.0074	167.827	175.907	168.425	194.526	207.373	70.4373	104.869	71.1188	65.2929	183.99	221.546	217.322	228.511
LOC128683876	Sod3	superoxide dismutase [Cu-Zn]-like	Sod3	Superoxide dismutase 3	3.34877	49.5643	49.5643	77.8998	73.5096	3.23101	1.48892	5.34111	3.33405	44.0797	10.6584	38.6435	104.875	114.89	62.6661	58.2292	75.8141	49.1433	118.818	80.032	46.0449
LOC128669969	LOC128669969	uncharacterized protein			34.364	55.2683	55.2683	77.7833	126.281	39.0439	34.3248	24.0684	40.0186	53.0897	57.4355	51.8329	58.7153	86.4497	62.3788	77.1311	85.1737	121.564	121.073	122.385	140.1
LOC128670361	Inx2	Innexin 2	Inx2	Innexin 2	13.4777	20.1193	20.1193	77.7628	401.31	13.644	9.1331	15.8578	15.2761	24.74	15.4327	18.4936	21.8108	79.3937	57.1904	76.1351	98.3318	417.372	328.627	375.435	483.808
LOC128673075	LOC128673075	uncharacterized protein			41.0819	57.9973	57.9973	77.7268	183.233	31.1044	50.789	40.3737	42.0604	48.1088	58.6413	71.4448	53.794	65.9599	77.6704	71.0702	96.2065	166.114	176.123	198.77	191.924
LOC128670111	Grip91	Gamma-tubulin ring protein 91	Grip91	Gamma-tubulin ring protein 91	55.2975	44.5553	55.2975	77.6988	298.618	35.7083	43.6932	94.2397	47.5488	35.5805	48.9601	42.4072	51.2733	73.7938	74.283	73.7499	88.9685	234.926	310.442	300.983	348.121
LOC128676918	LOC128676918	uridine diphosphate glucose pyrophosphatase NUDT14-like			15.2231	23.2734	23.2734	77.6843	38.0203	17.2333	18.3995	6.51979	18.7399	21.8385	28.5776	21.1035	21.574	73.8971	66.6787	83.4378	86.7237	34.5012	35.3048	42.0667	40.2087
LOC128673829	LOC128673829	uncharacterized protein			94.2049	122.206	122.206	77.4641	92.3671	75.5756	62.9826	134.215	104.047	121.171	133.264	111.747	122.644	81.8377	70.9919	73.3922	83.6347	83.2399	109.231	88.0654	88.9325
LOC128669710	Ctl2	Choline transporter-like 2	Ctl2	Choline transporter-like 2	2.09397	0.386226	2.09397	77.4224	20.2045	2.16055	2.58335	1.15605	2.47592	0.272263	0.126974	0.239107	0.906561	80.0056	38.0858	55.5781	136.02	18.1757	21.3334	16.5865	24.7224
LOC128674277	LOC128674277	uncharacterized protein			3.40152	0.28443	3.40152	77.4133	66.353	4.17717	1.1676	0.326984	7.93432	0.667281	0.340388	0.130053	0	98.2906	99.4306	48.3227	63.6094	73.1573	47.6073	75.9157	68.7318
LOC128670337	mus101	mutagen-sensitive 101	mus101	mutagen-sensitive 101	34.0092	43.0423	43.0423	77.2246	154.811	35.8821	30.79	29.3829	39.9819	32.7408	43.8439	45.7944	49.7903	85.4	72.7256	65.5157	85.257	133.947	162.78	143.48	179.037
LOC128679932	EloC	Elongin C	EloC	Elongin C	20.7568	39.1031	39.1031	77.1099	109.915	24.0551	22.8726	13.6695	22.4298	41.6308	35.2708	46.5263	32.9845	77.932	71.5613	73.1617	85.7846	120.073	98.1716	114.836	106.577
LOC128674282	SrpRalpha	Signal recognition particle receptor alpha	SrpRalpha	Signal recognition particle receptor alpha	82.3135	127.981	127.981	77.076	50.105	60.4053	71.8547	120.181	76.8133	118.906	121.744	163.812	107.463	69.8729	69.7821	81.9465	86.7026	53.3083	46.5602	50.5079	50.0435
LOC128683240	Pdp1	PAR-domain protein 1	Pdp1	PAR-domain protein 1	32.481	33.6844	33.6844	77.0577	24.5277	23.0435	27.2245	55.1968	24.4591	29.2553	44.1031	38.8259	22.5532	51.4319	124.824	74.7582	57.2166	17.708	35.3694	27.4223	17.6109
LOC128677231	eIF1	eukaryotic translation initiation factor 1	eIF1	eukaryotic translation initiation factor 1	48.9563	98.3004	98.3004	77.0481	120.888	39.3168	36.8748	68.7707	50.863	95.7572	75.5968	118.246	103.602	76.552	68.962	61.2748	101.404	138.929	110.313	123.453	110.855
LOC128671790	mgr	merry-go-round	mgr	merry-go-round	17.7147	26.7929	26.7929	77.0212	161.682	15.6301	28.6702	6.37912	20.1793	22.7551	37.4401	25.2451	21.7311	71.7522	66.757	69.8302	99.7452	161.145	142.702	170.881	172.001
LOC128682557	Cdk9	Cyclin-dependent kinase 9	Cdk9	Cyclin-dependent kinase 9	31.6292	38.0799	38.0799	77.0071	136.97	31.7882	31.0439	24.3475	39.3375	34.079	42.0762	40.2157	35.9488	75.6249	50.8356	80.7371	100.831	143.504	109.212	130.864	164.302
LOC128682941	Gyf	Gigyf	Gyf	Gigyf	70.4361	96.2192	96.2192	76.9359	149.98	75.8654	58.3784	53.3631	94.1375	93.616	96.9601	95.7912	98.5097	65.7162	57.6349	90.8736	93.5191	138.349	137.384	160.745	163.442
LOC128683195	Ack-like	Activated Cdc42 kinase-like	Ack-like	Activated Cdc42 kinase-like	27.1555	28.1746	28.1746	76.8646	198.613	24.8265	22.1964	34.2875	27.3115	25.9	25.9845	24.5888	36.2251	82.2693	63.5739	70.5441	91.0711	150.271	233.495	237.387	173.3
LOC128679692	TppII	Tripeptidyl-peptidase II	TppII	Tripeptidyl-peptidase II	36.6149	40.0167	40.0167	76.7724	174.455	38.9601	26.2201	27.0094	54.27	39.8015	32.2187	46.2556	41.7912	81.0053	50.4866	83.8879	91.7096	210.732	130.477	163.726	192.887
LOC128677421	Pka-R2	Protein kinase, cAMP-dependent, regulatory subunit type 2	Pka-R2	Protein kinase, cAMP-dependent, regulatory subunit type 2	81.3251	109.925	109.925	76.6371	160.106	90.0377	90.9508	51.5069	92.805	104.54	124.106	102.628	108.425	64.322	81.2341	80.2149	80.7772	162.139	182.25	166.104	129.932
LOC128671236	lili	lilipod	lili	lilipod	24.3536	43.5013	43.5013	76.6336	25.1137	22.9961	13.0964	27.9032	33.419	34.6846	26.2901	47.8305	65.2001	61.7315	99.764	74.2907	70.7481	20.0693	26.9872	23.6095	29.7889
LOC128678231	AnxB9	Annexin B9	AnxB9	Annexin B9	32.2359	10.1978	32.2359	76.5647	420.378	23.5193	22.919	55.8402	26.6652	8.34416	10.8739	13.8785	7.69444	67.8815	80.1894	79.6496	78.5386	397.183	476.853	378.757	428.719
LOC128672312	LOC128672312	probable peptidoglycan muropeptide transporter SLC46			0.403913	0.645647	0.645647	76.5443	28.0077	0.137824	0	0.349554	1.12827	0.475403	0.356254	0.278263	1.47267	42.5621	163.665	61.1557	38.794	24.0832	46.7313	23.1209	18.0953
LOC128678849	LOC128678849	uncharacterized protein			44.0548	49.424	49.424	76.512	65.297	51.2094	50.6911	29.7193	44.5993	46.143	48.1973	52.9474	50.4084	85.4309	65.5405	76.0508	79.0258	64.9621	60.4598	66.0897	69.6762
LOC128671395	LOC128671395	uncharacterized protein			5.299	13.2083	13.2083	76.4983	44.3604	14.0574	5.60014	0	1.53848	34.0928	15.5591	1.39695	1.78445	47.2271	58.3132	28.7785	171.674	10.4728	109.052	9.56739	48.3497
LOC128677063	Clbn	Caliban	Clbn	Caliban	67.9708	95.0375	95.0375	76.4666	99.8094	54.8119	46.6373	93.4085	77.0254	86.1942	92.1242	109.153	92.6785	74.2775	61.6866	79.6358	90.2664	95.6289	93.5423	108.351	101.715
LOC128670691	Lkb1	Lkb1 kinase	Lkb1	Lkb1 kinase	19.0415	20.3933	20.3933	76.4387	39.8944	27.9111	14.1052	6.6008	27.5487	23.5762	15.6478	15.7828	26.5662	136.296	35.1488	58.5083	75.802	39.4289	38.9165	36.6176	44.6148
LOC128676299	Prp40	pre-mRNA processing factor 40	Prp40	pre-mRNA processing factor 40	40.6222	42.8297	42.8297	76.4193	155.332	38.9196	36.6345	46.5426	40.3923	37.7265	52.8414	41.541	39.2098	77.5121	65.0552	72.7985	90.3115	141.13	161.092	159.128	159.977
LOC128674817	PAN2	Poly(A)-binding protein-dependent poly(A) ribonuclease 2	PAN2	Poly(A)-binding protein-dependent poly(A) ribonuclease 2	24.6118	23.0293	24.6118	76.4112	106.204	25.5263	25.0771	20.9455	26.8982	22.5269	29.9969	22.0231	17.5702	75.6501	68.2487	71.3581	90.3881	96.8541	103.605	102.373	121.985
LOC128680884	LOC128680884	serpin B11-like	Spn55B	Serpin 55B	45.2035	29.7485	45.2035	76.364	14.2669	60.739	34.8957	6.66482	78.5146	26.0974	14.2607	10.37	68.2658	54.5911	66.0442	88.5129	96.308	14.6831	14.148	14.7942	13.4422
LOC128679446	Not10	CCR4-NOT transcription complex subunit 10	Not10	CCR4-NOT transcription complex subunit 10	45.605	92.3497	92.3497	76.3489	112.379	47.7928	59.0522	20.6368	54.9381	92.2903	106.345	95.4192	75.3437	74.8549	57.4133	80.4385	92.6891	105.422	110.2	120.874	113.019
LOC128683871	LOC128683871	5'-AMP-activated protein kinase subunit gamma-like	SNF4Agamma	SNF4/AMP-activated protein kinase gamma subunit	19.5551	26.6146	26.6146	76.3222	124.852	18.5443	24.1425	8.88673	26.6467	28.5786	28.2282	23.6187	26.0328	70.2546	68.343	75.628	91.0631	136.687	114.457	130.262	118
LOC128682438	O-fut2	O-fucosyltransferase 2	O-fut2	O-fucosyltransferase 2	52.2476	76.8162	76.8162	76.2705	243.236	61.6486	71.5474	16.4209	59.3737	103.423	73.9712	65.4749	64.3961	99.2711	66.2443	52.192	87.3746	270.131	255.235	207.964	239.612
LOC128671729	RpL26	Ribosomal protein L26	RpL26	Ribosomal protein L26	103.215	260.951	260.951	75.9433	142.313	87.8072	119.994	119.256	85.8051	265.481	229.477	315.497	233.349	81.7872	81.8102	63.6846	76.491	145.921	132.927	157.183	133.222
LOC128677372	LOC128677372	uncharacterized protein	Nanp	N-acetylneuraminic acid phosphatase	31.0299	49.0366	49.0366	75.9296	75.7884	32.9652	30.2807	25.415	35.4586	48.0227	51.6321	51.5635	44.9281	67.478	88.0654	76.5012	71.6739	82.5853	78.4891	74.1424	67.9368
LOC128673996	LOC128673996	nuclear receptor coactivator 2	tai	taiman	52.0682	72.6829	72.6829	75.9232	93.0691	52.9741	66.7188	19.1935	69.3863	62.1627	83.0539	77.823	67.6919	75.0149	79.6301	66.6195	82.4282	82.557	102.384	97.8667	89.4692
LOC128679606	LOC128679606	uncharacterized protein			171.988	320.287	320.287	75.9067	43.3768	174	183.755	100.044	230.154	294.13	252.539	446.267	288.211	72.4192	65.6861	73.4931	92.0285	35.8851	48.7323	44.3845	44.5052
LOC128671561	Piezo	piezo	Piezo	Piezo	19.7709	20.5302	20.5302	75.8693	91.8462	16.8083	21.86	20.2865	20.1286	19.1552	21.7739	23.0991	18.0928	71.037	68.9617	71.8925	91.5861	90.0661	103.416	90.696	83.2067
LOC128683486	phtm	phantom	phtm	phantom	20.2023	29.6602	29.6602	75.8407	207.446	21.7122	15.9443	14.1429	29.0097	30.1444	24.8818	30.5616	33.0531	65.7168	84.5621	70.1625	82.9212	230.178	243.213	179.547	176.848
LOC128671045	LOC128671045	uncharacterized protein C18orf19 homolog A-like			55.8969	90.3559	90.3559	75.8226	60.6311	58.15	63.3657	33.2909	68.781	102.868	74.5684	75.789	108.198	79.4811	70.0794	64.0577	89.6722	63.7733	56.9637	61.6238	60.1638
LOC128670175	Alg3	ALG3, alpha-1,3- mannosyltransferase	Alg3	ALG3, alpha-1,3- mannosyltransferase	43.5839	38.1982	43.5839	75.739	77.4604	50.1642	57.3693	8.08898	58.7129	43.5808	46.4985	23.1299	39.5834	78.1347	82.2486	66.8627	75.7101	76.0984	98.7609	61.4387	73.5435
LOC128677447	Stoml2	Stomatin like 2	Stoml2	Stomatin like 2	40.4205	64.8065	64.8065	75.6839	198.316	32.8832	38.5906	54.1739	36.0345	52.1358	57.1535	83.8196	66.1171	70.7715	70.4338	64.4551	97.0754	204.004	174.903	216.949	197.408
LOC128676882	GluProRS	Glutamyl-prolyl-tRNA synthetase	GluProRS	Glutamyl-prolyl-tRNA synthetase	148.163	241.159	241.159	75.5815	129.96	114.075	112.186	229.951	136.441	213.929	258.402	257.29	235.016	71.2975	74.5869	70.988	85.4537	122.155	130.294	127.619	139.773
LOC128679630	ND-42	NADH dehydrogenase (ubiquinone) 42 kDa subunit	ND-42	NADH dehydrogenase (ubiquinone) 42 kDa subunit	38.7517	52.5631	52.5631	75.5438	118.62	36.4406	38.0586	41.2737	39.2339	52.736	52.7532	56.4431	48.32	79.3271	77.8666	75.6552	69.3262	136.296	114.992	122.64	100.553
LOC128682538	LOC128682538	uncharacterized LOC128682538	Iru	Iruka	38.8874	51.7941	51.7941	75.4554	114.535	42.9265	39.9996	14.7642	57.8593	53.6126	49.3556	44.2219	59.9861	80.3856	58.1056	71.2346	92.0959	114.605	120.808	102.728	120.001
LOC128674358	Prosalpha7	Proteasome alpha7 subunit	Prosalpha7	Proteasome alpha7 subunit	8.85425	10.1792	10.1792	75.4264	172.257	7.87761	7.71455	10.6407	9.18416	8.59036	8.38263	13.948	9.79585	99.6698	59.1678	68.1388	74.7291	220.862	135.373	164.422	168.371
LOC128669757	hyd	hyperplastic discs	hyd	hyperplastic discs	30.8898	40.1325	40.1325	75.3831	121.844	26.8168	24.8967	41.6618	30.1839	33.2547	50.2175	40.5271	36.531	72.5255	60.169	77.4785	91.3593	112.635	118.972	122.719	133.048
LOC128670487	LOC128670487	uncharacterized protein			90.9708	140.385	140.385	75.2853	58.694	86.3478	124.103	63.9784	89.4539	145.194	187.623	110.071	118.653	55.0215	114.939	70.0534	61.1269	42.7856	82.7444	61.9881	47.258
LOC128673281	Spt-I	Serine palmitoyltransferase subunit I	Spt-I	Serine palmitoyltransferase subunit I	2.6549	2.37882	2.6549	75.252	30.8742	3.85011	2.23467	1.29335	3.24147	2.12078	2.68048	2.55584	2.15818	68.6354	85.7519	73.0222	73.5986	30.7632	30.0913	33.3294	29.3128
LOC128679262	LOC128679262	uncharacterized protein	Fundc1	FUN14 domain containing 1	29.346	32.2389	32.2389	75.2205	279.808	31.7588	29.2771	5.48565	50.8624	35.4959	26.3787	27.6341	39.4468	73.0014	54.8896	74.5247	98.4664	331.594	227.905	256.401	303.331
LOC128679739	LOC128679739	uncharacterized LOC128679739			75.5601	130.095	130.095	75.1216	134.439	77.2627	89.6369	57.2547	78.0863	152.998	97.1426	150.486	119.752	83.4385	77.8999	67.0419	72.1063	153.817	128.502	148.092	107.344
LOC128681342	HINT1	histidine triad nucleotide binding protein 1	HINT1	histidine triad nucleotide binding protein 1	84.9744	150.064	150.064	74.9288	112.514	86.8396	61.9023	115.013	76.1426	158.975	121.664	181.377	138.24	77.0121	78.1019	66.6098	77.9913	98.9979	122.154	119.936	108.966
LOC128681730	LOC128681730	alpha- and gamma-adaptin-binding protein p34-like			24.9098	24.887	24.9098	74.9134	72.3184	22.7722	23.9168	28.7982	24.1522	22.8129	28.0976	22.8524	25.7851	86.9562	66.7679	65.5677	80.3617	72.8365	75.8716	69.8464	70.7189
LOC128677201	LOC128677201	acireductone dioxygenase-like	Adi1	Acireductone dioxygenase 1	5.66944	5.36563	5.66944	74.8389	9.26101	6.48005	6.12863	2.89691	7.17217	4.65521	6.06702	6.16811	4.57219	105.012	42.0105	75.7711	76.5622	9.74011	9.63757	9.09454	8.57184
LOC128683176	Atg17	Autophagy-related 17	Atg17	Autophagy-related 17	37.585	43.2573	43.2573	74.7795	110.766	41.6091	30.975	22.5178	55.238	45.7771	39.464	39.6221	48.1661	76.9933	59.3684	73.2415	89.5147	115.826	98.1264	106.674	122.436
LOC128677068	MTA1-like	Metastasis associated 1-like	MTA1-like	Metastasis associated 1-like	16.7737	16.3395	16.7737	74.7785	138.793	17.2662	14.5162	16.3386	18.9738	14.9166	23.2524	13.2675	13.9215	73.8299	63.2741	73.8746	88.1354	117.527	135.799	141.735	160.112
LOC128673344	peng	penguin	peng	penguin	47.5004	104.982	104.982	74.7784	183.147	34.5278	48.4178	62.895	44.1609	90.3297	129.187	115.498	84.9151	56.94	53.3713	81.8967	106.906	183.234	161.392	206.768	181.194
LOC128680200	LOC128680200	mitochondrial import receptor subunit TOM40 homolog 1-like	Tom40	Translocase of outer membrane 40	18.2746	34.4089	34.4089	74.7706	207.602	9.7705	26.2319	19.0677	18.0284	18.7579	51.1317	41.7405	26.0054	60.5261	54.5426	94.9779	89.0358	227.391	150.06	238.67	214.286
LOC128677620	ND-30	NADH dehydrogenase (ubiquinone) 30 kDa subunit	ND-30	NADH dehydrogenase (ubiquinone) 30 kDa subunit	40.865	67.7126	67.7126	74.7199	115.643	40.8187	40.1535	30.4517	52.0362	69.8147	63.387	73.8549	63.7937	78.7242	80.5911	69.3745	70.1899	130.428	102.29	141.55	88.3056
LOC128675071	mge	maggie	mge	maggie	19.751	30.3858	30.3858	74.6944	125.791	20.9534	20.2323	12.6274	25.1911	32.4687	29.1058	31.2091	28.7594	69.422	61.6094	77.2322	90.514	134.979	110.294	128.816	129.075
LOC128674219	LOC128674219	uncharacterized protein			11.6495	12.0708	12.0708	74.5659	34.8089	13.2653	8.14846	7.69164	17.4928	11.4453	8.39206	11.2707	17.175	66.2765	46.551	99.8097	85.6263	36.753	26.6302	39.0406	36.8119
LOC128679411	Galk	Galactokinase	Galk	Galactokinase	8.61525	7.77475	8.61525	74.5446	26.4975	10.3812	10.7137	3.91123	9.4548	10.0766	7.56553	6.33906	7.11776	30.6543	17.6644	70.3755	179.484	22.79	29.2644	26.0488	27.8871
LOC128673535	FoxK	Forkhead box K	FoxK	Forkhead box K	26.6512	44.674	44.674	74.5196	178.033	14.5261	23.5762	40.4536	28.0488	30.3971	59.9497	54.43	33.9192	82.1357	64.0287	71.7921	80.1219	156.878	178.383	178.788	198.081
LOC128670548	LOC128670548	holocytochrome c-type synthase	Cchl	Cytochrome c heme lyase	35.9959	60.0767	60.0767	74.5108	111.303	42.1585	40.9791	22.6273	38.2188	57.6682	71.5373	58.5187	52.5826	58.208	93.9866	73.7104	72.1383	98.9336	105.343	139.259	101.675
LOC128683560	LOC128683560	uncharacterized protein			28.1984	26.6965	28.1984	74.4829	65.5818	34.0991	20.2205	12.2397	46.2341	30.5968	21.3942	20.5719	34.2229	71.6728	68.958	68.1767	89.1241	65.8196	60.9388	67.0163	68.5525
LOC128675970	Hrb27C	Heterogeneous nuclear ribonucleoprotein at 27C	Hrb27C	Heterogeneous nuclear ribonucleoprotein at 27C	38.1302	30.2233	38.1302	74.4747	87.2899	25.7653	26.3624	64.41	35.983	20.3416	28.9148	47.9032	23.7336	66.0051	56.8233	86.6655	88.405	65.2454	76.1041	91.5261	116.284
LOC128677563	HSPC300	Haematopoietic stem/progenitor cell protein 300	HSPC300	Haematopoietic stem/progenitor cell protein 300	37.1541	31.002	37.1541	74.2705	119.246	46.5941	44.1811	12.4257	45.4154	31.1396	28.0942	30.8452	33.9292	72.6107	68.1934	69.1822	87.0957	108.469	108.021	126.862	133.633
LOC128672944	LOC128672944	pyrimidodiazepine synthase	GstO3	Glutathione S transferase O3	19.6997	33.8465	33.8465	74.224	215.97	12.4857	26.1509	17.2575	22.9048	33.3853	35.5484	39.7361	26.7161	77.7599	75.3079	59.8407	83.9874	212.291	208.194	234.977	208.418
LOC128671043	LOC128671043	cyclic GMP-AMP synthase-like receptor	cGlr2	cGAS-like receptor 2	11.6543	6.43025	11.6543	74.2104	40.9229	10.9002	15.6327	5.86421	14.22	9.64374	5.8591	5.40053	4.81764	79.1624	58.7859	64.9642	93.9292	36.8314	56.1984	35.4943	35.1676
LOC128679289	LOC128679289	ubiquitin-conjugating enzyme E2 G1			27.8774	42.5697	42.5697	74.1453	185.789	28.7123	28.0035	18.5567	36.2369	39.9597	40.2249	48.0735	42.0208	79.217	44.7898	78.7853	93.7892	222.163	139.412	187.906	193.674
LOC128672663	LOC128672663	uncharacterized LOC128672663	GstD1	Glutathione S transferase D1	35.0419	5.4367	35.0419	74.117	24.3644	28.451	33.2818	44.7557	33.679	5.36675	6.05648	5.3332	4.99037	83.5319	69.6541	69.0584	74.2236	19.2953	27.9908	22.0967	28.0747
LOC128670397	Sec22	Secretory 22	Sec22	Secretory 22	94.4681	183.42	183.42	74.1001	22.1447	86.2674	101.803	74.4417	115.36	177.768	170.541	237.87	147.503	64.6663	74.1421	84.1862	73.4058	19.1865	25.0216	22.6659	21.7049
LOC128680390	trbd	trabid	trbd	trabid	97.0732	128.415	128.415	74.0981	77.4279	98.4031	91.7874	83.7223	114.38	133.233	132.643	132.845	114.941	73.3959	60.6426	77.7711	84.583	72.4922	67.881	83.4176	85.9209
LOC128672346	LOC128672346	retinoid-inducible serine carboxypeptidase-like	hiro	highroad	6.23446	2.99942	6.23446	73.9893	6.51234	4.37901	6.39648	5.14175	9.02059	2.7477	2.167	4.90888	2.17409	71.4456	60.9672	83.6267	79.9178	4.75909	10.986	7.70964	2.59462
LOC128680102	Vinc	Vinculin	Vinc	Vinculin	26.9645	21.2756	26.9645	73.9498	74.9312	35.6643	23.0494	9.76112	39.3832	21.2177	22.4256	22.7498	18.7092	65.9199	89.9484	67.7553	72.1756	76.9168	76.3648	73.8328	72.6106
LOC128676155	LOC128676155	trophozoite exported protein 1-like			78.4491	99.6226	99.6226	73.8086	90.2331	94.6665	88.6538	31.4546	99.0216	122.415	87.9973	72.7771	115.301	55.0254	131.393	55.4786	53.3368	82.381	100.947	68.8818	108.722
LOC128669841	LOC128669841	uncharacterized LOC128669841			35.5542	41.7726	41.7726	73.7259	126.507	39.8073	41.8171	14.7069	45.8853	36.2466	59.2099	33.265	38.369	73.8755	64.1022	66.5974	90.3285	119.195	113.395	141.708	131.729
LOC128681553	slmo	slowmo	slmo	slowmo	9.95784	22.4105	22.4105	73.6264	24.0801	11.9801	10.5603	3.28311	14.0079	19.417	17.883	27.0136	25.3283	62.4096	76.0194	74.7852	81.2915	21.9462	21.8218	26.5012	26.0512
LOC128669449	LOC128669449	uncharacterized LOC128669449			3.95558	1.75526	3.95558	73.6037	3.56205	4.59714	4.22571	2.03404	4.96542	1.99111	1.9229	1.41682	1.69023	59.8955	32.272	124.988	77.2592	2.86216	3.81532	4.04719	3.52355
LOC128679049	LOC128679049	chromobox protein homolog 1-like	HP1b	Heterochromatin Protein 1b	12.81	14.2406	14.2406	73.5833	145.359	13.0564	19.4298	4.27528	14.4785	12.8985	19.7528	14.6597	9.65153	70.1274	69.0569	67.6977	87.4511	121.995	134.828	159.005	165.608
LOC128670542	und	uninitiated	und	uninitiated	30.6977	53.717	53.717	73.479	173.243	23.8168	34.3559	36.465	28.1532	48.7481	68.6517	51.6789	45.7893	64.0788	60.9915	74.6817	94.1642	166.438	169.954	177.856	178.724
LOC128678535	LOC128678535	protein tumorous imaginal discs, mitochondrial-like			21.3959	33.8569	33.8569	73.4783	94.3082	21.1594	30.6867	16.8135	16.9238	25.7043	48.0363	34.0466	27.6405	63.1934	83.4009	66.8539	80.465	89.0415	95.6276	103.024	89.5397
LOC128682876	LOC128682876	ribosome quality control complex subunit TCF25-like	Nulp1	Nuclear localized protein 1	41.2961	59.5984	59.5984	73.3721	129.151	36.8702	41.5213	34.6887	52.1042	55.2336	65.4828	60.8386	56.8383	73.3663	61.6094	74.3774	84.1352	124.026	124.366	135.598	132.616
LOC128669728	CNPYb	Canopy b	CNPYb	Canopy b	11.1362	10.9192	11.1362	73.3327	101.376	11.1583	12.9434	5.27157	15.1716	10.9426	13.8719	7.39765	11.4645	75.2854	68.7607	55.2798	94.0049	100.422	102.583	99.1853	103.315
LOC128681026	Ehbp1	Eps15 homology domain containing protein-binding protein 1	Ehbp1	Eps15 homology domain containing protein-binding protein 1	53.1901	63.3424	63.3424	73.319	219.366	58.9864	60.8053	14.1517	78.8172	75.7245	62.6795	52.8222	62.1436	73.5922	63.8806	71.4801	84.323	213.672	259.683	210.972	193.138
LOC128673321	Arpc1	Actin-related protein 2/3 complex, subunit 1	Arpc1	Actin-related protein 2/3 complex, subunit 1	44.4417	49.3876	49.3876	73.3122	97.0136	46.0349	46.9272	32.7515	52.0532	45.2765	49.8457	50.5022	51.926	76.3162	77.4045	65.8616	73.6663	85.5869	96.7238	104.26	101.483
LOC128677292	LOC128677292	hypoxia-inducible factor 1-alpha-like	sima	similar	15.9784	19.4375	19.4375	73.2851	77.4136	18.5285	15.7943	5.67995	23.911	19.1462	19.1569	15.8201	23.627	59.7196	81.0008	72.6701	79.75	65.6738	76.5382	81.9951	85.4474
LOC128669982	Taf6	TBP-associated factor 6	Taf6	TBP-associated factor 6	69.5657	63.868	69.5657	73.2763	142.948	68.6876	75.3409	67.9373	66.2972	58.8702	84.4412	59.1704	52.9901	63.3038	62.504	71.872	95.4254	126.354	137.76	147.362	160.317
LOC128671351	LOC128671351	uncharacterized protein			20.3907	19.5233	20.3907	73.2138	60.4165	23.8722	28.5597	5.53463	23.5963	19.372	21.4499	18.9848	18.2865	69.6742	75.3269	68.1943	79.6597	59.7512	57.539	57.582	66.7939
LOC128673976	LOC128673976	short-chain specific acyl-CoA dehydrogenase, mitochondrial-like	Arc42	Activator-recruited cofactor subunit 42	5.95842	5.76993	5.95842	73.0412	33.0864	7.43662	4.49228	3.89996	8.00482	7.83481	4.92295	4.17406	6.1479	80.2679	59.1082	75.0979	77.691	28.6372	28.8139	36.1664	38.7279
LOC128675935	CAH1	Carbonic anhydrase 1	CAH1	Carbonic anhydrase 1	7.32867	5.93537	7.32867	73.0219	25.991	5.91536	6.21592	10.1879	6.99548	3.91074	7.81714	6.39533	5.61826	52.845	119.584	58.5909	61.0679	19.4779	32.8174	19.8461	31.8226
LOC128671455	kuz	kuzbanian	kuz	kuzbanian	23.818	24.2192	24.2192	72.9802	244.96	26.5173	17.2572	19.3561	32.1415	25.4341	19.6863	23.0611	28.6952	66.0597	37.1606	78.9762	109.724	259.063	191.655	248.401	280.72
LOC128669887	Torsin	torsin	Torsin	Torsin	25.2106	29.0232	29.0232	72.967	62.8063	31.8728	32.5161	8.52362	27.9298	31.5745	31.5942	25.3267	27.5972	65.7218	76.2781	74.2039	75.6643	61.7317	59.3495	64.6778	65.4664
LOC128676840	Ent1	Equilibrative nucleoside transporter 1	Ent1	Equilibrative nucleoside transporter 1	18.426	19.4262	19.4262	72.9295	39.8979	21.3144	15.7658	6.31921	30.3046	20.7926	12.6095	17.6663	26.6366	62.4045	73.2985	68.8244	87.1907	40.7968	38.0604	36.0429	44.6915
LOC128677016	Gnpat	Glyceronephosphate O-acyltransferase	Gnpat	Glyceronephosphate O-acyltransferase	2.44868	2.08988	2.44868	72.8319	19.9015	2.14631	1.95525	2.69251	3.00064	1.64461	1.68418	3.00469	2.02603	46.2326	86.7079	74.5735	83.8135	19.5109	21.0301	20.2101	18.8551
LOC128672697	AP-1sigma	Adaptor Protein complex 1, sigma subunit	AP-1sigma	Adaptor Protein complex 1, sigma subunit	31.7353	35.2225	35.2225	72.8053	98.1608	30.883	38.5243	20.3676	37.1662	34.3118	38.1441	34.6115	33.8227	72.2767	67.1322	69.8193	81.9929	86.7418	94.1196	104.112	107.67
LOC128670641	LOC128670641	uncharacterized protein			18.6853	30.4121	30.4121	72.7755	34.7691	18.9508	17.4479	3.23337	35.1092	22.8676	27.1696	24.8575	46.7537	65.6176	83.3304	64.83	77.3239	25.9596	37.7606	41.814	33.5421
LOC128671832	Coprox	Coproporphyrinogen oxidase	Coprox	Coproporphyrinogen oxidase	22.251	21.5401	22.251	72.7393	41.2299	19.4425	20.2201	31.8525	17.4889	17.1846	27.0209	22.3152	19.6396	74.2701	72.1756	71.8102	72.7012	36.7467	45.1448	39.4044	43.6238
LOC128675407	RagC-D	Ras-related GTP binding C/D	RagC-D	Ras-related GTP binding C/D	46.1011	91.0824	91.0824	72.7043	181.042	53.1118	55.3526	19.8957	56.0442	95.925	64.623	94.345	109.437	70.175	52.5562	71.6337	96.4525	215.672	145.314	170.644	192.537
LOC128674610	Usp5	Ubiquitin specific protease 5	Usp5	Ubiquitin specific protease 5	9.5051	6.58238	9.5051	72.6286	211.746	7.16216	9.39319	12.9401	8.52499	4.47719	9.35567	6.41672	6.07996	80.5558	47.774	73.3704	88.8144	239.876	187.325	196.578	223.205
LOC128669238	LOC128669238	uncharacterized protein			0.807912	3.7416	3.7416	72.5981	217.623	1.44678	0.503173	0.0873657	1.19433	4.23716	2.5726	3.09419	5.06245	84.5467	21.6168	53.7652	130.464	225.49	143.755	195.986	305.259
LOC128678700	Hipk	Homeodomain interacting protein kinase	Hipk	Homeodomain interacting protein kinase	48.7773	49.4293	49.4293	72.5846	69.6726	51.4966	45.3069	37.9933	60.3125	48.4708	48.5897	50.4557	50.201	64.1471	58.6639	76.3254	91.2019	57.9464	66.4857	69.608	84.6506
LOC128683557	Dp	DP transcription factor	Dp	DP transcription factor	18.8684	35.4661	35.4661	72.5596	180.994	14.4804	20.6377	13.2621	27.0932	28.4958	41.2243	44.6002	27.5439	74.4525	61.3627	72.6881	81.7352	171.303	167.093	187.04	198.538
LOC128678470	Tap42	Two A-associated protein of 42kDa	Tap42	Two A-associated protein of 42kDa	18.5327	17.9843	18.5327	72.5256	70.8636	19.6291	25.858	12.5223	16.1212	14.8611	23.1414	15.5343	18.4004	68.3409	70.9903	69.3656	81.4056	59.7857	76.9237	70.3041	76.4408
LOC128682308	LOC128682308	uncharacterized LOC128682308			31.7767	21.8506	31.7767	72.3717	106.975	31.3572	42.9828	12.3904	40.3763	19.6641	26.4581	17.5396	23.7406	74.4365	72.1645	64.6395	78.2463	93.0764	112.385	107.618	114.82
LOC128670671	RanBP3	Ran binding protein 3	RanBP3	Ran binding protein 3	28.4439	40.1336	40.1336	72.3537	82.727	25.4142	25.853	31.7269	30.7816	41.0931	39.7468	37.876	41.8184	84.9372	55.2287	71.5266	77.7221	86.8892	73.8948	84.8301	85.2937
LOC128669489	Pomp	pomp	Pomp	Pomp	5.79895	6.24485	6.24485	72.1697	131.584	5.42039	6.95039	3.71875	7.10626	6.47109	5.43443	6.47269	6.60119	90.6174	53.4651	67.5932	77.0029	165.31	108.473	121.148	131.405
LOC128673423	nudE	nudE	nudE	nudE	35.4415	43.2554	43.2554	72.1342	140.768	36.3456	49.1801	9.43675	46.8037	46.8602	39.7731	31.6399	54.7486	75.5661	61.3175	60.1548	91.4985	136.458	141.935	139.272	145.407
LOC128670737	LOC128670737	mucin-2-like			1.83636	2.52138	2.52138	72.1122	62.8363	2.48522	2.17812	1.36567	1.31643	2.9516	2.19954	2.17333	2.76107	73.1322	41.0146	79.632	94.67	64.9099	49.625	51.1929	85.6172
LOC128676798	SerP150	SerP150			107857	40.6384	107857	72.0323	490.034	110842	107729	100601	112256	74.9665	80.1052	4.8029	2.67888	13.2697	266.992	5.98758	1.88022	0.68239	1854.73	19.4674	85.2525
LOC128669646	CrebA	Cyclic-AMP response element binding protein A	CrebA	Cyclic-AMP response element binding protein A	214.63	321.377	321.377	71.9559	33.4772	188.069	299.011	121.431	250.01	293.056	373.765	340.696	277.99	91.1265	60.0713	66.6816	69.944	32.1606	43.5197	30.3964	27.8322
LOC128679792	Der-1	Derlin-1	Der-1	Derlin-1	42.5602	39.9679	42.5602	71.8361	61.206	36.0133	38.4649	49.5905	46.1719	32.901	40.4321	49.9419	36.5968	73.5785	62.5257	67.1143	84.1258	59.7725	58.554	63.7612	62.7365
LOC128673141	LOC128673141	cytochrome b-c1 complex subunit 2, mitochondrial	UQCR-C2	Ubiquinol-cytochrome c reductase core protein 2	46.5331	52.5711	52.5711	71.817	130.289	37.3614	32.093	83.7455	32.9326	48.4789	49.0951	68.9876	43.7228	71.5604	79.1302	77.2663	59.311	150.876	124.353	147.353	98.5727
LOC128673803	RabGGTb	Rab geranylgeranyltransferase subunit beta	RabGGTb	Rab geranylgeranyltransferase subunit beta	16.8524	26.3303	26.3303	71.7559	180.66	19.1672	14.5003	14.0615	19.6804	25.9862	22.8507	26.2446	30.2398	86.5958	45.1039	73.4881	81.8359	223.784	139.231	181.273	178.353
LOC128671800	LOC128671800	uncharacterized protein			40.4296	58.1816	58.1816	71.5982	49.4093	46.2682	38.8582	22.6002	53.9918	62.5717	50.1829	53.0965	66.8753	74.1077	65.3069	70.2088	76.7695	53.6623	43.7506	50.2209	50.0033
LOC128675757	LOC128675757	tyrosine-protein kinase CSK-like	Csk	C-terminal Src kinase	149.34	89.7656	149.34	71.5826	97.5911	114.899	121.544	188.817	172.102	68.4287	112.591	96.1414	81.9014	72.6506	71.1919	68.2492	74.2385	93.2154	91.0987	95.6759	110.374
LOC128670551	cdi	center divider	cdi	center divider	123.09	40.8458	123.09	71.5463	63.065	135.238	92.5011	130.905	133.714	41.5991	43.0891	28.9285	49.7663	63.9656	44.8303	101.872	75.5172	50.9227	53.9485	55.5094	91.8795
LOC128673893	Myo10A	Myosin 10A	Myo10A	Myosin 10A	58.9756	62.5085	62.5085	71.4026	63.6766	64.3463	37.1707	77.3211	57.0642	63.1466	58.7281	61.2835	66.8757	62.4071	64.2699	71.004	87.9295	57.7729	63.2476	61.8616	71.8242
LOC128673503	RNaseZ	Ribonuclease Z	RNaseZ	Ribonuclease Z	57.1061	92.164	92.164	71.3315	134.76	56.2868	48.9507	68.0736	55.1132	86.3953	86.7991	95.6768	99.7846	66.7245	55.2437	74.1138	89.244	150.037	112.969	135.873	140.159
LOC128675918	Rbcn-3A	Rabconnectin-3A	Rbcn-3A	Rabconnectin-3A	67.7844	47.9024	67.7844	71.3074	137.511	60.7408	54.8353	78.8045	76.7569	43.8336	53.8154	44.7516	49.209	63.6797	62.3354	70.004	89.2106	143.966	130.4	140.593	135.083
LOC128678873	LOC128678873	AN1-type zinc finger protein 2A-like			21.1341	27.4686	27.4686	71.2446	100.693	33.1638	18.3306	9.60608	23.4359	32.9393	19.8761	23.4384	33.6207	114.114	46.3249	62.5424	61.9972	146.117	83.9939	92.7585	79.9004
LOC128672932	Arl4	ADP ribosylation factor-like 4	Arl4	ADP ribosylation factor-like 4	83.1288	153.356	153.356	71.2082	167.401	90.0623	76.04	48.8236	117.589	147.901	133.277	152.381	179.866	83.4083	66.4944	59.6322	75.2979	192.088	150.193	188.962	138.361
LOC128681880	LOC128681880	coatomer subunit gamma-like	gammaCOP	Coat Protein (coatomer) gamma	205.14	241.58	241.58	71.1804	80.3155	193.898	195.229	215.834	215.597	226.956	263.033	285.879	190.454	61.2535	62.1727	71.1963	90.099	72.2386	79.8119	79.5813	89.6303
LOC128680173	PMCA	plasma membrane calcium ATPase	PMCA	plasma membrane calcium ATPase	240.091	164.432	240.091	71.1786	235.25	250.364	145.745	297.963	266.291	162.224	137.215	147.647	210.643	68.536	64.0382	76.8798	75.2602	225.828	277.55	233.832	203.788
LOC128674141	LOC128674141	protein FAM177A1-like			21.1735	19.5191	21.1735	71.1119	91.5741	26.4928	17.1993	8.39899	32.6027	23.8881	12.6179	16.3587	25.2117	84.8187	62.516	52.9619	84.1508	91.9537	81.3793	83.8718	109.092
LOC128669454	LOC128669454	TNF receptor-associated factor 6	Traf6	TNF-receptor-associated factor 6	64.8245	86.74	86.74	71.0983	100.452	69.4256	56.0883	48.2879	85.4961	88.8231	69.9215	83.0279	105.187	80.8831	54.0579	67.3847	82.0676	101.293	91.0134	97.3026	112.199
LOC128681180	LOC128681180	zinc finger protein 26-like	crol	crooked legs	30.8321	40.6562	40.6562	71.0186	38.2409	32.6863	32.919	16.2353	41.4879	41.2349	35.2182	42.963	43.2085	75.0082	59.5173	77.6781	71.8708	29.5213	37.2652	42.1812	43.9961
LOC128683929	LOC128683929	RNA-binding protein cabeza-like	caz	cabeza	35.9733	50.0487	50.0487	70.9946	197.9	20.3617	30.4036	61.2444	31.8835	38.9757	45.779	75.7021	39.7378	72.2963	65.2865	63.4486	82.9471	175.631	172.11	216.469	227.391
LOC128672950	LOC128672950	phospholipase A1 member A-like			0	0.0303248	0.0303248	70.9294	0.638872	0	0	0	0	0	0	0.121299	0	27.0189	156.083	54.648	45.9683	0.666713	0.636259	0.523753	0.728764
LOC128675249	LOC128675249	uncharacterized LOC128675249			8.1754	3.65945	8.1754	70.9018	29.4843	7.72091	17.3708	4.27653	3.33338	2.85782	4.4321	4.74557	2.60232	47.4155	141.443	55.3309	39.4174	18.0177	48.2257	38.0838	13.61
LOC128679084	LOC128679084	adenosine deaminase 2-like	Adgf-A	Adenosine deaminase-related growth factor A	2.02773	22.7937	22.7937	70.8435	25.4735	3.1476	0.565877	0.573142	3.82429	22.8846	5.42028	8.90898	53.9607	87.8787	36.6122	60.7547	98.1282	28.5982	18.9113	24.9198	29.4649
LOC128670539	Ctl1	Choline transporter-like 1	Ctl1	Choline transporter-like 1	27.8585	22.5614	27.8585	70.7798	172.606	36.0112	24.9727	11.3013	39.149	21.432	18.0483	22.6189	28.1465	61.2959	57.437	63.6947	100.692	146.186	160.156	165.059	219.023
LOC128676992	LOC128676992	uncharacterized protein			4.57213	4.17714	4.57213	70.6671	57.4504	2.66156	8.47337	4.13674	3.01686	2.33803	8.62301	3.79435	1.95319	62.2594	82.1069	70.3611	67.941	48.8839	58.2517	59.3581	63.3079
LOC128683311	Flo1	Flotillin 1	Flo1	Flotillin 1	21.2461	20.6393	21.2461	70.6504	176.952	28.6569	18.8921	12.5586	24.8769	21.0518	23.0311	16.9677	21.5067	81.9584	48.7124	77.6479	74.283	202.124	152.283	167.633	185.768
LOC128669854	aub	aubergine	aub	aubergine	25.7738	37.6687	37.6687	70.6154	273.968	18.7562	26.3739	35.5408	22.4243	29.5882	47.0202	51.0744	22.9919	65.9517	82.9086	61.9818	71.6194	237.528	290.109	273.974	294.26
LOC128679521	LOC128679521	uncharacterized protein			64.2656	79.0278	79.0278	70.5804	46.0536	59.4546	59.3925	74.7268	63.4886	76.7125	85.7325	78.6498	75.0163	65.7149	60.9788	71.7281	83.8999	41.4943	48.5422	47.0423	47.1355
LOC128680913	exu	exuperantia	exu	exuperantia	65.5099	133.124	133.124	70.5057	108.448	48.3475	69.4147	91.2043	53.0732	110.227	181.577	148.464	92.2294	52.1256	52.8211	85.2349	91.8411	109.286	94.956	115.301	114.249
LOC128683818	Rad51D	Rad51 recombinase D	Rad51D	Rad51 recombinase D	11.7489	9.70663	11.7489	70.3979	144.982	14.8034	10.0283	1.08825	21.0757	7.88944	6.31555	12.7738	11.8477	63.0062	64.0379	62.3959	92.1516	96.6429	178.936	162.801	141.549
LOC128680086	RhoGAPp190	Rho GTPase activating protein p190	RhoGAPp190	Rho GTPase activating protein p190	59.6396	96.5665	96.5665	70.2652	161.448	78.8188	62.1771	19.887	77.6757	91.6783	99.8471	87.7678	106.973	55.4886	59.0281	70.7093	95.8346	149.084	155.762	162.364	178.584
LOC128681447	LOC128681447	uncharacterized transporter YutK-like	CNT2	Concentrative nucleoside transporter 2	13.181	0.440646	13.181	70.2448	138.961	15.5949	12.2547	12.5223	12.3519	0.646864	0.994089	0.12163	0	61.05	64.2634	73.8408	81.8252	115.401	211.51	102.69	126.242
LOC128669824	LOC128669824	host cell factor-like	Hcf	Host cell factor	122.038	131.585	131.585	70.2351	193.079	94.0328	94.5846	198.248	101.288	115.062	130.304	163.656	117.32	74.7429	58.3882	64.8588	82.9506	166.684	191.363	195.967	218.3
LOC128671123	LOC128671123	coronin-2B-like	coro	Coronin	12.5103	8.30159	12.5103	70.2013	92.5901	11.299	10.5733	8.95527	19.2136	6.53111	12.4038	5.99804	8.27346	60.1423	81.3235	59.7251	79.6142	76.9141	95.1806	98.2441	100.022
LOC128671327	RFeSP	Rieske iron-sulfur protein	RFeSP	Rieske iron-sulfur protein	45.9012	59.5093	59.5093	70.1874	145.65	34.6538	32.3321	75.2972	41.3215	58.5154	57.2073	65.412	56.9026	70.3169	80.7668	65.4658	64.2001	166.153	144.92	162.419	109.109
LOC128670413	LOC128670413	TAR DNA-binding protein 43-like	TBPH	TAR DNA-binding protein-43 homolog	37.3424	39.8775	39.8775	70.1418	124.623	45.0766	47.3743	17.1517	39.7668	42.3768	51.1988	26.2403	39.6939	72.5715	69.5482	61.3764	77.0711	107.19	135.454	121.834	134.014
LOC128676012	Mfap1	Microfibril-associated protein 1	Mfap1	Microfibril-associated protein 1	9.53756	14.8332	14.8332	70.0881	29.3846	9.25185	9.21277	8.74296	10.9427	14.9658	13.599	13.5573	17.2105	78.9816	52.0231	79.6135	69.7342	30.0727	27.2015	29.0022	31.2622
LOC128676871	flfl	falafel	flfl	falafel	27.9229	41.5204	41.5204	70.0821	83.1954	35.7571	31.0898	7.87489	36.9698	43.028	43.0152	34.7946	45.2439	62.8018	57.0889	74.6301	85.8074	78.0037	82.0212	84.6969	88.0597
LOC128683469	Tbc1d8-9	TBC1 domain family member 8/9	Tbc1d8-9	TBC1 domain family member 8/9	12.8977	9.07316	12.8977	70.0717	25.1841	14.3734	10.7805	8.61729	17.8195	7.55433	11.4552	8.89647	8.38659	79.3856	69.0245	72.4023	59.4743	23.3303	26.8999	22.6428	27.8634
LOC128674627	LOC128674627	putative phospholipase B-like lamina ancestor	lama	lamina ancestor	91.5464	159.262	159.262	70.058	113.046	100.292	80.9571	82.4628	102.474	171.197	162.597	149.014	154.238	52.8145	66.6753	60.3886	100.354	109.782	124.452	112.928	105.022
LOC128674400	mnb	minibrain	mnb	minibrain	45.4292	50.7738	50.7738	69.9739	119.786	32.1108	66.4828	36.7796	46.3435	36.3875	64.2685	51.1915	51.2476	67.8966	55.7994	86.4587	69.7411	122.028	95.5483	119.094	142.473
LOC128679193	LOC128679193	uncharacterized protein			101.925	143.206	143.206	69.9518	139.85	105.999	73.4772	112.714	115.508	155.246	114.374	135.58	167.624	77.2424	48.8982	72.9189	80.7477	159.777	102.56	123.386	173.675
LOC128679312	Apy	apyrase-like			0.122856	0.305367	0.305367	69.9298	281.45	0.491426	0	0	0	0.658458	0.243172	0.231525	0.0883113	74.6336	65.2486	72.7121	67.1248	381.264	217.332	317.558	209.647
LOC128669802	hb	hunchback	hb	hb transcription factor	26.0248	42.2128	42.2128	69.9049	2.09163	17.372	16.7226	23.6897	46.3147	40.8272	39.3746	28.2	60.4492	45.5445	49.9957	89.8253	94.2539	1.9179	2.85459	1.58682	2.00723
LOC128683503	Mettl5	Methyltransferase like 5	Mettl5	Methyltransferase like 5	10.407	16.1703	16.1703	69.8619	43.0121	12.0305	12.8952	5.15601	11.5464	15.8948	16.1561	16.6786	15.9519	66.4955	62.1871	70.2781	80.4869	43.5089	36.7581	41.7302	50.0514
LOC128669186	LOC128669186	uncharacterized LOC128669186			174.854	203.786	203.786	69.7583	11.9659	190.115	203.008	67.8354	238.459	215.576	194.911	189.143	215.513	66.6325	73.3888	66.525	72.487	11.342	19.3022	6.72975	10.4895
LOC128673322	LOC128673322	knirps-related protein-like	eg	eagle	0.35717	2.24927	2.24927	69.7252	54.0222	0.418915	0.101986	0	0.907778	3.81295	1.11483	2.18408	1.88522	58.384	45.0232	101.888	73.6051	64.5907	36.9366	57.3656	57.1959
LOC128676961	Art1	Arginine methyltransferase 1	Art1	Arginine methyltransferase 1	7.22007	11.6078	11.6078	69.711	362.773	4.13687	14.3013	6.55754	3.88461	7.57204	25.9909	7.81143	5.05695	44.8882	57.7014	58.6949	117.559	305.553	352.18	382.145	411.216
LOC128669446	HisRS	Histidyl-tRNA synthetase	HisRS	Histidyl-tRNA synthetase	55.3023	133.048	133.048	69.6898	101.055	42.0792	49.2067	60.9314	68.9919	107.526	135.931	172.408	116.329	58.3745	56.7548	72.4286	91.2013	101.955	89.1017	115.11	98.0532
LOC128671140	LOC128671140	uncharacterized LOC128671140	Kul	Kuzbanian-like	24.8504	22.6594	24.8504	69.5183	211.881	24.9859	19.426	21.8048	33.1849	20.9022	20.3032	25.464	23.9681	67.1771	30.8366	66.0638	113.996	220.563	131.966	229.18	265.814
LOC128676889	Cpsf100	Cleavage and polyadenylation specificity factor 100	Cpsf100	Cleavage and polyadenylation specificity factor 100	17.6456	15.6118	17.6456	69.4417	151.986	13.7411	20.57	19.588	16.6833	10.5323	26.5469	14.261	11.1068	63.3611	70.5877	66.1337	77.6843	144.49	149.986	150.708	162.76
LOC128676904	LOC128676904	larval cuticle protein 65Ag1-like	Lcp65Ac	Lcp65Ac	0.135624	0.0660021	0.135624	69.4069	4.43679	0	0.542497	0	0	0.171032	0	0.0375111	0.0554657	27.9902	141.747	60.1497	47.7404	2.53303	6.18386	8.29273	0.73756
LOC128671863	LOC128671863	acyl-CoA Delta(11) desaturase	Desat1	Desaturase 1	0	0.0715702	0.0715702	69.3863	1.48233	0	0	0	0	0	0	0.286281	0	80.0296	67.3902	66.9456	63.18	1.28624	1.16611	2.15729	1.31968
LOC128678113	mor	moira	mor	moira	27.8654	20.1165	27.8654	69.2802	152.806	27.4779	22.8448	33.9198	27.2192	19.0868	24.9419	17.4781	18.9592	71.2778	57.1611	67.9156	80.7662	134.344	153.843	156.302	166.734
LOC128670217	LOC128670217	uncharacterized protein			38.1788	36.225	38.1788	69.2221	67.7744	33.4325	37.47	41.7424	40.0704	28.2807	40.8625	46.4807	29.2761	59.9934	63.7772	74.0171	79.1006	61.5288	62.5876	72.207	74.7742
LOC128680063	Itpr	Inositol 1,4,5,-trisphosphate receptor	Itpr	Inositol 1,4,5,-trisphosphate receptor	17.5383	17.1083	17.5383	69.1645	36.5952	22.707	18.9842	10.1134	18.3487	14.7741	18.3576	19.1496	16.152	67.0187	70.0173	72.6166	67.0053	32.4147	38.8702	37.9041	37.1919
LOC128669931	Rbp1	RNA-binding protein 1	Rbp1-like	Rbp1-like	50.6699	88.0939	88.0939	69.158	114.287	45.2703	44.1475	55.9361	57.3257	100.423	96.6318	87.4067	67.914	87.8479	63.5055	58.5578	66.7208	123.596	114.046	120.182	99.3243
LOC128672056	LOC128672056	E3 ubiquitin-protein ligase Mdm2-like			70.6516	115.036	115.036	69.1554	109.89	79.0148	62.5383	34.0971	106.956	112.329	105.792	120.74	121.282	61.4616	58.623	69.3151	87.2219	102.061	107.693	108.494	121.313
LOC128675791	svp	seven up	svp	seven up	0	0.0464476	0.0464476	69.1418	5.99109	0	0	0	0	0.0893844	0.0124867	0.0673063	0.0166132	69.1882	54.157	58.6721	94.5498	4.72863	5.5566	5.99617	7.68294
LOC128679311	ox	oxen	ox	oxen	34.1155	59.6231	59.6231	68.9702	165.956	29.6605	34.3377	31.0181	41.4455	59.5373	40.1129	83.4138	55.4283	70.0101	86.2815	63.3674	56.2218	218.096	128.519	200.584	116.627
LOC128672356	mRpL1	mitochondrial ribosomal protein L1	mRpL1	mitochondrial ribosomal protein L1	31.7244	44.9473	44.9473	68.9392	169.322	19.9494	45.1302	24.1305	37.6875	37.5191	43.6992	53.4194	45.1515	72.5174	61.7506	58.9493	82.5395	181.254	143.63	199.969	152.434
LOC128677365	LOC128677365	UDP-glucosyltransferase 2-like	Ugt36F1	UDP-glycosyltransferase family 36 member F1	0.537114	1.19342	1.19342	68.8864	24.337	1.18722	0.598707	0.0358459	0.326688	3.37101	1.16318	0.156869	0.0826318	146.625	20.7478	73.107	35.0656	31.9788	21.4151	26.8247	17.1295
LOC128679234	LOC128679234	very-long-chain 3-oxoacyl-CoA reductase-B-like	spidey	spidey	0.304773	0.0850505	0.304773	68.8842	4.52853	0.214219	0.441474	0.261125	0.302274	0.0878437	0.0836557	0.0653861	0.103317	29.6235	163.093	39.5345	43.2862	3.24767	6.22629	4.53065	4.10952
LOC128677580	BicD	Bicaudal D	BicD	Bicaudal D	83.3666	105.32	105.32	68.7692	102.714	63.7473	66.8934	115.402	87.4242	93.0438	116.802	128.44	82.9949	64.4641	59.5543	69.121	81.9375	103.571	97.852	102.207	107.227
LOC128679109	Cdk1	Cyclin-dependent kinase 1	Cdk1	Cyclin-dependent kinase 1	12.7723	28.6546	28.6546	68.7398	189.224	13.2342	13.6035	8.9092	15.3422	32.8859	31.3735	25.8849	24.4742	63.1096	60.5025	61.5751	89.7719	150.825	167.122	209.699	229.248
LOC128672891	Pdk1	Phosphoinositide-dependent kinase 1	Pdk1	Phosphoinositide-dependent kinase 1	209.519	197.889	209.519	68.6366	109.958	121.543	127.144	225.919	363.471	149.155	110.744	233.4	298.259	76.8325	93.8303	54.253	49.6306	148.073	92.7337	104.479	94.5459
LOC128681578	sel	seele	sel	seele	98.2	40.943	98.2	68.6337	37.6331	67.9669	86.7401	118.772	119.321	37.4708	33.5438	59.722	33.0354	53.1126	53.3427	67.0395	101.04	37.68	38.6564	36.2234	37.9726
LOC128679103	Arc42	Activator-recruited cofactor subunit 42	Arc42	Activator-recruited cofactor subunit 42	20.7885	27.878	27.878	68.6057	116.632	25.8628	26.7275	11.9587	18.6051	28.5267	29.1303	25.7422	28.1128	67.6056	63.4125	61.914	81.4907	111.29	112.491	122.826	119.922
LOC128676955	LOC128676955	transcription factor kayak	kay	kayak	66.6544	63.4828	66.6544	68.561	740.639	81.1142	29.9706	79.9193	75.6134	59.7792	30.459	73.9418	89.751	81.0756	57.3332	62.3207	73.5146	819.105	745.513	659.085	738.853
LOC128681796	LOC128681796	lysosomal alpha-mannosidase-like	LManII	Lysosomal alpha-mannosidase II	1.72456	1.01644	1.72456	68.4674	4.71699	1.52049	1.34606	1.44904	2.58264	0.963597	1.0836	0.725214	1.29336	60.7227	81.4755	67.3587	64.3125	4.07797	5.70503	4.27599	4.80899
LOC128680177	LOC128680177	facilitated trehalose transporter Tret1-like	Tret1l	Trehalose transporter 1-like	1.23364	0.132105	1.23364	68.3319	11.7277	1.74522	0.242787	1.60189	1.34465	0.0381587	0.195901	0.0503627	0.243997	84.4616	60.3132	62.3281	66.2247	15.1457	9.51015	11.8298	10.4252
LOC128674194	LOC128674194	chondroadherin-like	trn	tartan	7.82094	15.6397	15.6397	68.2734	36.6623	7.159	6.68888	2.08559	15.3503	13.0973	16.5145	10.9988	21.9481	59.9797	62.6399	57.8453	92.6286	28.4902	38.8795	41.6281	37.6514
LOC128669751	LOC128669751	uncharacterized LOC128669751			251.696	299.158	299.158	68.1973	119.148	218.829	315.954	234.263	237.737	267.517	380.341	303.464	245.311	60.7271	63.2767	65.1922	83.5934	99.9576	110.745	125.333	140.558
[truncated: 12,885 more rows]
