# Supplementary material for: Regionalization of gene expression and cell types in the silk glands of Plodia pantry moths
Source: iScience. 2025 Oct 25;28(11):113865. doi: 10.1016/j.isci.2025.113865 (PMC12661448; doi:10.1016/j.isci.2025.113865)
Supplement: Table S6. Table containing data plotted in the scatterplot, related to Figure 3 [file mmc7.xlsx]

## Sheet: TableS6
Symbol	Geneid	Max(MSG,PSG)	log2FoldChange	padj	direction
LOC128669079	LOC128669079	60.5663	-0.960821	0.00551584	down
SH3PX1	LOC128669080	28.21	0.0158208	0.988666	ns
ras	LOC128669081	45.0853	-1.47987	3.80272e-07	down
LOC128669082	LOC128669082	1.73439	-0.636013	0.260113	ns
LOC128669083	LOC128669083	0.265885	-1.66576	0.0242851	ns
Schip1	LOC128669084	5.63427	-0.127536	0.84537	ns
LOC128669085	LOC128669085	1.67036	-1.55944	0.15525	ns
LOC128669088	LOC128669088	44.0701	-0.00718295	1	ns
ZnT63C	LOC128669089	207.559	-0.0427166	0.97576	ns
sd	LOC128669090	84.6052	-0.749236	0.0190263	down
Rrp45	LOC128669091	3.13264	-0.43763	0.138599	ns
Sap30	LOC128669093	5.37062	-0.218532	0.548751	ns
LOC128669094	LOC128669094	4.33452	-0.680342	0.00620002	down
HRG	LOC128669095	6.59287	6.34323	1.1979e-16	up
Arv1	LOC128669098	4.56939	0.211479	0.390579	ns
LOC128669102	LOC128669102	42.1569	0.404735	0.048669	up
LOC128669103	LOC128669103	4.7929	-0.298562	0.312406	ns
nSMase	LOC128669104	9.17543	-0.258467	0.551531	ns
Ts	LOC128669105	3.22555	-1.08127	0.107267	ns
LOC128669106	LOC128669106	15.7106	-0.103958	0.798563	ns
rdgA	LOC128669108	1.91027	0.379749	0.279929	ns
LOC128669110	LOC128669110	19.6819	0.11956	0.703501	ns
LOC128669113	LOC128669113	2.11193	2.14253	0.0166886	up
Myosin-3	LOC128669114	11.4467	5.60339	4.42708e-14	up
Upf2	LOC128669115	54.4111	-0.0089148	1	ns
Nrt	LOC128669116	2.22051	0.195751	0.736716	ns
LOC128669117	LOC128669117	0.738225	-0.291772	0.714102	ns
Trap1	LOC128669118	13.0049	-0.223919	0.408923	ns
LOC128669119	LOC128669119	34.5648	-0.397829	0.313658	ns
ric8a	LOC128669120	53.4483	0.219059	0.240109	ns
ND-39	LOC128669121	20.0734	-0.110996	0.809627	ns
Elp4	LOC128669122	6.27865	0.0796389	0.910911	ns
ZnT77C	LOC128669123	157.881	4.07411	1.58365e-31	up
LOC128669125	LOC128669125	2.85553	-0.161198	0.413311	ns
Sf3a2	LOC128669126	19.2454	-0.363562	0.216761	ns
LOC128669127	LOC128669127	1849.16	-0.503003	0.231207	ns
LOC128669128	LOC128669128	0.509075	0.991962	0.649476	ns
ATP8A	LOC128669132	23.2408	0.877594	5.01727e-06	up
fat-spondin	LOC128669133	3.57463	-0.728992	0.492258	ns
Rab3GAP1	LOC128669134	96.3056	-0.108378	0.77281	ns
LOC128669135	LOC128669135	3.16895	0.958231	0.134687	ns
LOC128669136	LOC128669136	25.5065	0.284314	0.487262	ns
LOC128669137	LOC128669137	44.4115	-0.160227	0.618671	ns
cN-IIIB	LOC128669138	14.1796	-0.184457	0.695643	ns
Ac13E	LOC128669140	14.9304	-0.0972562	0.631705	ns
Ugalt	LOC128669142	236.533	-0.421098	0.184095	ns
eas	LOC128669143	15.6177	-0.0163369	0.994758	ns
mRpL22	LOC128669144	1.51021	-0.260763	0.581649	ns
Ssu72	LOC128669145	21.9322	-0.804305	0.00022802	down
wupA	LOC128669147	0.87436	0.559739	0.691046	ns
LOC128669148	LOC128669148	2.25982	0.0405258	0.940219	ns
LOC128669149	LOC128669149	6.59645	0.292951	0.196408	ns
Ada	LOC128669150	3.37991	0.0718811	0.930278	ns
LOC128669151	LOC128669151	3.55596	-0.351994	0.0930596	ns
Dhdds	LOC128669152	25.4039	-0.566898	0.0681432	ns
RpS2	LOC128669153	4233.93	-0.822434	0.038134	down
LOC128669154	LOC128669154	5.54691	-0.442103	0.355177	ns
LOC128669155	LOC128669155	6.31465	-0.140693	0.704474	ns
Polr1D	LOC128669156	2.40133	-1.09246	0.0130463	down
Tim8	LOC128669157	19.2623	-0.607186	0.000442629	down
APC4	LOC128669158	1.52788	-0.0798318	0.914871	ns
CSN3	LOC128669159	5.40737	-0.26263	0.397304	ns
Urod	LOC128669160	6.3353	0.120103	0.731457	ns
LOC128669161	LOC128669161	1.2725	-0.835615	0.0156802	down
LOC128669162	LOC128669162	8.55127	-0.35003	0.307957	ns
LOC128669164	LOC128669164	46.8323	4.80981	1.60168e-51	up
LOC128669165	LOC128669165	56.9062	0.561164	0.571529	ns
drongo	LOC128669166	7.51251	-0.191252	0.475451	ns
Pi3K68D	LOC128669173	30.2126	0.754147	0.000673467	up
LOC128669175	LOC128669175	16.465	0.423434	0.0667013	ns
LOC128669177	LOC128669177	2.41443	-0.110157	0.744906	ns
ADD1	LOC128669178	196.411	0.192067	0.713943	ns
SP1173	LOC128669179	72.4469	1.99951	2.15963e-09	up
jing	LOC128669180	12.7003	-0.603013	0.0718181	ns
Rpi	LOC128669182	48.4712	-0.856127	9.14261e-05	down
LOC128669183	LOC128669183	35.1278	-1.03637	0.0250666	down
SREBP	LOC128669184	82.3752	-0.283281	0.313724	ns
LOC128669186	LOC128669186	203.786	0.0501253	0.953308	ns
LOC128669187	LOC128669187	67.8448	2.05039	0.0116958	up
LOC128669188	LOC128669188	58.395	-0.17157	0.551531	ns
Spase22-23	LOC128669189	2047.23	-0.277335	0.522669	ns
Cnx99A	LOC128669190	1661.18	0.893997	0.00807232	up
LOC128669191	LOC128669191	61.5326	0.0876491	0.848721	ns
Hsp110	LOC128669192	40.0726	0.254385	0.42076	ns
Taldo	LOC128669193	26.6679	-0.583953	0.00178357	down
LOC128669197	LOC128669197	31.7179	0.0701502	0.98315	ns
LOC128669199	LOC128669199	0.419069	-1.28029	0.408393	ns
Vamp7	LOC128669203	38.8421	-0.163016	0.794004	ns
Spi	LOC128669205	3596.8	2.63427	0.146157	ns
mus301	LOC128669206	0.864869	0.411899	0.190681	ns
LOC128669207	LOC128669207	0.299792	1.55962	0.311852	ns
LOC128669208	LOC128669208	0.298494	-0.395283	0.746846	ns
chinmo	LOC128669209	36.5753	-0.874054	0.0665443	ns
LOC128669210	LOC128669210	3.57673	-1.47029	0.000158444	down
up	LOC128669211	5.08087	1.32135	0.112291	ns
LOC128669212	LOC128669212	1.7256	0.309697	0.927679	ns
Btk	LOC128669216	37.6639	0.127668	0.448812	ns
LOC128669217	LOC128669217	17.9753	-0.680045	0.00208167	down
Ufsp2	LOC128669218	82.4253	-0.27391	0.0594043	ns
ZnT49B	LOC128669219	5.2577	0.285291	0.19009	ns
LOC128669220	LOC128669220	9.88825	-1.47707	3.14496e-05	down
RpL31	LOC128669221	1139.81	-0.913758	0.00162688	down
Pvr	LOC128669222	185.758	0.424416	0.288074	ns
fwe	LOC128669223	108.81	-0.149998	0.527146	ns
nej	LOC128669224	37.2681	0.676841	0.0503321	ns
LOC128669225	LOC128669225	15.9284	0.217087	0.264122	ns
LOC128669226	LOC128669226	1.45179	-1.4819	0.0315455	down
pns	LOC128669227	23.6134	-0.275663	0.217184	ns
LOC128669228	LOC128669228	10.5366	3.84058	3.27829e-24	up
Ets98B	LOC128669230	0.301829	0.88673	0.236299	ns
Cog6	LOC128669231	18.7608	-0.411475	0.311852	ns
Sytbeta	LOC128669232	1.18318	0.520642	0.0398837	up
Mob2	LOC128669233	27.8715	0.314933	0.600898	ns
VhaAC39-1	LOC128669234	52.1175	0.465009	0.000520556	up
LOC128669235	LOC128669235	2.50695	2.74233	2.46252e-09	up
Arl1	LOC128669236	143.118	-0.113398	0.809964	ns
LOC128669238	LOC128669238	3.7416	-2.01108	0.000972565	down
THG	LOC128669239	1.51972	-0.80847	0.0913067	ns
LOC128669241	LOC128669241	6.34206	0.00263084	1	ns
Suv3	LOC128669242	24.1889	-0.594167	0.244072	ns
eIF5B	LOC128669243	748.571	-0.45673	0.264698	ns
LOC128669244	LOC128669244	13.3717	-0.327708	0.164159	ns
Exo70	LOC128669246	6.19124	0.737626	0.00393859	up
MED7	LOC128669247	9.98268	-0.482528	0.133352	ns
RpL27A	LOC128669248	2966.34	-0.496122	0.275444	ns
Cog4	LOC128669250	39.9596	0.461386	0.3569	ns
LOC128669251	LOC128669251	3.70321	0.45805	0.399087	ns
Ranbp21	LOC128669252	8.83022	0.0950438	0.867217	ns
LeuRS	LOC128669253	144.496	-0.527999	0.401921	ns
Tdrd3	LOC128669254	5.36915	0.211175	0.442673	ns
Rrp1	LOC128669255	14.8029	-0.0113305	1	ns
LOC128669256	LOC128669256	3.70819	-0.585677	0.030563	down
LOC128669257	LOC128669257	0.682688	-0.848288	0.055235	ns
LOC128669258	LOC128669258	5.93193	0.592371	0.0520604	ns
LOC128669259	LOC128669259	3.281	0.155772	0.838646	ns
LOC128669260	LOC128669260	19.2395	-0.281086	0.423344	ns
Atox1	LOC128669261	65.8286	-0.725384	0.00260102	down
LOC128669262	LOC128669262	1.19111	-2.98768	9.61594e-05	down
LOC128669263	LOC128669263	5.77678	0.0688964	0.904813	ns
Rab3-GEF	LOC128669264	1.96408	0.553337	0.377328	ns
ocm	LOC128669265	6.82879	-0.60058	0.215364	ns
tho2	LOC128669266	13.0178	0.24748	0.44234	ns
GlnRS	LOC128669267	41.1456	-0.517876	0.0420711	down
eIF2Bepsilon	LOC128669269	3.24152	-1.10503	0.000136028	down
mRpS6	LOC128669270	1.70164	-0.886249	0.00220573	down
APC10	LOC128669271	4.98926	-0.85381	1.96865e-05	down
Aasdh	LOC128669272	4.70791	-0.0752956	0.80348	ns
Gdi	LOC128669273	675.307	-0.108052	0.684644	ns
Ten-m	LOC128669274	3.87432	-0.508571	0.313765	ns
LOC128669277	LOC128669277	7.17821	1.22809	6.75183e-07	up
LOC128669280	LOC128669280	89.7282	-0.777716	0.00421336	down
Iswi	LOC128669282	20.0423	0.344748	0.0310635	up
LOC128669283	LOC128669283	0.366956	0.192369	0.663802	ns
NAT1	LOC128669284	61.4914	0.42218	0.50804	ns
LOC128669285	LOC128669285	5.77947	-0.850142	8.69551e-05	down
mRpL27	LOC128669286	8.26369	-0.555044	0.00528998	down
Srp9	LOC128669287	18.3066	-0.801128	0.0359427	down
Hmt4-20	LOC128669289	3.63635	-0.144514	0.56557	ns
LOC128669291	LOC128669291	2.12104	-0.211928	0.518071	ns
Roc1a	LOC128669293	29.1623	-0.491716	0.0971907	ns
rt	LOC128669294	25.5122	-0.467559	0.239276	ns
LOC128669295	LOC128669295	14.7346	0.309226	0.198468	ns
LOC128669296	LOC128669296	9.21948	-1.77944	0.0304853	down
LOC128669298	LOC128669298	2.87615	-0.151516	0.795173	ns
Alg-2	LOC128669299	6.99596	-0.0679344	0.904144	ns
Ube3a	LOC128669301	27.1075	0.0179556	1	ns
shv	LOC128669302	19.8637	0.111921	0.852236	ns
PrBP	LOC128669303	9.37574	-0.344309	0.0956411	ns
LOC128669306	LOC128669306	0.323463	-0.00357931	1	ns
LOC128669307	LOC128669307	5.86136	0.889962	0.0180932	up
RpL39	LOC128669308	242.96	-0.832161	0.0272592	down
LOC128669309	LOC128669309	0.492847	2.23527	0.0596	ns
LOC128669310	LOC128669310	39.962	0.318639	0.483731	ns
LOC128669312	LOC128669312	0.314868	-0.335443	0.696799	ns
LOC128669315	LOC128669315	35.6457	0.333798	0.155949	ns
Pld	LOC128669316	25.5826	-0.721969	0.0647682	ns
aop	LOC128669317	30.3051	-0.206505	0.578908	ns
mib1	LOC128669318	3.3694	0.562091	0.0348467	up
mtSSB	LOC128669319	0.845814	0.0709247	0.960386	ns
drd	LOC128669323	25.7875	-2.74081	1.14645e-06	down
LOC128669324	LOC128669324	3.18962	-0.136744	0.926276	ns
mIF3	LOC128669327	8.60024	-0.768653	0.237255	ns
Bx	LOC128669333	8.64307	-1.3272	0.0561286	ns
LOC128669334	LOC128669334	14.6746	0.431909	0.352305	ns
LOC128669336	LOC128669336	0.76064	-1.8175	0.000302815	ns
Zw	LOC128669339	1.80859	0.26329	0.59274	ns
ovo	LOC128669340	1.99845	-0.547491	0.313724	ns
Rep	LOC128669341	73.0436	0.484165	0.0557043	ns
LOC128669343	LOC128669343	0.951161	-2.62317	0.134359	ns
LOC128669344	LOC128669344	1.26065	0.381662	0.497748	ns
stas	LOC128669345	3.9219	0.121955	0.822072	ns
LOC128669347	LOC128669347	212.779	0.247881	0.602853	ns
arr	LOC128669350	31.9388	0.660931	0.000231573	up
LOC128669351	LOC128669351	24.2456	-0.361642	0.515331	ns
Bx-like	LOC128669353	124.323	6.85865	5.80357e-38	up
Nedd8	LOC128669354	15.2373	-0.458881	0.0557043	ns
LOC128669355	LOC128669355	53.382	5.41125	6.00296e-95	up
LOC128669356	LOC128669356	9.84594	0.503482	0.243106	ns
LOC128669359	LOC128669359	44.3793	3.13671	1.1414e-19	up
LOC128669361	LOC128669361	19.948	-0.0591653	0.803042	ns
LOC128669362	LOC128669362	385.831	-0.141	0.797096	ns
LOC128669363	LOC128669363	10.7333	2.33158	5.35563e-05	up
LOC128669365	LOC128669365	44.4005	-0.63285	1.89187e-05	down
LOC128669369	LOC128669369	123.054	0.675126	0.0355505	up
LOC128669370	LOC128669370	12.8039	-0.971921	0.00245554	down
LOC128669372	LOC128669372	23.1619	9.58503	4.91954e-08	up
Tmtc3	LOC128669373	4.84506	0.175808	0.799331	ns
Hip14	LOC128669374	5.95634	0.840237	0.0231	up
LOC128669375	LOC128669375	79.0905	-0.182629	0.341256	ns
LOC128669376	LOC128669376	23.9714	0.334219	0.0634929	ns
mTTF	LOC128669377	0.376108	-0.334429	0.572571	ns
CycD	LOC128669378	7.13333	-0.0742193	0.864892	ns
mRpL28	LOC128669379	78.9272	-0.701603	0.00213531	down
LOC128669380	LOC128669380	7.35765	-0.117106	0.814206	ns
SkpA	LOC128669381	46.4032	-0.163629	0.561054	ns
LOC128669382	LOC128669382	8.56996	0.945792	0.0874388	ns
CCT2	LOC128669383	42.5596	0.0331345	0.998022	ns
rdgC	LOC128669384	1.82113	6.88641		ns
LOC128669386	LOC128669386	82.0706	1.18919	0.00724302	up
Capr	LOC128669387	93.1765	0.272922	0.38491	ns
LOC128669388	LOC128669388	5.03304	0.547571	0.0627286	ns
LOC128669389	LOC128669389	216.472	-0.727588	0.000996343	down
LOC128669390	LOC128669390	124.418	-0.0105339	1	ns
LOC128669391	LOC128669391	0.361702	0.290541	0.857699	ns
LOC128669394	LOC128669394	3.64614	-1.19654	0.473459	ns
LOC128669397	LOC128669397	8.7241	0.29831	0.418009	ns
Ostgamma	LOC128669399	97.6916	0.545229	0.0926292	ns
LOC128669400	LOC128669400	22.0911	-0.0117777	1	ns
LOC128669404	LOC128669404	74.0467	-0.349327	0.153535	ns
EMC10	LOC128669405	31.3513	-0.0714267	0.875048	ns
eIF3m	LOC128669406	34.6004	-0.597762	0.00681064	down
LOC128669409	LOC128669409	1.50176	1.35349	0.103523	ns
LOC128669414	LOC128669414	47.3396	-0.116609	0.412558	ns
cass	LOC128669416	33.3525	-0.295822	0.0566918	ns
sty	LOC128669418	1.38575	-0.00356614	1	ns
LOC128669419	LOC128669419	2.95876	1.82133	0.077929	ns
Pde1c	LOC128669420	1.64427	4.62016	6.40782e-12	up
Syb	LOC128669422	21.8897	-0.0293776	0.911768	ns
LOC128669423	LOC128669423	24.7143	-0.377239	0.180507	ns
LOC128669424	LOC128669424	2.196	0.901873	0.408501	ns
LOC128669426	LOC128669426	1.86474	-1.64649	0.342934	ns
scf	LOC128669427	33.3779	0.102742	0.868578	ns
LOC128669428	LOC128669428	0.317897	-0.0294352	1	ns
LOC128669429	LOC128669429	6.68761	-1.43126	4.62087e-08	down
egh	LOC128669432	0.400164	0.455424	0.393016	ns
LOC128669433	LOC128669433	94.6709	2.15971		ns
LOC128669434	LOC128669434	354.697	0.0793086	0.719054	ns
LOC128669437	LOC128669437	840.275	-0.127818	0.848272	ns
LOC128669438	LOC128669438	0.591107	1.30418	0.254158	ns
LOC128669440	LOC128669440	5.07226	3.77813	0.00822121	up
Mp20	LOC128669441	0.91703	1.73297	0.0636828	ns
Las	LOC128669442	19.5399	-0.292594	0.249051	ns
Nadsyn	LOC128669445	25.3682	0.258824	0.531776	ns
HisRS	LOC128669446	133.048	-0.850419	0.00424908	down
Vps36	LOC128669447	6.47176	-0.158008	0.702027	ns
LOC128669448	LOC128669448	27.8072	-0.201767	0.638843	ns
LOC128669449	LOC128669449	3.95558	1.4289	0.000147858	up
LOC128669450	LOC128669450	5.54853	-0.442122	0.0648913	ns
LOC128669451	LOC128669451	31.4588	0.223308	0.718148	ns
LOC128669452	LOC128669452	191.558	-0.111068	0.88264	ns
LOC128669454	LOC128669454	86.74	-0.0798633	0.794153	ns
nac	LOC128669455	15.3802	-0.463675	0.0436573	down
LOC128669459	LOC128669459	0.714054	-1.68777	0.0919832	ns
LOC128669462	LOC128669462	0.624646	1.647	0.249646	ns
LOC128669464	LOC128669464	2.21498	0.328506	0.478666	ns
LOC128669469	LOC128669469	15.9997	-0.358485	0.429256	ns
eyg	LOC128669472	17.2217	10.9231	7.56588e-44	up
LOC128669473	LOC128669473	0.463677	-0.193198	0.967626	ns
LOC128669475	LOC128669475	9.94966	4.62231	9.17225e-07	up
xit	LOC128669477	3.7841	0.84831	0.054427	ns
Tsp2A	LOC128669485	3.3779	3.13319	0.1122	ns
Gnmt	LOC128669486	0.71463	-1.28706	0.377906	ns
LOC128669488	LOC128669488	0.49398	-2.33652	0.15728	ns
Pomp	LOC128669489	6.24485	0.206898	0.484947	ns
Usp12-46	LOC128669490	8.57415	-0.108875	0.8036	ns
LOC128669491	LOC128669491	0.314744	-0.300588	0.928007	ns
Gasz	LOC128669492	4.88781	-0.583115	0.0351494	down
wol	LOC128669494	102.044	0.129713	0.546585	ns
LOC128669495	LOC128669495	2.95886	0.552459	0.190287	ns
Drp1	LOC128669496	20.1465	0.296469	0.381463	ns
LOC128669498	LOC128669498	0.872928	0.551243	0.693022	ns
LOC128669500	LOC128669500	1.51822	-0.766765	6.59833e-06	down
LOC128669503	LOC128669503	1.22897	6.42262	0.000438778	up
ArgRS-m	LOC128669505	2.65367	-0.0114817	1	ns
LOC128669508	LOC128669508	0.784994	2.6787	0.0152174	ns
LOC128669509	LOC128669509	4.4871	0.488165	0.192881	ns
LOC128669511	LOC128669511	0.837572	0.463102	0.561901	ns
Rbm13	LOC128669513	48.9695	-0.975313	9.83323e-06	down
Art3	LOC128669534	25.5532	-0.989969	0.00102224	down
LOC128669550	LOC128669550	0.459085	-0.402394	0.797096	ns
RpL21	LOC128669558	1434.47	-0.379649	0.43455	ns
LOC128669559	LOC128669559	141.294	-1.05076	0.00109157	down
IntS2	LOC128669570	3.90586	0.00562857	1	ns
Liprin-beta	LOC128669583	1.2981	0.59001	0.214201	ns
ida	LOC128669584	6.73253	0.173364	0.394678	ns
Edem1	LOC128669585	15.4905	0.521107	0.0740419	ns
LOC128669586	LOC128669586	21.5935	-0.251807	0.193474	ns
LOC128669587	LOC128669587	0.399462	-2.20178	0.0713455	ns
wgn	LOC128669589	0.26055	-2.21182	0.0270856	ns
LOC128669594	LOC128669594	0.299718	2.67816	0.206152	ns
nompB	LOC128669595	7.76703	0.442759	0.237273	ns
CysRS	LOC128669596	89.922	-0.2895	0.602645	ns
Bcat	LOC128669597	0.942576	-0.374941	0.662812	ns
LOC128669598	LOC128669598	39.2729	-0.15117	0.418009	ns
LOC128669599	LOC128669599	2.49163	-0.0160821	1	ns
Ten-a	LOC128669600	2.18959	0.477023	0.504566	ns
Spt20	LOC128669601	4.07531	0.0866973	0.833477	ns
Ptp10D	LOC128669603	255.578	0.386726	0.391606	ns
mre11	LOC128669604	1.87928	0.256937	0.513371	ns
l(2)k09022	LOC128669605	34.942	-0.839589	0.122966	ns
LOC128669606	LOC128669606	2.37772	-0.0895574	0.863401	ns
snz	LOC128669608	8.10307	0.552686	0.113467	ns
Pyroxd1	LOC128669609	144.929	-0.0625215	0.917906	ns
LOC128669610	LOC128669610	0.459371	-3.26035	0.0685584	ns
kug	LOC128669611	18.7536	0.618252	0.245659	ns
csw	LOC128669612	28.7311	0.787266	0.000332427	up
LOC128669613	LOC128669613	10.0275	-0.265467	0.143816	ns
LOC128669614	LOC128669614	0.402891	3.29526	0.000812521	ns
PIG-A	LOC128669615	0.547475	0.0160901	1	ns
CRIF	LOC128669616	12.138	-0.425205	0.0691976	ns
Clc	LOC128669617	56.8043	-0.309651	0.370511	ns
Ype	LOC128669618	44.5641	-0.0673786	0.818514	ns
LanB1	LOC128669620	0.632555	-0.302286	0.737801	ns
LOC128669622	LOC128669622	4.3453	-1.76463	0.00550996	down
Nup50	LOC128669625	553.061	-0.483931	0.0296346	down
mip130	LOC128669626	4.25501	-0.0346947	0.958071	ns
RtGEF	LOC128669629	14.7607	-0.0908594	0.823909	ns
LOC128669631	LOC128669631	0.624265	-0.395105	0.667119	ns
crim	LOC128669632	9.98455	1.31076	1.3337e-06	up
rtv	LOC128669633	10.6294	-0.0128755	1	ns
LOC128669635	LOC128669635	17.634	0.186913	0.65735	ns
LOC128669636	LOC128669636	0.751629	5.06821	0.00050689	ns
LOC128669637	LOC128669637	2.42199	1.48839	0.00322271	up
LOC128669638	LOC128669638	4.44985	4.98347	2.24926e-26	up
Xpc	LOC128669640	3.25094	1.49647	2.63912e-10	up
LOC128669641	LOC128669641	3.02376	1.15893	0.206319	ns
LOC128669642	LOC128669642	7.66534	0.541989	0.00128911	up
Hgsnat	LOC128669644	9.32879	3.70934	4.32083e-13	up
CrebA	LOC128669646	321.377	-0.26613	0.402662	ns
bbc	LOC128669647	53.0347	-0.699356	0.000443956	down
LOC128669649	LOC128669649	37.0374	-0.704788	0.025169	down
LOC128669650	LOC128669650	10.4622	-0.0564777	0.857699	ns
LOC128669651	LOC128669651	0.857527	0.416638	0.549777	ns
LOC128669652	LOC128669652	9.39513	-0.265094	0.385862	ns
LOC128669656	LOC128669656	3.19117	0.0394952	0.958974	ns
LOC128669657	LOC128669657	7.77416	-0.583279	0.00157515	down
LOC128669658	LOC128669658	10.0244	0.014197	1	ns
betaCOP	LOC128669659	196.975	0.631568	0.231919	ns
LOC128669660	LOC128669660	0.593667	1.06445	0.107312	ns
LOC128669661	LOC128669661	4.12963	0.987	0.00574084	up
LOC128669662	LOC128669662	0.394241	7.29514	4.7049e-09	ns
LOC128669663	LOC128669663	16.8308	-1.06786	0.000111882	down
Hen1	LOC128669667	1.11256	0.711899	0.318476	ns
cac	LOC128669668	0.55085	1.33589	0.298158	ns
LOC128669671	LOC128669671	29.3498	0.140852	0.857438	ns
LOC128669672	LOC128669672	4.05821	-0.204821	0.566548	ns
LOC128669673	LOC128669673	24.229	2.64072	9.78296e-13	up
LOC128669674	LOC128669674	0.902443	-0.040036	0.930095	ns
Sec5	LOC128669676	13.9027	0.454186	0.085503	ns
GlyRS	LOC128669677	96.9877	-1.29424	3.47202e-05	down
LOC128669679	LOC128669679	85.7558	-0.0839967	0.877241	ns
ubl	LOC128669680	5.71791	-0.343466	0.184861	ns
exd	LOC128669681	17.7681	0.174637	0.433408	ns
subdued	LOC128669682	9.15921	0.589841	0.0072849	up
jbug	LOC128669683	74.9938	0.60326	0.130694	ns
Vav	LOC128669685	20.0885	-0.394792	0.0693523	ns
Srx	LOC128669686	11.9314	1.02241	0.000785696	up
LOC128669687	LOC128669687	0.757901	1.94556	0.00424908	ns
KFase	LOC128669688	5.0373	-1.17302	0.0489485	down
LOC128669689	LOC128669689	0.268073	-3.95994	0.0390222	ns
shi	LOC128669690	18.8959	0.42572	0.107417	ns
LOC128669692	LOC128669692	6.76813	-1.00967	0.058187	ns
N	LOC128669693	0.885475	-1.84814	0.00581518	ns
LOC128669694	LOC128669694	2.22048	-1.03733	0.0836141	ns
pot	LOC128669695	17.8807	1.50982	2.5426e-06	up
LOC128669696	LOC128669696	13.0512	0.800779	0.00126996	up
LOC128669698	LOC128669698	3.06744	2.23101	5.43603e-08	up
Ctl2	LOC128669710	2.09397	2.7809	7.60981e-08	up
LOC128669711	LOC128669711	0.823112	2.17559	0.0278603	ns
Rrp4	LOC128669712	3.24289	-0.528727	0.0703654	ns
MED18	LOC128669713	9.14294	-0.0868394	0.750377	ns
LOC128669715	LOC128669715	0.726972	-1.5262	0.184793	ns
LOC128669717	LOC128669717	0.483729	3.92118	8.96695e-12	ns
LOC128669718	LOC128669718	3.04075	-1.20101	0.0516815	ns
LOC128669723	LOC128669723	48.5578	-0.477274	0.0161335	down
arg	LOC128669724	0.418039	1.47135	0.313389	ns
LOC128669725	LOC128669725	32.829	0.453816	0.0605645	ns
LOC128669727	LOC128669727	629.277	-0.0134074	1	ns
CNPYb	LOC128669728	11.1362	0.316879	0.220687	ns
Mnat9	LOC128669729	61.6637	-1.15502	8.48104e-10	down
LOC128669731	LOC128669731	0.341959	-0.380691	0.863902	ns
LOC128669733	LOC128669733	12.9752	0.00388965	1	ns
Esyt2	LOC128669734	118.031	0.524669	0.0705382	ns
Serinc	LOC128669735	30.0573	0.232394	0.434351	ns
mbl	LOC128669736	25.1291	-0.0285267	0.97056	ns
Glut4EF	LOC128669737	49.4435	-0.416604	0.395312	ns
LOC128669738	LOC128669738	72.7725	-0.889485	0.0231	down
LOC128669739	LOC128669739	91.3492	-0.0584511	0.88799	ns
Cbp20	LOC128669740	49.1033	-0.734495	7.42721e-13	down
sbm	LOC128669743	2.6443	1.37985	0.0197869	up
hyx	LOC128669744	12.5866	-0.0351221	0.849932	ns
LOC128669745	LOC128669745	15.9637	0.118331	0.89922	ns
Daxx	LOC128669746	4421.73	-0.448605	0.0926492	ns
Nup54	LOC128669749	5.33626	-0.0381441	0.949661	ns
LOC128669750	LOC128669750	4.55547	-0.847263	0.266327	ns
LOC128669751	LOC128669751	299.158	0.16369	0.616192	ns
UbcE2M	LOC128669752	73.6435	-0.820837	3.80272e-07	down
LOC128669753	LOC128669753	227.41	0.208877	0.802705	ns
LOC128669755	LOC128669755	11.5576	-0.47817	0.23546	ns
mbf1	LOC128669756	83.7696	-0.711316	9.88942e-08	down
hyd	LOC128669757	40.1325	0.094506	0.872377	ns
Uck	LOC128669758	7.71801	-0.118581	0.795813	ns
LOC128669759	LOC128669759	1.30196	-0.00959111	1	ns
LOC128669760	LOC128669760	7.10435	-0.404534	0.379074	ns
Nubpl	LOC128669762	7.43096	0.594669	0.143472	ns
Surf4	LOC128669763	467.101	-0.106847	0.86528	ns
bys	LOC128669765	21.4078	-1.50626	2.46382e-16	down
nocte	LOC128669766	290.666	0.243005	0.650835	ns
LOC128669767	LOC128669767	5.46769	0.268815	0.206291	ns
rnh1	LOC128669768	0.865697	0.0813456	0.861455	ns
Ythdf	LOC128669769	77.163	0.0849652	0.863994	ns
LOC128669770	LOC128669770	1.18742	-0.147056	0.794024	ns
LOC128669771	LOC128669771	4.53173	-0.336216	0.240392	ns
LOC128669773	LOC128669773	243.615	-0.621559	0.031107	down
LOC128669780	LOC128669780	8.49484	-0.356137	0.229183	ns
Rab9	LOC128669781	16.8156	-0.220726	0.561458	ns
GluRS-m	LOC128669783	2.38526	0.55325	0.0192248	up
SCCRO	LOC128669784	23.1165	-0.156329	0.515331	ns
C3G	LOC128669786	8.10683	1.20509	2.34367e-11	up
Clamp	LOC128669790	69.0555	-0.077248	0.790456	ns
LOC128669792	LOC128669792	1.26734	0.136965	0.88483	ns
awd	LOC128669793	4853.4	-0.668389	0.0149266	down
LOC128669794	LOC128669794	1.23669	0.540488	0.507469	ns
Sld5	LOC128669795	2.14534	-0.947417	0.0392748	down
brm	LOC128669796	27.1897	0.782385	0.0130795	up
LOC128669797	LOC128669797	2.88895	-0.210027	0.71303	ns
LOC128669799	LOC128669799	67.5586	0.021815	0.966475	ns
LOC128669800	LOC128669800	1.75122	-0.412126	0.382415	ns
LOC128669801	LOC128669801	37.4843	-0.368272	0.0130273	down
hb	LOC128669802	42.2128	-0.335353	0.537244	ns
LOC128669803	LOC128669803	14.83	0.686407	0.0387537	up
Prosbeta1	LOC128669806	36.0409	0.102162	0.897873	ns
RpL10Ab	LOC128669807	463.175	-0.657612	0.033775	down
LOC128669808	LOC128669808	871.158	-0.414035	0.104115	ns
mRpS14	LOC128669810	1.77687	-0.767874	0.000347911	down
RpLP1	LOC128669811	1732.08	-0.752941	0.0136979	down
LOC128669812	LOC128669812	80.3111	-0.668665	0.0536932	ns
Gapvd1	LOC128669813	11.1933	-0.277805	0.479514	ns
LOC128669814	LOC128669814	3.01347	-0.875717	0.0599676	ns
CSN6	LOC128669815	12.1842	0.0199478	0.97271	ns
Ak3	LOC128669816	1.12327	-0.534761	0.391094	ns
LOC128669817	LOC128669817	0.791285	-1.19635	0.131963	ns
GAPcenA	LOC128669818	7.43271	0.553792	0.00167473	up
LOC128669820	LOC128669820	4.77874	5.57251	0.000182776	up
LOC128669821	LOC128669821	0.457285	-1.88845	0.31926	ns
Rim	LOC128669822	1.33075	-6.34917	4.33258e-07	down
LOC128669823	LOC128669823	18.3373	-0.442251	0.0341232	down
LOC128669824	LOC128669824	131.585	0.412492	0.432312	ns
Hr39	LOC128669825	67.729	-0.650927	0.197582	ns
LOC128669826	LOC128669826	122.41	-0.0808023	0.852298	ns
LOC128669827	LOC128669827	13.8272	0.0230127	0.999542	ns
RpL5	LOC128669828	2893.19	-0.91822	0.000119758	down
Agpat1	LOC128669829	2.06788	-0.0600893	0.941022	ns
LOC128669830	LOC128669830	38.8834	0.231249	0.0480779	up
Pcl	LOC128669831	16.3859	0.236864	0.680917	ns
LOC128669832	LOC128669832	9.36566	0.461814	0.428592	ns
LOC128669833	LOC128669833	43.7782	0.0883461	0.941337	ns
LOC128669834	LOC128669834	16.5315	-0.25823	0.735809	ns
Ndae1	LOC128669835	1.11631	0.00512811	1	ns
Gen	LOC128669836	2.05715	-1.08681	0.022431	down
Mccc1	LOC128669837	18.4443	1.07256	0.000670152	up
LOC128669838	LOC128669838	398.41	-0.276078	0.588672	ns
TORIP	LOC128669839	23.9455	0.0287008	0.925256	ns
LOC128669841	LOC128669841	41.7726	0.0552463	0.903963	ns
Gclc	LOC128669845	26.7171	0.351468	0.0520943	ns
LOC128669846	LOC128669846	5.37493	0.481599	0.0199407	up
LOC128669847	LOC128669847	1.19662	0.0686141	0.857547	ns
P58IPK	LOC128669849	16.7298	0.439552	0.344245	ns
LOC128669850	LOC128669850	0.392824	3.76994	0.000969875	ns
RpL35A	LOC128669851	1089.39	-0.465739	0.327815	ns
ctrip	LOC128669852	403.061	0.473441	0.344421	ns
LOC128669853	LOC128669853	47.3634	-0.262916	0.721156	ns
aub	LOC128669854	37.6687	-0.0697209	0.941337	ns
LOC128669856	LOC128669856	8.44176	-0.486731	0.112404	ns
LOC128669857	LOC128669857	5.01143	0.741626	0.0879545	ns
LOC128669858	LOC128669858	14.2622	2.29759	2.97209e-08	up
LOC128669859	LOC128669859	0.255041	2.04844	0.0130507	ns
gzl	LOC128669861	20.5532	0.226028	0.370144	ns
LOC128669862	LOC128669862	3.60666	-0.860831	0.081841	ns
RpLP0	LOC128669863	13346.2	-0.593355	0.29437	ns
LOC128669864	LOC128669864	2.02376	-1.08351	0.00496873	down
Hr4	LOC128669866	0.302516	1.58449	0.295797	ns
LOC128669869	LOC128669869	1.50388	-0.266344	0.587413	ns
LOC128669871	LOC128669871	10.3351	-0.720856	0.0363746	down
LOC128669872	LOC128669872	196.624	0.0551215	0.791988	ns
LOC128669873	LOC128669873	135.888	0.249281	0.408923	ns
LOC128669874	LOC128669874	13.1813	0.23522	0.288235	ns
LOC128669875	LOC128669875	0.883327	0.166506	0.725648	ns
LOC128669876	LOC128669876	0.293188	0.699511	0.240109	ns
LOC128669877	LOC128669877	9.30602	-0.0686973	0.899863	ns
Mvb12	LOC128669878	16.547	-0.564624	0.244418	ns
RpS23	LOC128669879	2842.58	-0.314849	0.584593	ns
Polr2I	LOC128669880	0.464524	-0.442425	0.217986	ns
LOC128669881	LOC128669881	22.3294	-0.386938	0.264122	ns
Sin1	LOC128669883	11.4892	0.0995367	0.575507	ns
LOC128669884	LOC128669884	2.22856	0.311259	0.231044	ns
por	LOC128669885	5.1016	0.298367	0.531634	ns
Torsin	LOC128669887	29.0232	0.0680015	0.888178	ns
LOC128669888	LOC128669888	5.66053	-1.26243	0.00512332	down
Atg5	LOC128669889	24.0582	-0.804932	6.67006e-08	down
mEFG1	LOC128669890	20.7525	-0.052084	0.966615	ns
Sulf1	LOC128669891	1.44705	0.0521366		ns
LOC128669893	LOC128669893	2.92818	0.808493	0.00391015	up
LOC128669894	LOC128669894	1.35835	-0.916436	0.0911714	ns
LOC128669895	LOC128669895	25.5631	-0.04149	0.928374	ns
Trmt6	LOC128669896	6.50423	-1.25569	0.00355165	down
Prx2	LOC128669900	122.899	0.12151	0.850921	ns
LOC128669901	LOC128669901	29.8472	-0.267655	0.585123	ns
LOC128669903	LOC128669903	31.6786	0.70028	0.000636041	up
PpV	LOC128669904	11.1539	0.0407133	0.917208	ns
LOC128669905	LOC128669905	2.96453	-0.346934	0.103003	ns
LOC128669906	LOC128669906	4.99067	-1.62782	0.000594867	down
csul	LOC128669908	2.38808	0.0797828	0.933729	ns
Coq4	LOC128669909	1.80641	-0.918938	0.00840671	down
bel	LOC128669910	40.3579	0.0548207	0.959646	ns
Sardh	LOC128669911	9.11102	-1.47307	0.177095	ns
mtm	LOC128669912	5.84201	0.302268	0.0894945	ns
Stt3A	LOC128669913	9.76662	0.121592	0.891072	ns
LOC128669914	LOC128669914	1.13738	-0.337776	0.381924	ns
LOC128669918	LOC128669918	15.4535	-0.497883	0.320351	ns
LOC128669919	LOC128669919	9.43982	-2.1155	0.0015571	down
LOC128669921	LOC128669921	0.52512	-1.07782	0.0394169	ns
Atac1	LOC128669922	6.04903	-0.70236	0.0135696	down
LOC128669923	LOC128669923	0.774115	-0.777864	0.263954	ns
LOC128669924	LOC128669924	19.7172	-0.694771	0.356882	ns
sws	LOC128669925	12.9754	0.546698	0.106807	ns
LOC128669926	LOC128669926	2.02238	0.199465	0.656022	ns
LOC128669928	LOC128669928	132.47	-2.97632	7.7364e-57	down
Top1	LOC128669929	87.9926	-0.789697	3.96158e-11	down
LOC128669930	LOC128669930	13.8627	-1.75788	1.17374e-05	down
Rbp1	LOC128669931	88.0939	-0.395951	0.25358	ns
Karybeta3	LOC128669934	122.507	-0.827369	0.0593448	ns
IUNH	LOC128669935	3.72896	6.54351	5.88791e-19	up
LOC128669936	LOC128669936	8.27218	2.14983	1.08931e-09	up
Ccdc39	LOC128669938	0.282454	0.77789	0.538869	ns
LOC128669939	LOC128669939	4.77102	-0.285268	0.230722	ns
LOC128669941	LOC128669941	73.6688	1.64703	5.17802e-14	up
LOC128669942	LOC128669942	10.9398	0.0278906	0.993528	ns
Cip4	LOC128669943	8.4717	0.172335	0.57989	ns
dysc	LOC128669944	1.12916	0.792566	0.277522	ns
LOC128669945	LOC128669945	8.56101	-0.0199934	0.991238	ns
LOC128669946	LOC128669946	6.60806	-0.123877	0.817933	ns
LOC128669947	LOC128669947	1.30716	-4.68632	1.86221e-05	down
Elp3	LOC128669950	66.5039	-0.752577	1.50924e-05	down
LOC128669951	LOC128669951	14.4766	0.30687	0.391583	ns
dally	LOC128669954	291.043	-1.2507	0.000119554	down
LOC128669955	LOC128669955	0.441108	-1.02178	0.618271	ns
IntS4	LOC128669956	29.4364	0.793369	0.0118838	up
polo	LOC128669957	0.424217	-0.389757	0.408341	ns
LOC128669958	LOC128669958	8.83286	0.251072	0.386866	ns
LOC128669959	LOC128669959	0.337428	0.234018	0.685068	ns
LOC128669960	LOC128669960	1.67897	0.363752	0.912149	ns
LOC128669962	LOC128669962	10.0468	-0.3393	0.540627	ns
LOC128669963	LOC128669963	4.26282	-0.309286	0.360735	ns
LOC128669964	LOC128669964	21.5985	0.243453	0.491778	ns
LOC128669965	LOC128669965	273.398	-0.801901	1.01355e-08	down
Gnf1	LOC128669966	86.3685	0.289938	0.238108	ns
NdufA3	LOC128669967	21.3307	-0.378369	0.18482	ns
LOC128669968	LOC128669968	10.2579	-0.0756651	0.945261	ns
LOC128669969	LOC128669969	55.2683	-0.371285	0.00397677	down
Mic26-27	LOC128669970	13.7989	-0.183397	0.479514	ns
LOC128669975	LOC128669975	1.89161	-2.75529	0.002186	down
Pgk	LOC128669980	29.762	0.138497	0.706927	ns
wds	LOC128669981	58.1483	-0.499665	0.0974601	ns
Taf6	LOC128669982	69.5657	0.549457	0.0253077	up
Got1	LOC128669984	20.0796	1.40355	0.0263357	up
LOC128669985	LOC128669985	2.80913	0.0644064	0.861101	ns
Rgl	LOC128669986	27.5216	-0.00801425	1	ns
LOC128669987	LOC128669987	0.312743	0.685949	0.278566	ns
Gs1l	LOC128669988	20.3884	0.678821	0.0348703	up
ND-B8	LOC128669989	11.2661	-0.413697	0.266075	ns
LOC128669990	LOC128669990	12.0298	-0.120616	0.764769	ns
LOC128669991	LOC128669991	3.02214	-0.385344	0.395214	ns
Fbl6	LOC128669993	37.9905	-0.147265	0.563285	ns
raw	LOC128669994	22.6628	0.195576	0.619112	ns
LOC128669995	LOC128669995	17.9261	0.0274823	0.96255	ns
LOC128669996	LOC128669996	3.35234	0.584638	0.109985	ns
LOC128669997	LOC128669997	2.62128	-0.390867	0.324786	ns
LOC128669998	LOC128669998	14.7347	-0.0698464	0.882615	ns
LOC128670001	LOC128670001	0.977695	-0.589806	0.232524	ns
LOC128670002	LOC128670002	12.6489	-2.15301	3.27643e-05	down
LOC128670003	LOC128670003	15.2305	-0.23979	0.584776	ns
LOC128670004	LOC128670004	0.276867	-1.26516	0.0141755	ns
LOC128670006	LOC128670006	6.73181	-0.0557284	0.872377	ns
botv	LOC128670007	1.02351	0.287082	0.307957	ns
LOC128670008	LOC128670008	9.86218	-0.372109	0.368846	ns
LOC128670009	LOC128670009	1.72699	-0.0560528	0.956916	ns
LOC128670010	LOC128670010	1.64584	-0.595435	0.312595	ns
LOC128670011	LOC128670011	1.21331	-0.834495	0.0153932	down
Prip	LOC128670012	8.90265	4.54557	1.34729e-21	up
LOC128670013	LOC128670013	1.07645	2.47691	0.0392515	up
LOC128670014	LOC128670014	7.19692	1.41654	0.00975999	up
raskol	LOC128670016	38.2023	-0.220613	0.561561	ns
Rop	LOC128670018	59.8903	0.428787	0.0242084	up
Ass	LOC128670019	0.945407	-0.197013	0.903416	ns
LOC128670021	LOC128670021	0.576431	4.82113	8.93489e-07	ns
LOC128670022	LOC128670022	19.192	-0.130657	0.650677	ns
Hs6st	LOC128670024	66.9956	-0.570047	0.085558	ns
LOC128670025	LOC128670025	3.90554	-0.389115	0.358317	ns
LOC128670026	LOC128670026	10.7315	0.0112852	0.982267	ns
ScsbetaG	LOC128670027	9.65044	-0.240694	0.518801	ns
LOC128670028	LOC128670028	504.609	-0.777758	0.00421906	down
MED14	LOC128670029	32.6306	0.809107	0.0324491	up
Gasp	LOC128670030	1.97049	-1.38889	0.0389869	down
LOC128670031	LOC128670031	5.16823	0.254858	0.393689	ns
LOC128670032	LOC128670032	0.41418	-0.289651	0.636407	ns
LOC128670035	LOC128670035	3.16681	1.46476	0.00671953	up
LOC128670036	LOC128670036	1.80624	-0.232548	0.953308	ns
LOC128670037	LOC128670037	35.4925	-0.125245	0.716418	ns
Pak	LOC128670039	8.30934	0.644304	1.15221e-06	up
SelR	LOC128670041	13.5562	-0.22465	0.366279	ns
Rnmt	LOC128670042	23.7802	-0.437775	0.113576	ns
LOC128670043	LOC128670043	14.0262	4.45183	1.26772e-18	up
FMRFaR	LOC128670044	0.915607	1.66014	0.0144607	ns
LOC128670046	LOC128670046	10.3857	-1.1667	3.56042e-07	down
mRpL30	LOC128670047	38.0701	-0.84966	4.21072e-05	down
HERC2	LOC128670048	2.73765	0.885206	0.00832185	up
serp	LOC128670050	13.2686	-0.796732	0.139252	ns
Atf6	LOC128670051	169.331	0.544691	0.00283284	up
Sclp	LOC128670054	7.80081	-0.329358	0.610157	ns
Neb-cGP	LOC128670055	124.557	-0.248989	0.665641	ns
Rab7	LOC128670057	147.838	-0.273858	0.494944	ns
PlexB	LOC128670060	9.62019	0.672294	0.375072	ns
rho-7	LOC128670062	9.63283	0.0379242	0.90466	ns
Mpv17	LOC128670063	21.0533	-0.707725	0.181167	ns
CycC	LOC128670064	1.5143	-0.447853	0.225212	ns
Asx	LOC128670068	6.22857	0.212003	0.511141	ns
ebi	LOC128670072	8.7345	0.295144	0.10806	ns
LOC128670073	LOC128670073	1.85126	-0.696054	0.0543533	ns
ND-ASHI	LOC128670074	47.6137	-0.714128	0.00154762	down
LOC128670075	LOC128670075	4.98403	-0.157456	0.76051	ns
LOC128670077	LOC128670077	15.1201	-0.252904	0.172691	ns
LOC128670078	LOC128670078	42.8041	0.0494033	0.939429	ns
LOC128670079	LOC128670079	35.9017	-0.0490758	0.910704	ns
LOC128670080	LOC128670080	13.3347	-0.521501	0.149549	ns
Uxs	LOC128670081	587.045	0.356937	0.296228	ns
LOC128670082	LOC128670082	18.193	6.19564	1.32493e-27	up
beta3GalTII	LOC128670083	33.9161	0.189352	0.688618	ns
LOC128670085	LOC128670085	1.91522	-0.579053	0.536205	ns
LOC128670086	LOC128670086	6.35916	-0.0320497	0.979598	ns
Hydr2	LOC128670087	53.4471	1.37253	0.006228	up
Usp39	LOC128670088	7.29749	-0.346523	0.144764	ns
Txl	LOC128670089	36.7482	-0.161297	0.607681	ns
LOC128670090	LOC128670090	199.749	0.514251	0.0890999	ns
RasGAP1	LOC128670091	11.9306	0.49629	0.279917	ns
LOC128670092	LOC128670092	2.18801	0.0845075	0.946951	ns
mtDNA-helicase	LOC128670093	0.76553	0.551283	0.245038	ns
LOC128670094	LOC128670094	38.5013	-0.21205	0.621105	ns
LOC128670095	LOC128670095	13.8874	0.103991	0.694234	ns
LOC128670096	LOC128670096	1.96188	0.0772775	0.884354	ns
LOC128670097	LOC128670097	9.67731	-0.832184	0.443581	ns
ab	LOC128670099	0.294966	-1.15484	0.0767957	ns
Gar1	LOC128670100	11.5499	-1.11234	0.283665	ns
LOC128670101	LOC128670101	0.46459	0.238834	0.383731	ns
LOC128670102	LOC128670102	172.104	-0.834537	2.35114e-05	down
LOC128670103	LOC128670103	1.00309	0.151966	0.515338	ns
LOC128670104	LOC128670104	0.274534	-0.859867	0.114076	ns
LOC128670105	LOC128670105	4.19932	2.75883	8.49989e-12	up
LOC128670106	LOC128670106	1.04134	2.90831	0.135084	ns
LOC128670107	LOC128670107	0.371706	1.24979		ns
Hacd1	LOC128670109	26.07	0.033779	0.961012	ns
EMC5	LOC128670110	11.4346	0.243856	0.30455	ns
Grip91	LOC128670111	55.2975	0.860578	0.0749925	ns
LOC128670112	LOC128670112	2.67554	0.483	0.481228	ns
LOC128670116	LOC128670116	3.08255	0.274838	0.544007	ns
LOC128670117	LOC128670117	1.42115	0.807466	0.416488	ns
Als2	LOC128670118	3.47254	-0.023425	0.98315	ns
cm	LOC128670119	6.67922	0.0727503	0.799084	ns
fzr	LOC128670123	4.54207	1.49816	0.00151446	up
LOC128670124	LOC128670124	0.812845	-1.01439	0.331473	ns
LOC128670125	LOC128670125	12.3661	-1.33965	0.000386136	down
LOC128670126	LOC128670126	0.320534	-3.6008	0.000422846	ns
mRpL51	LOC128670127	5.59518	-0.608443	0.0353204	down
LOC128670128	LOC128670128	11.3894	-0.121962	0.625543	ns
LOC128670129	LOC128670129	9.54215	-0.166447	0.699507	ns
sick	LOC128670131	47.5809	-0.00430119	1	ns
tyn	LOC128670132	17.2656	1.74743	0.00869837	up
LOC128670133	LOC128670133	4.08537	-0.151171	0.754361	ns
Lipt2	LOC128670134	1.33926	-0.233003	0.577156	ns
LOC128670135	LOC128670135	0.946984	2.18674	2.16007e-06	ns
LOC128670136	LOC128670136	0.827057	-1.88027	0.00728139	ns
Uggt	LOC128670137	34.3666	0.988913	0.00922837	up
pbl	LOC128670138	21.8466	0.935398	0.0038905	up
LOC128670141	LOC128670141	7.22698	-0.341383	0.0930417	ns
Tango11	LOC128670143	55.6386	-0.59188	0.0458343	down
IntS14	LOC128670146	1.51492	0.0750957	0.828823	ns
LOC128670150	LOC128670150	4.48974	0.153167	0.853032	ns
LOC128670151	LOC128670151	2.5843	-0.0372319	0.952844	ns
poe	LOC128670153	26.9879	0.801714	0.0425427	up
LOC128670154	LOC128670154	252.591	0.464043	0.765058	ns
LOC128670155	LOC128670155	2.48935	1.36844	0.0503044	ns
Ac78C	LOC128670156	13.1263	2.08488	0.000214137	up
LOC128670158	LOC128670158	7.77628	0.749093	8.4417e-05	up
LOC128670159	LOC128670159	11.4994	0.914649	0.00167352	up
LOC128670160	LOC128670160	0.434592	3.991	0.00195957	ns
LOC128670161	LOC128670161	7.86845	-3.02922	0.046326	down
Mcm7	LOC128670162	23.6325	0.102165	0.916562	ns
RpL7A	LOC128670165	3911.68	-0.486336	0.279215	ns
Exd2	LOC128670169	3.13183	0.34367	0.613494	ns
LOC128670172	LOC128670172	13.7406	-0.17822	0.628705	ns
Nfs1	LOC128670174	12.975	0.107128	0.727193	ns
Alg3	LOC128670175	43.5839	0.420985	0.4316	ns
LOC128670176	LOC128670176	0.38721	-1.03906	0.595416	ns
LOC128670178	LOC128670178	5.8781	-0.516949	0.0875006	ns
RpL8	LOC128670181	4825.69	-0.573783	0.133182	ns
RabX6	LOC128670185	1.16722	0.297954	0.43948	ns
LOC128670188	LOC128670188	0.875053	-2.09886	0.323296	ns
LOC128670189	LOC128670189	16.7801	-2.63694	0.0517996	ns
LOC128670190	LOC128670190	1.26902	-1.62786	0.00189369	down
eIF2A	LOC128670191	13.8997	-0.0283838	0.970757	ns
LOC128670194	LOC128670194	1.68626	-0.568776	0.39976	ns
LOC128670198	LOC128670198	4.62635	8.90892	2.11205e-20	up
Vps52	LOC128670201	374.555	-0.619159	0.0558425	ns
eIF3i	LOC128670210	53.2701	-0.324638	0.245063	ns
dare	LOC128670211	0.69209	0.0798151	0.870277	ns
LOC128670212	LOC128670212	0.701311	1.90756	0.00346545	ns
LOC128670213	LOC128670213	20.8257	-0.659857	0.00700292	down
LOC128670214	LOC128670214	78.9932	-0.153756	0.63539	ns
LOC128670215	LOC128670215	3.55808	-0.248395	0.595416	ns
LOC128670217	LOC128670217	38.1788	0.491455	0.117191	ns
LOC128670218	LOC128670218	24.3394	-1.03569	0.0608618	ns
LOC128670219	LOC128670219	0.371337	-0.356219		ns
LOC128670220	LOC128670220	16.9147	0.205459	0.72805	ns
LOC128670222	LOC128670222	1.3152	-2.49964	0.266926	ns
LOC128670223	LOC128670223	0.501139	1.74284	0.0492509	ns
LOC128670227	LOC128670227	69.4672	1.31944	0.000271652	up
Csp	LOC128670229	27.3627	-0.116862	0.764949	ns
mtd	LOC128670231	1912.89	-0.186378	0.783166	ns
Zir	LOC128670232	11.1752	0.364508	0.300111	ns
LOC128670233	LOC128670233	27.9833	-0.543489	0.0127292	down
opa	LOC128670234	1.23326	-2.04634	0.0219559	down
cyp33	LOC128670235	2.14516	0.173101	0.696363	ns
Surf6	LOC128670236	12.2623	-2.1522	8.67737e-10	down
LOC128670238	LOC128670238	0.253125	-1.4322	0.039175	ns
LOC128670241	LOC128670241	20.9283	-2.07206	5.6914e-19	down
LOC128670246	LOC128670246	1.43944	0.107601	0.905771	ns
LOC128670258	LOC128670258	5.18925	0.875605	0.334254	ns
PolA1	LOC128670259	7.54694	-0.80046	0.329535	ns
LOC128670260	LOC128670260	90.8633	0.177049	0.774227	ns
pum	LOC128670261	16.3802	0.178388	0.659564	ns
Spn85F	LOC128670263	0.829287	2.47589	1.22877e-05	ns
E2f1	LOC128670264	14.4167	-0.283492	0.386506	ns
Fip1	LOC128670265	8.88155	0.70107	0.0512793	ns
LOC128670266	LOC128670266	0.630536	-2.45034	0.0357584	ns
LOC128670269	LOC128670269	4.73696	2.50271	0.000127365	up
NFAT	LOC128670273	19.812	-0.118295	0.762948	ns
RpS8	LOC128670274	1745.77	-0.445219	0.21307	ns
LOC128670275	LOC128670275	5.12893	-0.215755	0.393689	ns
Archease	LOC128670276	15.1692	-0.79615	7.55094e-05	down
mago	LOC128670277	4.4143	-0.819751	0.000200999	down
faf	LOC128670281	7.99295	0.674677	0.00022184	up
LOC128670283	LOC128670283	6.29891	4.19135	3.987e-08	up
Hao	LOC128670284	3.209	-0.612129	0.708083	ns
LOC128670288	LOC128670288	160.771	-0.14073	0.765505	ns
nclb	LOC128670292	39.0529	-0.557137	0.344245	ns
LOC128670293	LOC128670293	8.52195	0.0743501	0.833477	ns
LOC128670295	LOC128670295	393.575	0.532675	0.00126088	up
LOC128670297	LOC128670297	30.8844	-0.170756	0.565235	ns
IntS8	LOC128670299	26.3828	0.135522	0.700302	ns
LOC128670300	LOC128670300	12.2922	-0.591867	0.185993	ns
Nct	LOC128670301	87.7386	0.680948	0.000165724	up
Mmp1	LOC128670303	11.5746	-2.55666	3.64316e-06	down
LOC128670304	LOC128670304	7.10738	-0.25855	0.704382	ns
LOC128670305	LOC128670305	0.466396	-0.0979322	0.993604	ns
LOC128670306	LOC128670306	4.94119	0.0652697	0.925256	ns
LOC128670307	LOC128670307	13.0333	-0.369102	0.00945676	down
Cul3	LOC128670308	109.728	0.264947	0.564275	ns
Cndp2	LOC128670309	60.415	0.440226	0.184474	ns
Bcs1	LOC128670312	4.19454	-0.138127	0.469689	ns
Tmem43	LOC128670313	4.54857	-0.484094	0.0942096	ns
Mid1	LOC128670314	0.436478	-1.07948	0.183241	ns
LOC128670316	LOC128670316	11.9353	-0.626869	0.204948	ns
LOC128670317	LOC128670317	36.0133	-1.63677	0.00124681	down
LOC128670319	LOC128670319	1.56395	-0.935648	0.0939979	ns
GCC185	LOC128670320	665.427	0.116315	0.423403	ns
dlp	LOC128670322	18.0458	-0.707342	0.049771	down
TfIIFalpha	LOC128670323	13.93	-0.0601652	0.878596	ns
tctn	LOC128670324	0.969215	-0.320342	0.843735	ns
LOC128670325	LOC128670325	10.7904	-0.168446	0.847988	ns
LOC128670327	LOC128670327	3.18284	3.08432	1.05389e-09	up
HBS1	LOC128670330	29.4966	-0.325816	0.0430753	down
LOC128670331	LOC128670331	8.48281	0.115667	0.805781	ns
LOC128670332	LOC128670332	5.68368	0.314169	0.245391	ns
RagA-B	LOC128670333	8.42091	0.118466	0.721938	ns
CAHbeta	LOC128670334	3.65973	0.624206	0.0324491	up
LOC128670336	LOC128670336	35.0735	-0.519851	0.178586	ns
mus101	LOC128670337	43.0423	0.0251045	0.966659	ns
Alg9	LOC128670338	5.48158	0.195034	0.445283	ns
LOC128670340	LOC128670340	16.4594	2.88551	0.000263625	up
LOC128670341	LOC128670341	46.1479	-1.30688	3.3568e-09	down
LOC128670342	LOC128670342	28.0349	0.168185	0.66204	ns
alpha-Spec	LOC128670343	241.846	0.556041	0.297241	ns
G9a	LOC128670344	29.6044	0.480473	0.21816	ns
Mps1	LOC128670345	6.6655	-0.544893	0.140659	ns
Hsc70-3	LOC128670347	443.493	1.49642	0.00337745	up
Pbgs	LOC128670349	3.88787	0.320949	0.286409	ns
LOC128670350	LOC128670350	28.289	-0.882228	0.00664584	down
CkIIbeta	LOC128670351	10.5728	0.606322	0.119686	ns
LOC128670352	LOC128670352	29.6335	0.126535	0.505744	ns
LOC128670353	LOC128670353	6.27146	0.0772182	0.903963	ns
LOC128670354	LOC128670354	21.294	-0.707806	0.00637142	down
LOC128670355	LOC128670355	8.45252	0.00845675	1	ns
LOC128670356	LOC128670356	1.9916	-0.0122373	1	ns
LOC128670357	LOC128670357	9.53772	0.367179	0.465667	ns
gkt	LOC128670358	6.78426	-0.406454	0.0125538	down
LOC128670359	LOC128670359	1.91006	-1.04253	5.33965e-17	down
LOC128670360	LOC128670360	18.5339	-1.66002	0.00049174	down
Inx2	LOC128670361	20.1193	-0.154837	0.75564	ns
LOC128670362	LOC128670362	0.896627	2.50545	0.278658	ns
ogre	LOC128670364	0.883783	0.202435	0.761477	ns
LOC128670366	LOC128670366	4.93319	0.224259	0.383903	ns
Sec16	LOC128670369	111.658	0.68413	0.0828632	ns
LOC128670370	LOC128670370	19.7594	0.380923	0.14551	ns
Nup205	LOC128670371	9.17601	0.659123	0.381463	ns
Raf	LOC128670374	18.1267	0.455272	0.121195	ns
LOC128670375	LOC128670375	4.07683	-0.416092	0.182055	ns
aft	LOC128670376	11.2592	0.0490516	0.809165	ns
LOC128670377	LOC128670377	249.549	-0.460349	0.0174469	down
LOC128670379	LOC128670379	19.7811	-0.515213	0.0457932	down
LOC128670380	LOC128670380	7.28082	-0.514999	0.231044	ns
LOC128670381	LOC128670381	15.5601	-0.0690282	0.86703	ns
LOC128670382	LOC128670382	8.70284	-0.42632	0.0381981	down
Eip74EF	LOC128670383	13.8526	0.718108	0.284014	ns
LOC128670384	LOC128670384	0.504939	4.35773	0.00100765	ns
LOC128670386	LOC128670386	46.7035	0.0597292	0.780234	ns
LOC128670387	LOC128670387	14.5138	0.449353	0.105039	ns
LOC128670388	LOC128670388	38.8597	0.320241	0.60594	ns
LOC128670389	LOC128670389	2.86771	-0.120629	0.818514	ns
LOC128670390	LOC128670390	5.0139	-1.72297	3.99787e-06	down
LOC128670391	LOC128670391	26.0452	1.02319	0.0086083	up
LOC128670393	LOC128670393	2.08964	-0.808856	0.00344572	down
LOC128670394	LOC128670394	2.91648	0.0812989	0.816927	ns
Lsm11	LOC128670395	0.312851	0.593138	0.528383	ns
LOC128670396	LOC128670396	48.5111	-0.910368	6.71506e-05	down
Sec22	LOC128670397	183.42	-0.600245	0.00671283	down
LOC128670398	LOC128670398	4.81405	0.662287	0.069333	ns
LOC128670400	LOC128670400	11.4432	-0.963429	6.80027e-11	down
LOC128670401	LOC128670401	1.65944	-0.852284	0.0324426	down
Fis1	LOC128670402	63.7247	-0.113541	0.750139	ns
Pa1	LOC128670403	1.26836	0.0472992	0.97271	ns
LOC128670404	LOC128670404	1.13176	-0.314472	0.533109	ns
LOC128670405	LOC128670405	1.69839	-0.104629	0.884023	ns
LOC128670406	LOC128670406	201.405	0.139282	0.760586	ns
crb	LOC128670407	435.85	0.264281	0.455859	ns
LOC128670408	LOC128670408	14.7928	0.392939	0.14875	ns
P5CDh1	LOC128670409	509.663	0.255221	0.50897	ns
LOC128670411	LOC128670411	63.7043	0.490425	0.0364821	up
LOC128670412	LOC128670412	4.83869	0.435208	0.450861	ns
LOC128670413	LOC128670413	39.8775	0.210837	0.517247	ns
g	LOC128670414	62.4532	0.215375	0.554311	ns
LOC128670415	LOC128670415	1.23871	2.26192	0.0184996	up
LOC128670416	LOC128670416	1.52945	-0.365858	0.557892	ns
LOC128670419	LOC128670419	65.7915	-2.06105	0.194649	ns
LOC128670420	LOC128670420	3.57212	0.22728	0.744857	ns
ScsbetaA	LOC128670421	88.3228	0.329859	0.406722	ns
M6	LOC128670423	24.6519	-0.293938	0.576871	ns
LOC128670424	LOC128670424	55.0934	0.309991	0.299886	ns
pck	LOC128670425	10.4686	0.308355	0.103017	ns
kune	LOC128670426	7.17828	0.0231598	0.980451	ns
sinu	LOC128670427	8.55172	0.0262428	0.993017	ns
Membrin	LOC128670428	74.3691	-1.09553	1.41635e-08	down
Mgstl	LOC128670429	51.8298	0.267491	0.367981	ns
LOC128670430	LOC128670430	16.0585	-1.20777	0.0022781	down
LOC128670431	LOC128670431	7.10878	2.65354	3.09792e-23	up
LOC128670432	LOC128670432	49.5291	0.347321	0.0826769	ns
Paics	LOC128670433	40.0129	-0.68722	0.469568	ns
LOC128670435	LOC128670435	4.27076	-1.19466	0.200049	ns
LOC128670437	LOC128670437	1.37982	0.506957	0.173135	ns
LOC128670438	LOC128670438	6.13144	0.372231	0.292506	ns
msn	LOC128670439	45.1476	0.419017	0.120514	ns
Oseg4	LOC128670440	1.14155	0.52637	0.354249	ns
LOC128670441	LOC128670441	0.583625	-0.568868	0.146036	ns
LOC128670442	LOC128670442	1.20591	-0.317113	0.49649	ns
LOC128670443	LOC128670443	48.6006	-1.00754	0.000830258	down
Smyd3	LOC128670444	9.61382	-0.270591	0.245924	ns
LOC128670445	LOC128670445	76.6959	-1.64776	2.17669e-10	down
LOC128670446	LOC128670446	21.6583	-1.59592	1.53672e-16	down
SelT	LOC128670448	54.1084	-0.0922879	0.853753	ns
LOC128670449	LOC128670449	0.272509	-1.86125	0.183898	ns
LOC128670464	LOC128670464	5.77603	-0.177566	0.533873	ns
LOC128670467	LOC128670467	0.28686	-1.07231		ns
Tet	LOC128670469	0.589539	-0.0155496	1	ns
Pdss2	LOC128670470	1.64241	-0.742549	0.191692	ns
heph	LOC128670471	1.71803	1.67737	2.54452e-08	up
LOC128670472	LOC128670472	0.494918	0.286057	0.358405	ns
vimar	LOC128670473	7.21706	0.281351	0.25858	ns
LOC128670474	LOC128670474	2.32501	-0.021734	1	ns
LOC128670475	LOC128670475	10.0363	-0.493577	0.16493	ns
na	LOC128670476	1.44788	0.380548	0.344245	ns
LOC128670477	LOC128670477	3.45936	-0.314772	0.0238145	down
mRNA-cap	LOC128670480	20.6192	-0.299315	0.337216	ns
LOC128670481	LOC128670481	0.52094	4.14613	4.57343e-07	ns
LOC128670482	LOC128670482	0.50163	2.28119	0.000199179	ns
LOC128670483	LOC128670483	15.2295	0.327556	0.228552	ns
LOC128670485	LOC128670485	0.909841	-1.50444	0.317773	ns
LOC128670487	LOC128670487	140.385	-0.255986	0.60611	ns
Zon2	LOC128670488	824.56	2.71989		ns
LOC128670490	LOC128670490	0.752961	7.03715	7.81244e-07	ns
Abcd3	LOC128670491	9.21768	1.50032	3.66065e-10	up
LOC128670492	LOC128670492	0.304933	0.321367	0.90792	ns
LOC128670493	LOC128670493	27.4398	-0.0127933	1	ns
LOC128670494	LOC128670494	2.11222	0.029785	0.999279	ns
Cpr67B	LOC128670495	0.273753	1.02017	0.352305	ns
CaMKII	LOC128670499	30.0007	0.769177	0.104689	ns
LOC128670501	LOC128670501	2.37548	0.170165	0.833477	ns
Gp93	LOC128670502	980.77	2.15594	6.79729e-05	up
app	LOC128670503	9.78535	0.998713	0.0572604	ns
LOC128670504	LOC128670504	11.0149	0.212894	0.635371	ns
LOC128670505	LOC128670505	0.423662	1.81141	0.0457008	ns
SCOT	LOC128670506	136.022	0.132691	0.755489	ns
kermit	LOC128670507	5.55832	0.144006	0.70599	ns
LOC128670508	LOC128670508	0.273469	-2.06582	0.079964	ns
LOC128670510	LOC128670510	4.95323	0.0201021	0.988213	ns
LOC128670511	LOC128670511	5.68691	0.757047	0.0960277	ns
Baldspot	LOC128670513	13.5237	0.328312	0.264297	ns
kri	LOC128670514	15.311	-0.46732	0.0149266	down
LOC128670516	LOC128670516	1.37355	0.651291	0.313351	ns
LOC128670517	LOC128670517	307.509	0.687578	0.0407444	up
LOC128670518	LOC128670518	1.23407	2.26814	7.36113e-09	up
sfl	LOC128670522	14.4491	0.421321	0.0183147	up
LOC128670523	LOC128670523	89.54	0.229639	0.291975	ns
Tsr1	LOC128670524	43.5519	-0.691701	0.156327	ns
Vta1	LOC128670525	125.949	0.0832555	0.759406	ns
LOC128670526	LOC128670526	1.76419	-0.0255273	1	ns
LOC128670527	LOC128670527	2.14651	0.610235	0.16963	ns
LOC128670528	LOC128670528	13.4769	1.07907	0.000386693	up
stx	LOC128670530	33.9396	0.0590289	0.860565	ns
Sec61alpha	LOC128670531	2839.8	-0.459634	0.517243	ns
LOC128670532	LOC128670532	24.8741	1.07119	9.61594e-05	up
LOC128670533	LOC128670533	82.1071	-0.438881	0.376244	ns
LysRS	LOC128670534	35.0545	-0.630753	0.0392748	down
LOC128670535	LOC128670535	5.87119	-0.0565203	0.95675	ns
LOC128670536	LOC128670536	64.037	0.112391	0.68408	ns
LOC128670537	LOC128670537	1.69939	-0.138136	0.623035	ns
Keap1	LOC128670538	6.43215	-0.350995	0.500645	ns
Ctl1	LOC128670539	27.8585	0.601019	0.0343366	up
und	LOC128670542	53.717	-0.380374	0.285201	ns
Paip1	LOC128670543	1261.35	0.143917	0.429643	ns
LOC128670544	LOC128670544	8.89712	-1.58883	1.33122e-06	down
LOC128670545	LOC128670545	46.5444	-0.267268	0.333906	ns
LOC128670546	LOC128670546	9.89459	-0.589975	0.0617725	ns
LOC128670547	LOC128670547	29.4946	-0.877932	0.0434378	down
LOC128670548	LOC128670548	60.0767	-0.392932	0.122961	ns
mRpL55	LOC128670549	44.6481	-0.923448	0.000433412	down
ko	LOC128670550	9.9851	0.886228	0.0255573	up
cdi	LOC128670551	123.09	2.00435	1.52432e-09	up
l(2)37Cb	LOC128670557	14.324	-0.223446	0.547823	ns
dnc	LOC128670558	81.6398	-0.0427661	0.978056	ns
LOC128670560	LOC128670560	11.7937	-0.90255	2.3748e-06	down
LOC128670561	LOC128670561	20.9255	0.390112	0.151125	ns
LOC128670562	LOC128670562	6.59118	2.26825	2.55304e-06	up
LOC128670563	LOC128670563	3.50485	-0.0864302	0.888116	ns
LOC128670565	LOC128670565	1.0603	3.32929	0.0150219	ns
LOC128670567	LOC128670567	8.93125	0.175	0.457209	ns
LOC128670568	LOC128670568	5.7434	-0.702061	0.496925	ns
LOC128670569	LOC128670569	16.3316	-0.541236	1.55508e-07	down
LOC128670570	LOC128670570	6.53774	0.870556	0.0249417	up
Pfas	LOC128670572	4.53547	0.32971	0.704183	ns
Fadd	LOC128670573	2.52697	-0.353032	0.585154	ns
LOC128670574	LOC128670574	8.02292	-0.342995	0.173994	ns
LOC128670575	LOC128670575	1.18093	-0.528933	0.333629	ns
Sms	LOC128670576	2.54806	0.0154967	1	ns
Nup35	LOC128670577	1.3813	-0.666899	0.0155816	down
Hou	LOC128670578	596.768	0.0414965	0.918087	ns
LOC128670579	LOC128670579	329.002	-0.586935	0.000588895	down
Chmp1	LOC128670580	24.508	0.167632	0.684732	ns
LOC128670581	LOC128670581	108.958	-0.315815	0.192017	ns
LOC128670582	LOC128670582	36.3248	-0.374801	0.23047	ns
LOC128670583	LOC128670583	62.7324	-0.26704	0.842562	ns
Srrm1	LOC128670584	81.1989	-0.382772	0.263217	ns
LOC128670586	LOC128670586	1.401	-3.13156	0.000338313	down
omd	LOC128670587	1.88232	0.699575	0.104337	ns
LOC128670588	LOC128670588	0.410445	0.299518	0.652367	ns
LOC128670589	LOC128670589	3.2789	-0.0454888	0.922548	ns
Flad2	LOC128670590	3.86602	1.70432	9.11457e-11	up
LOC128670591	LOC128670591	8.18191	0.258278	0.58114	ns
IntS12	LOC128670592	8.93044	-0.183552	0.646098	ns
LOC128670594	LOC128670594	1.64957	-0.12591	0.882721	ns
bora	LOC128670597	36.6505	-0.549271	0.169533	ns
LOC128670598	LOC128670598	2.91052	0.143298	0.931446	ns
ca	LOC128670599	4.18786	0.223509	0.40082	ns
LOC128670600	LOC128670600	29.3234	0.228756	0.678681	ns
LOC128670601	LOC128670601	7.35292	4.11837	4.28209e-08	up
LOC128670604	LOC128670604	38.8846	0.66098	0.00598262	up
LOC128670605	LOC128670605	9.81573	-0.374584	0.206064	ns
LOC128670606	LOC128670606	4.21301	0.395629	0.224426	ns
LOC128670607	LOC128670607	10.7284	-0.082599	0.887906	ns
Pus7	LOC128670608	23.0517	0.0214036	1	ns
LOC128670609	LOC128670609	3.36675	-0.101279	0.881789	ns
LOC128670611	LOC128670611	0.421915	-2.93851	0.0125264	ns
LOC128670612	LOC128670612	3.41719	-1.81488	0.0564602	ns
LOC128670613	LOC128670613	234.754	1.62801	0.0177696	up
AspRS-m	LOC128670614	1.00087	0.211469	0.556312	ns
ath	LOC128670617	21.3979	-0.398269	0.0779479	ns
LOC128670618	LOC128670618	1.62176	8.62319	1.20495e-09	up
LOC128670621	LOC128670621	865.693	-0.0739986	0.954386	ns
LOC128670622	LOC128670622	19.2567	3.83138	7.17622e-15	up
LOC128670623	LOC128670623	2.89196	-1.18373	0.110954	ns
Cad74A	LOC128670624	0.891026	1.76847	0.0362953	ns
Ocrl	LOC128670626	7.8993	0.030444	0.966054	ns
LOC128670628	LOC128670628	11.6243	2.03475	1.15117e-09	up
LOC128670629	LOC128670629	9.03313	-0.0565663	0.94853	ns
l(2)34Fd	LOC128670632	24.5798	-1.2125	6.56916e-05	down
Zfrp8	LOC128670633	46.3879	-1.29043	3.38609e-12	down
LOC128670634	LOC128670634	16.2237	-0.437504	0.0871138	ns
vvl	LOC128670636	21.0175	5.11641	1.61425e-73	up
cnk	LOC128670638	28.3729	0.520819	0.00457423	up
pont	LOC128670640	13.9205	-0.471784	0.186802	ns
LOC128670641	LOC128670641	30.4121	-0.47411	0.407903	ns
LOC128670643	LOC128670643	113.87	-0.446078	0.0212373	down
tap	LOC128670644	1.59586	6.02377	7.64763e-09	up
LOC128670648	LOC128670648	119.054	-1.23758	0.000640381	down
LOC128670649	LOC128670649	2.40399	0.0428896	0.957449	ns
LOC128670650	LOC128670650	1.87356	0.31082	0.502499	ns
O-fut1	LOC128670651	2.41916	1.38465	0.00419595	up
Cds	LOC128670653	2.26574	0.31178	0.521616	ns
LOC128670654	LOC128670654	2.29365	0.522402	0.0531883	ns
LOC128670655	LOC128670655	14.7141	-0.745055	0.10939	ns
LOC128670656	LOC128670656	48.2861	0.103593	0.912811	ns
Sec63	LOC128670657	235.133	0.329491	0.454095	ns
MagR	LOC128670658	17.7934	-0.379091	0.357045	ns
LOC128670661	LOC128670661	0.605291	-0.791019	0.551531	ns
Kua	LOC128670662	7.23741	-0.447067	0.0824371	ns
LOC128670666	LOC128670666	181.552	0.416259	0.361809	ns
LOC128670668	LOC128670668	0.332974	1.16719	0.169772	ns
LOC128670669	LOC128670669	42.1706	0.0219265	1	ns
LOC128670670	LOC128670670	1.04341	-0.276131	0.466837	ns
RanBP3	LOC128670671	40.1336	-0.088908	0.83681	ns
LOC128670673	LOC128670673	5.71057	0.0555498	0.934363	ns
LOC128670674	LOC128670674	1323.25	-1.06436	9.64674e-10	down
LOC128670677	LOC128670677	10.7895	-0.365537	0.315242	ns
mst	LOC128670678	6.57674	0.145756	0.698521	ns
udt	LOC128670679	3.60449	0.242648	0.546585	ns
LOC128670680	LOC128670680	23.1861	-0.920447	0.00033607	down
LOC128670681	LOC128670681	23.1742	-0.135082	0.348226	ns
Snx21	LOC128670682	17.2547	0.223567	0.752274	ns
rictor	LOC128670683	17.6797	0.527684	0.110636	ns
twf	LOC128670684	119.815	-0.27017	0.304914	ns
140up	LOC128670685	6.91195	0.0231843	0.978708	ns
LOC128670686	LOC128670686	68.8366	-0.208761	0.364939	ns
Parp1	LOC128670687	15.0024	1.21621	0.000272197	up
RhoGAP93B	LOC128670688	2.85449	0.341047	0.0564534	ns
Lkb1	LOC128670691	20.3933	0.161234	0.827616	ns
LOC128670692	LOC128670692	1.66445	0.294262	0.868074	ns
LOC128670693	LOC128670693	24.477	0.134732	0.456631	ns
nudC	LOC128670695	14.6895	-0.0240771	0.98315	ns
LOC128670696	LOC128670696	0.712913	2.326	0.00187871	ns
LOC128670697	LOC128670697	10.4335	4.11916	1.37041e-36	up
LOC128670698	LOC128670698	1.64751	0.921394	0.285716	ns
LOC128670699	LOC128670699	1.01265	0.115189	0.903362	ns
Zasp52	LOC128670700	277.598	0.397057	0.27965	ns
LOC128670701	LOC128670701	1.11767	-0.137354	0.83555	ns
Ogdh	LOC128670702	713.579	0.931775	0.0592187	ns
LOC128670703	LOC128670703	290.636	-1.89971	1.011e-05	down
Prosalpha4	LOC128670704	13.9574	0.400759	0.26301	ns
LOC128670705	LOC128670705	71.241	-0.247534	0.49089	ns
Zasp66	LOC128670706	145.382	2.45907	8.17783e-06	up
l(2)37Cd	LOC128670707	18.7797	-0.264116	0.189063	ns
LOC128670709	LOC128670709	10.3231	-1.82816	0.0797836	ns
LOC128670710	LOC128670710	1.38169	-1.4324	0.0845665	ns
LOC128670711	LOC128670711	9.23355	-0.744549	0.0110922	down
jumu	LOC128670713	3.98066	0.633249	0.0921211	ns
LOC128670718	LOC128670718	6.24146	0.120004	0.617169	ns
LOC128670719	LOC128670719	4.52238	-0.528181	0.120654	ns
LOC128670720	LOC128670720	39.4777	-0.352672	0.0341232	down
LOC128670721	LOC128670721	0.929687	0.0861824	0.955115	ns
LOC128670723	LOC128670723	0.38652	-0.424481	0.757434	ns
LOC128670725	LOC128670725	4.25789	2.47617	7.98785e-05	up
Rheb	LOC128670726	3.05658	-0.448852	0.0501213	ns
LOC128670727	LOC128670727	9.82865	-0.240991	0.518288	ns
Nf-YB	LOC128670728	8.88657	-0.793261	5.36905e-06	down
Mpp6	LOC128670730	61.7489	-0.520639	0.421142	ns
LOC128670731	LOC128670731	1.56308	-0.815985	0.320011	ns
yrt	LOC128670733	4.07958	-0.385383	0.283817	ns
elgi	LOC128670734	22.6658	0.119744	0.681423	ns
LOC128670735	LOC128670735	2.25225	6.13907	1.84567e-16	up
Dera	LOC128670736	5.97437	1.21942	7.81244e-07	up
LOC128670737	LOC128670737	2.52138	-0.0492345	0.959946	ns
LOC128670740	LOC128670740	0.511984	1.34475	0.0553958	ns
LOC128670741	LOC128670741	0.363265	4.05724	0.00013079	ns
MFS9	LOC128670742	9.31646	4.04436	4.44854e-40	up
LOC128670745	LOC128670745	6.21083	2.03754	1.09467e-09	up
LOC128670746	LOC128670746	6.99142	-0.0929505	0.829029	ns
LOC128670748	LOC128670748	0.49149	3.14564	1.93463e-12	ns
CPR90	LOC128670755	2206.88	9.85853	3.99199e-07	up
LOC128670756	LOC128670756	1.82213	-0.344795	0.462622	ns
CngB	LOC128670757	0.488845	-2.46229	0.00120452	ns
LOC128670758	LOC128670758	0.582506	-0.102949	0.954182	ns
LOC128670759	LOC128670759	26.723	-0.215906	0.26098	ns
LOC128670760	LOC128670760	34.31	-0.0220058	0.98315	ns
LOC128670762	LOC128670762	13.8952	0.532927	0.0191204	up
LOC128670763	LOC128670763	0.432823	4.19217	0.00452402	ns
LOC128670764	LOC128670764	3.96362	0.252423	0.70405	ns
LOC128670765	LOC128670765	1.7612	-0.327256	0.492561	ns
Pex2	LOC128670766	5.99647	-0.326726	0.482302	ns
Cpr62Bc	LOC128670768	0.70543	8.45903	5.01727e-06	ns
Eaf6	LOC128670769	23.6853	-0.362688	0.369624	ns
LOC128670771	LOC128670771	19.3398	0.411875	0.140659	ns
GV1	LOC128670772	1.17281	8.13028	4.98637e-29	up
LOC128670780	LOC128670780	4.8108	-0.156195	0.832593	ns
LOC128670781	LOC128670781	0.312603	-1.10939	0.294414	ns
LOC128670792	LOC128670792	2.14458	-0.188658	0.740524	ns
LOC128670802	LOC128670802	0.702602	-1.19025	0.0107017	ns
sun	LOC128670803	33.4685	-0.583685	0.0566918	ns
LOC128670806	LOC128670806	1.47547	-0.492227	0.306053	ns
mRpL47	LOC128670807	17.02	-0.24344	0.447928	ns
LOC128670808	LOC128670808	2.29104	-0.175213	0.50841	ns
LOC128670809	LOC128670809	40.8004	-1.50854	0.000915664	down
LOC128670810	LOC128670810	5.48141	-0.315541	0.583707	ns
Dus3	LOC128670812	0.586946	-0.302459	0.740267	ns
modSP	LOC128670816	1.77274	0.0206338	1	ns
LOC128670817	LOC128670817	13.9692	0.233664	0.356446	ns
Srp72	LOC128670818	106.727	-0.044087		ns
LOC128670819	LOC128670819	4.91453	-2.06535	2.18567e-05	down
LOC128670820	LOC128670820	0.77777	-0.435203	0.850659	ns
LOC128670822	LOC128670822	7.97009	-2.12851	4.34692e-08	down
vg	LOC128670823	0.488437	-0.298012	0.823909	ns
LOC128670824	LOC128670824	1.42764	0.728089	0.434458	ns
U2A	LOC128670827	6.74552	0.0552098	0.928374	ns
ND-B18	LOC128670828	17.1633	-0.705402	0.00778593	down
LOC128670829	LOC128670829	3305.26	-0.400839		ns
LOC128670830	LOC128670830	3.01371	-0.439831	0.099493	ns
Sec8	LOC128670836	17.6897	0.596624	0.00925185	up
LOC128670840	LOC128670840	0.470961	-1.33082	0.254007	ns
PROC	LOC128670843	12.7615	-3.07994	4.46348e-13	down
LOC128670846	LOC128670846	0.616554	-0.495636	0.697216	ns
LOC128670850	LOC128670850	0.274713	2.84226	0.0543074	ns
LOC128670859	LOC128670859	8.01482	-0.10439	0.701543	ns
LOC128670860	LOC128670860	0.449648	1.62647	0.0019146	ns
eIF2Bgamma	LOC128670863	16.628	-0.202935	0.547226	ns
LOC128670865	LOC128670865	1.41345	-0.648698	0.275121	ns
LOC128670866	LOC128670866	4.11119	-0.70322	9.49437e-06	down
l(2)gd1	LOC128670867	114.438	0.996415	0.0162615	up
LOC128670868	LOC128670868	0.885066	5.46877	0.000238906	ns
LOC128670876	LOC128670876	15.5204	-1.24298	0.0974601	ns
LOC128670877	LOC128670877	67.5952	-1.02222	0.00510516	down
byn	LOC128670879	0.365778	1.0328	0.4161	ns
spz5	LOC128670880	4.2795	2.96241	2.23461e-10	up
Orc3	LOC128670881	1.9969	-1.74418	1.82784e-05	down
RpS4	LOC128670882	863.413	-0.272049	0.631393	ns
Ac3	LOC128670883	4.42095	7.45281	4.6705e-23	up
vari	LOC128670893	22.3388	0.00480366	1	ns
LOC128670894	LOC128670894	0.325739	5.96459	0.000883054	ns
LOC128670903	LOC128670903	0.7401	3.19307	0.000690049	ns
Zon1	LOC128670916	1991.7	2.42895	0.0139723	up
LOC128670917	LOC128670917	0.748592	0.411783	0.803155	ns
Pex7	LOC128670918	2.84178	0.387733	0.310018	ns
LOC128670923	LOC128670923	0.589321	-2.20062	0.0465553	ns
LOC128670924	LOC128670924	0.339171	5.33133	1.05241e-13	ns
ABCB7	LOC128670929	31.4109	0.347137	0.143544	ns
LOC128670930	LOC128670930	3.41491	0.495478	0.184619	ns
LOC128670931	LOC128670931	1.72458	1.00493	0.0185753	up
LOC128670932	LOC128670932	0.678484	-0.458191	0.519939	ns
vn	LOC128670937	2.051	-4.63769	3.66445e-11	down
mad2	LOC128670939	0.337871	-1.87673	0.0192462	ns
LOC128670945	LOC128670945	0.422553	-3.1253	0.0212878	ns
Nrk	LOC128670946	25.763	0.0604485	0.946951	ns
LOC128670948	LOC128670948	5.28714	-0.540415	0.0406957	down
TfIIEalpha	LOC128670950	12.2365	0.0813206	0.828889	ns
CycY	LOC128670951	15.6507	0.173148	0.619112	ns
LOC128670952	LOC128670952	0.259035	-0.569209	0.603444	ns
LOC128670954	LOC128670954	3.09756	-0.437665	0.111364	ns
dmrt93B	LOC128670955	1.91774	4.73187	5.62856e-07	up
LOC128670957	LOC128670957	19.6385	1.59531	0.000148112	up
aux	LOC128670959	23.0575	0.076381	0.839132	ns
LOC128670960	LOC128670960	49.1539	0.169018	0.385862	ns
LOC128670964	LOC128670964	4.66663	-0.341957	0.262426	ns
LOC128670966	LOC128670966	5.39081	-2.08978	0.0654585	ns
Ctns	LOC128670967	13.365	2.50609	3.33412e-09	up
LOC128670968	LOC128670968	8.29111	1.63428	0.000310863	up
LOC128670970	LOC128670970	0.747586	-0.303888	0.884023	ns
LOC128670973	LOC128670973	8.95499	0.806365	0.0847145	ns
phr6-4	LOC128670974	9.44546	-0.177583	0.671188	ns
LOC128670978	LOC128670978	4.73055	0.0451931	0.938447	ns
eIF3g1	LOC128670980	79.3498	-0.642039	0.00431837	down
Cyp4d2	LOC128670981	1.47612	5.91674	5.97194e-27	up
Cyp4d2-like	LOC128670984	17.9821	4.25544	3.80469e-09	up
LOC128670989	LOC128670989	709.604	-0.528516	0.240558	ns
LOC128670990	LOC128670990	31.234	0.531241	0.408923	ns
LOC128670993	LOC128670993	7.69538	-0.0343176	0.863902	ns
cwo	LOC128670994	12.1905	0.644309	0.232954	ns
Got2	LOC128670995	48.6735	0.91658	0.184095	ns
LOC128670999	LOC128670999	0.254817	-2.52291	0.0236086	ns
LOC128671000	LOC128671000	0.454646	-0.2578	0.875597	ns
Wdfy2	LOC128671003	15.9679	0.657517	1.28108e-06	up
spg	LOC128671004	10.7932	0.0249342	0.97271	ns
Inx3	LOC128671006	0.380006	-0.413462	0.662976	ns
LOC128671011	LOC128671011	25.0543	0.238191	0.616538	ns
LOC128671013	LOC128671013	8.02476	-0.105932	0.789139	ns
Papss	LOC128671014	26.9364	0.926302	0.000370765	up
LOC128671015	LOC128671015	0.60574	2.00128	0.00239052	ns
JMJD5	LOC128671016	0.438329	-0.23953	0.798121	ns
LOC128671018	LOC128671018	44.3238	0.768584	0.472372	ns
Timp	LOC128671019	0.50529	2.11127	0.000265097	ns
LOC128671020	LOC128671020	2.84087	0.0958977	0.92761	ns
pcm	LOC128671022	18.9125	0.156643	0.576871	ns
Mal-A1	LOC128671023	3367.36	8.99718	4.34219e-21	up
PolE4	LOC128671024	5.71948	-0.114202	0.791508	ns
LOC128671025	LOC128671025	0.301161	-1.06856		ns
LOC128671026	LOC128671026	0.375224	-5.1134	0.000380971	ns
stan	LOC128671027	12.6664	-1.35107	9.59953e-08	down
jv	LOC128671028	14.9951	2.21738	7.39287e-08	up
disp	LOC128671029	23.0685	0.397705	0.347806	ns
Plap	LOC128671031	38.7863	0.276413	0.47774	ns
Cpr73D	LOC128671032	1.04293	5.90957	3.88752e-06	ns
MCU	LOC128671033	10.3347	-0.316614	0.511067	ns
Ist1	LOC128671034	8.13271	0.22093	0.596384	ns
LOC128671035	LOC128671035	1.31284	-0.863019	0.379152	ns
LOC128671037	LOC128671037	5.8815	0.530403	0.107035	ns
LOC128671038	LOC128671038	21.8567	-0.649788	0.00359424	down
LOC128671039	LOC128671039	1.57641	-1.77832	0.159674	ns
LOC128671040	LOC128671040	101.2	0.231321	0.16912	ns
cno	LOC128671042	8.48143	0.596121	0.122373	ns
LOC128671043	LOC128671043	11.6543	1.1328	0.000274066	up
LOC128671044	LOC128671044	6.19569	-0.274735	0.575704	ns
LOC128671045	LOC128671045	90.3559	-0.381634	0.041688	down
Arl8	LOC128671046	21.3615	-0.133964	0.746052	ns
Nuak	LOC128671047	60.8033	0.511791	0.173325	ns
DppIII	LOC128671048	42.3907	0.92029		ns
Rfx	LOC128671049	11.0144	0.11091	0.675876	ns
Ifrd1	LOC128671051	823.1	0.147729	0.732388	ns
LOC128671056	LOC128671056	0.586636	1.33499	0.011275	ns
Calr	LOC128671059	706.892	1.24082	0.017498	up
row	LOC128671060	29.9663	1.02425	0.00225226	up
Ns1	LOC128671061	24.9271	-1.28406	0.000459739	down
LOC128671062	LOC128671062	1.92793	1.60632	8.77644e-07	up
cdm	LOC128671063	10.1652	0.483934	0.199784	ns
Uro	LOC128671064	0.801285	-2.67742	0.0494465	ns
LOC128671065	LOC128671065	68.881	0.106568	0.821669	ns
LOC128671066	LOC128671066	5.67838	0.466493	0.0746157	ns
LOC128671067	LOC128671067	0.959433	1.54179	0.00620092	ns
LOC128671069	LOC128671069	0.542761	-0.180061	0.801776	ns
LOC128671070	LOC128671070	96.7648	-0.284187	0.563632	ns
LOC128671071	LOC128671071	101.426	0.375798	0.152608	ns
LOC128671073	LOC128671073	4.88204	1.06312	0.0720962	ns
Sec24AB	LOC128671074	144.34	-0.314071	0.0136163	down
LOC128671076	LOC128671076	382.221	-0.176668	0.760727	ns
Spn42De	LOC128671078	1.66102	9.66177	0.000182485	up
Hakai	LOC128671081	2.91026	-0.521992	0.170582	ns
LOC128671082	LOC128671082	10.0528	-0.0609447	0.704581	ns
Naxe	LOC128671083	14.3693	-0.0167745	0.988735	ns
LOC128671092	LOC128671092	0.886816	1.15084	0.0581352	ns
LOC128671095	LOC128671095	420.528	0.556126	0.12365	ns
Ance-3	LOC128671097	1.55811	-3.06863	0.000528296	down
LOC128671102	LOC128671102	4.43974	0.444351	0.032848	up
Strip	LOC128671103	9.94623	-0.0270792	0.960386	ns
Abi	LOC128671104	4.96672	0.258955	0.3574	ns
LOC128671105	LOC128671105	17.082	0.5453	0.0224637	up
LOC128671106	LOC128671106	23.0491	0.317847	0.327471	ns
Prx4	LOC128671108	10.1576	0.319106	0.596787	ns
Sar1	LOC128671109	382.429	-0.435116	0.274582	ns
LOC128671110	LOC128671110	2.34935	-0.249375	0.315861	ns
LOC128671111	LOC128671111	7.06715	0.192581	0.439806	ns
LOC128671112	LOC128671112	5769.02	-0.445267	0.266798	ns
LOC128671114	LOC128671114	3.66344	-0.248496	0.661667	ns
Gpdh1	LOC128671115	52.5523	1.38537	0.000137482	up
tok	LOC128671116	1.37935	-0.225671	0.890039	ns
LOC128671118	LOC128671118	43.0836	-0.477999	0.0734395	ns
LOC128671119	LOC128671119	2.5489	0.637351	0.253714	ns
LOC128671123	LOC128671123	12.5103	0.938852	0.000482284	up
LOC128671124	LOC128671124	56.3378	2.81419	2.07438e-10	up
bou	LOC128671125	2.45984	-0.0812084	0.81887	ns
aralar1	LOC128671126	61.538	0.739677	0.00225701	up
LOC128671127	LOC128671127	1.94256	-0.0454241	1	ns
Usp1	LOC128671128	13.9689	0.400213	0.0786161	ns
LOC128671129	LOC128671129	56.1148	0.689427	0.233329	ns
LOC128671130	LOC128671130	2.16691	-2.83844	0.00756464	down
LOC128671131	LOC128671131	0.532767	-0.516409	0.764392	ns
LOC128671133	LOC128671133	2.07577	-0.166472	0.66605	ns
jar	LOC128671134	256.147	0.372187	0.320939	ns
LOC128671136	LOC128671136	1170.99	1.10567	0.00711912	up
ec	LOC128671138	295.23	-1.13917	4.06274e-05	down
LOC128671139	LOC128671139	1.09181	-1.05339	0.226647	ns
LOC128671140	LOC128671140	24.8504	0.497084	0.234233	ns
LOC128671141	LOC128671141	0.556551	0.237679	0.827984	ns
Sply	LOC128671143	120.335	3.60788	7.08755e-64	up
Nemp	LOC128671144	25.0223	0.716068	1.31676e-05	up
ics	LOC128671145	133.686	0.794024	0.00451681	up
Nrx-IV	LOC128671147	52.9295	1.22303	3.19869e-07	up
hlk	LOC128671149	0.389133	0.941329	0.437413	ns
ash2	LOC128671151	11.1949	0.965581	3.19364e-06	up
LOC128671152	LOC128671152	10.9993	2.58353	3.7477e-05	up
LOC128671153	LOC128671153	0.331331	0.548036	0.583144	ns
LOC128671154	LOC128671154	1.14386	0.0577432	0.961143	ns
LOC128671155	LOC128671155	2.77198	-0.187906	0.560298	ns
LOC128671157	LOC128671157	0.413114	5.10172	0.000867114	ns
LOC128671158	LOC128671158	5.69112	-0.669914	0.0516815	ns
LOC128671159	LOC128671159	57.482	-2.3464	2.05002e-12	down
PCID2	LOC128671160	15.0228	-0.349915	0.093924	ns
Galphaq	LOC128671161	53.0018	0.0931383	0.528383	ns
LOC128671162	LOC128671162	8.77118	0.41828	0.284475	ns
LOC128671163	LOC128671163	6.17021	0.041021	0.90039	ns
Naxd	LOC128671164	23.2881	-0.205447	0.422714	ns
LOC128671165	LOC128671165	1.92897	-0.797126	0.0348841	down
Fancm	LOC128671166	20.5687	0.377172	0.280576	ns
Cdc5	LOC128671167	51.1331	0.742582	0.00068712	up
Ercc1	LOC128671168	23.0068	-0.262932	0.612808	ns
LOC128671170	LOC128671170	0.622952	0.610675	0.0692483	ns
Cow	LOC128671171	1.1928	-1.18592	0.0115303	down
LOC128671172	LOC128671172	15.6887	0.152428	0.862183	ns
alpha-Man-Ia	LOC128671173	69.6819	-1.6241	1.08203e-07	down
LOC128671174	LOC128671174	3.85034	0.205028	0.645366	ns
LOC128671175	LOC128671175	25.2751	-0.206728	0.491799	ns
LOC128671178	LOC128671178	2.35975	-0.0350775	0.96767	ns
LOC128671180	LOC128671180	1.34435	2.28072	0.000825571	up
lovit	LOC128671181	0.320789	1.6048	0.133059	ns
zfh1	LOC128671185	0.363627	-0.739054	0.366323	ns
sw	LOC128671186	109.483	0.43647	0.302302	ns
LOC128671188	LOC128671188	15.811	-0.649012	0.0862807	ns
Hibch	LOC128671191	12.1838	0.600567	0.20058	ns
LOC128671192	LOC128671192	25.7047	-0.131828	0.748604	ns
LOC128671195	LOC128671195	2.43292	-1.03274	8.19189e-08	down
LOC128671197	LOC128671197	0.434277	2.90927	4.15139e-05	ns
LOC128671198	LOC128671198	36.4167	0.162905	0.589424	ns
LOC128671199	LOC128671199	607.045	2.13753	9.88942e-08	up
Vps51	LOC128671201	6.87123	-0.00890976	1	ns
TBC1D5	LOC128671202	26.2412	-0.202945	0.438975	ns
LOC128671203	LOC128671203	0.467773	1.63232	0.054427	ns
ova	LOC128671204	9.76273	-0.104285	0.821714	ns
LOC128671205	LOC128671205	0.615991	3.39288	8.33676e-06	ns
VDDP4	LOC128671207	305.328	5.8282	3.58632e-35	up
rdx	LOC128671208	49.9535	0.0132265	1	ns
Fas1	LOC128671209	11.7619	4.42286	3.72124e-11	up
Ctps	LOC128671210	32.2767	-0.404248	0.244336	ns
LOC128671211	LOC128671211	0.896747	0.204913	0.75203	ns
EHHADH	LOC128671212	19.274	4.92641	5.35963e-26	up
Cont	LOC128671215	17.5902	0.564882	0.000373665	up
MAN1	LOC128671217	6.63357	0.347694	0.376217	ns
BckdhB	LOC128671218	2.60304	0.372462	0.380183	ns
gukh	LOC128671219	4.82593	3.25808	3.987e-08	up
Ltn1	LOC128671220	266.07	0.570994	0.0829466	ns
LOC128671222	LOC128671222	3.21776	-0.110766	0.9118	ns
LOC128671223	LOC128671223	1.34704	-0.951314	0.536205	ns
LOC128671227	LOC128671227	14.5071	0.723814	0.0597334	ns
Orc2	LOC128671228	0.538091	0.175228	0.617817	ns
Mapmodulin	LOC128671229	13.1846	-0.922457	1.0964e-05	down
LOC128671232	LOC128671232	0.646822	1.47019	0.00273835	ns
LOC128671233	LOC128671233	73.8188	0.38052	0.519242	ns
Nmd3	LOC128671234	384.628	-1.06214	0.000532124	down
lili	LOC128671236	43.5013	-0.41631	0.430828	ns
Rpp30	LOC128671237	4.00368	-1.34487	4.35627e-05	down
LOC128671239	LOC128671239	49.1545	-0.370562	0.447062	ns
LOC128671241	LOC128671241	0.534086	-0.646951	0.394117	ns
LOC128671248	LOC128671248	0.474322	1.05158	0.580778	ns
side-II	LOC128671249	9.26702	4.10266	8.66947e-10	up
LOC128671250	LOC128671250	0.787217	0.913769	0.232535	ns
LOC128671251	LOC128671251	227.88	1.29185	0.072312	ns
Col4a1	LOC128671252	8.97448	-0.0264817	1	ns
LOC128671253	LOC128671253	35.0197	-1.51417	3.4012e-11	down
LOC128671256	LOC128671256	7.83793	1.14009	1.5639e-06	up
LOC128671257	LOC128671257	9.41734	0.0144173	1	ns
vkg	LOC128671258	5.49455	-0.170953	0.854956	ns
LOC128671260	LOC128671260	1.38235	-0.126934	0.957011	ns
LOC128671261	LOC128671261	1.44574	0.345473	0.381896	ns
Rab27	LOC128671262	0.562415	0.360087	0.559384	ns
DCTN6-p27	LOC128671263	3.65502	-0.131618	0.704581	ns
wuho	LOC128671265	2.33456	-1.40321	0.0517665	ns
LOC128671267	LOC128671267	0.482965	0.301062	0.732583	ns
LOC128671270	LOC128671270	13.174	-0.859406	0.00840557	down
LOC128671271	LOC128671271	21.3086	1.10027	0.0010349	up
LOC128671272	LOC128671272	14.9345	-0.333048	0.241617	ns
LOC128671273	LOC128671273	3.44803	-0.602797	0.163552	ns
CenG1A	LOC128671276	12.3838	-0.250654	0.350176	ns
foxo	LOC128671289	19.152	-0.125369	0.790027	ns
LOC128671290	LOC128671290	1.18449	2.45904	1.58658e-05	up
LOC128671292	LOC128671292	7.89063	2.64765	7.44502e-18	up
LOC128671296	LOC128671296	63.8954	-0.768587	0.330908	ns
mal	LOC128671299	10.217	0.102824	0.755102	ns
LOC128671301	LOC128671301	3.79205	-0.653202	0.00991222	down
mop	LOC128671302	50.6503	0.730641	3.81868e-06	up
LOC128671304	LOC128671304	5.76347	-0.613746	0.0152456	down
RabX4	LOC128671305	2.3389	2.496	0.0107464	up
qless	LOC128671306	3.4832	-0.311611	0.510767	ns
Droj2	LOC128671307	18.7839	0.28204	0.354946	ns
Cad96Ca	LOC128671308	2.7667	2.49749	3.44834e-18	up
spir	LOC128671310	9.66591	-0.191386	0.56678	ns
LOC128671311	LOC128671311	5.79226	0.221054	0.386248	ns
Uba3	LOC128671312	4.06267	0.15255	0.619093	ns
LOC128671313	LOC128671313	3.75622	-1.8758	0.177857	ns
Yod1	LOC128671314	25.1225	0.166961	0.515331	ns
LOC128671316	LOC128671316	2.65806	0.0490676	1	ns
pHCl-1	LOC128671317	0.323393	4.23603	7.21985e-06	ns
LOC128671319	LOC128671319	2.9335	-0.302033	0.629302	ns
LOC128671321	LOC128671321	3.41094	1.69758	8.77023e-06	up
LOC128671323	LOC128671323	0.353018	-1.22217	0.679519	ns
LOC128671325	LOC128671325	0.813784	-1.12737	0.0581007	ns
Sv2c	LOC128671326	52.8248	-3.47616	5.00134e-05	down
RFeSP	LOC128671327	59.5093	0.131732	0.863902	ns
LOC128671329	LOC128671329	207.093	0.342378	0.616913	ns
DCTN4-p62	LOC128671330	1.01215	-0.148695	0.700795	ns
Ppox	LOC128671331	1.12241	-0.293118	0.643218	ns
Cep290	LOC128671332	0.285136	2.4632	0.00974846	ns
LOC128671333	LOC128671333	0.276941	2.71707	0.000409275	ns
LOC128671335	LOC128671335	0.251264	0.74514	0.619112	ns
LOC128671336	LOC128671336	24.9018	0.862478	0.00667556	up
LOC128671337	LOC128671337	2.33826	1.21296	0.00638645	up
LOC128671339	LOC128671339	193.268	0.201538	0.421142	ns
Adat1	LOC128671340	5.90111	-0.69887	6.52015e-05	down
LOC128671342	LOC128671342	1.86456	-0.328262	0.346184	ns
LOC128671343	LOC128671343	40.4668	-0.686498	0.00857061	down
LOC128671344	LOC128671344	4.55321	-0.792598	0.157159	ns
Atac3	LOC128671345	3.89104	-0.01495	1	ns
LOC128671346	LOC128671346	6.28485	-0.13959	0.688091	ns
LOC128671347	LOC128671347	3.86173	-0.174661	0.74477	ns
spz	LOC128671348	12.5888	3.02964	8.51124e-13	up
LOC128671349	LOC128671349	19.903	0.313877	0.38711	ns
LOC128671350	LOC128671350	4.09197	1.28404	2.42297e-06	up
LOC128671351	LOC128671351	20.3907	0.329807	0.383851	ns
LOC128671352	LOC128671352	4.7397	0.685484	0.00453467	up
LOC128671353	LOC128671353	0.379431	-2.06001	0.148219	ns
Phb1	LOC128671355	39.4076	-0.118471	0.87303	ns
LOC128671356	LOC128671356	10.3646	1.05092	6.16268e-05	up
LOC128671357	LOC128671357	424.077	3.41991	0.0324426	up
LOC128671358	LOC128671358	3.29247	1.46268	1.2232e-10	up
Amph	LOC128671359	57.461	0.792409	0.0537947	ns
Axud1	LOC128671360	6.27203	-0.127979	0.637178	ns
elB	LOC128671361	0.64771	1.10652	0.0127548	ns
LOC128671362	LOC128671362	0.960647	5.96375	1.28224e-07	ns
LOC128671363	LOC128671363	2.6918	0.754144	0.612808	ns
LOC128671364	LOC128671364	0.762094	1.65417	8.65833e-05	ns
LOC128671365	LOC128671365	0.358817	-0.241721	0.821949	ns
LOC128671366	LOC128671366	9.75749	-0.636737	0.000431394	down
Taf13	LOC128671367	2.19196	-0.024494	0.967146	ns
LOC128671368	LOC128671368	1.05312	0.696257	0.568294	ns
timeout	LOC128671370	11.7765	-0.392488	0.483333	ns
spn-F	LOC128671371	39.9314	-0.516264	0.151992	ns
mRpL32	LOC128671372	5.46413	-0.45985	0.219653	ns
LOC128671374	LOC128671374	7.25169	-0.691648	0.0267247	down
LOC128671375	LOC128671375	12.6427	-0.322088	0.276164	ns
Nurf-38	LOC128671376	34.395	1.52967		ns
LOC128671378	LOC128671378	11.4821	0.529422	0.472235	ns
LOC128671380	LOC128671380	90.3729	-0.759266	0.054427	ns
LOC128671381	LOC128671381	1.96154	0.236168	0.688566	ns
LOC128671382	LOC128671382	0.633841	-3.03126	0.109189	ns
ARSJ	LOC128671383	0.279803	3.06399	0.0745982	ns
ARSB	LOC128671384	60.5107	7.40272	5.4898e-11	up
Dhc36C	LOC128671387	1.15108	2.24914	0.225722	ns
emei	LOC128671388	3.16526	0.27952	0.635252	ns
LOC128671390	LOC128671390	1.07751	0.312588	0.614401	ns
fh	LOC128671392	3.22646	-0.258626	0.730776	ns
LOC128671393	LOC128671393	0.376252	-0.325155	0.543317	ns
Dis3	LOC128671394	30.9854	0.133988	0.853315	ns
LOC128671395	LOC128671395	13.2083	-1.08502	0.515331	ns
LOC128671398	LOC128671398	8.95267	0.449003	4.06029e-05	up
Vps60	LOC128671401	53.4681	0.0985124	0.795997	ns
fz	LOC128671408	8.8231	-0.539341	0.106564	ns
LOC128671409	LOC128671409	0.524693	-0.258854	0.882615	ns
dmpd	LOC128671411	0.757908	1.41848	0.00606717	ns
LOC128671416	LOC128671416	1.99579	-0.5055	0.688091	ns
Ance	LOC128671417	19.9493	8.5601	3.90389e-06	up
LOC128671418	LOC128671418	0.877535	5.91587	4.89735e-20	ns
LOC128671420	LOC128671420	103.424	8.00222		ns
LOC128671422	LOC128671422	26.3085	-0.418013	0.00100765	down
nrv3	LOC128671423	0.314133	-1.14599	0.609663	ns
noc	LOC128671424	4.19819	2.09503	4.17529e-10	up
LOC128671425	LOC128671425	545.249	1.57046	0.513786	ns
LOC128671428	LOC128671428	2.44827	-0.727904	0.53473	ns
LOC128671433	LOC128671433	0.336708	-1.35242	0.522262	ns
LOC128671435	LOC128671435	14.4054	-0.0063219	1	ns
Gdap2	LOC128671436	11.6189	0.935991	0.105959	ns
Alas	LOC128671437	69.375	-0.189332	0.673188	ns
CAH9	LOC128671438	3.15155	0.0357816	0.988666	ns
PIG-F	LOC128671439	1.43853	0.276771	0.415703	ns
Eogt	LOC128671440	2.92292	-0.280077	0.659214	ns
Vha14-1	LOC128671441	33.595	0.558175	0.011598	up
tna	LOC128671443	18.3764	1.68913	2.95386e-16	up
LOC128671445	LOC128671445	1444.04	-0.32481	0.288684	ns
LOC128671449	LOC128671449	0.936259	2.23649	0.0363136	ns
LOC128671451	LOC128671451	9.88808	-0.156388	0.696062	ns
bigmax	LOC128671452	76.6175	-0.16254	0.469928	ns
LOC128671453	LOC128671453	2.56214	-0.00285024	1	ns
Hem	LOC128671454	19.459	0.538423	0.118546	ns
kuz	LOC128671455	24.2192	0.337116	0.374126	ns
LOC128671456	LOC128671456	5.75685	-1.14883	0.00124495	down
LOC128671457	LOC128671457	148.382	-0.0938296	0.879319	ns
Ipp	LOC128671458	7.47466	-0.255701	0.463325	ns
LOC128671459	LOC128671459	2.57535	-0.615558	0.283011	ns
LOC128671464	LOC128671464	4.24739	1.89682	0.00298587	up
LOC128671468	LOC128671468	39.8683	-0.466183	0.162641	ns
twr	LOC128671469	263.451	-0.194438	0.676372	ns
snRNP-U1-C	LOC128671470	5.1877	-0.521564	0.004077	down
Moe	LOC128671471	141.224	0.365271	0.344788	ns
LOC128671472	LOC128671472	3.99994	-0.218967	0.175956	ns
LOC128671473	LOC128671473	37.4319	3.97301	4.48345e-15	up
LOC128671474	LOC128671474	8.06013	0.763941	0.00106498	up
LOC128671475	LOC128671475	7.32037	-1.59986	0.108161	ns
LOC128671476	LOC128671476	0.290428	1.14394	0.024833	ns
LOC128671484	LOC128671484	307.733	0.588214	0.192716	ns
Ccdc58	LOC128671485	3.38067	-1.19125	0.0246279	down
LOC128671486	LOC128671486	15.5581	-0.442797	0.0792316	ns
LOC128671491	LOC128671491	1.25964	0.796459	0.106213	ns
LOC128671496	LOC128671496	23.5888	-0.987512	0.598866	ns
LOC128671498	LOC128671498	0.522246	0.016093	1	ns
LOC128671500	LOC128671500	2.29669	-0.997066	0.11279	ns
RpL24	LOC128671503	736.334	-0.599673	0.108013	ns
Srp19	LOC128671505	17.3523	-0.320282	0.272438	ns
LOC128671506	LOC128671506	2.96171	4.48384	5.15216e-15	up
mub	LOC128671510	24.1472	0.698784	0.000167621	up
LOC128671516	LOC128671516	0.680214	1.30905	0.054645	ns
LOC128671517	LOC128671517	0.296673	-1.17217	0.584524	ns
ARSB-like	LOC128671520	0.953477	3.4408	0.00102837	ns
LOC128671521	LOC128671521	0.376489	3.76399	0.16125	ns
LOC128671522	LOC128671522	0.319839	0.288255	0.896851	ns
Arr1	LOC128671525	0.515427	-0.0512205	0.972019	ns
drpr	LOC128671526	15.6629	0.938785	0.0242084	up
nAChRalpha4	LOC128671527	172.719	0.399104	0.785533	ns
LOC128671528	LOC128671528	69.6843	1.06475	0.319121	ns
tmod	LOC128671529	67.6098	-0.213014	0.541975	ns
qm	LOC128671531	9.44776	0.596837	0.0930304	ns
Rel	LOC128671539	28.8455	0.410702	0.24627	ns
LOC128671540	LOC128671540	89.8821	-1.42967	2.86328e-06	down
LOC128671541	LOC128671541	2.68728	-0.843299	0.230722	ns
LOC128671542	LOC128671542	9.45926	-0.633321	0.0336413	down
Rpe	LOC128671543	4.24831	-0.640966	0.038728	down
slo	LOC128671546	0.519644	-0.671158	0.134625	ns
Ccm3	LOC128671547	33.9785	-0.347121	0.33118	ns
Rpn3	LOC128671548	59.3495	0.159133	0.71691	ns
Dnaaf6	LOC128671549	0.429558	3.78085	3.11043e-06	ns
LOC128671550	LOC128671550	7.90548	0.299066	0.677369	ns
LOC128671554	LOC128671554	553.906	0.457221	0.251469	ns
ANLN	LOC128671555	4.71735	4.81388	9.09571e-10	up
Herc4	LOC128671557	54.8153	0.16995	0.633444	ns
LOC128671558	LOC128671558	12.6982	-0.540628	0.184619	ns
Piezo	LOC128671561	20.5302	0.361926	0.17636	ns
LOC128671566	LOC128671566	0.823336	2.0494	0.00548808	ns
Dora	LOC128671570	13.6868	0.276708	0.739301	ns
Tbcd	LOC128671572	65.5391	0.209482	0.371061	ns
LOC128671573	LOC128671573	15.7006	0.259721	0.261355	ns
LOC128671574	LOC128671574	0.481522	-0.392829	0.775587	ns
LOC128671575	LOC128671575	0.35489	-1.85943	0.368773	ns
LOC128671578	LOC128671578	0.435333	0.607254	0.678458	ns
Sam-S	LOC128671579	192.276	0.264896	0.514673	ns
LOC128671580	LOC128671580	10.6976	-0.207665	0.683062	ns
PolQ	LOC128671582	5.72297	-0.174646	0.700275	ns
PolZ1	LOC128671583	5.09515	0.480374	0.264817	ns
Tusp	LOC128671584	1.13411	0.405767	0.43948	ns
Efa6	LOC128671585	14.2866	1.23489	4.91903e-12	up
LOC128671587	LOC128671587	0.712251	-2.34904	0.0904877	ns
LOC128671588	LOC128671588	11.5572	0.177365	0.563193	ns
LOC128671589	LOC128671589	3.34957	-0.477093	0.0765087	ns
LOC128671590	LOC128671590	183.058	-0.91441	0.00607685	down
LOC128671592	LOC128671592	0.956528	0.411207	0.241706	ns
LOC128671593	LOC128671593	3.09552	-0.257269	0.490582	ns
LOC128671594	LOC128671594	7.66163	-0.978499	2.01465e-06	down
LOC128671595	LOC128671595	2.14552	-0.00999537	1	ns
Cisd2	LOC128671596	72.742	-0.206536	0.517688	ns
QIL1	LOC128671597	5.87694	-0.678389	0.0383705	down
fwd	LOC128671598	303.091	0.480174	0.0739921	ns
LOC128671599	LOC128671599	34.9444	-1.06184	0.0574533	ns
uif	LOC128671602	2.82271	-1.60968	0.00011981	down
LOC128671603	LOC128671603	10.0894	0.11527	0.848579	ns
Vha100-2	LOC128671604	27.3902	1.3646	0.00377734	up
Polr2B	LOC128671605	27.2099	-0.132117	0.515331	ns
LOC128671606	LOC128671606	0.475032	-1.49303	0.000527864	ns
LOC128671607	LOC128671607	23.1182	-0.231955	0.310333	ns
LOC128671608	LOC128671608	2.99736	-0.0615915	0.953162	ns
LOC128671609	LOC128671609	565.703	-0.16954	0.688783	ns
LOC128671610	LOC128671610	12.2886	0.570036	0.107683	ns
Vps13	LOC128671611	38.0338	0.827026	0.0292323	up
fand	LOC128671617	46.606	-0.141843	0.727192	ns
LOC128671619	LOC128671619	9.06239	1.43103	2.3157e-07	up
superdeath	LOC128671620	6.84852	3.63154	0.000483683	up
LOC128671623	LOC128671623	23.8776	0.039185	0.913767	ns
wcd	LOC128671624	10.1998	-1.25253	0.0210904	down
jub	LOC128671626	5.63626	0.533284	0.0449403	up
LOC128671633	LOC128671633	72.4772	1.29178	0.00262516	up
Mocs1	LOC128671634	74.9838	0.157614	0.58513	ns
Pfdn2	LOC128671635	23.6864	-0.598627	0.00352895	down
LBR	LOC128671636	19.384	0.260554	0.319121	ns
Fbxo42	LOC128671637	4.56748	-0.323396	0.358179	ns
Sumo	LOC128671640	119.46	-0.694335	0.006626	down
S6kII	LOC128671642	2.27617	0.407888	0.44159	ns
Mct1	LOC128671645	67.0249	2.59386	2.32998e-05	up
LOC128671646	LOC128671646	13.9308	-0.353613	0.379435	ns
AIMP1	LOC128671647	18.3375	-1.59736	6.71486e-05	down
Su(var)3-3	LOC128671656	2.90377	0.692118	0.103028	ns
Dcr-2	LOC128671660	8.30614	0.573121	0.0224766	up
RpL18A	LOC128671662	361.576	-0.660819	0.0233643	down
LOC128671663	LOC128671663	12.3668	0.168209	0.863902	ns
LOC128671664	LOC128671664	19.069	-0.619044	2.08198e-06	down
LOC128671665	LOC128671665	23.0543	0.47984	0.345716	ns
Miga	LOC128671666	0.688529	0.459884	0.22518	ns
Sfxn2	LOC128671667	64.8318	-0.259962	0.275711	ns
Muc2	LOC128671668	2.57725	-4.82286	3.58635e-16	down
LOC128671671	LOC128671671	7.82542	-2.92308	0.0441515	down
mxt	LOC128671673	60.7163	-0.0657598	0.87303	ns
stac	LOC128671674	18.7112	-0.222111	0.730519	ns
Ssadh	LOC128671675	16.6507	0.645011	0.0392314	up
sev	LOC128671676	15.4054	-0.589444	0.313658	ns
LOC128671677	LOC128671677	60.2234	0.0496235	0.922826	ns
cpo	LOC128671678	1.18176	0.897474	0.044826	up
Pez	LOC128671679	6.00706	0.196958	0.485413	ns
BckdhA	LOC128671680	5.5468	3.38901	7.26415e-06	up
CycK	LOC128671681	7.35154	0.046251	0.951719	ns
LOC128671682	LOC128671682	90.0117	-0.683785	0.123372	ns
LOC128671683	LOC128671683	23.2265	-1.13018	0.0754261	ns
Son	LOC128671684	28.8288	0.245993	0.17599	ns
LOC128671685	LOC128671685	20.9576	0.182009	0.415214	ns
IscU	LOC128671686	11.6934	-0.29277	0.210686	ns
LOC128671688	LOC128671688	3.28319	2.40697	0.0166743	up
LOC128671689	LOC128671689	0.72942	1.37404	0.31529	ns
LOC128671691	LOC128671691	8.95047	1.66478	0.276429	ns
LOC128671692	LOC128671692	0.406873	3.49268		ns
LOC128671693	LOC128671693	3.93365	0.667352	0.704553	ns
SMC3	LOC128671697	15.215	0.345977	0.0697927	ns
LOC128671698	LOC128671698	69.9814	2.1163	3.62818e-11	up
LOC128671699	LOC128671699	120.858	-0.749415	0.442556	ns
Isha	LOC128671700	16.8085	0.189526	0.410047	ns
LOC128671704	LOC128671704	17.5546	0.323493	0.254632	ns
NO66	LOC128671706	1.72397	-1.08748	0.0621182	ns
LOC128671707	LOC128671707	0.445563	-1.60635	0.485099	ns
Tango4	LOC128671709	109.417	-0.000415225	1	ns
LOC128671710	LOC128671710	1.1241	0.659038	0.448718	ns
bs	LOC128671712	20.9174	0.931127	0.00262036	up
FRG1	LOC128671720	12.1826	-0.599316	0.000144386	down
SCCRO4	LOC128671721	0.258553	0.0766688	0.979598	ns
Tbcb	LOC128671722	13.7557	0.346655	0.178342	ns
LOC128671723	LOC128671723	99.9189	8.67669	1.43789e-08	up
LOC128671728	LOC128671728	8.5465	-1.1439	0.0068658	down
RpL26	LOC128671729	260.951	-0.940365	0.0032854	down
uzip	LOC128671731	30.5235	0.279913	0.321445	ns
Girdin	LOC128671746	13.1637	-0.382884	0.365265	ns
Tasp1	LOC128671747	24.0593	-0.616598	0.000739847	down
Sec3	LOC128671748	7.31283	0.385436	0.408923	ns
Cln7	LOC128671750	44.177	-0.252604	0.637205	ns
LOC128671751	LOC128671751	1.08668	0.391186	0.673387	ns
LOC128671752	LOC128671752	148.671	0.0236323	1	ns
LOC128671753	LOC128671753	4.06615	0.306287	0.480732	ns
LOC128671756	LOC128671756	0.35523	1.79361	0.00069348	ns
LOC128671757	LOC128671757	0.765464	2.51115	0.00542746	ns
LOC128671758	LOC128671758	4.89726	-0.618277	0.000776197	down
Mct3	LOC128671760	0.858386	3.7227	2.16613e-09	ns
LOC128671761	LOC128671761	24.8804	-1.04496	0.00145043	down
CtsL1	LOC128671762	899.676	-0.579968	0.339046	ns
LOC128671764	LOC128671764	23.1888	0.283826	0.325445	ns
LOC128671767	LOC128671767	8.70017	-2.14354	0.19285	ns
adp	LOC128671768	10.35	0.00325991	1	ns
LOC128671769	LOC128671769	3.73176	1.64515	2.03212e-11	up
sxc	LOC128671771	60.9086	0.158454	0.336854	ns
LOC128671772	LOC128671772	2.36103	0.403159	0.207591	ns
LOC128671773	LOC128671773	11.4218	-0.234636	0.545887	ns
Ctr9	LOC128671774	47.6202	0.0968567	0.860529	ns
LOC128671775	LOC128671775	8.14112	0.45171	0.190294	ns
mus81	LOC128671776	4.41871	0.267662	0.589304	ns
Scp24	LOC128671777	134.446	0.0485429	0.891446	ns
LOC128671778	LOC128671778	6.25107	-1.29316	1.66589e-12	down
LOC128671779	LOC128671779	1.00833	0.61595	0.432096	ns
LOC128671780	LOC128671780	15.5832	-0.270573	0.308072	ns
LOC128671782	LOC128671782	89.2421	-0.398703	0.377777	ns
LOC128671784	LOC128671784	302.247	0.791613	0.0233166	up
Pka-C1	LOC128671785	53.5878	-0.829477	0.013627	down
LOC128671786	LOC128671786	1.99931	1.57787	0.0179203	up
Bin1	LOC128671787	2.47624	0.315656	0.449584	ns
LOC128671788	LOC128671788	2.35677	9.39535	5.87017e-16	up
mgr	LOC128671790	26.7929	-0.306395	0.425923	ns
LOC128671791	LOC128671791	1.97478	-0.359494	0.295888	ns
LOC128671793	LOC128671793	9.98764	-0.466582	0.0957696	ns
LOC128671797	LOC128671797	1.76284	-1.75484	0.0503341	ns
LOC128671798	LOC128671798	0.335748	-0.521187	0.827984	ns
LOC128671799	LOC128671799	165.152	0.279469	0.673758	ns
LOC128671800	LOC128671800	58.1816	-0.216894	0.27724	ns
LOC128671801	LOC128671801	35.4718	-0.563074	0.00945676	down
LOC128671803	LOC128671803	1.91774	-0.102274	0.822691	ns
LOC128671804	LOC128671804	12.3986	6.0797	6.76019e-11	up
LOC128671805	LOC128671805	2.91073	1.56905	0.0242787	up
Ttc7	LOC128671807	2.15341	2.2539	1.57316e-06	up
LOC128671808	LOC128671808	1.12508	-0.797022	0.24591	ns
LOC128671809	LOC128671809	7.24921	1.98992	0.0614571	ns
LOC128671810	LOC128671810	4.15225	-0.0629332	0.847795	ns
LOC128671811	LOC128671811	194.301	0.578926	0.010714	up
Fnta	LOC128671813	14.7387	-0.457481	2.16262e-05	down
Kdsr	LOC128671814	64.5986	-0.0922128	0.786719	ns
LOC128671816	LOC128671816	0.354476	-0.226223	0.890672	ns
LOC128671817	LOC128671817	1.46335	-0.737394	0.538099	ns
LOC128671819	LOC128671819	3.71618	-1.25199	0.266512	ns
LOC128671820	LOC128671820	1.375	0.0414666	0.994758	ns
thoc7	LOC128671821	29.6665	0.813329	0.0199864	up
Letm1	LOC128671823	24.7921	-0.0691888	0.803155	ns
LOC128671824	LOC128671824	0.800482	6.79215	2.79475e-19	ns
LOC128671825	LOC128671825	5.26892	0.858707	0.0373036	up
LOC128671826	LOC128671826	1.55296	-2.58048	0.0183233	down
LOC128671827	LOC128671827	52.7529	-0.804313	0.00933319	down
Tomosyn	LOC128671829	13.4481	0.17902	0.77504	ns
fmt	LOC128671830	4.46502	0.171562	0.385591	ns
LOC128671831	LOC128671831	419.612	-1.99861	0.24022	ns
Coprox	LOC128671832	22.251	0.529328	0.221711	ns
Rab39	LOC128671835	8.80632	-0.0313649	0.981392	ns
LOC128671837	LOC128671837	36.6227	3.96523	2.88648e-08	up
LOC128671838	LOC128671838	62.9147	0.235599	0.548763	ns
LOC128671841	LOC128671841	6.22743	-1.37667	0.425349	ns
LOC128671843	LOC128671843	0.667081	-4.702	0.00358738	ns
LOC128671845	LOC128671845	6.04986	0.147074	0.854956	ns
LOC128671846	LOC128671846	3.13402	2.13057	6.72106e-05	up
LOC128671849	LOC128671849	50.4612	-0.0702834	0.911768	ns
LOC128671850	LOC128671850	37.3773	-0.55238	0.0295346	down
Ufl1	LOC128671851	135.263	-0.380341	0.0218672	down
LOC128671856	LOC128671856	21.2086	-1.09246	2.07297e-08	down
LOC128671858	LOC128671858	1.02774	0.455283	0.151055	ns
Cdk8	LOC128671862	20.9751	-0.365848	0.0799779	ns
LOC128671864	LOC128671864	25.0238	0.169577	0.797074	ns
Sox21b	LOC128671865	5.49189	6.12208	5.50327e-23	up
Tango14	LOC128671866	6.27331	0.271157	0.347154	ns
LOC128671872	LOC128671872	683.211	0.773992	0.62553	ns
Ppt2	LOC128671873	106.666	-0.665386	0.0330297	down
LOC128671874	LOC128671874	73.245	2.01289	0.00089517	up
defl	LOC128671875	9.58799	0.128198	0.763893	ns
LOC128671876	LOC128671876	18.4586	-0.027605	0.963642	ns
LOC128671877	LOC128671877	2.86174	2.329	1.66809e-05	up
Vang	LOC128671878	0.645692	0.768398	0.234493	ns
LOC128671879	LOC128671879	0.381172	-2.16951		ns
Trs31	LOC128671881	3.77427	-0.421506	0.0254036	down
amrt	LOC128671882	5.48739	-0.710154	2.09845e-08	down
Mo25	LOC128671883	56.2156	-0.129187	0.588791	ns
RpS13	LOC128671884	1850.61	-0.546588	0.149549	ns
ND-B15	LOC128671885	15.5713	-0.566267	0.0860857	ns
LOC128671886	LOC128671886	16.1548	0.340126	0.220691	ns
LOC128671887	LOC128671887	5.39672	-0.358375	0.463897	ns
Snx3	LOC128671891	132.407	0.583143	0.011275	up
LOC128671894	LOC128671894	1.61322	-0.997007	0.000115611	down
Tsf1	LOC128671895	107.481	1.20834	0.00016514	up
nenya	LOC128671896	0.324795	1.65497	0.182858	ns
TfIIB	LOC128671897	16.1021	0.191032	0.162724	ns
LOC128671902	LOC128671902	2.6554	-2.35215	4.55163e-07	down
LOC128671904	LOC128671904	0.560463	1.45343	0.138294	ns
LOC128671906	LOC128671906	50.059	-0.0126584	1	ns
LOC128671907	LOC128671907	3.14944	-0.0687367	0.881697	ns
LOC128671910	LOC128671910	1.17758	0.471177	0.654844	ns
LOC128671912	LOC128671912	0.687844	2.84017	5.99011e-12	ns
LOC128671914	LOC128671914	11.0927	-0.0293027	0.997398	ns
LOC128671915	LOC128671915	22.526	-0.902992	0.0018155	down
LOC128671916	LOC128671916	10.871	2.96858	3.95779e-05	up
bdg	LOC128671917	15.4156	0.197728	0.455574	ns
LOC128671918	LOC128671918	14.3343	-0.0979282	0.835802	ns
nop5	LOC128671919	7.37647	-1.74215	0.01283	down
Tgt	LOC128671920	4.57602	-0.110069	0.799331	ns
in	LOC128671921	13.0465	0.973642	0.000237239	up
LOC128671922	LOC128671922	27.2469	-1.27105	0.00291687	down
Acat1	LOC128671924	70.1521	-0.322753	0.246241	ns
LOC128671925	LOC128671925	49.8061	-0.279569	0.486359	ns
mspo	LOC128671926	1.36645	-1.76633	0.00154141	down
LOC128671929	LOC128671929	1.51942	1.70451	0.000262659	up
fsd	LOC128671930	10.0589	-0.244062	0.729982	ns
LOC128671931	LOC128671931	0.947223	0.0210198	1	ns
LOC128671932	LOC128671932	9.11019	0.185049	0.481426	ns
AsnS	LOC128671933	1146.36	-0.564038	7.22263e-05	down
LOC128671935	LOC128671935	2.39049	-1.53521		ns
LOC128671936	LOC128671936	23.6948	-1.07474	2.40567e-05	down
RfC38	LOC128671938	23.6983	-0.821515	0.000128566	down
LOC128671939	LOC128671939	19.3901	0.162389	0.675187	ns
LOC128671940	LOC128671940	0.251964	-0.216973	0.89128	ns
LOC128671942	LOC128671942	1.8697	2.92402	1.01709e-07	up
Toll-6	LOC128671943	0.640288	1.37173	0.109778	ns
LOC128671944	LOC128671944	3.07954	-0.149952	0.770451	ns
LOC128671945	LOC128671945	1.32585	0.294188	0.270095	ns
LOC128671946	LOC128671946	0.778381	0.226675	0.795003	ns
Ir25a	LOC128671947	2.8852	2.01709	0.0182318	up
LOC128671948	LOC128671948	48.8244	0.657179	0.000955196	up
LOC128671949	LOC128671949	10.7623	0.580326	0.31529	ns
LOC128671950	LOC128671950	40.3325	0.473789	0.437945	ns
LOC128671953	LOC128671953	1.19487	0.951477	0.0832501	ns
LOC128671954	LOC128671954	24.2806	0.0767656	0.804766	ns
LOC128671956	LOC128671956	11.6484	-0.317062	0.266798	ns
LOC128671957	LOC128671957	3.04583	-0.24632	0.728857	ns
LOC128671958	LOC128671958	214.401	0.354093	0.432393	ns
Sb	LOC128671959	1.09996	2.56277	0.00379284	up
Scm	LOC128671960	3.32183	0.88705	0.00074743	up
LOC128671961	LOC128671961	4.29455	2.92259	3.3291e-08	up
Adck1	LOC128671963	1.08439	0.0864709	0.827808	ns
LOC128671965	LOC128671965	3.52614	-0.609417	0.0339216	down
LOC128671968	LOC128671968	24.2678	-0.481891	0.045444	down
CCT8	LOC128671970	17.772	-0.507029	0.116416	ns
LOC128671971	LOC128671971	1.07532	2.12893	0.000375875	up
LOC128671973	LOC128671973	21.906	-0.900512	3.04439e-23	down
LOC128671976	LOC128671976	4.42146	-0.0629332	0.963642	ns
Drep1	LOC128671978	0.813482	0.374304	0.537908	ns
Ggamma1	LOC128671979	53.2195	0.0349482	0.947075	ns
Nt5b	LOC128671980	30.6898	0.573692	0.317382	ns
HPS1	LOC128671981	8.11306	0.350023	0.0558876	ns
LOC128671983	LOC128671983	16.3155	-0.423661	0.414798	ns
Dhod	LOC128671984	10.0612	-0.126896	0.792671	ns
LOC128671985	LOC128671985	0.807992	0.251148	0.309383	ns
LOC128671986	LOC128671986	11.1576	-0.376034	0.281071	ns
Cul5	LOC128671987	6.49663	0.25922	0.343299	ns
kis	LOC128671989	27.0294	0.3753	0.00259555	up
ATPsynO	LOC128671990	84.5393	-0.194231	0.596882	ns
LOC128671991	LOC128671991	15.1119	-0.211002	0.486044	ns
LOC128671995	LOC128671995	2.09925	-0.903648	0.209068	ns
LOC128671996	LOC128671996	11.4561	0.340207	0.115627	ns
Smyd5	LOC128671997	1.19497	0.182678	0.749056	ns
LOC128671998	LOC128671998	16.4742	-0.247477	0.669417	ns
LOC128671999	LOC128671999	15.9888	0.139977	0.709895	ns
LOC128672001	LOC128672001	5.19875	-0.938062	0.100132	ns
LOC128672004	LOC128672004	0.260694	-5.54536	0.000841464	ns
LOC128672006	LOC128672006	0.29997	1.25808	0.705944	ns
rols	LOC128672007	6.91443	2.33726	4.84467e-09	up
LOC128672008	LOC128672008	2.97071	-2.20809	0.0532515	ns
LOC128672010	LOC128672010	210.854	-0.486069	0.642631	ns
Wdr82	LOC128672011	6.12906	-0.309812	0.233947	ns
LOC128672012	LOC128672012	143.298	-1.41389	1.48848e-08	down
kar	LOC128672014	156.272	-1.46419	0.00163455	down
sra	LOC128672015	3.77324	0.426766	0.251146	ns
LOC128672016	LOC128672016	1.42849	0.377493	0.887536	ns
LOC128672018	LOC128672018	1.68942	-0.519257	0.336381	ns
Lamtor5	LOC128672019	16.6813	0.08545	0.800454	ns
LOC128672024	LOC128672024	7.37319	-0.236949	0.559018	ns
LOC128672025	LOC128672025	19.3433	-1.15999	0.000240111	down
LOC128672027	LOC128672027	8.92709	-0.550918	0.0820811	ns
LOC128672028	LOC128672028	5.2264	-0.121938	0.780812	ns
Slu7	LOC128672029	24.8779	0.0231581	0.988213	ns
LOC128672030	LOC128672030	23.0525	0.867088	0.128708	ns
chic	LOC128672032	257.39	-0.898711	2.00613e-11	down
Paf-AHalpha	LOC128672033	27.2965	-0.328982	0.416488	ns
Diap1	LOC128672034	59.6193	-0.0375123	0.929916	ns
Diap2	LOC128672036	12.1257	0.362912	0.10814	ns
LOC128672037	LOC128672037	0.294307	0.839403	0.421202	ns
LOC128672038	LOC128672038	41.1805	2.62691	0.000156307	up
LOC128672041	LOC128672041	11.3618	-1.77302	0.0890308	ns
LOC128672046	LOC128672046	1.44205	-2.45679		ns
Non3	LOC128672049	7.49938	-1.47799	1.18565e-06	down
Gr21a	LOC128672050	2.20741	1.02311	0.0721377	ns
LOC128672055	LOC128672055	0.346572	2.57409	0.000176698	ns
LOC128672056	LOC128672056	115.036	-0.423989	0.0267825	down
cib	LOC128672058	416.216	0.51476	0.321026	ns
PEBP1	LOC128672060	12.9623	9.09806	7.42721e-13	up
LOC128672061	LOC128672061	3.0456	-0.399714	0.685936	ns
LOC128672062	LOC128672062	0.719461	-0.659532	0.402308	ns
CYB5B	LOC128672063	5.63981	-3.76753	4.5427e-05	down
LOC128672064	LOC128672064	14.343	0.105744	0.852056	ns
LOC128672065	LOC128672065	4.00623	0.817702	0.00463395	up
LOC128672066	LOC128672066	181.896	1.52271	0.000815001	up
LOC128672067	LOC128672067	1.74889	-0.475794	0.400925	ns
Nup107	LOC128672071	2.01098	-0.342221	0.507824	ns
nsl1	LOC128672072	9.60125	0.243542	0.3574	ns
LOC128672073	LOC128672073	16.5274	1.17334	0.000175152	up
sotv	LOC128672074	0.578973	0.54422	0.446429	ns
Sobp	LOC128672075	0.678308	-1.66776	0.197599	ns
CysRS-m	LOC128672076	6.7368	-0.187043	0.636336	ns
Pak3	LOC128672077	21.1909	-0.19512	0.639607	ns
S2P	LOC128672078	0.660193	0.34159	0.564954	ns
LOC128672079	LOC128672079	19.1831	-0.318893	0.0112073	down
LOC128672080	LOC128672080	3.62369	-0.868993	0.110526	ns
LOC128672082	LOC128672082	1.48627	0.359267	0.435942	ns
LOC128672084	LOC128672084	0.299252	2.9817	0.000149128	ns
LOC128672085	LOC128672085	0.670222	-1.08083	0.0673305	ns
LOC128672087	LOC128672087	26.2367	-0.466741	0.133804	ns
Ddrgk1	LOC128672088	258.649	-0.566095	0.0286665	down
eca	LOC128672089	109.428	-0.67824	0.0913067	ns
LOC128672090	LOC128672090	4.57225	-1.73604	0.233423	ns
Alg13	LOC128672091	3.65555	-0.813044	0.00637843	down
LOC128672093	LOC128672093	31.3767	0.46633	0.183358	ns
LOC128672095	LOC128672095	5.1758	-0.354121	0.580778	ns
LOC128672096	LOC128672096	2.55544	-0.0407171	0.95229	ns
LOC128672097	LOC128672097	0.546578	-0.983991	0.376217	ns
LOC128672108	LOC128672108	54.976	-0.295461	0.422714	ns
LOC128672109	LOC128672109	374.811	-0.677931	0.143276	ns
RpS30	LOC128672110	251.658	-0.328645	0.457083	ns
LOC128672111	LOC128672111	3.49398	0.830981	0.0511984	ns
LOC128672113	LOC128672113	3.47946	-1.19477	0.422283	ns
spel1	LOC128672114	3.10562	0.206294	0.596457	ns
LOC128672115	LOC128672115	0.440119	0.415637	0.438093	ns
LOC128672118	LOC128672118	40.9848	-0.727947	0.017676	down
Mms19	LOC128672119	20.8234	-0.187421	0.278401	ns
RhoGAP54D	LOC128672120	2.41957	0.818588	0.0186067	up
Dok	LOC128672121	16.5781	-0.297553	0.423894	ns
LOC128672123	LOC128672123	31.037	-1.15631	0.000280741	down
LSm1	LOC128672124	25.7743	-0.635954	0.00163455	down
Rab5	LOC128672125	277.921	-0.485584	0.00068712	down
Liprin-alpha	LOC128672127	36.9442	-0.0469656	0.863584	ns
LOC128672128	LOC128672128	4.75623	-0.833191	0.00620333	down
GramD1B	LOC128672130	7.90514	0.59626	0.000300843	up
Ip259	LOC128672131	346.416	-0.642407	0.00642161	down
RpS27A	LOC128672132	3303.12	-0.43954	0.266581	ns
LOC128672133	LOC128672133	63.0645	0.105914	0.88483	ns
LOC128672134	LOC128672134	8.66693	-0.150562	0.798563	ns
REPTOR	LOC128672135	2.55026	0.293726	0.529464	ns
LOC128672136	LOC128672136	2.75273	-0.0757034	0.945298	ns
PSMG1	LOC128672137	8.95948	-0.289669	0.473459	ns
Remo	LOC128672138	4.18816	-0.0843814	0.865018	ns
LOC128672140	LOC128672140	1.73806	-1.32875	0.373748	ns
Hex-A	LOC128672141	27.3264	0.774691	0.259233	ns
Rab4	LOC128672142	8.40874	-0.5311	0.24022	ns
LOC128672148	LOC128672148	0.341823	5.4096	1.71659e-05	ns
LOC128672157	LOC128672157	0.481809	0.588489	0.648561	ns
LOC128672169	LOC128672169	0.343084	-2.70012	0.0587233	ns
LOC128672172	LOC128672172	0.467587	-2.54682	0.0651169	ns
mod(mdg4)	LOC128672195	201.288	0.161161	0.317148	ns
Phlpp	LOC128672196	0.652031	-2.15082	0.0280116	ns
LOC128672197	LOC128672197	0.494531	-0.704845	0.633124	ns
LOC128672198	LOC128672198	0.303597	-2.53584	0.00496343	ns
LOC128672199	LOC128672199	0.950105	0.772577	0.253523	ns
LOC128672200	LOC128672200	1.62428	0.670795	0.0273026	up
LOC128672202	LOC128672202	1.58639	0.730218	0.437413	ns
LOC128672203	LOC128672203	0.76073	-0.232628	0.701863	ns
LOC128672204	LOC128672204	3.8424	0.29648	0.388388	ns
LOC128672205	LOC128672205	5.17784	0.373647	0.416976	ns
LOC128672208	LOC128672208	5.12295	0.21122	0.295947	ns
wts	LOC128672209	70.1114	0.233695	0.29793	ns
prtp	LOC128672211	78.8337	-0.425897	0.0359867	down
LOC128672212	LOC128672212	3.2283	-0.342064	0.491799	ns
LOC128672213	LOC128672213	18.2288	-0.370426	0.254998	ns
LOC128672215	LOC128672215	183.714	0.530251	0.29772	ns
LOC128672217	LOC128672217	20.0052	0.694602	1.96564e-09	up
DNAlig3	LOC128672218	28.0763	-0.113901	0.810835	ns
LOC128672219	LOC128672219	18.2722	-0.30301	0.732583	ns
LOC128672225	LOC128672225	3.49589	-1.61455	0.227382	ns
CASK	LOC128672226	9.17543	1.07255	1.15221e-06	up
qin	LOC128672228	2.69738	0.809034	0.0410995	up
wda	LOC128672229	6.09777	-0.367002	0.333683	ns
PolD3	LOC128672230	1.35332	-0.943123	0.00010152	down
LOC128672231	LOC128672231	0.432945	-1.97577	0.180507	ns
LOC128672234	LOC128672234	0.362547	1.30944	0.0999865	ns
YL-1	LOC128672235	4.65103	0.350618	0.494584	ns
LOC128672237	LOC128672237	166.636	-2.19376	0.165626	ns
LOC128672240	LOC128672240	0.684883	-1.10804	0.590071	ns
LOC128672242	LOC128672242	12.2086	-0.739285	0.0909568	ns
tau	LOC128672243	14.2527	3.97941	1.37041e-36	up
LOC128672246	LOC128672246	1.5878	-1.51889	0.00138486	down
LOC128672247	LOC128672247	491.565	-0.387844	0.284014	ns
LOC128672248	LOC128672248	2.73451	0.438179	0.361809	ns
LOC128672249	LOC128672249	5.49898	0.205897	0.667119	ns
LOC128672250	LOC128672250	20.9045	-0.0628427	0.926369	ns
how	LOC128672251	51.695	-0.285721	0.408341	ns
Nelf-E	LOC128672252	7.3223	0.158406	0.581298	ns
EloA	LOC128672253	108.926	-0.580549	8.84401e-06	down
Gdh	LOC128672254	57.5842	1.28396	0.00203675	up
LOC128672255	LOC128672255	4.64512	-0.843795	0.0348467	down
Mcm3	LOC128672260	3.98157	0.0530291	0.996844	ns
ppan	LOC128672262	15.7969	-1.38647	0.00141078	down
LOC128672263	LOC128672263	1.77922	0.32276	0.549201	ns
LOC128672264	LOC128672264	26.8173	0.121808	0.665492	ns
LOC128672265	LOC128672265	2.60779	-0.238259	0.498226	ns
pit	LOC128672266	80.3484	-1.13202	0.00109278	down
GCS2beta	LOC128672267	61.998	-0.118739	0.817092	ns
noi	LOC128672268	40.1257	0.00608513	1	ns
LOC128672269	LOC128672269	0.613129	1.6958	1.75677e-08	ns
Moca-cyp	LOC128672270	15.0481	0.290414	0.464241	ns
LOC128672271	LOC128672271	14.0745	0.077734	0.862014	ns
LOC128672272	LOC128672272	0.623848	0.228254	0.90474	ns
LOC128672273	LOC128672273	27.0134	0.30909	0.304828	ns
LOC128672276	LOC128672276	1.52278	-0.267909	0.503949	ns
LOC128672277	LOC128672277	1.1084	4.42646	5.85787e-05	up
Prp18	LOC128672278	9.59372	-0.192119	0.565339	ns
LOC128672279	LOC128672279	0.760981	1.46398	0.00102131	ns
LOC128672285	LOC128672285	0.450219	-3.59073	0.112464	ns
LOC128672286	LOC128672286	2.4498	-0.412688	0.741322	ns
twin	LOC128672287	136.129	-0.924818	0.00163089	down
LOC128672288	LOC128672288	84.0791	-0.0449172	0.946794	ns
LOC128672290	LOC128672290	10.4111	0.247449	0.762025	ns
LOC128672291	LOC128672291	9.89745	0.614603	0.0143469	up
mRpS24	LOC128672293	2.58028	0.0291481	0.994758	ns
LOC128672294	LOC128672294	13.0563	-0.0202513	1	ns
LOC128672295	LOC128672295	1.44568	0.0491178	0.967502	ns
Fmr1	LOC128672296	40.6822	0.373333	0.45437	ns
LOC128672297	LOC128672297	0.533388	-0.386123	0.700158	ns
alpha-PheRS	LOC128672298	42.1921	-0.228891	0.763979	ns
LOC128672299	LOC128672299	432.432	-0.566717	0.121663	ns
Daao1	LOC128672301	47.0939	0.464758	0.227742	ns
Gmer	LOC128672303	21.2835	-0.0568205	0.947388	ns
LOC128672305	LOC128672305	39.5721	0.198443	0.71303	ns
LOC128672306	LOC128672306	1.34587	1.59254	0.000493416	up
LOC128672307	LOC128672307	15.1564	0.206049	0.684644	ns
LOC128672308	LOC128672308	0.435001	-1.68929	0.110212	ns
Cad99C	LOC128672309	119.748	-0.259741	0.296288	ns
Cad87A	LOC128672310	6.89105	0.114173	0.843971	ns
LOC128672311	LOC128672311	1.52745	0.756419	0.59855	ns
LOC128672312	LOC128672312	0.645647	-0.403619	0.77281	ns
LOC128672313	LOC128672313	1482.09	0.649892	0.0738423	ns
LOC128672315	LOC128672315	1.55099	-1.13577	0.0971907	ns
LOC128672316	LOC128672316	18.2431	0.120938	0.908316	ns
LOC128672317	LOC128672317	26.3651	-1.18521	1.95434e-06	down
LOC128672318	LOC128672318	14.3665	-0.199023	0.432191	ns
kud	LOC128672321	18.4659	-0.0174516	1	ns
LOC128672322	LOC128672322	18.1346	-0.426197	0.204207	ns
abd-A	LOC128672323	1.80323	-3.95915	0.0329621	down
Ppcs	LOC128672325	29.986	0.033204	0.982915	ns
GckIII	LOC128672326	67.4992	0.755989	8.36661e-06	up
LOC128672328	LOC128672328	22.0359	2.00129	1.76889e-10	up
Doa	LOC128672329	39.9748	0.123606	0.827984	ns
LOC128672330	LOC128672330	1.36232	-0.301864	0.678079	ns
LOC128672333	LOC128672333	70.6877	1.1648	0.00691778	up
LOC128672334	LOC128672334	0.85163	0.418224	0.276789	ns
Fa2h	LOC128672335	0.270478	2.0958	0.138306	ns
Sur-8	LOC128672336	7.80911	0.342196	0.4945	ns
Mtl	LOC128672337	14.3937	-0.0370116	0.978916	ns
chp	LOC128672338	14.8743	-0.350095	0.48259	ns
Dad	LOC128672339	6.58487	1.18529	2.24289e-05	up
LOC128672341	LOC128672341	5.23674	1.1162	0.00785795	up
Sf3a1	LOC128672343	109.81	0.370501	0.46028	ns
LOC128672344	LOC128672344	0.791299	0.40928	0.423277	ns
[truncated: 6,676 more rows]
