# Supplementary material for: Regionalization of gene expression and cell types in the silk glands of Plodia pantry moths
Source: iScience. 2025 Oct 25;28(11):113865. doi: 10.1016/j.isci.2025.113865 (PMC12661448; doi:10.1016/j.isci.2025.113865)
Supplement: Table S7. Accession numbers for sericin factor genes used in synteny analyses and alignments [file mmc8.xlsx]

## Sheet: TableS7
Orthology group	Gene name	Species	Gene identifier (NCBI)	Protein identifier (NCBI)	Also analysed in previous study
Ser1	Pi_Ser1a	Plodia interpunctella	LOC128682088	XP_053622556.1
	Pi_Ser1b	Plodia interpunctella	LOC128681931	XP_053622235.1
	Ek_Ser1a	Ephestia kuehniella	ON604817.1 (cDNA)	WDD44662	Wu et al. 2022
	Ek_Ser1b	Ephestia kuehniella	ON604818.1 (cDNA)	WDD44663	Wu et al. 2022
	Gm_Ser1a	Galleria mellonella	MG770315.1 (cDNA)	AXY94917	Wu et al. 2022
	Gm_Ser1b	Galleria mellonella	LOC113512273	XP_031767783	Wu et al. 2022
	Yc_Ser1	Yponomeuta cagnagella	MZ927540.1 (cDNA)	WBB28736.1	Volenikova et al. 2022
	Bm_Ser1	Bombyx mori	LOC101740082	XP_037869538.1	Wu et al. 2022
	Tb_Ser1	Tineola bisselliella	MW244705.1 (cDNA)	QRN45239	Rouhova et al. 2021
	Pp_Ser1a	Pseudoips prasinana	MW373764.1 (cDNA)	QZP43458.1	Rindos et al. 2021
	Pp_Ser1b	Pseudoips prasinana	MW373765.1 (cDNA)	QZP43459.1	Rindos et al. 2021
SerP150	Pi_SerP150	Plodia interpunctella	LOC128676798	XP_053613123	Wu et al. 2024
	Bm_SerP150	Bombyx mori	LOC119629229	XP_037870317	Wu et al. 2024
	Gm_SerP150	Galleria mellonella	LOC113522468	XP_026763958.2	Wu et al. 2022
	Pg_SerP150	Pectinophora gossypiella	LOC126368327	XP_049868194.1	Wu et al. 2024
Mucin12	Pi_mucin12	Plodia interpunctella	LOC128682275	XP_053622878.1	Wu et al. 2024
	Bm_mucin12	Bombyx mori	LOC101736082	XP_021205679.2	Wu et al. 2024
	Gm_mucin12	Galleria mellonella	LOC113518728	XP_052748296.1	Wu et al. 2022
	Pg_mucin12	Pectinophora gossypiella	LOC126379684	XP_049884459.1	Wu et al. 2024
MG4	At_MG4	Amyelois transitella	LOC106133675	XP_013188938.2	Wu et al. 2022
	Pi_MG4	Plodia interpunctella	LOC128682168	XP_053622719.1
	Gm_MG4	Galleria mellonella	LOC113509977 ; MG770317.1	XP_052748386.1 ; AXY94919.1	Wu et al. 2022 ; Kludkiewicz et al. 2019
	Gm_MG4b	Galleria mellonella	LOC113522195	XP_052748387.1
	On_MG4	Ostrinia nubilalis	LOC135085531	XP_063836381
Ser3	Pi_Ser3a	Plodia interpunctella	LOC128682142	XP_053622671
	Pi_Ser3b	Plodia interpunctella	LOC128682143	XP_053622673
	Ek_Ser3a	Ephestia kuehniella	ON604819.1 (cDNA)	WDD44664	Wu et al. 2022
	At_Ser3a	Amyelois transitella	LOC106133719	XP_060808349.1	Wu et al. 2022
	At_Ser3b	Amyelois transitella	LOC106133726	XP_013188997.2
	Gm_P250	Galleria mellonella	LOC113513637 ; MG770313.1 (cDNA)	XP_031767640.2 ; AXY94915.1	Wu et al. 2022
	Gm_MG5	Galleria mellonella	LOC113521079	XP_052748395
	Gm_MG9	Galleria mellonella	LOC116413334 (chimeric gene model, see supplementary figure) ; MG992435.1 (cDNA)	AXY94873.1	Wu et al. 2022
	Gm_MG9b	Galleria mellonella	LOC116413334 (chimeric gene model, see supplementary figure)	XP_052748315.1
	Gm_MG6	Galleria mellonella	LOC113509728	XP_052748393.1
	Gm_MG2b	Galleria mellonella	LOC113522365 (chimeric gene model, see supplementary figure)	XP_052748396.1
	Gm_MG2	Galleria mellonella	LOC113519334 ; AF095242.1 (cDNA)	XP_052748313.1 ; AAC79079.1	Wu et al. 2022
	Gm_MG1-MG3	Galleria mellonella	LOC113517751 ; AF095241.1 (cDNA)	XP_052748397.1 ; AAC79078.1	Wu et al. 2022
	Of_Ser3	Ostrinia furnacalis	LOC114352654	XP_028160128.1
Sn1	Pi_Sn1	Plodia interpunctella	LOC128676400	XP_053612470
	At_Sn1	Amyelois transitella	LOC106133523	XP_060804622	Wu et al. 2022
	Gm_Sn1	Galleria mellonella	LOC113518338	XP_026759012	Wu et al. 2022
	Bm_Sn1-1	Bombyx mori	LOC692598	NP_001037045	Kucerova et al. 2019
	Bm_Sn1-2	Bombyx mori	LOC105842464	NP_001037046	Kucerova et al. 2019
Sn2	Pi_Sn2	Plodia interpunctella	LOC128677963	XP_053615131
	At_Sn2	Amyelois transitella	LOC106133521	XP_013188731	Wu et al. 2022
	Gm_Sn2	Galleria mellonella	LOC113518101	XP_031768927	Wu et al. 2022
	Bm_Sn2	Bombyx mori	LOC101741178	XP_004932380	Kucerova et al. 2019, Bm_Sn2A isoform
Sn3	Pi_Sn3	Plodia interpunctella	LOC128679652	XP_053618016
	At_Sn3	Amyelois transitella	LOC106133522	XP_060803632	Sequence named At_Sn4 entry in Wu et al. 2022, but reassigned as At_Sn3 due to orthology with direct Bm_Sn3
	Gm_Sn3	Galleria mellonella	LOC113518326	XP_026758992	Sequence named Gm_Sn4 entry in Wu et al. 2022, but reassigned as Gm_Sn3 due to orthology with direct Bm_Sn3
	Bm_Sn3	Bombyx mori	LOC101741030	XP_004932379	Kucerova et al. 2019
Sn4	Pi_Sn4	Plodia interpunctella	LOC128676421	XP_053612499
	At_Sn4	Amyelois transitella	LOC106133479	XP_013188666	Sequence named At_Sn3 entry in Wu et al. 2022, but reassigned as At_Sn4 (no orthology with Bm_Sn3)
	Gm_Sn4	Galleria mellonella	LOC113518258	XP_026758892	Sequence named Gm_Sn3 entry in Wu et al. 2022, but reassigned as Gm_Sn4 (no orthology with Bm_Sn3)
