# Supplementary material for: Regionalization of gene expression and cell types in the silk glands of Plodia pantry moths
Source: iScience. 2025 Oct 25;28(11):113865. doi: 10.1016/j.isci.2025.113865 (PMC12661448; doi:10.1016/j.isci.2025.113865)
Supplement: Table S8. Amino acid and signal peptide sequences for top MSG and PSG enriched genes [file mmc9.xlsx]

## Sheet: TableS8
Gene Symbol	Gene ID	Protein ID	Full Protein Sequence	Signal Peptide Sequence
DNAH2	LOC128676797	XP_053613118.1	MANRKRPKISWSDDLSHDSEEEKERERLAQIERELAAAPKKPVYAPEDLQFLIKSIIDMTTLYDLREEDW TQEAKQAIEDWILEPRALVLSIYFLSEKLRAISGIPIYPVYDLTYFLRAPDYVFKVDTFHDDIVFGTFVD SVESNMIEVLENMYAPYFFAITTWPDSVKSEFCCSIHTFLAKLTDMYYKMLGLTVLYIPREGQHLSFEKA SADRELVKRLEGVVVYWTHQIKSCLEDQAFVSSQNELLCPSDEYDFWIYRHENLNAVRYQLKNPAVRHIT KILVTTHSTFIHQFQSLCDEINQKIVEATSNIEYLQVIKHPCAVLECVVDPDEIAKHIPQIINLFRFIWT ESPYYNSEHRITNLFKALSNQIIILCKAYINLEDLFEGSTKKAM…	None
ERp60	LOC128677250	XP_053613936.1	MFGSMKIVLLLGIIYLCRAAEEDVLELSDSDFSTVISQHDTALVMFYAPWCGHCKRLKPEYAVAAGILKN DDSPVALAKVDCTEAGKSTCEQYSVSGYPTLKIFRKGELSQEYNGPRESNGIVKYMRAQVGPSSKDLLSV ADYEAYLKKDDVVVIGFFEKETDLKGEFLKTADKLREEVIFGHSTAKAVLEKSGYKNNVVLYRPKRLQNK FEDSLVVYKGDPETYSLKAFIKENYHGLVGVRQKDNMQDFSNPLVVAYYDVDYVKNAKGTNYWRNRVLKV AKEMTSVTFAVSDKDDFTHELNEFGIDFAKRDKPVVAGRDKDGNKFVMSDEFSIESLLAFSKDLLAGKLE PFIKSEPVPEDNTGPVKVAVGKNFRELVTDSGRDALLEFYAPWC…	MFGSMKIVLLLGIIYLCRA
Fhx	LOC128681658	XP_053621719.1	MLAKVLCFAITASLAYAGSQNIVRPCRLNDLRCLGDNFAANSKCSRNVAGRISPQYVVDEFEFETPYFNS SYIDKNLIVRNHDKCFVSEFFFNIQSDTSVITIDCPGLELQTQRTLIRHQTALEDEYFHFNYRASYPLVR LTMNIKHADSMQVCSAYTFADVTTLPNIFVEPTDKPTERFLSTDLSYLNIYERENFLYRAGPLIKIFINS YICNFGCI	MLAKVLCFAITASLAYA
FibH	LOC128677158	XP_053613783.1	MRVTTFVILCCALQYAAADLFGDSLLAGNAREVSESTTDNFTTDGNGNVTEVKTTHKEYRRHGDVPNNIS GEDKLVRTFVIETDASGNEVIYEEDVVIHKVPGTSATTKTTTGRRQLGGLGGSSGSAAASSASASRPTVI EKNASSATVAASSSASGPNGQNGPGPIGSSPSSPASSSAAGLNGAYGPYGPNGLYGPNGVYGPNGASAAS ASAAGANGLNGANGSSASSAAASSASGSGPVVVIEENSSSVAAAASSNAAGSNGAYGPYGPNGASAASAS AAGANGLNGLNGASAASASAAGANGLNGLNGASAASVSAAGVNGLTRLNGANGLNGLNGANGSSASLGSS AVSGASSSGPAVIIERRQGPNASGSAAAFSTSGLNGPYVPIGSS…	MRVTTFVILCCALQYAAA
FibL	LOC128678647	XP_053616298.1	MLPIVLVLFVAAGSFAAPSVSIIQAGINQIPRLPDDGRLVNSQVIDSAFESYDGGDTNIYILTIQEILKD LASRSDADSQSLAVGSAIATLGELAPGTPGDACQNAALINAVAGGVGSSALGSWANGISNAIDNIVLLVN NPNAARNAVGARGNCAGGGRSYQFEAAWNAAFETSNPYNIGLINEQYCAAKRLYGALNNRSNNVGAAVSA AATAPARAALQQALPQLANFLRVVGNGGNPAGAASAAKSAIRSAAANVQATGLY	MLPIVLVLFVAAGSFA
Gba1c	LOC128679449	XP_053617694.1	MIELRGSVVETTTDHKMPYYRFIVKLTTIFFIGFTSDFTAGQQDRPCEPRKFGESVVCVCNSTYCDDVIR LPPEPGTYVSYTSSLAGLRFKKDKGTLEQVDEDTSMFEFAGIKDKLTEPKIELDCAKKYQKIEGFGGSVT DSAAINWMNLKEPCLKENLINSFFGKNGLEYNMIRTPIGGSDFSTREYSYNEIPENDTLLRNFTLAIEDF DSKIPMMKEAIAAATDEIHIVSSVWSPPVWMKNSHEYSGFSLLIEEYFQTYAEYYVKYIEAYAAENITIW GITTGNEPLTSVMGGRFNSLGWTTELMGKWISQNLGPTIRKSKYRNVKILAVDDQRPTILIWFNKMVQEH PEAEKYIDGIAVHWYLDKITPPSILKHTAETYPDKFLIGTEACS…	MIELRGSVVETTTDHKMPYYRFIVKLTTIFFIGFTSDFTAG
Lip1	LOC128674916	XP_053609884.1	MFFYKLHITVLIVKLLLTVACAEFPMFDESKLLQKVLPQLPTFPEVAEKNGLRCEEYNITTSDGYILRIF RIPGDVTRPVLLMHGLLDSSDGYIIREEGSIGMMLAQEGYDVWVGNNRGNRYSRNHVTLNPDKDECFWNY SFHEMSVIDLPEIIDLVLEKTGQSQLSAVGHSLGNTIFYVLGSKRPEYNNKIKVLVALAPIAYLQNMKGV SSISMNFATELDVLAKEINYQEYAGHDSDSTVIARQICAIPKKGYEICSFLTFIGAGFDVLQLEPEFLTT LLNHFPAGTSRKTLIHLAQLGNRKEFAEYDYGNDTNLELYGSVNPPPYNLSKVTFDVVMYCGANDLVSTL EDVSILESQLPNVVKREVIDYPLWNHLDHLYGSLIPEILGPLLK…	MFFYKLHITVLIVKLLLTVACA
Lip1-like	LOC128674864	XP_053609806.1	MMEKIAILILVALECYVQQTVPHPPDLVLPGDAYLDFPGLAKKYDLDCAIYDVTTEDGYILKLFHIPGNK SSPVLVIHGVLDSADSFILRGNSSLTAILHKNGYDVWVGNARGSRYGRRHETLNPDADKSFWSFSFHEIG YYDLPAMIDFVLDKTKMVSLSAIGHSQGNQVFYVLGAARPDYNKKIRVLIALAPICYLHNVMPPVNDVVA LGPIINELLLLVGREEILGDTGTVRKIIDLFCLEGPQGYKMCVEGIFFPLAGPDPAEFEPEFARIVLNHY PTGTSRKNAKHLLQVAQKREFLYYDYGTIENLAKYNSIVPPKYDLGKVTMKVALISGKNDRLSTLKDVKI LRKQLPNLVDYKVLDYPYFNHMDFIWAKHMRLHLFPHVIKILRT…	MMEKIAILILVALECYVQQTVP
Lip3-like	LOC128677792	XP_053614874.1	MNWKAYIVPFLITIIFKYSRGSNGCTPFRAKNLGSLNPTLLNPLIDKIKDYIPVFDESTVPNFSSIMEEF NAGSSNEDIHLNITALLRKYGYGAEQHQVKTSDGYLLNIYHIPGKGPVVLVMHGILCSSDVFVCTGPDVG LAYLLADLGYDVWLGNVRGNPYGRKHITLSPDCAEFWQFTWDEMGRYDLPATIDYILKETKQEKLAYIAH SQGTTIFFVMASELPEYNDKISVMIALSAVSYLSHTKSLLLSTLSRLSDLGDFLAQAIGLYEFTPRNQFL DAITTIACSTPWTASVFCDSFVFLFTGFDFLGANATILPAVYGHFPEGGSTKQLIHFGQLIVSGTFRKFD YGTLENLAKYGSATPPDYPLEKVTSKVAIFYADNDNYFSAAEDR…	MNWKAYIVPFLITIIFKYSRG
Lipf	LOC128679713	XP_053618103.1	MILLQIIPTLISLHVARANIVQVVESKLNAETAKSSLVNFTELFGYSPRTNLNFTELVKYDGYLSESHYV TTSDGYILALYRIPLKDSCPQNSSKLPILFTHGLYLSGDDCIIPGPGKAHCYIYADNCYDVWVPNNRGNR YSRNHTTLNPDKDAVFWNFAWDDMATKDLPAIIDYILDITGKEQLSFIGHSQGVSNLILLCAEQPKYNTK INVGFGLSTTAWLDHSRFIGIFLEAVLSVFADEFNNATNIEILANGGLFQTAGNFLCGFSDVEYPFCTFL LFSVLGFNKFNIKPDVLKVLPGHVPAGTSLKDFIRWGQIRKNGFTKYDYGIKGNLVKYGEKIPPEFDLSA VSMKWVFLASLNDFVGDPRDQKKLVNVLSNAEMCILEDKLFGHL…	MILLQIIPTLISLHVARA
LipK-like	LOC128674865	XP_053609807.1	MNINITYCYLMFLVPITAKTTPLLGSSKTLIRLMPKAPTFADIASKNGFDCEVYNVTTADGYILGLFRIP GDKKRPVLLMHGILDSADDYIMRQNSSLAITLAREGFDVWAGNNRGNRYSRRHIFLNPDTDAKFWDYSFH EMGFFDLPAIIDFILSSTETSKLSAVGHSEGTTIFYVLGSTRPEYNSKISVLASLASVVYLHHSKGLLPI AMKLALAMNRVIKSMNYHEVFGFNSNLKVVLAKFCGSPVGYEICNEIAISSVFGSDPKQLEYDFTRILLW NFPSGTSRRNLMHYAQVGTTGVFAQFDYGSEKNLEVYGSKNAPVYNLTKVTFNVGLFLGANDLLSTAEDV ELLKKKLPHVVEYNVVNYPMWNHIDHIVGKYMPKYLFPKLLKLL…	MNINITYCYLMFLVPITA
Mal-A1	LOC128671023	XP_053603080.1	MRVATLLVLAVAASAAASDADWWQTALIYQIYPRSFKDSDGDGIGDLNGITEKLPYLQQLGVDAIWLSPI YLSPMYDFGYDITNYTKIAPEYGTMEDFDNLMAKAKALGIRVVLDYVPNHTGNESEWFIKSAQREAGYEN YYIWADGTPDPNDASTTLPPNNWVSNFRKSAWEYSTTRGQYYLHQFAIGQPDLNYREAKVQEEMKNVLRF WLDKGVSGFRVDAINMMYEVDPNDYGGVYPDEPLSGDEDAAADDYNYLSHIYTRDLNETYNVVYDWRDLL DEYYMTDGEYKIMMTEAYTELTLMIRYYGTDTRNGSIPFNFSFLENIKNNSNARDMKLVIDKWMTYMPNG KTANWVNGNHDQSRVASRQGSDRVDAMNLLALLLPGVALTYQGE…	MRVATLLVLAVAASAAA
MG4	LOC128682168	XP_053622718.1	MVSAKVLVLVLVVAAATASPTPTIGLAATIIGGALGHDGLDHDGLDQGGLDHDGLDHDGLDQGGLDQGGL DHDGIDQGGLDHDGLDQGGLDQGGLDHDGLDQGGLDQGGLVRQKPWVPKWRLNDKTGTKHVYVQGESPLE PFGYLAKGVTDLAGNVRDILADIVKLRFPATFDDAINAIITIARVAAGIINVVIPGLGSLLGNIVIALAR ILICVLGSPGLTGTVFGDRRGGYGNSKDIPAVCLKDYGHKYGSQSYNGVYDSPKDVIDYYNLRNSKSNIN DLIDKATGGKGIDNLSASDRIIVELVLEFSSYLERTDNNDWSQKDIENLGAYISIMVGVIGNGYSDGYGA DLIDCIFDFVEPSFNDKGLDLSCREKEIKEKIAGCKIYNFGGAL…	MVSAKVLVLVLVVAAATA
Muc12	LOC128682275	XP_053622877.1	MKFFVLKILFAGLLYVSTTNAEPEPNRTPHKVKVTRELKSQQIKKGRYEDEHRNRPDEGWPAPSSGHSLN GGSHFGLPNQPKPTFASDLVSVPPKYGPPSPSLLPLGSKFGHDHDKPSFGGQPSPKVNISLNPVKKGVGL DIDVAQESSKSSHKSKTSSHHSESESGSQTETDSESSRLKKEFELKSSLSTSGFDFETIKSRSNSTSKSH SEKEYESFRSANIESESESEKELSSSQSDSETKTEKFSTNFKTLHSERIESDTKKSEREASSSNSSRSSQ TSHSTDESSYQTEESVSSQRSTSESESSQSETETKSSETQFDQSDDNESETTDAEDSESFHHDHDENINS QDEEHDEHRHAAGVKTGVKVVSDVIRNLFGFKGHSSNKQSIELL…	MKFFVLKILFAGLLYVSTTNA
Pgant5	LOC128675573	XP_053611037.1	MFRSKIRIHTCRIILLTSLAWLLIDVVLLAMYSDCFGDGCNKRPALDQETWHNEAVRGKKAAIAAAHHNI DDDDTNIEENEIHDIGEEGLILPPYPKSRLKRWSPMPTVRPQGELPGEMGKAVNIPIEQEKLMLDKFQEN QFNLMASDMISLNRSLTDVRFEKCKDKPYPELLPTTSVVIVFHNEAWTTLIRTIWSTINRSPRPLLKEII LVDDASEKEHLGKKLEDYIKTLPVSTRLFRTENRSGLIRARLLGAKHVKGDVITFLDAHCECTEGWLEPL LARIVEDRSTVVCPIIDVISDTTFEYIQASDMTWGGFNWKLNFRWYRVPEREMARRGGDRTAPLRTPTMA GGLFAIDREYFYKIGSYDQGMDIWGGENLEMSFRVWQCGGRLEI…	None
Pssp1	LOC128680747	XP_053620099.1	MRALTFISLLCFIAAVSCQSHDLVIGKPGFGDVIIYRINEYKYGFPFIVRSSTIEYPEPGHYNLAYISSI YVKDNEYDGSGGYPTISAGGVGQRFAKIKLKSQRGNGFNFTITIYGRY	MRALTFISLLCFIAAVSC
Ser1a	LOC128682088	XP_053622554.1	MGRITTLLAVGALCILNATALPSKPDLLGNDQIDNVNSLESSFKSSPESSNYSASESSSESSFTNNVSNN NANNNLNTANSNNYSSSESSNNSSSESSYSSSSESSVVNNGSGSNTNDNSNVGSNSNTNNYSGLNTNGNS GSNTNSYSGTNTNGNSGTNTNGNSGTNTNGNSGTNTNGNSGTNTNGNSGTNTNGNSGTNTNGNSGTNTNG NSGTNTNGNSGTNTNGNSGTNTNGNSGTNTNGNSGTNTNGNSGTNTNGNSGTNTNGNSGTNTNSYSESTS NSNSTDGSSAWNKIWDLYQQYVKKQGVTINDNKAQSSSSSTSTANNNGSSGAANSASQGTINDNGSAVSS SASSASGNNGNGQGSAASAADSAAASSQQSGPVNTPGSGSSGSS…	MGRITTLLAVGALCILNATA
Ser3a	LOC128682142	XP_053622671.1	MRFFALLALVAFASVSGYPSPTGDVVVGTVKTSSPVITETSESYFSSSSSSESASESESYSEGNLEYNSS SDGVVSSLSSSKSASASQSSSEQSQQVSSSSKNGYEISESSSSAASQSEASASSQNQLQSKNGSKSESES QSSSSSQSESKSEEERSRNESYSKNDEDSNAASSGTHSGSSSGAHSGSSSGAHSGSSSGAHSGSSSGAHS GSSSGAHSGSSSGAHSGSSSGAHSGSSSGAHSGSSSGAHSGSSSGAHSGSSSGAHSGSSSGAHSGSSSGA HSGSSSGAHSGSSSGAHSGSSSGAHSGSSSGAHSGSSSGAHSGSSSGAHSGSSSGAHSGSSSGAHSGSSS GAHSGSSSGAHSGSSSGAHSGSSSGAHSGSSSGAHSGSSSGAHS…	MRFFALLALVAFASVSG
Ser3b	LOC128682143	XP_053622673.1	MKLTIALVLLTALVACQAAPKPGGQDILLSSVSSSSSSSSSSSSSEESSSSSSISQSSSNNGLVEESSQS SSSSSSSDAASSNQSSESSIIIASGGVVSSSSNSGSSSNSGSSSSGSSSSGSSSNSGSSSSGSSSNSGSS SNNGSSSSGSSSNSGSSSNSGSSSNSGSSSNSGSSSNSGSSSNSGSSSNSGSSNSGSSGSSGSSSNSGSS SNNGSSSSGSSSNSGSSSNSGSSNNGSSGSSGSSSGSSSNSGSSSSGSSSNSGSSSNNGSSSSGSSSNSG SSSNSGSSNSGSSGSSGSSSNSGSSSNSGSSSNSGSSSNSGSSSNSGSSSNSGSSSNSGSSSNNGSSSNS GSSNSGSSGSSGSSSNSGSSSNNGSSSSGSSSNSGSSNSGSSGS…	MKLTIALVLLTALVACQA
SerP150	LOC128676798	XP_053613123.1	MKLSIVFAVVVCALAHGAKAGETEDINYNNGPTETETITRTSSNSGSRSSSSFESSSRSSESYLNAQVNA YNINQNINEQIAQQQREQDEQNKNIQEENDRIFEENRRKSLRGFKSESTSESSSSSSQSFESEAQSQIIR ENSDRIYEENRERSLGVSNSQSSSEISSSSSNQSFESDAQSQIIREEADRIYEENREKSLGIYGSSSGSQ SSSESSSESQASSGSSSGSQSSSGSSSGSQSSSGSSSGSQASSGSSSGSQSSSESSSESQSSSGSSSESQ SSSGSSSGSQSTIGSSSESQSSSGSSSGSQLSNGSSSGSQASSGSSSGSQSSNGSSSGSQSSSGSSSGSQ ASSGSSSESQSSSGLSNGGQSSSGSSSGSQSSSGSSSGSQSSSG…	MKLSIVFAVVVCALAHGAKA
Sn1	LOC128676400	XP_053612470.1	MASAVLLITVFVAVVNAGYVWVDEEDDAPPGYKRMYVPPIMQPPPLPGFGNLPPLPQPPPLYVRDFSQPF EHFHPFPQFVPINIPSPADIKNIKSEPGKVFNGVSVKSVSGFGEDEDGKPIRTGGTTIVVNENGEVKETK VGKNPPNIEDPIVFPSFPDPVNFKPFVFKPIKFKPITFKPIDLDYKPKEGENYVATFQSKHSESSNINGV ESNSGGSTGILNVNGETEKEAVEFRNDPKNGNARDESEE	MASAVLLITVFVAVVNA
Sn4	LOC128676421	XP_053612499.1	MTNFSVVVVLAAFVCALNANPTNFGSGGLDTSFDDAWEKLSISTPKPLTEQDIENLRPSNDTVVQGQSHY TSKHVETKNGVITNEESDTKDVTNDNGNVSKHETKN	MTNFSVVVVLAAFVCALNA
Sn3	LOC128679652	XP_053618016.1	MTNIVILLLLVAAACQGFPTDSDSNLANLAARGDWDAVHRLISERFGRQDIWAPSSASAAVGSVKSLKPV QGGEVYGEAEYTFHSSSNVNGKTMETSGGHKIINNNGRIEEFDFQPKF	MTNIVILLLLVAAACQG
Swim	LOC128679881	XP_053618344.1	MANILNLLELVVCSLLLLEVSAYHGNDLPPGPYCAKGPVQCCRDRKDDCSHAILGTRCYCDEFCNRNHDD CCPDYEEVCLGITSPPPPENIAKPCQDGGNMYYPGDKITRDCNQCECVVDPYMVTNTTWRCEDDECLMDD RLIGQVNYRQKDWRAQRYTDFERKKLKDGMIYKLGTLNFDPETLMMNVIRYDKQIHYPTSFDARKQWPSY VSPVIDQGWCGSDWAVSIAGVASDRFAIQSRGAENVVLSPQTLLSCNWRYQEGCRGGHIDVAWNFARTHG LVEEDCYPYTATPSRCRISQRKDLAGNGCRPSGQRTHLYKVGPPGWLKHEHDIMYDIMESGPVQAVMTVY QDFFHYRDGIYRHTHYGNNRYKGLHSVRIVGWGEERGQKYWIVA…	MANILNLLELVVCSLLLLEVSA
Spi	LOC128669205	XP_053599805.1	MRGATGFLLMIIGSLPLLAISTTSSDSASAAQSDSNSSSKSVVSSSSSSASATSASSSSSSSAFSTTSSS ASSQAITDLDCCYDNDFNQIIPVKCQCNLIYKPVCGIDGKTYSNECILKCVSDHNVKNGKPAVFIKTEGE CHQETCNCPADVKLVCGSDGITYSNVCQVDCENRRRENIGLPHISIVSQGGCSKAHCLCSNIILPVCGTD NRTYRNVCFLECASRDNQAKGLPPIFLKSNGPCPDKDLCICPLNLDPICASDDKTYDNLCALECENRRRN ALGKPQLKILYKGECENCICPAVVDPVCGSDGKTYGNSCELACENKRRIKQGLPLLTILYEGECESCICP AIRDPVCGSDGKTYGNGCELACENRKRKKEGLPEITVLYKVECK…	MRGATGFLLMIIGSLPLLAISTTSSDSASA
