# Supplementary material for: Regionalization of gene expression and cell types in the silk glands of Plodia pantry moths
Source: iScience. 2025 Oct 25;28(11):113865. doi: 10.1016/j.isci.2025.113865 (PMC12661448; doi:10.1016/j.isci.2025.113865)
Supplement: Table S9. Manually curated ilPloInte3.2 Gene List [file mmc10.xlsx]

## Sheet: TableS9
Geneid	Gene ID	Scaffold	Chromosome	Begin	End	Orientation	Name	Symbol	Gene Type	Transcripts accession	Transcript name	Protein accession	Protein name	Protein length	Locus tag	FlyBase Symbol	FlyBase Gene	FlyBase Gene ID	FlyBase Protein	FlyBase Blast Eval	summary_text
26038702	26038702	NC_027961.1	MT	141	209	minus	tRNA-Gln	trnQ	tRNA						APK88_gt03
26038703	26038703	NC_027961.1	MT	251	1264	plus	NADH dehydrogenase subunit 2	ND2	protein-coding			YP_009166936.1	NADH dehydrogenase subunit 2	337	APK88_gp13	mt:ND2	mitochondrial NADH-ubiquinone oxidoreductase chain 2	FBgn0013680	FBpp0100175	4.06e-104	The gene mitochondrial NADH-ubiquinone oxidoreductase chain 2 is referred to in FlyBase by the symbol Dmel\mt:ND2 (CG34063, FBgn0013680). It is a protein_coding_gene from Dmel. It has one annotated transcript and one polypeptide. Gene sequence location is mitochondrion_genome:240..1263. Its molecular function is described by: NADH dehydrogenase (ubiquinone) activity. It is involved in the biologi…
26038704	26038704	NC_027961.1	MT	71	134	plus	tRNA-Ile	trnI	tRNA						APK88_gt02
26038705	26038705	NC_027961.1	MT	1291	1356	plus	tRNA-Trp	trnW	tRNA						APK88_gt04
26038706	26038706	NC_027961.1	MT	1349	1415	minus	tRNA-Cys	trnC	tRNA						APK88_gt05
26038707	26038707	NC_027961.1	MT	1417	1482	minus	tRNA-Tyr	trnY	tRNA						APK88_gt06
26038708	26038708	NC_027961.1	MT	1487	3017	plus	cytochrome c oxidase subunit I	COX1	protein-coding			YP_009166937.1	cytochrome c oxidase subunit I	510	APK88_gp12	mt:CoI	mitochondrial Cytochrome c oxidase subunit I	FBgn0013674	FBpp0100176	0	The gene mitochondrial Cytochrome c oxidase subunit I is referred to in FlyBase by the symbol Dmel\mt:CoI (CG34067, FBgn0013674). It is a protein_coding_gene from Dmel. It has one annotated transcript and one polypeptide. Gene sequence location is mitochondrion_genome:1474..3009. Its molecular function is described by: cytochrome-c oxidase activity; heme binding. It is involved in the biological …
26038709	26038709	NC_027961.1	MT	3018	3084	plus	tRNA-Leu	trnL2(UUR)	tRNA						APK88_gt07
26038710	26038710	NC_027961.1	MT	3085	3766	plus	cytochrome c oxidase subunit II	COX2	protein-coding			YP_009166938.1	cytochrome c oxidase subunit II	227	APK88_gp11	mt:CoII	mitochondrial Cytochrome c oxidase subunit II	FBgn0013675	FBpp0100177	1.14e-127	The gene mitochondrial Cytochrome c oxidase subunit II is referred to in FlyBase by the symbol Dmel\mt:CoII (CG34069, FBgn0013675). It is a protein_coding_gene from Dmel. It has one annotated transcript and one polypeptide. Gene sequence location is mitochondrion_genome:3083..3767. Its molecular function is described by: cytochrome-c oxidase activity; copper ion binding. It is involved in the bio…
26038711	26038711	NC_027961.1	MT	3767	3837	plus	tRNA-Lys	trnK	tRNA						APK88_gt08
26038712	26038712	NC_027961.1	MT	3837	3903	plus	tRNA-Asp	trnD	tRNA						APK88_gt09
26038713	26038713	NC_027961.1	MT	3904	4065	plus	ATP synthase F0 subunit 8	ATP8	protein-coding			YP_009166939.1	ATP synthase F0 subunit 8	53	APK88_gp10	mt:ATPase8	mitochondrial ATPase subunit 8	FBgn0013673	FBpp0100178	3.21e-07	The gene mitochondrial ATPase subunit 8 is referred to in FlyBase by the symbol Dmel\mt:ATPase8 (CG34072, FBgn0013673). It is a protein_coding_gene from Dmel. It has one annotated transcript and one polypeptide. Gene sequence location is mitochondrion_genome:3907..4068. Its molecular function is described by: proton-transporting ATP synthase activity, rotational mechanism; proton transmembrane tr…
26038714	26038714	NC_027961.1	MT	4059	4739	plus	ATP synthase F0 subunit 6	ATP6	protein-coding			YP_009166940.1	ATP synthase F0 subunit 6	226	APK88_gp09	mt:ATPase6	mitochondrial ATPase subunit 6	FBgn0013672	FBpp0390630	3.18e-107	The gene mitochondrial ATPase subunit 6 is referred to in FlyBase by the symbol Dmel\mt:ATPase6 (CG34073, FBgn0013672). It is a protein_coding_gene from Dmel. It has one annotated transcript and one polypeptide. Gene sequence location is mitochondrion_genome:4062..4736. Its molecular function is described by: proton transmembrane transporter activity; proton-transporting ATP synthase activity, ro…
26038715	26038715	NC_027961.1	MT	4739	5527	plus	cytochrome c oxidase subunit III	COX3	protein-coding			YP_009166941.1	cytochrome c oxidase subunit III	262	APK88_gp08	mt:CoIII	mitochondrial Cytochrome c oxidase subunit III	FBgn0013676	FBpp0100180	8.55e-146	The gene mitochondrial Cytochrome c oxidase subunit III is referred to in FlyBase by the symbol Dmel\mt:CoIII (CG34074, FBgn0013676). It is a protein_coding_gene from Dmel. It has one annotated transcript and one polypeptide. Gene sequence location is mitochondrion_genome:4736..5524. Its molecular function is described by: cytochrome-c oxidase activity. It is involved in the biological process de…
26038716	26038716	NC_027961.1	MT	5530	5596	plus	tRNA-Gly	trnG	tRNA						APK88_gt10
26038717	26038717	NC_027961.1	MT	5963	6027	plus	tRNA-Ala	trnA	tRNA						APK88_gt11
26038718	26038718	NC_027961.1	MT	8099	8162	minus	tRNA-His	trnH	tRNA						APK88_gt17
26038719	26038719	NC_027961.1	MT	8163	9519	minus	NADH dehydrogenase subunit 4	ND4	protein-coding			YP_009166944.1	NADH dehydrogenase subunit 4	452	APK88_gp05	mt:ND4	mitochondrial NADH-ubiquinone oxidoreductase chain 4	FBgn0262952	FBpp0390632	0	The gene mitochondrial NADH-ubiquinone oxidoreductase chain 4 is referred to in FlyBase by the symbol Dmel\mt:ND4 (CG34085, FBgn0262952). It is a protein_coding_gene from Dmel. It has one annotated transcript and one polypeptide. Gene sequence location is mitochondrion_genome:8207..9545. Its molecular function is described by: ubiquinone binding; NADH dehydrogenase activity; NADH dehydrogenase (u…
26038720	26038720	NC_027961.1	MT	9523	9810	minus	NADH dehydrogenase subunit 4L	ND4L	protein-coding			YP_009166945.1	NADH dehydrogenase subunit 4L	95	APK88_gp04	mt:ND4L	mitochondrial NADH-ubiquinone oxidoreductase chain 4L	FBgn0013683	FBpp0100184	2.26e-29	The gene mitochondrial NADH-ubiquinone oxidoreductase chain 4L is referred to in FlyBase by the symbol Dmel\mt:ND4L (CG34086, FBgn0013683). It is a protein_coding_gene from Dmel. It has one annotated transcript and one polypeptide. Gene sequence location is mitochondrion_genome:9545..9835. Its molecular function is described by: oxidoreductase activity, acting on NAD(P)H; NADH dehydrogenase (ubiq…
26038721	26038721	NC_027961.1	MT	9813	9876	plus	tRNA-Thr	trnT	tRNA						APK88_gt18
26038722	26038722	NC_027961.1	MT	9877	9942	minus	tRNA-Pro	trnP	tRNA						APK88_gt19
26038723	26038723	NC_027961.1	MT	9945	10478	plus	NADH dehydrogenase subunit 6	ND6	protein-coding			YP_009166946.1	NADH dehydrogenase subunit 6	177	APK88_gp03	mt:ND6	mitochondrial NADH-ubiquinone oxidoreductase chain 6	FBgn0013685	FBpp0100185	8.2e-37	The gene mitochondrial NADH-ubiquinone oxidoreductase chain 6 is referred to in FlyBase by the symbol Dmel\mt:ND6 (CG34089, FBgn0013685). It is a protein_coding_gene from Dmel. It has one annotated transcript and one polypeptide. Gene sequence location is mitochondrion_genome:9971..10495. Its molecular function is described by: NADH dehydrogenase (ubiquinone) activity. It is involved in the biolo…
26038724	26038724	NC_027961.1	MT	10511	11662	plus	cytochrome b	CYTB	protein-coding			YP_009166947.1	cytochrome b	383	APK88_gp02	mt:Cyt-b	mitochondrial Cytochrome b	FBgn0013678	FBpp0390634	0	The gene mitochondrial Cytochrome b is referred to in FlyBase by the symbol Dmel\mt:Cyt-b (CG34090, FBgn0013678). It is a protein_coding_gene from Dmel. It has one annotated transcript and one polypeptide. Gene sequence location is mitochondrion_genome:10499..11635. Its molecular function is described by: ubiquinol-cytochrome-c reductase activity. It is involved in the biological process describe…
26038725	26038725	NC_027961.1	MT	11666	11730	plus	tRNA-Ser	trnS2(UCN)	tRNA						APK88_gt20
26038726	26038726	NC_027961.1	MT	11753	12691	minus	NADH dehydrogenase subunit 1	ND1	protein-coding			YP_009166948.1	NADH dehydrogenase subunit 1	312	APK88_gp01	mt:ND1	mitochondrial NADH-ubiquinone oxidoreductase chain 1	FBgn0013679	FBpp0390631	1.84e-145	The gene mitochondrial NADH-ubiquinone oxidoreductase chain 1 is referred to in FlyBase by the symbol Dmel\mt:ND1 (CG34092, FBgn0013679). It is a protein_coding_gene from Dmel. It has one annotated transcript and one polypeptide. Gene sequence location is mitochondrion_genome:11721..12659. Its molecular function is described by: NADH dehydrogenase (ubiquinone) activity; NADH dehydrogenase activit…
26038727	26038727	NC_027961.1	MT	12692	12758	minus	tRNA-Leu	trnL1(CUN)	tRNA						APK88_gt21
26038728	26038728	NC_027961.1	MT	12759	14095	minus	16S ribosomal RNA	16SrRNA	rRNA						APK88_gr02
26038730	26038730	NC_027961.1	MT	5597	5950	plus	NADH dehydrogenase subunit 3	ND3	protein-coding			YP_009166942.1	NADH dehydrogenase subunit 3	117	APK88_gp07	mt:ND3	mitochondrial NADH-ubiquinone oxidoreductase chain 3	FBgn0013681	FBpp0100181	1.62e-39	The gene mitochondrial NADH-ubiquinone oxidoreductase chain 3 is referred to in FlyBase by the symbol Dmel\mt:ND3 (CG34076, FBgn0013681). It is a protein_coding_gene from Dmel. It has one annotated transcript and one polypeptide. Gene sequence location is mitochondrion_genome:5608..5961. Its molecular function is described by: NADH dehydrogenase (ubiquinone) activity. It is involved in the biolog…
26038731	26038731	NC_027961.1	MT	6027	6090	plus	tRNA-Arg	trnR	tRNA						APK88_gt12
26038732	26038732	NC_027961.1	MT	6088	6152	plus	tRNA-Asn	trnN	tRNA						APK88_gt13
26038733	26038733	NC_027961.1	MT	6158	6224	plus	tRNA-Ser	trnS1(AGN)	tRNA						APK88_gt14
26038734	26038734	NC_027961.1	MT	6225	6292	plus	tRNA-Glu	trnE	tRNA						APK88_gt15
26038735	26038735	NC_027961.1	MT	6296	6363	minus	tRNA-Phe	trnF	tRNA						APK88_gt16
26038736	26038736	NC_027961.1	MT	6364	8098	minus	NADH dehydrogenase subunit 5	ND5	protein-coding			YP_009166943.1	NADH dehydrogenase subunit 5	578	APK88_gp06	mt:ND5	mitochondrial NADH-ubiquinone oxidoreductase chain 5	FBgn0013684	FBpp0390633	0	The gene mitochondrial NADH-ubiquinone oxidoreductase chain 5 is referred to in FlyBase by the symbol Dmel\mt:ND5 (CG34083, FBgn0013684). It is a protein_coding_gene from Dmel. It has one annotated transcript and one polypeptide. Gene sequence location is mitochondrion_genome:6409..8125. Its molecular function is described by: NADH dehydrogenase (ubiquinone) activity. It is involved in the biolog…
26038737	26038737	NC_027961.1	MT	14096	14162	minus	tRNA-Val	trnV	tRNA						APK88_gt22
26038738	26038738	NC_027961.1	MT	1	68	plus	tRNA-Met	trnM	tRNA						APK88_gt01
LOC128669079	128669079	NC_071294.1	1	7910903	8005398	minus	uncharacterized protein	LOC128669079	protein-coding	XM_053743535.2	uncharacterized protein, transcript variant X5	XP_053599510.1	uncharacterized protein LOC128669079 isoform X1	1192					FBpp0293424	1.53e-40
LOC128669080	128669080	NC_071297.1	4	8717039	8720374	plus	SH3 and PX domain containing 1	SH3PX1	protein-coding	XM_053743542.1	SH3 and PX domain containing 1	XP_053599517.1	sorting nexin lst-4	555		SH3PX1	SH3 and PX domain containing 1	FBgn0040475	FBpp0076142	0	The gene SH3 and PX domain containing 1 is referred to in FlyBase by the symbol Dmel\SH3PX1 (CG6757, FBgn0040475). It is a protein_coding_gene from Dmel. It has one annotated transcript and one polypeptide. Gene sequence location is 3L:9710422..9713827. Its molecular function is described by: phosphatidylinositol-4,5-bisphosphate binding; protein binding; phosphatidylinositol binding; kinase bind…
LOC128669081	128669081	NC_071297.1	4	8732952	8735132	plus	raspberry	ras	protein-coding	XM_053743543.2	raspberry	XP_053599518.1	inosine-5'-monophosphate dehydrogenase	512		ras	raspberry	FBgn0003204	FBpp0304573	0	The gene raspberry is referred to in FlyBase by the symbol Dmel\ras (CG1799, FBgn0003204). It is a protein_coding_gene from Dmel. It has 5 annotated transcripts and 5 polypeptides (2 unique). Gene sequence location is X:10744502..10749097. Its molecular function is described by: IMP dehydrogenase activity. It is involved in the biological process described with: axon guidance; purine nucleotide b…
LOC128669082	128669082	NC_071297.1	4	8598757	8728991	plus	CD151 antigen-like	LOC128669082	protein-coding	XM_053743544.1	CD151 antigen-like, transcript variant X1	XP_053599519.1	CD151 antigen-like	266		Tsp74F	Tetraspanin 74F	FBgn0036769	FBpp0074921	4.88e-32	The gene Tetraspanin 74F is referred to in FlyBase by the symbol Dmel\Tsp74F (CG5492, FBgn0036769). It is a protein_coding_gene from Dmel. It has 2 annotated transcripts and 2 polypeptides (1 unique). Gene sequence location is 3L:17891820..17895862. Its molecular function is described by: . The biological processes in which it is involved are not known. 8 alleles are reported. The phenotypes of t…
LOC128669083	128669083	NC_071297.1	4	8730098	8731470	plus	uncharacterized protein CG42266-like	LOC128669083	protein-coding	XM_053743548.2	uncharacterized protein CG42266-like	XP_053599523.1	uncharacterized protein CG42266-like	254
LOC128669084	128669084	NC_071294.1	1	7843737	7882894	minus	Schwannomin interacting protein 1	Schip1	protein-coding	XM_053743550.2	Schwannomin interacting protein 1, transcript variant X1	XP_053599525.1	schwannomin-interacting protein 1 homolog isoform X1	893		Schip1	Schwannomin interacting protein 1	FBgn0032221	FBpp0111946	2.41e-26	The gene Schwannomin interacting protein 1 is referred to in FlyBase by the symbol Dmel\Schip1 (CG5375, FBgn0032221). It is a protein_coding_gene from Dmel. It has 2 annotated transcripts and 2 polypeptides (all unique). Gene sequence location is 2L:10328200..10331116. Its molecular function is described by: protein binding. It is involved in the biological process described with: positive regula…
LOC128669085	128669085	NC_071297.1	4	8432124	8443758	minus	lysosomal acid glucosylceramidase-like	LOC128669085	protein-coding	XM_053743549.1	lysosomal acid glucosylceramidase-like, transcript variant X1	XP_053599524.1	lysosomal acid glucosylceramidase-like	552		Gba1b	Glucocerebrosidase 1b	FBgn0051414	FBpp0306807	1.01e-117	The gene Glucocerebrosidase 1b is referred to in FlyBase by the symbol Dmel\Gba1b (CG31414, FBgn0051414). It is a protein_coding_gene from Dmel. It has 2 annotated transcripts and 2 polypeptides (1 unique). Gene sequence location is 3R:23704804..23708512. Its molecular function is described by: glucosyltransferase activity; glucosylceramidase activity. It is involved in the biological process des…
LOC128669086	128669086	NC_071297.1	4	8380284	8390375	plus	glutamate receptor ionotropic, delta-2-like	LOC128669086	protein-coding	XM_053743552.2	glutamate receptor ionotropic, delta-2-like, transcript variant X1	XP_053599527.1	glutamate receptor ionotropic, delta-2-like isoform X1	550		Ir76b	Ionotropic receptor 76b	FBgn0036937	FBpp0074638	3.68e-108	The gene Ionotropic receptor 76b is referred to in FlyBase by the symbol Dmel\Ir76b (CG7385, FBgn0036937). It is a protein_coding_gene from Dmel. It has one annotated transcript and one polypeptide. Gene sequence location is 3L:20108484..20111534. Its molecular function is described by 6 unique terms, many of which group under: transmembrane signaling receptor activity; monoatomic ion channel act…
LOC128669087	128669087	NC_071297.1	4	8391698	8397532	plus	Ionotropic receptor 76b	Ir76b	protein-coding	XM_053743555.1	Ionotropic receptor 76b	XP_053599530.1	glutamate receptor ionotropic, delta-1	549		Ir76b	Ionotropic receptor 76b	FBgn0036937	FBpp0074638	3.26e-135	The gene Ionotropic receptor 76b is referred to in FlyBase by the symbol Dmel\Ir76b (CG7385, FBgn0036937). It is a protein_coding_gene from Dmel. It has one annotated transcript and one polypeptide. Gene sequence location is 3L:20108484..20111534. Its molecular function is described by 6 unique terms, many of which group under: transmembrane signaling receptor activity; monoatomic ion channel act…
LOC128669088	128669088	NC_071297.1	4	8358322	8372808	minus	high mobility group protein DSP1-like	LOC128669088	protein-coding	XM_053743556.2	high mobility group protein DSP1-like, transcript variant X1	XP_053599531.1	high mobility group protein DSP1-like isoform X1	498		Dsp1	Dorsal switch protein 1	FBgn0278608	FBpp0308813	7.4e-92	The gene Dorsal switch protein 1 is referred to in FlyBase by the symbol Dmel\Dsp1 (CG12223, FBgn0278608). It is a protein_coding_gene from Dmel. It has 7 annotated transcripts and 7 polypeptides (4 unique). Gene sequence location is X:16333612..16340624. Its molecular function is described by 6 unique terms, many of which group under: binding; nucleic acid binding; protein binding; DNA binding; …
LOC128669089	128669089	NC_071297.1	4	8397526	8429375	minus	Zinc transporter 63C	ZnT63C	protein-coding	XM_053743560.1	Zinc transporter 63C, transcript variant X1	XP_053599535.1	proton-coupled zinc antiporter SLC30A1 isoform X1	449		ZnT63C	Zinc transporter 63C	FBgn0035432	FBpp0303136	0	The gene Zinc transporter 63C is referred to in FlyBase by the symbol Dmel\ZnT63C (CG17723, FBgn0035432). It is a protein_coding_gene from Dmel. It has 7 annotated transcripts and 7 polypeptides (2 unique). Gene sequence location is 3L:3303708..3314009. Its molecular function is described by: zinc efflux transmembrane transporter activity; zinc ion transmembrane transporter activity; monoatomic c…
LOC128669090	128669090	NC_071297.1	4	8444543	8504005	minus	scalloped	sd	protein-coding	XM_053743563.2	scalloped, transcript variant X1	XP_053599538.1	transcriptional enhancer factor TEF-1 isoform X1	446		sd	scalloped	FBgn0003345	FBpp0428180	0	The gene scalloped is referred to in FlyBase by the symbol Dmel\sd (CG8544, FBgn0003345). It is a protein_coding_gene from Dmel. It has 22 annotated transcripts and 22 polypeptides (7 unique). Gene sequence location is X:15804370..15827682. Its molecular function is described by 8 unique terms, many of which group under: binding; protein binding; transcription regulator activity; sequence-specifi…
LOC128669091	128669091	NC_071297.1	4	8376234	8382269	minus	Rrp45	Rrp45	protein-coding	XM_053743566.1	Rrp45	XP_053599541.1	exosome complex component RRP45	374		Rrp45	Rrp45	FBgn0030789	FBpp0310515	1.27e-69	The gene Rrp45 is referred to in FlyBase by the symbol Dmel\Rrp45 (CG9606, FBgn0030789). It is a protein_coding_gene from Dmel. It has 2 annotated transcripts and 2 polypeptides (1 unique). Gene sequence location is X:16789405..16791266. Its molecular function is described by: mRNA 3'-UTR AU-rich region binding. It is involved in the biological process described with 9 unique terms, many of which…
LOC128669092	128669092	NC_071297.1	4	8504961	8512238	minus	uncharacterized protein	LOC128669092	protein-coding	XM_053743567.1	uncharacterized protein	XP_053599542.1	post-GPI attachment to proteins factor 2-like	283					FBpp0074464	2.86e-68
LOC128669093	128669093	NC_071297.1	4	8372898	8375492	plus	SIN3-associated polypeptide 30	Sap30	protein-coding	XM_053743569.2	SIN3-associated polypeptide 30	XP_053599544.1	histone deacetylase complex subunit SAP30 homolog	180		Sap30	SIN3-associated polypeptide 30	FBgn0030788	FBpp0310514	4.85e-80	The gene SIN3-associated polypeptide 30 is referred to in FlyBase by the symbol Dmel\Sap30 (CG4756, FBgn0030788). It is a protein_coding_gene from Dmel. It has 2 annotated transcripts and 2 polypeptides (1 unique). Gene sequence location is X:16787283..16789644. Its molecular function is described by: transcription coregulator activity. It is involved in the biological process described with: reg…
LOC128669094	128669094	NC_071297.1	4	8430436	8432136	plus	uncharacterized protein	LOC128669094	protein-coding	XM_053743570.1	uncharacterized protein	XP_053599545.1	mitochondrial inner membrane protease subunit 1	154					FBpp0073876	1.08e-50
LOC128669095	128669095	NC_071297.1	4	579007	585946	minus	histidine-rich glycoprotein-like	HRG	protein-coding	XM_053743571.1	histidine-rich glycoprotein-like, transcript variant X1	XP_053599546.1	uncharacterized protein LOC128669095 isoform X1	494
LOC128669096	128669096	NC_071297.1	4	571684	575410	minus	uncharacterized LOC128669096	LOC128669096	protein-coding	XM_053743573.2	uncharacterized LOC128669096, transcript variant X1	XP_053599548.1	uncharacterized protein LOC128669096 isoform X1	305
LOC128669097	128669097	NC_071297.1	4	575451	578869	plus	uncharacterized LOC128669097	LOC128669097	protein-coding	XM_053743578.2	uncharacterized LOC128669097	XP_053599553.1	uncharacterized protein LOC128669097	280		AANATL3	Arylalkylamine N-acetyltransferase-like 3	FBgn0032839	FBpp0080882	1.41e-08	The gene Arylalkylamine N-acetyltransferase-like 3 is referred to in FlyBase by the symbol Dmel\AANATL3 (CG10659, FBgn0032839). It is a protein_coding_gene from Dmel. It has one annotated transcript and one polypeptide. Gene sequence location is 2L:20024975..20025811. Its molecular function is described by: acyltransferase activity, transferring groups other than amino-acyl groups; aralkylamine N…
LOC128669098	128669098	NC_071297.1	4	559461	565253	plus	ACAT-related protein required for viability 1	Arv1	protein-coding	XM_053743579.1	ACAT-related protein required for viability 1, transcript variant X1	XP_053599554.1	protein ARV1 isoform X1	273		Arv1	ACAT-related protein required for viability 1	FBgn0052442	FBpp0088739	1.95e-24	The gene ACAT-related protein required for viability 1 is referred to in FlyBase by the symbol Dmel\Arv1 (CG32442, FBgn0052442). It is a protein_coding_gene from Dmel. It has 3 annotated transcripts and 3 polypeptides (all unique). Gene sequence location is 3L:21528218..21529333. Its molecular function is unknown. It is involved in the biological process described with: sterol metabolic process; …
LOC128669099	128669099	NC_071297.1	4	569377	571379	minus	uncharacterized LOC128669099	LOC128669099	protein-coding	XM_053743582.2	uncharacterized LOC128669099	XP_053599557.1	uncharacterized protein LOC128669099	180
LOC128669101	128669101	NC_071297.1	4	7760445	7773326	plus	uncharacterized protein	LOC128669101	protein-coding	XM_053743584.2	uncharacterized protein, transcript variant X1	XP_053599559.1	uncharacterized protein LOC128669101	538					FBpp0074587	2.98e-31
LOC128669102	128669102	NC_071297.1	4	7735937	7740791	plus	uncharacterized protein	LOC128669102	protein-coding	XM_053743587.2	uncharacterized protein	XP_053599562.1	transmembrane protein 184C	435					FBpp0301149	0
LOC128669103	128669103	NC_071297.1	4	7746250	7752895	minus	zinc finger protein 492-like	LOC128669103	protein-coding	XM_053743588.1	zinc finger protein 492-like, transcript variant X1	XP_053599563.1	zinc finger protein 782-like isoform X1	386					FBpp0074130	3.98e-31
LOC128669104	128669104	NC_071297.1	4	7741023	7745720	minus	neutral sphingomyelinase	nSMase	protein-coding	XM_053743590.1	neutral sphingomyelinase, transcript variant X1	XP_053599565.1	putative neutral sphingomyelinase	395		nSMase	neutral sphingomyelinase	FBgn0035421	FBpp0072907	7.93e-79	The gene neutral sphingomyelinase is referred to in FlyBase by the symbol Dmel\nSMase (CG12034, FBgn0035421). It is a protein_coding_gene from Dmel. It has one annotated transcript and one polypeptide. Gene sequence location is 3L:3219156..3220925. Its molecular function is described by: sphingomyelin phosphodiesterase activity; neutral sphingomyelin phosphodiesterase activity. It is involved in …
LOC128669105	128669105	NC_071297.1	4	7757368	7759567	minus	Thymidylate synthase	Ts	protein-coding	XM_053743592.2	Thymidylate synthase	XP_053599567.1	thymidylate synthase	297		Ts	Thymidylate synthase	FBgn0024920	FBpp0310349	3.59e-143	The gene Thymidylate synthase is referred to in FlyBase by the symbol Dmel\Ts (CG3181, FBgn0024920). It is a protein_coding_gene from Dmel. It has 2 annotated transcripts and 2 polypeptides (1 unique). Gene sequence location is 2L:2968293..2969638. Its molecular function is described by: thymidylate synthase activity. It is involved in the biological process described with: dTMP biosynthetic proc…
LOC128669106	128669106	NC_071297.1	4	7753449	7756795	plus	uncharacterized protein	LOC128669106	protein-coding	XM_053743593.1	uncharacterized protein	XP_053599568.1	protein ILRUN	216					FBpp0308825	1.23e-27
LOC128669107	128669107	NC_071297.1	4	7763936	7765774	minus	uncharacterized LOC128669107	LOC128669107	lncRNA	XR_008404605.2	uncharacterized LOC128669107
LOC128669108	128669108	NC_071297.1	4	6451590	6545326	plus	retinal degeneration A	rdgA	protein-coding	XM_053743595.2	retinal degeneration A, transcript variant X1	XP_053599570.1	eye-specific diacylglycerol kinase isoform X1	1314		rdgA	retinal degeneration A	FBgn0261549	FBpp0305779	0	The gene retinal degeneration A is referred to in FlyBase by the symbol Dmel\rdgA (CG42667, FBgn0261549). It is a protein_coding_gene from Dmel. It has 11 annotated transcripts and 11 polypeptides (all unique). Gene sequence location is X:8907068..9029476. Its molecular function is described by: ATP-dependent diacylglycerol kinase activity. It is involved in the biological process described with …
LOC128669109	128669109	NC_071297.1	4	6128470	6135144	plus	brain tumor protein-like	LOC128669109	protein-coding	XM_053743599.1	brain tumor protein-like	XP_053599574.1	brain tumor protein-like	874		mei-P26	meiotic P26	FBgn0026206	FBpp0305661	1.42e-165	The gene meiotic P26 is referred to in FlyBase by the symbol Dmel\mei-P26 (CG12218, FBgn0026206). It is a protein_coding_gene from Dmel. It has 6 annotated transcripts and 6 polypeptides (3 unique). Gene sequence location is X:9163255..9189309. Its molecular function is described by: ubiquitin-protein transferase activity; mRNA binding; protein binding; ubiquitin protein ligase activity; zinc ion…
LOC128669110	128669110	NC_071297.1	4	6141417	6146302	minus	uncharacterized protein	LOC128669110	protein-coding	XM_053743600.2	uncharacterized protein, transcript variant X2	XP_053599575.1	N-acetylglucosamine-6-phosphate deacetylase isoform X2	398					FBpp0311839	7.41e-156
LOC128669111	128669111	NC_071297.1	4	4137979	4145890	minus	CAP-Gly domain-containing linker protein 1-like	LOC128669111	protein-coding	XM_053743602.2	CAP-Gly domain-containing linker protein 1-like, transcript variant X1	XP_053599577.1	CAP-Gly domain-containing linker protein 1-like isoform X1	1037
LOC128669112	128669112	NC_071297.1	4	4146218	4154084	plus	uncharacterized LOC128669112	LOC128669112	protein-coding	XM_053743605.1	uncharacterized LOC128669112, transcript variant X1	XP_053599580.1	uncharacterized protein LOC128669112 isoform X1	927		salto	salto	FBgn0061197	FBpp0088612	2.74e-08	The gene salto is referred to in FlyBase by the symbol Dmel\salto (CG13164, FBgn0061197). It is a protein_coding_gene from Dmel. It has 4 annotated transcripts and 4 polypeptides (3 unique). Gene sequence location is 2R:12302544..12306269. Its molecular function is described by: . It is involved in the biological process described with: . 8 alleles are reported. The phenotypes of these alleles ma…
LOC128669113	128669113	NC_071297.1	4	4183862	4194365	minus	spondin-1-like	LOC128669113	protein-coding	XM_053743609.2	spondin-1-like, transcript variant X1	XP_053599584.1	spondin-1-like isoform X1	848					FBpp0087006	1.11e-120
LOC128669114	128669114	NC_071297.1	4	4155003	4169465	minus	myosin-3-like	Myosin-3	protein-coding	XM_053743611.2	myosin-3-like, transcript variant X1	XP_053599586.1	cingulin-like isoform X1	841
LOC128669115	128669115	NC_071294.1	1	9320644	9327687	minus	Upf2	Upf2	protein-coding	XM_053743617.2	Upf2, transcript variant X1	XP_053599592.1	regulator of nonsense transcripts 2 isoform X1	1110		Upf2	Upf2	FBgn0029992	FBpp0071072	0	The gene Upf2 is referred to in FlyBase by the symbol Dmel\Upf2 (CG2253, FBgn0029992). It is a protein_coding_gene from Dmel. It has one annotated transcript and one polypeptide. Gene sequence location is X:8070244..8075466. Its molecular function is described by: RNA binding. It is involved in the biological process described with: neuromuscular synaptic transmission; synapse organization; nucle…
LOC128669116	128669116	NC_071297.1	4	4217081	4221978	minus	Neurotactin	Nrt	protein-coding	XM_053743625.1	Neurotactin	XP_053599600.1	neurotactin	749		Nrt	Neurotactin	FBgn0004108	FBpp0292987	7.27e-170	The gene Neurotactin is referred to in FlyBase by the symbol Dmel\Nrt (CG9704, FBgn0004108). It is a protein_coding_gene from Dmel. It has 3 annotated transcripts and 3 polypeptides (1 unique). Gene sequence location is 3L:16766072..16777465. Its molecular function is described by: cell adhesion receptor activity. It is involved in the biological process described with: axonal fasciculation; hete…
LOC128669117	128669117	NC_071297.1	4	4211890	4215855	plus	putative leucine-rich repeat-containing protein DDB_G0290503	LOC128669117	protein-coding	XM_053743626.2	putative leucine-rich repeat-containing protein DDB_G0290503	XP_053599601.1	putative leucine-rich repeat-containing protein DDB_G0290503	719
LOC128669118	128669118	NC_071297.1	4	4223879	4229997	minus	Trap1	Trap1	protein-coding	XM_053743627.2	Trap1	XP_053599602.1	heat shock protein 75 kDa, mitochondrial	687		Trap1	Trap1	FBgn0026761	FBpp0307647	0	The gene Trap1 is referred to in FlyBase by the symbol Dmel\Trap1 (CG3152, FBgn0026761). It is a protein_coding_gene from Dmel. It has 2 annotated transcripts and 2 polypeptides (1 unique). Gene sequence location is 2R:6633647..6636262. Its molecular function is described by 6 unique terms, many of which group under: binding; protein binding; ATP-dependent activity; hydrolase activity; ATP-depend…
LOC128669119	128669119	NC_071297.1	4	4137266	4258155	plus	neurogenic protein mastermind-like	LOC128669119	protein-coding	XM_053743629.2	neurogenic protein mastermind-like, transcript variant X1	XP_053599604.1	neurogenic protein mastermind-like	664		mam	mastermind	FBgn0002643	FBpp0308978	1.1e-31	The gene mastermind is referred to in FlyBase by the symbol Dmel\mam (CG8118, FBgn0002643). It is a protein_coding_gene from Dmel. It has 4 annotated transcripts and 4 polypeptides (2 unique). Gene sequence location is 2R:13991203..14060356. Its molecular function is described by: transcription coactivator activity. It is involved in the biological process described with 17 unique terms, many of …
LOC128669120	128669120	NC_071297.1	4	4195235	4200835	minus	ric8a	ric8a	protein-coding	XM_053743631.2	ric8a	XP_053599606.1	synembryn-A	553		ric8a	ric8a	FBgn0028292	FBpp0311994	2.85e-90	The gene ric8a is referred to in FlyBase by the symbol Dmel\ric8a (CG15797, FBgn0028292). It is a protein_coding_gene from Dmel. It has 2 annotated transcripts and 2 polypeptides (1 unique). Gene sequence location is X:9256168..9259202. Its molecular function is described by: guanyl-nucleotide exchange factor activity; G-protein alpha-subunit binding; protein binding. It is involved in the biolog…
LOC128669121	128669121	NC_071297.1	4	4200910	4204578	plus	NADH dehydrogenase (ubiquinone) 39 kDa subunit	ND-39	protein-coding	XM_053743632.2	NADH dehydrogenase (ubiquinone) 39 kDa subunit	XP_053599607.1	NADH dehydrogenase [ubiquinone] 1 alpha subcomplex subunit 9, mitochondrial	400		ND-39	NADH dehydrogenase (ubiquinone) 39 kDa subunit	FBgn0037001	FBpp0303954	5.13e-161	The gene NADH dehydrogenase (ubiquinone) 39 kDa subunit is referred to in FlyBase by the symbol Dmel\ND-39 (CG6020, FBgn0037001). It is a protein_coding_gene from Dmel. It has 2 annotated transcripts and 2 polypeptides (1 unique). Gene sequence location is 3L:20492082..20497084. Its molecular function is described by: protein-containing complex binding. It is involved in the biological process de…
LOC128669122	128669122	NC_071297.1	4	4261499	4264148	minus	Elongator complex protein 4	Elp4	protein-coding	XM_053743633.2	Elongator complex protein 4	XP_053599608.1	elongator complex protein 4	368		Elp4	Elongator complex protein 4	FBgn0031711	FBpp0309927	1.48e-41	The gene Elongator complex protein 4 is referred to in FlyBase by the symbol Dmel\Elp4 (CG6907, FBgn0031711). It is a protein_coding_gene from Dmel. It has 2 annotated transcripts and 2 polypeptides (1 unique). Gene sequence location is 2L:5524139..5525809. Its molecular function is described by: phosphorylase kinase regulator activity. It is involved in the biological process described with: tRN…
LOC128669123	128669123	NC_071297.1	4	4169616	4183811	plus	Zinc transporter 77C	ZnT77C	protein-coding	XM_053743634.1	Zinc transporter 77C	XP_053599609.1	proton-coupled zinc antiporter SLC30A1	359		ZnT77C	Zinc transporter 77C	FBgn0037000	FBpp0077879	2.9e-49	The gene Zinc transporter 77C is referred to in FlyBase by the symbol Dmel\ZnT77C (CG5130, FBgn0037000). It is a protein_coding_gene from Dmel. It has 2 annotated transcripts and 2 polypeptides (1 unique). Gene sequence location is 3L:20484293..20494921. Its molecular function is described by: zinc ion transmembrane transporter activity; monoatomic cation transmembrane transporter activity; zinc …
LOC128669124	128669124	NC_071297.1	4	4258275	4261427	minus	Tetraspanin 68C	Tsp68C	protein-coding	XM_053743635.2	Tetraspanin 68C	XP_053599610.1	CD151 antigen	331		Tsp68C	Tetraspanin 68C	FBgn0043550	FBpp0305233	3.55e-60	The gene Tetraspanin 68C is referred to in FlyBase by the symbol Dmel\Tsp68C (CG32136, FBgn0043550). It is a protein_coding_gene from Dmel. It has 2 annotated transcripts and 2 polypeptides (1 unique). Gene sequence location is 3L:13843656..13845316. Its molecular function is described by: . It is involved in the biological process described with: hemopoiesis. 7 alleles are reported. The phenotyp…
LOC128669125	128669125	NC_071297.1	4	4134565	4137307	minus	uncharacterized protein	LOC128669125	protein-coding	XM_053743637.1	uncharacterized protein	XP_053599612.1	splicing factor YJU2	315					FBpp0086387	4.19e-114
LOC128669126	128669126	NC_071297.1	4	4209262	4210777	plus	Splicing factor 3a subunit 2	Sf3a2	protein-coding	XM_053743638.2	Splicing factor 3a subunit 2	XP_053599613.1	splicing factor 3A subunit 2	261		Sf3a2	Splicing factor 3a subunit 2	FBgn0036314	FBpp0075676	7.98e-145	The gene Splicing factor 3a subunit 2 is referred to in FlyBase by the symbol Dmel\Sf3a2 (CG10754, FBgn0036314). It is a protein_coding_gene from Dmel. It has one annotated transcript and one polypeptide. Gene sequence location is 3L:12813028..12814019. Its molecular function is described by: nucleic acid binding; zinc ion binding; RNA binding. It is involved in the biological process described w…
LOC128669127	128669127	NC_071297.1	4	4206295	4208249	minus	small ribosomal subunit protein eS10	LOC128669127	protein-coding	XM_053743639.2	small ribosomal subunit protein eS10	XP_053599614.1	small ribosomal subunit protein eS10	161		RpS10b	Ribosomal protein S10b	FBgn0285947	FBpp0310720	1.18e-78	The gene Ribosomal protein S10b is referred to in FlyBase by the symbol Dmel\RpS10b (CG14206, FBgn0285947). It is a protein_coding_gene from Dmel. It has 4 annotated transcripts and 4 polypeptides (1 unique). Gene sequence location is X:19598031..19599806. Its molecular function is described by: structural constituent of ribosome; RNA binding. It is involved in the biological process described wi…
LOC128669128	128669128	NC_071297.1	4	10017945	10024158	plus	uncharacterized LOC128669128	LOC128669128	protein-coding	XM_053743640.2	uncharacterized LOC128669128	XP_053599615.1	uncharacterized protein LOC128669128	1718
LOC128669129	128669129	NC_071297.1	4	10059353	10074763	plus	ATP-dependent translocase ABCB1-like	LOC128669129	protein-coding	XM_053743641.1	ATP-dependent translocase ABCB1-like, transcript variant X1	XP_053599616.1	ATP-dependent translocase ABCB1-like isoform X1	1270		Mdr50	Multi drug resistance 50	FBgn0010241	FBpp0086666	0	The gene Multi drug resistance 50 is referred to in FlyBase by the symbol Dmel\Mdr50 (CG8523, FBgn0010241). It is a protein_coding_gene from Dmel. It has one annotated transcript and one polypeptide. Gene sequence location is 2R:14246966..14252597. Its molecular function is described by 6 unique terms, many of which group under: transporter activity; ATP-dependent activity; ATPase-coupled transme…
LOC128669130	128669130	NC_071294.1	1	9352753	9382318	minus	hattifattener	haf	protein-coding	XM_053743648.2	hattifattener	XP_053599623.1	leucine-rich repeat and immunoglobulin-like domain-containing nogo receptor-interacting protein 1	841		haf	hattifattener	FBgn0261509	FBpp0310559	6.2e-165	The gene hattifattener is referred to in FlyBase by the symbol Dmel\haf (CG14351, FBgn0261509). It is a protein_coding_gene from Dmel. It has 8 annotated transcripts and 8 polypeptides (6 unique). Gene sequence location is 2L:1555129..1609389. Its molecular function is unknown. It is involved in the biological process described with: motor neuron axon guidance. 25 alleles are reported. The phenot…
LOC128669131	128669131	NC_071297.1	4	9862385	9904870	plus	uncharacterized LOC128669131	LOC128669131	protein-coding	XM_053743644.1	uncharacterized LOC128669131	XP_053599619.1	uncharacterized protein LOC128669131	289					FBpp0071810	1.23e-28
LOC128669132	128669132	NC_071297.1	4	11508071	11587748	plus	ATPase 8A	ATP8A	protein-coding	XM_053743645.2	ATPase 8A, transcript variant X1	XP_053599620.1	probable phospholipid-transporting ATPase IA isoform X1	1199		ATP8A	ATPase 8A	FBgn0259221	FBpp0289033	0	The gene ATPase 8A is referred to in FlyBase by the symbol Dmel\ATP8A (CG42321, FBgn0259221). It is a protein_coding_gene from Dmel. It has 14 annotated transcripts and 14 polypeptides (12 unique). Gene sequence location is 2R:13414978..13439051. Its molecular function is described by: ATPase-coupled intramembrane lipid transporter activity; ATP binding; ATP hydrolysis activity; magnesium ion bin…
LOC128669133	128669133	NC_071297.1	4	11618653	11634007	minus	fat-spondin	fat-spondin	protein-coding	XM_053743658.1	fat-spondin, transcript variant X1	XP_053599633.1	spondin-1	765		fat-spondin	fat-spondin	FBgn0026721	FBpp0086129	0	The gene fat-spondin is referred to in FlyBase by the symbol Dmel\fat-spondin (CG6953, FBgn0026721). It is a protein_coding_gene from Dmel. It has one annotated transcript and one polypeptide. Gene sequence location is 2R:17054002..17059299. Its molecular function is described by: serine-type endopeptidase inhibitor activity. It is involved in the biological process described with: cell adhesion.…
LOC128669134	128669134	NC_071294.1	1	9350903	9384503	plus	RAB3 GTPase activating protein subunit 1	Rab3GAP1	protein-coding	XM_053743663.2	RAB3 GTPase activating protein subunit 1	XP_053599638.1	rab3 GTPase-activating protein catalytic subunit	820		Rab3GAP1	RAB3 GTPase activating protein subunit 1	FBgn0051935	FBpp0077582	2.16e-91	The gene RAB3 GTPase activating protein subunit 1 is referred to in FlyBase by the symbol Dmel\Rab3GAP1 (CG31935, FBgn0051935). It is a protein_coding_gene from Dmel. It has one annotated transcript and one polypeptide. Gene sequence location is 2L:1594822..1611157. Its molecular function is described by: GTPase activator activity; small GTPase binding. It is involved in the biological process de…
LOC128669135	128669135	NC_071297.1	4	11638049	11674838	minus	uncharacterized protein	LOC128669135	protein-coding	XM_053743660.2	uncharacterized protein, transcript variant X1	XP_053599635.1	uncharacterized protein LOC128669135 isoform X1	610					FBpp0086128	0
LOC128669136	128669136	NC_071297.1	4	11588764	11671671	plus	phosphatidylcholine:ceramide cholinephosphotransferase 2-like	LOC128669136	protein-coding	XM_053743664.2	phosphatidylcholine:ceramide cholinephosphotransferase 2-like, transcript variant X1	XP_053599639.1	phosphatidylcholine:ceramide cholinephosphotransferase 2-like isoform X1	477		SMSr	Sphingomyelin synthase related	FBgn0052380	FBpp0076580	1.28e-50	The gene Sphingomyelin synthase related is referred to in FlyBase by the symbol Dmel\SMSr (CG32380, FBgn0052380). It is a protein_coding_gene from Dmel. It has one annotated transcript and one polypeptide. Gene sequence location is 3L:7374050..7381474. Its molecular function is described by: ceramide cholinephosphotransferase activity; sphingomyelin synthase activity; phosphotransferase activity,…
LOC128669137	128669137	NC_071297.1	4	8905162	8948987	plus	phospholipid-transporting ATPase VD	LOC128669137	protein-coding	XM_053743668.1	phospholipid-transporting ATPase VD	XP_053599643.1	phospholipid-transporting ATPase VD	1349					FBpp0290287	0
LOC128669138	128669138	NC_071297.1	4	8949185	8952294	minus	cytosolic 5'-nucleotidase IIIB	cN-IIIB	protein-coding	XM_053743669.2	cytosolic 5'-nucleotidase IIIB, transcript variant X1	XP_053599644.1	7-methylguanosine phosphate-specific 5'-nucleotidase isoform X1	306		cN-IIIB	cytosolic 5'-nucleotidase IIIB	FBgn0034988	FBpp0072168	5.62e-80	The gene cytosolic 5'-nucleotidase IIIB is referred to in FlyBase by the symbol Dmel\cN-IIIB (CG3362, FBgn0034988). It is a protein_coding_gene from Dmel. It has one annotated transcript and one polypeptide. Gene sequence location is 2R:24195498..24197027. Its molecular function is described by: 5'-nucleotidase activity; magnesium ion binding; nucleotidase activity. It is involved in the biologic…
LOC128669139	128669139	NC_071294.1	1	9384644	9412636	plus	smog	smog	protein-coding	XM_053743674.1	smog, transcript variant X1	XP_053599649.1	G-protein coupled receptor 179 isoform X1	643		smog	smog	FBgn0051660	FBpp0293448	1.16e-112	The gene smog is referred to in FlyBase by the symbol Dmel\smog (CG31660, FBgn0051660). It is a protein_coding_gene from Dmel. It has 5 annotated transcripts and 5 polypeptides (all unique). Gene sequence location is 2L:4852864..4876792. Its molecular function is described by: G protein-coupled receptor activity. It is involved in the biological process described with 8 unique terms, many of whic…
LOC128669140	128669140	NC_071297.1	4	4029598	4041216	minus	Adenylyl cyclase 13E	Ac13E	protein-coding	XM_053743673.2	Adenylyl cyclase 13E, transcript variant X1	XP_053599648.1	adenylate cyclase type 9	1439		Ac13E	Adenylyl cyclase 13E	FBgn0022710	FBpp0304773	0	The gene Adenylyl cyclase 13E is referred to in FlyBase by the symbol Dmel\Ac13E (CG9210, FBgn0022710). It is a protein_coding_gene from Dmel. It has 3 annotated transcripts and 3 polypeptides (2 unique). Gene sequence location is X:15510877..15554278. Its molecular function is described by: phosphorus-oxygen lyase activity; adenylate cyclase activity. It is involved in the biological process des…
LOC128669141	128669141	NC_071297.1	4	4003034	4029604	plus	uncharacterized protein	LOC128669141	protein-coding	XM_053743678.1	uncharacterized protein	XP_053599653.1	gamma-aminobutyric acid receptor subunit alpha-2	562					FBpp0290450	0
LOC128669142	128669142	NC_071297.1	4	4707413	4716567	plus	UDP-galactose transporter	Ugalt	protein-coding	XM_053743679.2	UDP-galactose transporter, transcript variant X1	XP_053599654.1	UDP-N-acetylglucosamine transporter isoform X1	380		Ugalt	UDP-galactose transporter	FBgn0024994	FBpp0311754	3.28e-134	The gene UDP-galactose transporter is referred to in FlyBase by the symbol Dmel\Ugalt (CG2675, FBgn0024994). It is a protein_coding_gene from Dmel. It has 3 annotated transcripts and 3 polypeptides (2 unique). Gene sequence location is X:2701124..2703852. Its molecular function is described by: pyrimidine nucleotide-sugar transmembrane transporter activity; UDP-galactose transmembrane transporter…
LOC128669143	128669143	NC_071297.1	4	4719760	4725836	minus	easily shocked	eas	protein-coding	XM_053743684.2	easily shocked, transcript variant X1	XP_053599659.1	ethanolamine kinase isoform X1	354		eas	easily shocked	FBgn0000536	FBpp0310123	3.85e-113	The gene easily shocked is referred to in FlyBase by the symbol Dmel\eas (CG3525, FBgn0000536). It is a protein_coding_gene from Dmel. It has 8 annotated transcripts and 8 polypeptides (3 unique). Gene sequence location is X:16278328..16285618. Its molecular function is described by: choline kinase activity; ethanolamine kinase activity. It is involved in the biological process described with 11 …
LOC128669144	128669144	NC_071297.1	4	4716510	4717979	minus	mitochondrial ribosomal protein L22	mRpL22	protein-coding	XM_053743686.1	mitochondrial ribosomal protein L22	XP_053599661.1	large ribosomal subunit protein uL22m	203		mRpL22	mitochondrial ribosomal protein L22	FBgn0030786	FBpp0074104	5.43e-84	The gene mitochondrial ribosomal protein L22 is referred to in FlyBase by the symbol Dmel\mRpL22 (CG4742, FBgn0030786). It is a protein_coding_gene from Dmel. It has one annotated transcript and one polypeptide. Gene sequence location is X:16783933..16785092. Its molecular function is described by: structural constituent of ribosome. It is involved in the biological process described with: mitoch…
LOC128669145	128669145	NC_071297.1	4	4718131	4719004	plus	Ssu72 CTD phosphatase	Ssu72	protein-coding	XM_053743687.1	Ssu72 CTD phosphatase	XP_053599662.1	RNA polymerase II subunit A C-terminal domain phosphatase SSU72	192		Ssu72	Ssu72 CTD phosphatase	FBgn0031054	FBpp0310565	4.87e-91	The gene Ssu72 CTD phosphatase is referred to in FlyBase by the symbol Dmel\Ssu72 (CG14216, FBgn0031054). It is a protein_coding_gene from Dmel. It has 3 annotated transcripts and 3 polypeptides (2 unique). Gene sequence location is X:19664561..19666866. Its molecular function is described by: RNA polymerase II CTD heptapeptide repeat phosphatase activity; phosphatase activity; phosphoprotein pho…
LOC128669146	128669146	NC_071297.1	4	8570203	8595908	minus	ornithine decarboxylase 2-like	LOC128669146	protein-coding	XM_053743688.1	ornithine decarboxylase 2-like, transcript variant X1	XP_053599663.1	ornithine decarboxylase 2-like isoform X1	509		Odc1	Ornithine decarboxylase 1	FBgn0013307	FBpp0087939	5.82e-72	The gene Ornithine decarboxylase 1 is referred to in FlyBase by the symbol Dmel\Odc1 (CG8721, FBgn0013307). It is a protein_coding_gene from Dmel. It has one annotated transcript and one polypeptide. Gene sequence location is 2R:8004824..8006672. Its molecular function is described by: catalytic activity; ornithine decarboxylase activity. It is involved in the biological process described with: p…
LOC128669147	128669147	NC_071297.1	4	8560579	8578399	plus	wings up A	wupA	protein-coding	XM_053743691.1	wings up A, transcript variant X1	XP_053599666.1	troponin I isoform X1	358		wupA	wings up A	FBgn0283471	FBpp0074299	1.49e-102	The gene wings up A is referred to in FlyBase by the symbol Dmel\wupA (CG7178, FBgn0283471). It is a protein_coding_gene from Dmel. It has 13 annotated transcripts and 13 polypeptides (9 unique). Gene sequence location is X:18105568..18116922. Its molecular function is described by: actin binding. It is involved in the biological process described with 11 unique terms, many of which group under: …
LOC128669148	128669148	NC_071294.1	1	9338745	9343431	minus	cell division cycle protein 23 homolog	LOC128669148	protein-coding	XM_053743707.2	cell division cycle protein 23 homolog	XP_053599682.1	cell division cycle protein 23 homolog	590		Cdc23	Cell division cycle 23	FBgn0032863	FBpp0305185	2.42e-175	The gene Cell division cycle 23 is referred to in FlyBase by the symbol Dmel\Cdc23 (CG2508, FBgn0032863). It is a protein_coding_gene from Dmel. It has 2 annotated transcripts and 2 polypeptides (1 unique). Gene sequence location is 2L:20459342..20461729. Its molecular function is unknown. It is involved in the biological process described with: protein ubiquitination; anaphase-promoting complex-…
LOC128669149	128669149	NC_071297.1	4	2965991	2969060	plus	uncharacterized protein	LOC128669149	protein-coding	XM_053743705.2	uncharacterized protein, transcript variant X1	XP_053599680.1	N(4)-(Beta-N-acetylglucosaminyl)-L-asparaginase isoform X1	351					FBpp0308484	2.44e-133
LOC128669150	128669150	NC_071297.1	4	2962608	2965609	minus	Adenosine deaminase	Ada	protein-coding	XM_053743708.1	Adenosine deaminase, transcript variant X1	XP_053599683.1	adenosine deaminase-like protein isoform X1	348		Ada	Adenosine deaminase	FBgn0037661	FBpp0081451	1e-73	The gene Adenosine deaminase is referred to in FlyBase by the symbol Dmel\Ada (CG11994, FBgn0037661). It is a protein_coding_gene from Dmel. It has one annotated transcript and one polypeptide. Gene sequence location is 3R:9065183..9066303. Its molecular function is described by: deaminase activity; adenosine deaminase activity. It is involved in the biological process described with: adenosine c…
LOC128669151	128669151	NC_071297.1	4	2953534	2956197	plus	uncharacterized protein	LOC128669151	protein-coding	XM_053743714.2	uncharacterized protein	XP_053599689.1	protein FAM50 homolog	341					FBpp0084639	0
LOC128669152	128669152	NC_071297.1	4	2956163	2958680	minus	Dehydrodolichyl diphosphate synthase subunit	Dhdds	protein-coding	XM_053743715.2	Dehydrodolichyl diphosphate synthase subunit	XP_053599690.1	dehydrodolichyl diphosphate synthase complex subunit DHDDS	283		Dhdds	Dehydrodolichyl diphosphate synthase subunit	FBgn0029980	FBpp0303850	2.89e-88	The gene Dehydrodolichyl diphosphate synthase subunit is referred to in FlyBase by the symbol Dmel\Dhdds (CG10778, FBgn0029980). It is a protein_coding_gene from Dmel. It has 2 annotated transcripts and 2 polypeptides (1 unique). Gene sequence location is X:7931745..7933351. Its molecular function is described by: transferase activity, transferring alkyl or aryl (other than methyl) groups; ditran…
LOC128669153	128669153	NC_071297.1	4	2969311	2970799	plus	Ribosomal protein S2	RpS2	protein-coding	XM_053743716.1	Ribosomal protein S2	XP_053599691.1	small ribosomal subunit protein uS5	261		RpS2	Ribosomal protein S2	FBgn0004867	FBpp0311561	1.79e-144	The gene Ribosomal protein S2 is referred to in FlyBase by the symbol Dmel\RpS2 (CG5920, FBgn0004867). It is a protein_coding_gene from Dmel. It has 3 annotated transcripts and 3 polypeptides (1 unique). Gene sequence location is 2L:9896265..9897552. Its molecular function is described by: RNA binding; structural constituent of ribosome. It is involved in the biological process described with: tr…
LOC128669154	128669154	NC_071297.1	4	2958894	2960548	plus	uncharacterized protein	LOC128669154	protein-coding	XM_053743717.1	uncharacterized protein	XP_053599692.1	RNA transcription, translation and transport factor protein	226					FBpp0082916	4.06e-43
LOC128669155	128669155	NC_071294.1	1	9327753	9330383	plus	asparagine synthetase domain-containing protein CG17486	LOC128669155	protein-coding	XM_053743721.1	asparagine synthetase domain-containing protein CG17486, transcript variant X1	XP_053599696.1	asparagine synthetase domain-containing protein CG17486 isoform X1	562					FBpp0289202	1.37e-114
LOC128669156	128669156	NC_071297.1	4	2971399	2972975	minus	RNA polymerase I and III subunit D	Polr1D	protein-coding	XM_053743718.2	RNA polymerase I and III subunit D	XP_053599693.1	DNA-directed RNA polymerases I and III subunit RPAC2	100		Polr1D	RNA polymerase I and III subunit D	FBgn0086447	FBpp0080704	1.05e-41	The gene RNA polymerase I and III subunit D is referred to in FlyBase by the symbol Dmel\Polr1D (CG10685, FBgn0086447). It is a protein_coding_gene from Dmel. It has 3 annotated transcripts and 3 polypeptides (all unique). Gene sequence location is 2L:19133023..19135233. Its molecular function is described by: protein dimerization activity; DNA-directed 5'-3' RNA polymerase activity; DNA binding.…
LOC128669157	128669157	NC_071297.1	4	2960659	2961483	minus	Tim8	Tim8	protein-coding	XM_053743719.2	Tim8	XP_053599694.1	mitochondrial import inner membrane translocase subunit Tim8	90		Tim8	Tim8	FBgn0027359	FBpp0310233	1.95e-39	The gene Tim8 is referred to in FlyBase by the symbol Dmel\Tim8 (CG1728, FBgn0027359). It is a protein_coding_gene from Dmel. It has 2 annotated transcripts and 2 polypeptides (1 unique). Gene sequence location is X:11368445..11369283. Its molecular function is described by: protein transporter activity. It is involved in the biological process described with: protein insertion into mitochondrial…
LOC128669158	128669158	NC_071297.1	4	5207635	5212973	plus	Anaphase Promoting Complex subunit 4	APC4	protein-coding	XM_053743720.2	Anaphase Promoting Complex subunit 4	XP_053599695.1	anaphase-promoting complex subunit 4	784		APC4	Anaphase Promoting Complex subunit 4	FBgn0052707	FBpp0071222	9e-72	The gene Anaphase Promoting Complex subunit 4 is referred to in FlyBase by the symbol Dmel\APC4 (CG32707, FBgn0052707). It is a protein_coding_gene from Dmel. It has 2 annotated transcripts and 2 polypeptides (all unique). Gene sequence location is X:9082931..9085867. Its molecular function is unknown. It is involved in the biological process described with: regulation of mitotic metaphase/anapha…
LOC128669159	128669159	NC_071297.1	4	5198288	5205701	minus	COP9 signalosome subunit 3	CSN3	protein-coding	XM_053743722.2	COP9 signalosome subunit 3	XP_053599697.1	COP9 signalosome complex subunit 3	437		CSN3	COP9 signalosome subunit 3	FBgn0027055	FBpp0077927	1.97e-147	The gene COP9 signalosome subunit 3 is referred to in FlyBase by the symbol Dmel\CSN3 (CG18332, FBgn0027055). It is a protein_coding_gene from Dmel. It has one annotated transcript and one polypeptide. Gene sequence location is 3L:20839096..20841576. Its molecular function is unknown. It is involved in the biological process described with 7 unique terms, many of which group under: sexual reprodu…
LOC128669160	128669160	NC_071297.1	4	5196770	5199668	plus	Uroporphyrinogen decarboxylase	Urod	protein-coding	XM_053743723.1	Uroporphyrinogen decarboxylase	XP_053599698.1	uroporphyrinogen decarboxylase	358		Urod	Uroporphyrinogen decarboxylase	FBgn0033428	FBpp0087607	0	The gene Uroporphyrinogen decarboxylase is referred to in FlyBase by the symbol Dmel\Urod (CG1818, FBgn0033428). It is a protein_coding_gene from Dmel. It has one annotated transcript and one polypeptide. Gene sequence location is 2R:9584643..9586126. Its molecular function is described by: uroporphyrinogen decarboxylase activity. It is involved in the biological process described with: porphyrin…
LOC128669161	128669161	NC_071297.1	4	5204228	5205299	plus	uncharacterized protein	LOC128669161	protein-coding	XM_053743724.1	uncharacterized protein	XP_053599699.1	RWD domain-containing protein 2A	310					FBpp0087616	5.84e-38
LOC128669162	128669162	NC_071297.1	4	5212969	5214839	minus	uncharacterized LOC128669162	LOC128669162	protein-coding	XM_053743725.2	uncharacterized LOC128669162, transcript variant X1	XP_053599700.1	uncharacterized protein LOC128669162 isoform X1	220
LOC128669163	128669163	NC_071297.1	4	5214418	5214825	minus	uncharacterized protein	LOC128669163	protein-coding	XM_053743727.1	uncharacterized protein	XP_053599702.1	transmembrane protein 60	135					FBpp0072642	2.54e-26
LOC128669164	128669164	NC_071297.1	4	6311520	6331484	minus	uncharacterized protein	LOC128669164	protein-coding	XM_053743728.2	uncharacterized protein, transcript variant X1	XP_053599703.1	uncharacterized protein LOC128669164 isoform X1	1568					FBpp0304636	0
LOC128669165	128669165	NC_071297.1	4	8847544	8894073	minus	protein kinase C-binding protein NELL1-like	LOC128669165	protein-coding	XM_053743737.1	protein kinase C-binding protein NELL1-like, transcript variant X1	XP_053599712.1	protein kinase C-binding protein NELL1-like isoform X1	835		dpy	dumpy	FBgn0053196	FBpp0304629	2.87e-23	The gene dumpy is referred to in FlyBase by the symbol Dmel\dpy (CG33196, FBgn0053196). It is a protein_coding_gene from Dmel. It has 16 annotated transcripts and 16 polypeptides (all unique). Gene sequence location is 2L:4477462..4614300. Its molecular function is described by: zinc ion binding; calcium ion binding; extracellular matrix structural constituent. It is involved in the biological pr…
LOC128669166	128669166	NC_071294.1	1	9332073	9338658	plus	drongo	drongo	protein-coding	XM_053743743.2	drongo, transcript variant X1	XP_053599718.1	arf-GAP domain and FG repeat-containing protein 1 isoform X1	353		drongo	drongo	FBgn0020304	FBpp0291768	1.05e-49	The gene drongo is referred to in FlyBase by the symbol Dmel\drongo (CG3365, FBgn0020304). It is a protein_coding_gene from Dmel. It has 5 annotated transcripts and 5 polypeptides (all unique). Gene sequence location is 2L:833584..851071. Its molecular function is described by: GTPase activator activity. The biological processes in which it is involved are not known. 20 alleles are reported. The …
LOC128669167	128669167	NC_071297.1	4	8815202	8828541	minus	uncharacterized LOC128669167	LOC128669167	protein-coding	XM_053743740.1	uncharacterized LOC128669167, transcript variant X1	XP_053599715.1	uncharacterized protein LOC128669167	401					FBpp0075478	6.18e-29
LOC128669168	128669168	NC_071297.1	4	8844179	8854412	plus	tetraspanin-9-like	LOC128669168	protein-coding	XM_053743742.1	tetraspanin-9-like, transcript variant X1	XP_053599717.1	tetraspanin-9-like	270		Tsp74F	Tetraspanin 74F	FBgn0036769	FBpp0074921	2.58e-12	The gene Tetraspanin 74F is referred to in FlyBase by the symbol Dmel\Tsp74F (CG5492, FBgn0036769). It is a protein_coding_gene from Dmel. It has 2 annotated transcripts and 2 polypeptides (1 unique). Gene sequence location is 3L:17891820..17895862. Its molecular function is described by: . The biological processes in which it is involved are not known. 8 alleles are reported. The phenotypes of t…
LOC128669169	128669169	NC_071297.1	4	8828639	8829686	minus	uncharacterized LOC128669169	LOC128669169	protein-coding	XM_053743745.2	uncharacterized LOC128669169	XP_053599720.1	uncharacterized protein LOC128669169	132
LOC128669171	128669171	NC_071297.1	4	8836610	8838147	plus	uncharacterized LOC128669171	LOC128669171	lncRNA	XR_010369861.1	uncharacterized LOC128669171
LOC128669173	128669173	NC_071297.1	4	3336132	3369707	minus	Phosphatidylinositol 3-kinase 68D	Pi3K68D	protein-coding	XM_053743749.2	Phosphatidylinositol 3-kinase 68D, transcript variant X1	XP_053599724.1	phosphatidylinositol 4-phosphate 3-kinase C2 domain-containing subunit alpha isoform X1	1787		Pi3K68D	Phosphatidylinositol 3-kinase 68D	FBgn0015278	FBpp0291030	0	The gene Phosphatidylinositol 3-kinase 68D is referred to in FlyBase by the symbol Dmel\Pi3K68D (CG11621, FBgn0015278). It is a protein_coding_gene from Dmel. It has 5 annotated transcripts and 5 polypeptides (2 unique). Gene sequence location is 3L:11774650..11790013. Its molecular function is described by 8 unique terms, many of which group under: binding; catalytic activity; transferase activi…
LOC128669174	128669174	NC_071297.1	4	3339852	3341981	plus	ubiquitin carboxyl-terminal hydrolase 8-like	LOC128669174	protein-coding	XM_053743753.1	ubiquitin carboxyl-terminal hydrolase 8-like	XP_053599728.1	ubiquitin carboxyl-terminal hydrolase 8-like	341
LOC128669175	128669175	NC_071297.1	4	5775796	5791453	plus	transcription factor mef2A-like	LOC128669175	protein-coding	XM_053743754.1	transcription factor mef2A-like, transcript variant X1	XP_053599729.1	pericentriolar material 1 protein-like isoform X1	1761		cmb	combover	FBgn0036365	FBpp0075586	8e-11	The gene combover is referred to in FlyBase by the symbol Dmel\cmb (CG10732, FBgn0036365). It is a protein_coding_gene from Dmel. It has 4 annotated transcripts and 4 polypeptides (all unique). Gene sequence location is 3L:13442594..13449245. Its molecular function is described by: protein binding. It is involved in the biological process described with: sperm individualization; imaginal disc-der…
LOC128669176	128669176	NC_071294.1	1	9346844	9350727	minus	Fam92	Fam92	protein-coding	XM_053743767.2	Fam92, transcript variant X1	XP_053599742.1	CBY1-interacting BAR domain-containing protein 1-A isoform X1	329					FBpp0079948	1.99e-43
LOC128669177	128669177	NC_071297.1	4	5790883	5795261	minus	uncharacterized LOC128669177	LOC128669177	lncRNA	XR_008404613.1	uncharacterized LOC128669177
LOC128669178	128669178	NC_071297.1	4	5750447	5758088	plus	ADD domain-containing protein 1	ADD1	protein-coding	XM_053743772.1	ADD domain-containing protein 1	XP_053599747.1	uncharacterized protein ADD1	939		ADD1	ADD domain-containing protein 1	FBgn0026573	FBpp0087148	1.27e-54	The gene ADD domain-containing protein 1 is referred to in FlyBase by the symbol Dmel\ADD1 (CG8290, FBgn0026573). It is a protein_coding_gene from Dmel. It has 3 annotated transcripts and 3 polypeptides (all unique). Gene sequence location is 2R:11970686..11977721. Its molecular function is described by: methylated histone binding; protein binding; chromatin DNA binding. It is involved in the bio…
LOC128669179	128669179	NC_071297.1	4	5759713	5774178	minus	SP1173	SP1173	protein-coding	XM_053743773.1	SP1173, transcript variant X1	XP_053599748.1	uncharacterized protein SP1173 isoform X1	698		SP1173	SP1173	FBgn0035710	FBpp0076670	1.74e-124	The gene SP1173 is referred to in FlyBase by the symbol Dmel\SP1173 (CG10121, FBgn0035710). It is a protein_coding_gene from Dmel. It has 4 annotated transcripts and 4 polypeptides (1 unique). Gene sequence location is 3L:6689327..6703521. Its molecular function is described by: transmembrane transporter activity. It is involved in the biological process described with: transmembrane transport. 4…
LOC128669180	128669180	NC_071297.1	4	1936469	2051588	plus	jing	jing	protein-coding	XM_053743777.2	jing, transcript variant X1	XP_053599752.1	zinc finger protein jing homolog isoform X1	1342		jing	jing	FBgn0086655	FBpp0112914	2.07e-60	The gene jing is referred to in FlyBase by the symbol Dmel\jing (CG9397, FBgn0086655). It is a protein_coding_gene from Dmel. It has 4 annotated transcripts and 4 polypeptides (3 unique). Gene sequence location is 2R:6502006..6621792. Its molecular function is described by: protein-containing complex binding. It is involved in the biological process described with 13 unique terms, many of which g…
LOC128669181	128669181	NC_071297.1	4	1959302	1962508	minus	uncharacterized LOC128669181	LOC128669181	lncRNA	XR_008404615.1	uncharacterized LOC128669181
LOC128669182	128669182	NC_071297.1	4	5113767	5114843	plus	Ribose-5-phosphate isomerase	Rpi	protein-coding	XM_053743780.2	Ribose-5-phosphate isomerase	XP_053599755.1	ribose-5-phosphate isomerase	262		Rpi	Ribose-5-phosphate isomerase	FBgn0050410	FBpp0291066	2.24e-99	The gene Ribose-5-phosphate isomerase is referred to in FlyBase by the symbol Dmel\Rpi (CG30410, FBgn0050410). It is a protein_coding_gene from Dmel. It has 2 annotated transcripts and 2 polypeptides (1 unique). Gene sequence location is 2R:23355183..23356441. Its molecular function is described by: ribose-5-phosphate isomerase activity. It is involved in the biological process described with: pe…
LOC128669183	128669183	NC_071297.1	4	5115587	5117471	minus	uncharacterized LOC128669183	LOC128669183	protein-coding	XM_053743781.2	uncharacterized LOC128669183	XP_053599756.1	uncharacterized protein LOC128669183	178					FBpp0304878	3.38e-86
LOC128669184	128669184	NC_071297.1	4	5118100	5129987	minus	Sterol regulatory element binding protein	SREBP	protein-coding	XM_053743782.1	Sterol regulatory element binding protein	XP_053599757.1	sterol regulatory element-binding protein 1	1057		SREBP	Sterol regulatory element binding protein	FBgn0261283	FBpp0306009	5.2e-133	The gene Sterol regulatory element binding protein is referred to in FlyBase by the symbol Dmel\SREBP (CG8522, FBgn0261283). It is a protein_coding_gene from Dmel. It has 4 annotated transcripts and 4 polypeptides (1 unique). Gene sequence location is 3L:19793935..19798979. Its molecular function is described by: DNA-binding transcription factor activity, RNA polymerase II-specific; protein dimer…
LOC128669185	128669185	NC_071297.1	4	5124014	5125431	plus	uncharacterized LOC128669185	LOC128669185	lncRNA	XR_008404616.1	uncharacterized LOC128669185
LOC128669186	128669186	NC_071297.1	4	7788350	7792365	minus	uncharacterized LOC128669186	LOC128669186	protein-coding	XM_053743784.2	uncharacterized LOC128669186	XP_053599759.1	uncharacterized protein LOC128669186	806
LOC128669187	128669187	NC_071297.1	4	7773893	7780349	plus	epoxide hydrolase 1-like	LOC128669187	protein-coding	XM_053743785.2	epoxide hydrolase 1-like	XP_053599760.1	epoxide hydrolase 1-like	342
LOC128669188	128669188	NC_071297.1	4	7781239	7786384	plus	FGFR1 oncogene partner 2 homolog	LOC128669188	protein-coding	XM_053743786.2	FGFR1 oncogene partner 2 homolog, transcript variant X2	XP_053599761.1	FGFR1 oncogene partner 2 homolog	203		Fgop2	Fibroblast growth factor receptor 1 oncogene partner 2	FBgn0031871	FBpp0304603	6.19e-39	The gene Fibroblast growth factor receptor 1 oncogene partner 2 is referred to in FlyBase by the symbol Dmel\Fgop2 (CG10158, FBgn0031871). It is a protein_coding_gene from Dmel. It has 2 annotated transcripts and 2 polypeptides (1 unique). Gene sequence location is 2L:6943178..6945289. Its molecular function is unknown. It is involved in the biological process described with: negative regulation …
LOC128669189	128669189	NC_071297.1	4	7786724	7794520	minus	Spase 22/23-subunit	Spase22-23	protein-coding	XM_053743788.2	Spase 22/23-subunit	XP_053599763.1	LOW QUALITY PROTEIN: signal peptidase complex subunit 3	330		Spase22-23	Spase 22/23-subunit	FBgn0039172	FBpp0293581	7.66e-99	The gene Spase 22/23-subunit is referred to in FlyBase by the symbol Dmel\Spase22-23 (CG5677, FBgn0039172). It is a protein_coding_gene from Dmel. It has 2 annotated transcripts and 2 polypeptides (1 unique). Gene sequence location is 3R:24228342..24230035. Its molecular function is unknown. It is involved in the biological process described with: signal peptide processing; protein targeting to E…
LOC128669190	128669190	NC_071297.1	4	10501763	10520116	minus	Calnexin 99A	Cnx99A	protein-coding	XM_053743789.2	Calnexin 99A, transcript variant X1	XP_053599764.1	calnexin isoform X1	555		Cnx99A	Calnexin 99A	FBgn0015622	FBpp0306896	0	The gene Calnexin 99A is referred to in FlyBase by the symbol Dmel\Cnx99A (CG11958, FBgn0015622). It is a protein_coding_gene from Dmel. It has 4 annotated transcripts and 4 polypeptides (2 unique). Gene sequence location is 3R:29315254..29319644. Its molecular function is described by: unfolded protein binding; calcium ion binding. It is involved in the biological process described with: protein…
LOC128669191	128669191	NC_071294.1	1	9343681	9346147	plus	uncharacterized protein	LOC128669191	protein-coding	XM_053743795.2	uncharacterized protein	XP_053599770.1	heat shock factor-binding protein 1	83					FBpp0305307	1.04e-28
LOC128669192	128669192	NC_071297.1	4	4726906	4736631	minus	Heat shock protein 110	Hsp110	protein-coding	XM_053743792.1	Heat shock protein 110, transcript variant X1	XP_053599767.1	97 kDa heat shock protein isoform X1	833		Hsp110	Heat shock protein 110	FBgn0026418	FBpp0293000	0	The gene Heat shock protein 110 is referred to in FlyBase by the symbol Dmel\Hsp110 (CG6603, FBgn0026418). It is a protein_coding_gene from Dmel. It has 8 annotated transcripts and 8 polypeptides (2 unique). Gene sequence location is 3L:14037019..14043686. Its molecular function is described by: ATP hydrolysis activity; ATP binding; ATP-dependent protein folding chaperone; adenyl-nucleotide excha…
LOC128669193	128669193	NC_071297.1	4	4736875	4741429	plus	Transaldolase	Taldo	protein-coding	XM_053743796.1	Transaldolase, transcript variant X1	XP_053599771.1	probable transaldolase isoform X1	336		Taldo	Transaldolase	FBgn0023477	FBpp0072050	2.17e-159	The gene Transaldolase is referred to in FlyBase by the symbol Dmel\Taldo (CG2827, FBgn0023477). It is a protein_coding_gene from Dmel. It has one annotated transcript and one polypeptide. Gene sequence location is 2R:23940410..23942114. Its molecular function is described by: transaldolase activity. It is involved in the biological process described with: pentose-phosphate shunt; pentose-phospha…
LOC128669194	128669194	NC_071297.1	4	1822927	1907449	minus	mucin-2-like	LOC128669194	protein-coding	XM_053743798.1	mucin-2-like, transcript variant X1	XP_053599773.1	mucin-2-like isoform X1	2629
LOC128669195	128669195	NC_071294.1	1	5805680	5807487	minus	uncharacterized LOC128669195	LOC128669195	protein-coding	XM_053743846.1	uncharacterized LOC128669195	XP_053599821.1	uncharacterized protein LOC128669195	224
LOC128669196	128669196	NC_071294.1	1	9393766	9402379	minus	lactase/phlorizin hydrolase-like	LOC128669196	pseudogene
LOC128669197	128669197	NC_071297.1	4	7551063	7573960	minus	uncharacterized protein	LOC128669197	protein-coding	XM_053743816.1	uncharacterized protein, transcript variant X1	XP_053599791.1	uncharacterized protein LOC128669197	572					FBpp0074453	0
LOC128669198	128669198	NC_071297.1	4	9438578	9601292	plus	hemicentin-1-like	LOC128669198	protein-coding	XM_053743819.2	hemicentin-1-like, transcript variant X1	XP_053599794.1	hemicentin-1-like isoform X1	811		side-VI	sidestep VI	FBgn0083950	FBpp0290292	1.15e-175	The gene sidestep VI is referred to in FlyBase by the symbol Dmel\side-VI (CG34114, FBgn0083950). It is a protein_coding_gene from Dmel. It has 2 annotated transcripts and 2 polypeptides (all unique). Gene sequence location is 3R:10972381..11050175. Its molecular function is unknown. The biological processes in which it is involved are not known. 12 alleles are reported. No phenotypic data is ava…
LOC128669199	128669199	NC_071294.1	1	9330370	9331948	minus	uncharacterized LOC128669199	LOC128669199	lncRNA	XR_008404618.2	uncharacterized LOC128669199, transcript variant X1
LOC128669200	128669200	NC_071297.1	4	9456837	9457250	minus	uncharacterized LOC128669200	LOC128669200	lncRNA	XR_008404617.1	uncharacterized LOC128669200
LOC128669201	128669201	NC_071297.1	4	3880209	3934902	minus	Otopetrin-like c	OtopLc	protein-coding	XM_053743822.2	Otopetrin-like c, transcript variant X1	XP_053599797.1	proton channel OtopLc isoform X1	787		OtopLc	Otopetrin-like c	FBgn0259150	FBpp0303594	0	The gene Otopetrin-like c is referred to in FlyBase by the symbol Dmel\OtopLc (CG42265, FBgn0259150). It is a protein_coding_gene from Dmel. It has 3 annotated transcripts and 3 polypeptides (all unique). Gene sequence location is X:5650567..5662861. Its molecular function is described by: proton channel activity. It is involved in the biological process described with: proton transmembrane trans…
LOC128669202	128669202	NC_071297.1	4	3889303	3892026	minus	uncharacterized LOC128669202	LOC128669202	protein-coding	XM_053743827.1	uncharacterized LOC128669202	XP_053599802.1	uncharacterized protein LOC128669202	603		Ir60a	Ionotropic receptor 60a	FBgn0034994	FBpp0072181	2.26e-08	The gene Ionotropic receptor 60a is referred to in FlyBase by the symbol Dmel\Ir60a (CG13576, FBgn0034994). It is a protein_coding_gene from Dmel. It has one annotated transcript and one polypeptide. Gene sequence location is 2R:24249055..24251303. Its molecular function is described by: ligand-gated monoatomic ion channel activity. It is involved in the biological process described with: detecti…
LOC128669203	128669203	NC_071297.1	4	3935058	3940208	minus	Vesicle-associated membrane protein 7	Vamp7	protein-coding	XM_053743828.2	Vesicle-associated membrane protein 7	XP_053599803.1	vesicle-associated membrane protein 7	219		Vamp7	Vesicle-associated membrane protein 7	FBgn0266186	FBpp0312219	1.41e-106	The gene Vesicle-associated membrane protein 7 is referred to in FlyBase by the symbol Dmel\Vamp7 (CG1599, FBgn0266186). It is a protein_coding_gene from Dmel. It has 2 annotated transcripts and 2 polypeptides (1 unique). Gene sequence location is 2R:9841080..9842502. Its molecular function is described by: SNAP receptor activity; SNARE binding; syntaxin binding. It is involved in the biological …
LOC128669205	128669205	NC_071297.1	4	762037	767348	minus	serine protease inhibitor Kazal-type 5-like	Spi	protein-coding	XM_053743830.2	serine protease inhibitor Kazal-type 5-like	XP_053599805.1	serine protease inhibitor Kazal-type 5-like	1377					FBpp0076385	3.54e-27
LOC128669206	128669206	NC_071297.1	4	829606	840575	plus	mutagen-sensitive 301	mus301	protein-coding	XM_053743831.1	mutagen-sensitive 301	XP_053599806.1	helicase POLQ-like	984		mus301	mutagen-sensitive 301	FBgn0002899	FBpp0076412	0	The gene mutagen-sensitive 301 is referred to in FlyBase by the symbol Dmel\mus301 (CG7972, FBgn0002899). It is a protein_coding_gene from Dmel. It has one annotated transcript and one polypeptide. Gene sequence location is 3L:8137808..8142014. Its molecular function is described by: nucleic acid binding; ATP binding; single-stranded 3'-5' DNA helicase activity. It is involved in the biological p…
LOC128669207	128669207	NC_071297.1	4	589377	729461	minus	protein O-mannosyl-transferase TMTC1-like	LOC128669207	protein-coding	XM_053743832.2	protein O-mannosyl-transferase TMTC1-like, transcript variant X1	XP_053599807.1	protein O-mannosyl-transferase TMTC1-like	807		Tmtc3	Transmembrane O-mannosyltransferase targeting cadherins 3	FBgn0020312	FBpp0071561	3.2e-85	The gene Transmembrane O-mannosyltransferase targeting cadherins 3 is referred to in FlyBase by the symbol Dmel\Tmtc3 (CG4050, FBgn0020312). It is a protein_coding_gene from Dmel. It has 2 annotated transcripts and 2 polypeptides (1 unique). Gene sequence location is 2R:21123735..21128510. Its molecular function is described by: mannosyltransferase activity; dolichyl-phosphate-mannose-protein man…
LOC128669208	128669208	NC_071297.1	4	803884	826708	minus	uncharacterized protein	LOC128669208	protein-coding	XM_053743834.2	uncharacterized protein, transcript variant X1	XP_053599809.1	beta-1,4-glucuronyltransferase 1 isoform X1	477					FBpp0293957	4.58e-130
LOC128669209	128669209	NC_071294.1	1	10308603	10388244	minus	Chronologically inappropriate morphogenesis	chinmo	protein-coding	XM_053743840.1	Chronologically inappropriate morphogenesis, transcript variant X1	XP_053599815.1	zinc finger protein chinmo isoform X1	443		chinmo	Chronologically inappropriate morphogenesis	FBgn0086758	FBpp0292934	1.69e-49	The gene Chronologically inappropriate morphogenesis is referred to in FlyBase by the symbol Dmel\chinmo (CG31666, FBgn0086758). It is a protein_coding_gene from Dmel. It has 6 annotated transcripts and 6 polypeptides (2 unique). Gene sequence location is 2L:1651258..1704682. Its molecular function is unknown. It is involved in the biological process described with 10 unique terms, many of which …
LOC128669210	128669210	NC_071297.1	4	827384	829460	plus	uncharacterized protein	LOC128669210	protein-coding	XM_053743848.2	uncharacterized protein	XP_053599823.1	uncharacterized protein LOC128669210	400					FBpp0085693	1.07e-65
LOC128669211	128669211	NC_071297.1	4	841204	851276	plus	upheld	up	protein-coding	XM_053743849.1	upheld, transcript variant X1	XP_053599824.1	troponin T, skeletal muscle isoform X1	384		up	upheld	FBgn0004169	FBpp0300553	2.09e-163	The gene upheld is referred to in FlyBase by the symbol Dmel\up (CG7107, FBgn0004169). It is a protein_coding_gene from Dmel. It has 18 annotated transcripts and 18 polypeptides (15 unique). Gene sequence location is X:13593474..13602578. Its molecular function is described by: calcium ion binding; tropomyosin binding. It is involved in the biological process described with 11 unique terms, many …
LOC128669212	128669212	NC_071297.1	4	795774	803734	plus	trypsin-1-like	LOC128669212	protein-coding	XM_053743858.2	trypsin-1-like	XP_053599833.1	trypsin-1-like	334		Ser8	Ser8	FBgn0019928	FBpp0086785	9.69e-49	The gene Ser8 is referred to in FlyBase by the symbol Dmel\Ser8 (CG4812, FBgn0019928). It is a protein_coding_gene from Dmel. It has one annotated transcript and one polypeptide. Gene sequence location is 2R:13434207..13435045. Its molecular function is described by: serine-type endopeptidase activity; serine-type peptidase activity. It is involved in the biological process described with: proteo…
LOC128669213	128669213	NC_071297.1	4	774298	775436	minus	uncharacterized LOC128669213	LOC128669213	lncRNA	XR_010370361.1	uncharacterized LOC128669213
LOC128669214	128669214	NC_071297.1	4	792199	795618	minus	uncharacterized LOC128669214	LOC128669214	lncRNA	XR_008404621.2	uncharacterized LOC128669214
LOC128669215	128669215	NC_071297.1	4	662998	663814	minus	uncharacterized LOC128669215	LOC128669215	lncRNA	XR_008404622.2	uncharacterized LOC128669215
LOC128669216	128669216	NC_071297.1	4	6396756	6418556	plus	Bruton tyrosine kinase	Btk	protein-coding	XM_053743861.1	Bruton tyrosine kinase, transcript variant X1	XP_053599836.1	tyrosine-protein kinase Btk isoform X1	655		Btk	Bruton tyrosine kinase	FBgn0003502	FBpp0303535	0	The gene Bruton tyrosine kinase is referred to in FlyBase by the symbol Dmel\Btk (CG8049, FBgn0003502). It is a protein_coding_gene from Dmel. It has 8 annotated transcripts and 8 polypeptides (4 unique). Gene sequence location is 2L:8258373..8301079. Its molecular function is described by: non-membrane spanning protein tyrosine kinase activity; protein tyrosine kinase activity; ATP binding. It i…
LOC128669217	128669217	NC_071297.1	4	6418896	6421936	minus	uncharacterized protein	LOC128669217	protein-coding	XM_053743863.2	uncharacterized protein	XP_053599838.1	uncharacterized protein LOC128669217	224					FBpp0072855	4.46e-108
LOC128669218	128669218	NC_071297.1	4	5802805	5808204	minus	UFM1 specific peptidase 2	Ufsp2	protein-coding	XM_053743864.1	UFM1 specific peptidase 2	XP_053599839.1	ufm1-specific protease 2	609		Ufsp2	UFM1 specific peptidase 2	FBgn0036512	FBpp0075316	4.15e-156	The gene UFM1 specific peptidase 2 is referred to in FlyBase by the symbol Dmel\Ufsp2 (CG16979, FBgn0036512). It is a protein_coding_gene from Dmel. It has one annotated transcript and one polypeptide. Gene sequence location is 3L:15576570..15578674. Its molecular function is described by: deUFMylase activity. It is involved in the biological process described with: proteolysis. 7 alleles are rep…
LOC128669219	128669219	NC_071297.1	4	5797159	5802806	plus	Zinc transporter 49B	ZnT49B	protein-coding	XM_053743865.2	Zinc transporter 49B	XP_053599840.1	proton-coupled zinc antiporter SLC30A9, mitochondrial	583		ZnT49B	Zinc transporter 49B	FBgn0033762	FBpp0086958	0	The gene Zinc transporter 49B is referred to in FlyBase by the symbol Dmel\ZnT49B (CG8632, FBgn0033762). It is a protein_coding_gene from Dmel. It has 2 annotated transcripts and 2 polypeptides (all unique). Gene sequence location is 2R:12652805..12655743. Its molecular function is described by: monoatomic cation transmembrane transporter activity; zinc ion transmembrane transporter activity. It …
LOC128669220	128669220	NC_071297.1	4	5808374	5810214	minus	exosome complex component RRP43-like	LOC128669220	protein-coding	XM_053743866.1	exosome complex component RRP43-like	XP_053599841.1	exosome complex component RRP43-like	282		Rrp45	Rrp45	FBgn0030789	FBpp0310515	7.15e-17	The gene Rrp45 is referred to in FlyBase by the symbol Dmel\Rrp45 (CG9606, FBgn0030789). It is a protein_coding_gene from Dmel. It has 2 annotated transcripts and 2 polypeptides (1 unique). Gene sequence location is X:16789405..16791266. Its molecular function is described by: mRNA 3'-UTR AU-rich region binding. It is involved in the biological process described with 9 unique terms, many of which…
LOC128669221	128669221	NC_071297.1	4	5810304	5811745	plus	Ribosomal protein L31	RpL31	protein-coding	XM_053743868.1	Ribosomal protein L31	XP_053599843.1	large ribosomal subunit protein eL31	124		RpL31	Ribosomal protein L31	FBgn0285949	FBpp0087610	2.08e-57	The gene Ribosomal protein L31 is referred to in FlyBase by the symbol Dmel\RpL31 (CG1821, FBgn0285949). It is a protein_coding_gene from Dmel. It has 3 annotated transcripts and 3 polypeptides (1 unique). Gene sequence location is 2R:9587193..9587989. Its molecular function is described by: structural constituent of ribosome. It is involved in the biological process described with: cytoplasmic t…
LOC128669222	128669222	NC_071297.1	4	6276922	6302794	minus	PDGF- and VEGF-receptor related	Pvr	protein-coding	XM_053743869.1	PDGF- and VEGF-receptor related, transcript variant X1	XP_053599844.1	vascular endothelial growth factor receptor 1 isoform X1	1391		Pvr	PDGF- and VEGF-receptor related	FBgn0032006	FBpp0290553	0	The gene PDGF- and VEGF-receptor related is referred to in FlyBase by the symbol Dmel\Pvr (CG8222, FBgn0032006). It is a protein_coding_gene from Dmel. It has 13 annotated transcripts and 13 polypeptides (11 unique). Gene sequence location is 2L:8220980..8239878. Its molecular function is described by: transmembrane receptor protein tyrosine kinase activity; protein kinase activity; protein bindi…
LOC128669223	128669223	NC_071294.1	1	872629	885624	minus	flower	fwe	protein-coding	XM_053743881.1	flower, transcript variant X1	XP_053599856.1	calcium channel flower isoform X1	191		fwe	flower	FBgn0261722	FBpp0075296	6.35e-65	The gene flower is referred to in FlyBase by the symbol Dmel\fwe (CG6151, FBgn0261722). It is a protein_coding_gene from Dmel. It has 3 annotated transcripts and 3 polypeptides (all unique). Gene sequence location is 3L:15810081..15816410. Its molecular function is described by: calcium channel activity. It is involved in the biological process described with 11 unique terms, many of which group …
LOC128669224	128669224	NC_071297.1	4	2277944	2297721	plus	nejire	nej	protein-coding	XM_053743878.2	nejire, transcript variant X1	XP_053599853.1	CREB-binding protein isoform X1	2141		nej	nejire	FBgn0261617	FBpp0071337	0	The gene nejire is referred to in FlyBase by the symbol Dmel\nej (CG15319, FBgn0261617). It is a protein_coding_gene from Dmel. It has 4 annotated transcripts and 4 polypeptides (3 unique). Gene sequence location is X:9665442..9687066. Its molecular function is described by 12 unique terms, many of which group under: binding; protein binding; transcription coregulator activity; DNA-binding transc…
LOC128669225	128669225	NC_071297.1	4	6584614	6596574	plus	uncharacterized LOC128669225	LOC128669225	protein-coding	XM_053743888.1	uncharacterized LOC128669225, transcript variant X1	XP_053599863.1	uncharacterized protein LOC128669225 isoform X1	1467					FBpp0074620	3.57e-86
LOC128669226	128669226	NC_071297.1	4	3835551	3862876	minus	proton channel OtopLc-like	LOC128669226	protein-coding	XM_064435912.1	proton channel OtopLc-like	XP_064291982.1	LOW QUALITY PROTEIN: proton channel OtopLc-like	907		OtopLa	Otopetrin-like a	FBgn0259994	FBpp0289693	4.94e-154	The gene Otopetrin-like a is referred to in FlyBase by the symbol Dmel\OtopLa (CG42492, FBgn0259994). It is a protein_coding_gene from Dmel. It has 6 annotated transcripts and 6 polypeptides (all unique). Gene sequence location is X:5625676..5648487. Its molecular function is described by: sour taste receptor activity; proton channel activity. It is involved in the biological process described wi…
LOC128669227	128669227	NC_071297.1	4	6564488	6582611	plus	pinstripe	pns	protein-coding	XM_053743891.1	pinstripe, transcript variant X1	XP_053599866.1	DENN domain-containing protein 5A isoform X1	1344		pns	pinstripe	FBgn0035229	FBpp0072618	0	The gene pinstripe is referred to in FlyBase by the symbol Dmel\pns (CG7852, FBgn0035229). It is a protein_coding_gene from Dmel. It has 3 annotated transcripts and 3 polypeptides (2 unique). Gene sequence location is 3L:1537137..1544823. Its molecular function is described by: small GTPase binding; guanyl-nucleotide exchange factor activity. It is involved in the biological process described wit…
LOC128669228	128669228	NC_071297.1	4	6810376	6819970	minus	cytochrome P450 4g15	LOC128669228	protein-coding	XM_053743895.1	cytochrome P450 4g15, transcript variant X1	XP_053599870.1	cytochrome P450 4g15	563		Cyp4g15	Cytochrome P450 4g15	FBgn0030304	FBpp0312025	0	The gene Cytochrome P450 4g15 is referred to in FlyBase by the symbol Dmel\Cyp4g15 (CG11715, FBgn0030304). It is a protein_coding_gene from Dmel. It has 2 annotated transcripts and 2 polypeptides (1 unique). Gene sequence location is X:11477058..11483233. Its molecular function is described by: oxidoreductase activity, acting on paired donors, with incorporation or reduction of molecular oxygen; …
LOC128669229	128669229	NC_071297.1	4	6801028	6810378	plus	uncharacterized LOC128669229	LOC128669229	protein-coding	XM_053743897.1	uncharacterized LOC128669229, transcript variant X2	XP_053599872.1	uncharacterized protein LOC128669229	535
LOC128669230	128669230	NC_071297.1	4	1773762	1810334	minus	Ets at 98B	Ets98B	protein-coding	XM_053743898.1	Ets at 98B, transcript variant X1	XP_053599873.1	DNA-binding protein D-ETS-4 isoform X1	491		Ets98B	Ets at 98B	FBgn0005659	FBpp0308422	1.01e-92	The gene Ets at 98B is referred to in FlyBase by the symbol Dmel\Ets98B (CG5583, FBgn0005659). It is a protein_coding_gene from Dmel. It has 2 annotated transcripts and 2 polypeptides (all unique). Gene sequence location is 3R:27736538..27748366. Its molecular function is described by: DNA-binding transcription factor activity, RNA polymerase II-specific; sequence-specific DNA binding; DNA-bindin…
LOC128669231	128669231	NC_071294.1	1	7615825	7618001	minus	Component of oligomeric golgi complex 6	Cog6	protein-coding	XM_053743903.2	Component of oligomeric golgi complex 6	XP_053599878.1	conserved oligomeric Golgi complex subunit 6	619		Cog6	Component of oligomeric golgi complex 6	FBgn0033401	FBpp0087676	2.09e-170	The gene Component of oligomeric golgi complex 6 is referred to in FlyBase by the symbol Dmel\Cog6 (CG1968, FBgn0033401). It is a protein_coding_gene from Dmel. It has 2 annotated transcripts and 2 polypeptides (all unique). Gene sequence location is 2R:9286827..9289026. Its molecular function is described by: . It is involved in the biological process described with: intra-Golgi vesicle-mediated…
LOC128669232	128669232	NC_071297.1	4	3173538	3217747	plus	Synaptotagmin beta	Sytbeta	protein-coding	XM_053743902.1	Synaptotagmin beta, transcript variant X1	XP_053599877.1	synaptotagmin-5 isoform X1	548		Sytbeta	Synaptotagmin beta	FBgn0261090	FBpp0289126	2.84e-118	The gene Synaptotagmin beta is referred to in FlyBase by the symbol Dmel\Sytβ (CG42333, FBgn0261090). It is a protein_coding_gene from Dmel. It has 2 annotated transcripts and 2 polypeptides (all unique). Gene sequence location is 3L:15014695..15064977. Its molecular function is described by: SNARE binding; calcium-dependent phospholipid binding; calcium ion sensor activity. It is involved in the…
LOC128669233	128669233	NC_071297.1	4	11771969	11799894	plus	Mob2	Mob2	protein-coding	XM_053743909.2	Mob2, transcript variant X1	XP_053599884.1	MOB kinase activator-like 2 isoform X1	313		Mob2	Mob2	FBgn0259481	FBpp0088371	4.51e-134	The gene Mob2 is referred to in FlyBase by the symbol Dmel\Mob2 (CG11711, FBgn0259481). It is a protein_coding_gene from Dmel. It has 5 annotated transcripts and 5 polypeptides (4 unique). Gene sequence location is 3L:11522757..11562233. Its molecular function is described by: protein kinase activator activity; protein binding; protein kinase binding. It is involved in the biological process desc…
LOC128669234	128669234	NC_071294.1	1	7608545	7610961	plus	Vacuolar H[+] ATPase AC39 subunit 1	VhaAC39-1	protein-coding	XM_053743917.1	Vacuolar H[+] ATPase AC39 subunit 1	XP_053599892.1	V-type proton ATPase subunit d	348		VhaAC39-1	Vacuolar H[+] ATPase AC39 subunit 1	FBgn0285910	FBpp0070584	0	The gene Vacuolar H[+] ATPase AC39 subunit 1 is referred to in FlyBase by the symbol Dmel\VhaAC39-1 (CG2934, FBgn0285910). It is a protein_coding_gene from Dmel. It has one annotated transcript and one polypeptide. Gene sequence location is X:3880748..3882967. Its molecular function is described by: proton-transporting ATPase activity, rotational mechanism. It is involved in the biological proces…
LOC128669235	128669235	NC_071297.1	4	11432511	11480119	plus	uncharacterized protein	LOC128669235	protein-coding	XM_053743915.2	uncharacterized protein, transcript variant X1	XP_053599890.1	ankyrin repeat and BTB/POZ domain-containing protein 2 isoform X1	1658					FBpp0306094	0
LOC128669236	128669236	NC_071297.1	4	11424545	11429083	plus	ADP ribosylation factor-like 1	Arl1	protein-coding	XM_053743918.2	ADP ribosylation factor-like 1	XP_053599893.1	ADP-ribosylation factor-like protein 1	180		Arl1	ADP ribosylation factor-like 1	FBgn0000115	FBpp0075272	1.62e-118	The gene ADP ribosylation factor-like 1 is referred to in FlyBase by the symbol Dmel\Arl1 (CG6025, FBgn0000115). It is a protein_coding_gene from Dmel. It has one annotated transcript and one polypeptide. Gene sequence location is 3L:15983135..15984362. Its molecular function is described by: protein binding; GTPase activity; GTP binding; protein domain specific binding. It is involved in the bio…
LOC128669237	128669237	NC_071297.1	4	11429795	11436985	minus	uncharacterized LOC128669237	LOC128669237	lncRNA	XR_008404624.1	uncharacterized LOC128669237, transcript variant X1
LOC128669238	128669238	NC_071297.1	4	7798249	7920642	minus	uncharacterized protein	LOC128669238	protein-coding	XM_053743919.1	uncharacterized protein, transcript variant X2	XP_053599894.1	uncharacterized protein LOC128669238 isoform X1	1031					FBpp0311688	9.41e-100
LOC128669239	128669239	NC_071294.1	1	7611408	7613609	minus	tRNA-histidine guanylyltransferase	THG	protein-coding	XM_053743930.2	tRNA-histidine guanylyltransferase	XP_053599905.1	probable tRNA(His) guanylyltransferase	302		Thg	tRNA-histidine guanylyltransferase	FBgn0283659	FBpp0292594	2.12e-106	The gene tRNA-histidine guanylyltransferase is referred to in FlyBase by the symbol Dmel\Thg (CG4103, FBgn0283659). It is a protein_coding_gene from Dmel. It has 2 annotated transcripts and 2 polypeptides (1 unique). Gene sequence location is 2L:15008489..15009724. Its molecular function is described by: tRNA guanylyltransferase activity; magnesium ion binding. It is involved in the biological pr…
LOC128669240	128669240	NC_071297.1	4	7883811	7886159	minus	KRAB-A domain-containing protein 2-like	LOC128669240	protein-coding	XM_053743927.1	KRAB-A domain-containing protein 2-like	XP_053599902.1	KRAB-A domain-containing protein 2-like	519
LOC128669241	128669241	NC_071297.1	4	3510722	3512545	minus	transcriptional adapter 1-like	LOC128669241	protein-coding	XM_053743928.2	transcriptional adapter 1-like	XP_053599903.1	transcriptional adapter 1-like	301		Ada1-1	transcriptional Adaptor 1-1	FBgn0051865	FBpp0311453	1.09e-49	The gene transcriptional Adaptor 1-1 is referred to in FlyBase by the symbol Dmel\Ada1-1 (CG31865, FBgn0051865). It is a protein_coding_gene from Dmel. It has 2 annotated transcripts and 2 polypeptides (1 unique). Gene sequence location is 2L:11996809..11997965. Its molecular function is described by: transcription coactivator activity. It is involved in the biological process described with: reg…
LOC128669242	128669242	NC_071297.1	4	3494415	3510723	plus	Suv3 helicase	Suv3	protein-coding	XM_053743929.1	Suv3 helicase	XP_053599904.1	LOW QUALITY PROTEIN: ATP-dependent RNA helicase SUV3 homolog, mitochondrial	1071		Suv3	Suv3 helicase	FBgn0037232	FBpp0312545	0	The gene Suv3 helicase is referred to in FlyBase by the symbol Dmel\Suv3 (CG9791, FBgn0037232). It is a protein_coding_gene from Dmel. It has 2 annotated transcripts and 2 polypeptides (1 unique). Gene sequence location is 3R:4311555..4315398. Its molecular function is described by: ATP binding; hydrolase activity, acting on acid anhydrides; RNA helicase activity; DNA helicase activity; DNA bindi…
LOC128669243	128669243	NC_071297.1	4	3465305	3484726	minus	eukaryotic translation initiation factor 5B	eIF5B	protein-coding	XM_053743931.2	eukaryotic translation initiation factor 5B, transcript variant X1	XP_053599906.1	eukaryotic translation initiation factor 5B isoform X1	1191		eIF5B	eukaryotic translation initiation factor 5B	FBgn0026259	FBpp0301573	0	The gene eukaryotic translation initiation factor 5B is referred to in FlyBase by the symbol Dmel\eIF5B (CG10840, FBgn0026259). It is a protein_coding_gene from Dmel. It has 5 annotated transcripts and 5 polypeptides (3 unique). Gene sequence location is 3L:3428658..3460977. Its molecular function is described by: GTPase activity; translation initiation factor activity; GTP binding; DEAD/H-box RN…
LOC128669244	128669244	NC_071297.1	4	1743386	1752512	plus	uncharacterized LOC128669244	LOC128669244	protein-coding	XM_053743935.2	uncharacterized LOC128669244, transcript variant X1	XP_053599910.1	uncharacterized protein LOC128669244 isoform X1	735
LOC128669245	128669245	NC_071294.1	1	6942911	7218747	plus	Cadherin-N	CadN	protein-coding	XM_053743981.2	Cadherin-N, transcript variant X1	XP_053599956.1	neural-cadherin isoform X1	3017		CadN	Cadherin-N	FBgn0015609	FBpp0080570	0	The gene Cadherin-N is referred to in FlyBase by the symbol Dmel\CadN (CG7100, FBgn0015609). It is a protein_coding_gene from Dmel. It has 12 annotated transcripts and 12 polypeptides (all unique). Gene sequence location is 2L:17647053..17778340. Its molecular function is described by: calcium ion binding; cadherin binding; protein homodimerization activity; protein binding. It is involved in the…
LOC128669246	128669246	NC_071297.1	4	1750856	1765087	minus	Exocyst 70	Exo70	protein-coding	XM_053743941.2	Exocyst 70	XP_053599916.1	exocyst complex component 7	684		Exo70	Exocyst 70	FBgn0266667	FBpp0076339	3.44e-135	The gene Exocyst 70 is referred to in FlyBase by the symbol Dmel\Exo70 (CG7127, FBgn0266667). It is a protein_coding_gene from Dmel. It has one annotated transcript and one polypeptide. Gene sequence location is 3L:8411851..8415910. Its molecular function is described by: phosphatidylinositol-4,5-bisphosphate binding; beta-catenin binding. It is involved in the biological process described with 6…
LOC128669247	128669247	NC_071297.1	4	6393468	6394868	minus	Mediator complex subunit 7	MED7	protein-coding	XM_053743942.2	Mediator complex subunit 7	XP_053599917.1	mediator of RNA polymerase II transcription subunit 7	223		MED7	Mediator complex subunit 7	FBgn0051390	FBpp0081787	6.63e-79	The gene Mediator complex subunit 7 is referred to in FlyBase by the symbol Dmel\MED7 (CG31390, FBgn0051390). It is a protein_coding_gene from Dmel. It has one annotated transcript and one polypeptide. Gene sequence location is 3R:10760071..10761032. Its molecular function is described by: protein binding; transcription coregulator activity. It is involved in the biological process described with…
LOC128669248	128669248	NC_071297.1	4	8961527	8963219	plus	Ribosomal protein L27A	RpL27A	protein-coding	XM_053743943.2	Ribosomal protein L27A	XP_053599918.1	large ribosomal subunit protein uL15	148		RpL27A	Ribosomal protein L27A	FBgn0285948	FBpp0311452	5.37e-73	The gene Ribosomal protein L27A is referred to in FlyBase by the symbol Dmel\RpL27A (CG15442, FBgn0285948). It is a protein_coding_gene from Dmel. It has 3 annotated transcripts and 3 polypeptides (1 unique). Gene sequence location is 2L:4457186..4458364. Its molecular function is described by: structural constituent of ribosome. It is involved in the biological process described with: translatio…
LOC128669249	128669249	NC_071297.1	4	11682716	11704520	minus	transient receptor potential-gamma protein-like	LOC128669249	protein-coding	XM_053743944.1	transient receptor potential-gamma protein-like, transcript variant X1	XP_053599919.1	transient receptor potential-gamma protein-like isoform X1	1174		Trpgamma	Transient receptor potential cation channel gamma	FBgn0032593	FBpp0307143	0	The gene Transient receptor potential cation channel gamma is referred to in FlyBase by the symbol Dmel\Trpγ (CG5996, FBgn0032593). It is a protein_coding_gene from Dmel. It has 3 annotated transcripts and 3 polypeptides (2 unique). Gene sequence location is 2L:16663454..16676701. Its molecular function is described by 6 unique terms, many of which group under: channel activity; binding; monoatom…
LOC128669250	128669250	NC_071294.1	1	423910	433946	minus	Component of oligomeric golgi complex 4	Cog4	protein-coding	XM_053743952.2	Component of oligomeric golgi complex 4	XP_053599927.1	conserved oligomeric Golgi complex subunit 4	707		Cog4	Component of oligomeric golgi complex 4	FBgn0032258	FBpp0079628	2.68e-102	The gene Component of oligomeric golgi complex 4 is referred to in FlyBase by the symbol Dmel\Cog4 (CG7456, FBgn0032258). It is a protein_coding_gene from Dmel. It has one annotated transcript and one polypeptide. Gene sequence location is 2L:10485538..10488622. Its molecular function is described by: . It is involved in the biological process described with: Golgi organization; retrograde vesicl…
LOC128669251	128669251	NC_071297.1	4	11675493	11682352	plus	mitochondrial disaggregase-like	LOC128669251	protein-coding	XM_053743949.1	mitochondrial disaggregase-like	XP_053599924.1	mitochondrial disaggregase-like	615		Torsin	Torsin	FBgn0025615	FBpp0311758	5.78e-06	The gene Torsin is referred to in FlyBase by the symbol Dmel\Torsin (CG3024, FBgn0025615). It is a protein_coding_gene from Dmel. It has 2 annotated transcripts and 2 polypeptides (1 unique). Gene sequence location is X:4648592..4650032. Its molecular function is described by: ATP binding; ATP hydrolysis activity. It is involved in the biological process described with 13 unique terms, many of wh…
LOC128669252	128669252	NC_071297.1	4	8775856	8795722	minus	Ranbp21	Ranbp21	protein-coding	XM_053743950.1	Ranbp21	XP_053599925.1	exportin-5	1196		Ranbp21	Ranbp21	FBgn0031051	FBpp0309478	0	The gene Ranbp21 is referred to in FlyBase by the symbol Dmel\Ranbp21 (CG12234, FBgn0031051). It is a protein_coding_gene from Dmel. It has 2 annotated transcripts and 2 polypeptides (1 unique). Gene sequence location is X:19646306..19652269. Its molecular function is described by: small GTPase binding; nuclear export signal receptor activity; RNA binding. It is involved in the biological process…
LOC128669253	128669253	NC_071297.1	4	8766165	8775136	plus	Leucyl-tRNA synthetase	LeuRS	protein-coding	XM_053743951.1	Leucyl-tRNA synthetase	XP_053599926.1	leucine--tRNA ligase, cytoplasmic	1175		LeuRS	Leucyl-tRNA synthetase	FBgn0284253	FBpp0311704	0	The gene Leucyl-tRNA synthetase is referred to in FlyBase by the symbol Dmel\LeuRS (CG33123, FBgn0284253). It is a protein_coding_gene from Dmel. It has 2 annotated transcripts and 2 polypeptides (1 unique). Gene sequence location is 2L:3510328..3514656. Its molecular function is described by: ATP binding; leucine-tRNA ligase activity; aminoacyl-tRNA editing activity. It is involved in the biolog…
LOC128669254	128669254	NC_071297.1	4	8800234	8806975	plus	Tudor domain containing 3	Tdrd3	protein-coding	XM_053743953.2	Tudor domain containing 3	XP_053599928.1	tudor domain-containing protein 3	692		Tdrd3	Tudor domain containing 3	FBgn0036450	FBpp0075441	3.42e-67	The gene Tudor domain containing 3 is referred to in FlyBase by the symbol Dmel\Tdrd3 (CG13472, FBgn0036450). It is a protein_coding_gene from Dmel. It has one annotated transcript and one polypeptide. Gene sequence location is 3L:14786791..14789665. Its molecular function is described by: RNA binding; protein-macromolecule adaptor activity; single-stranded DNA binding; single-stranded RNA bindin…
LOC128669255	128669255	NC_071297.1	4	8760745	8765409	minus	Recombination repair protein 1	Rrp1	protein-coding	XM_053743954.1	Recombination repair protein 1, transcript variant X1	XP_053599929.1	DNA repair nuclease/redox regulator APEX1 isoform X1	610		Rrp1	Recombination repair protein 1	FBgn0004584	FBpp0077362	6.83e-130	The gene Recombination repair protein 1 is referred to in FlyBase by the symbol Dmel\Rrp1 (CG3178, FBgn0004584). It is a protein_coding_gene from Dmel. It has 2 annotated transcripts and 2 polypeptides (all unique). Gene sequence location is 2L:2969773..2972508. Its molecular function is described by 9 unique terms, many of which group under: hydrolase activity, acting on ester bonds; binding; 3'…
LOC128669256	128669256	NC_071297.1	4	8757783	8760477	plus	histone PARylation factor 1	LOC128669256	protein-coding	XM_053743957.1	histone PARylation factor 1	XP_053599932.1	histone PARylation factor 1	418		Hpf1	Histone PARylation factor 1	FBgn0037377	FBpp0078279	7.69e-80	The gene Histone PARylation factor 1 is referred to in FlyBase by the symbol Dmel\Hpf1 (CG1218, FBgn0037377). It is a protein_coding_gene from Dmel. It has one annotated transcript and one polypeptide. Gene sequence location is 3R:5791879..5793383. Its molecular function is described by: histone binding; poly-ADP-D-ribose binding; zinc ion binding. It is involved in the biological process describ…
LOC128669257	128669257	NC_071297.1	4	8795899	8798833	plus	POC1 centriolar protein homolog A-like	LOC128669257	protein-coding	XM_053743958.2	POC1 centriolar protein homolog A-like	XP_053599933.2	POC1 centriolar protein homolog A-like	583		Poc1	Proteome of centrioles 1	FBgn0036354	FBpp0302861	5.43e-91	The gene Proteome of centrioles 1 is referred to in FlyBase by the symbol Dmel\Poc1 (CG10191, FBgn0036354). It is a protein_coding_gene from Dmel. It has 2 annotated transcripts and 2 polypeptides (all unique). Gene sequence location is 3L:13388299..13390006. Its molecular function is unknown. It is involved in the biological process described with: cilium assembly; centrosome cycle. 12 alleles a…
LOC128669258	128669258	NC_071297.1	4	8748854	8755694	minus	uncharacterized protein	LOC128669258	protein-coding	XM_053743959.2	uncharacterized protein	XP_053599934.1	uncharacterized protein LOC128669258	293					FBpp0303853	5.98e-23
LOC128669259	128669259	NC_071297.1	4	8810272	8814931	plus	leukocyte surface antigen CD53-like	LOC128669259	protein-coding	XM_053743960.1	leukocyte surface antigen CD53-like, transcript variant X1	XP_053599935.1	leukocyte surface antigen CD53-like isoform X1	276		Tsp74F	Tetraspanin 74F	FBgn0036769	FBpp0074921	1.42e-73	The gene Tetraspanin 74F is referred to in FlyBase by the symbol Dmel\Tsp74F (CG5492, FBgn0036769). It is a protein_coding_gene from Dmel. It has 2 annotated transcripts and 2 polypeptides (1 unique). Gene sequence location is 3L:17891820..17895862. Its molecular function is described by: . The biological processes in which it is involved are not known. 8 alleles are reported. The phenotypes of t…
LOC128669260	128669260	NC_071294.1	1	416566	424140	plus	CKLF-like MARVEL transmembrane domain-containing protein 4	LOC128669260	protein-coding	XM_053743965.2	CKLF-like MARVEL transmembrane domain-containing protein 4, transcript variant X1	XP_053599940.1	CKLF-like MARVEL transmembrane domain-containing protein 4 isoform X1	191					FBpp0310232	2.5e-08
LOC128669261	128669261	NC_071297.1	4	8798899	8799852	minus	Antioxidant 1 copper chaperone	Atox1	protein-coding	XM_053743966.2	Antioxidant 1 copper chaperone	XP_053599941.1	copper transport protein ATOX1	71		Atox1	Antioxidant 1 copper chaperone	FBgn0052446	FBpp0078080	7.95e-23	The gene Antioxidant 1 copper chaperone is referred to in FlyBase by the symbol Dmel\Atox1 (CG32446, FBgn0052446). It is a protein_coding_gene from Dmel. It has 2 annotated transcripts and 2 polypeptides (all unique). Gene sequence location is 3L:21640995..21642599. Its molecular function is described by: copper chaperone activity; metal ion binding. It is involved in the biological process descr…
LOC128669262	128669262	NC_071297.1	4	6693797	6698438	minus	transient receptor potential cation channel protein painless-like	LOC128669262	protein-coding	XM_053743967.1	transient receptor potential cation channel protein painless-like	XP_053599942.1	transient receptor potential cation channel protein painless-like	946		pain	painless	FBgn0060296	FBpp0072323	4.72e-111	The gene painless is referred to in FlyBase by the symbol Dmel\pain (CG15860, FBgn0060296). It is a protein_coding_gene from Dmel. It has 3 annotated transcripts and 3 polypeptides (all unique). Gene sequence location is 2R:24921505..24928275. Its molecular function is described by: calcium-activated cation channel activity; transmembrane transporter activity; monoatomic ion channel activity; cal…
LOC128669263	128669263	NC_071297.1	4	6687623	6703885	plus	gamma-tubulin complex component 2-like	LOC128669263	protein-coding	XM_053743968.1	gamma-tubulin complex component 2-like, transcript variant X1	XP_053599943.1	gamma-tubulin complex component 2-like isoform X1	858		Grip84	Gamma-tubulin ring protein 84	FBgn0026430	FBpp0074544	0	The gene Gamma-tubulin ring protein 84 is referred to in FlyBase by the symbol Dmel\Grip84 (CG3917, FBgn0026430). It is a protein_coding_gene from Dmel. It has 6 annotated transcripts and 6 polypeptides (5 unique). Gene sequence location is X:19559431..19565764. Its molecular function is described by: microtubule minus-end binding; gamma-tubulin binding. It is involved in the biological process d…
LOC128669264	128669264	NC_071297.1	4	5642960	5674972	minus	Rab3 GDP-GTP exchange factor	Rab3-GEF	protein-coding	XM_053743970.1	Rab3 GDP-GTP exchange factor, transcript variant X1	XP_053599945.1	MAP kinase-activating death domain protein isoform X1	2008		Rab3-GEF	Rab3 GDP-GTP exchange factor	FBgn0030613	FBpp0402897	0	The gene Rab3 GDP-GTP exchange factor is referred to in FlyBase by the symbol Dmel\Rab3-GEF (CG5627, FBgn0030613). It is a protein_coding_gene from Dmel. It has 10 annotated transcripts and 10 polypeptides (all unique). Gene sequence location is X:15089682..15113762. Its molecular function is described by: guanyl-nucleotide exchange factor activity. It is involved in the biological process descri…
LOC128669265	128669265	NC_071297.1	4	5630307	5642918	plus	over compensating males	ocm	protein-coding	XM_053743987.1	over compensating males, transcript variant X1	XP_053599962.1	uncharacterized protein ocm	1565		ocm	over compensating males	FBgn0266083	FBpp0310080	1.64e-30	The gene over compensating males is referred to in FlyBase by the symbol Dmel\ocm (CG3363, FBgn0266083). It is a protein_coding_gene from Dmel. It has 3 annotated transcripts and 3 polypeptides (1 unique). Gene sequence location is 2R:24186703..24195290. Its molecular function is described by: DNA-binding transcription factor activity, RNA polymerase II-specific; RNA polymerase II cis-regulatory …
LOC128669266	128669266	NC_071297.1	4	5608561	5626965	plus	tho2	tho2	protein-coding	XM_053743991.1	tho2, transcript variant X1	XP_053599966.1	THO complex subunit 2	1412		tho2	tho2	FBgn0031390	FBpp0306851	0	The gene tho2 is referred to in FlyBase by the symbol Dmel\tho2 (CG31671, FBgn0031390). It is a protein_coding_gene from Dmel. It has 3 annotated transcripts and 3 polypeptides (all unique). Gene sequence location is 2L:2137350..2145187. Its molecular function is described by: mRNA binding. It is involved in the biological process described with: mRNA processing; mRNA export from nucleus; mRNA ex…
LOC128669267	128669267	NC_071297.1	4	5675569	5682493	minus	Glutaminyl-tRNA synthetase	GlnRS	protein-coding	XM_053743992.2	Glutaminyl-tRNA synthetase, transcript variant X1	XP_053599967.1	probable glutamine--tRNA ligase isoform X1	779		GlnRS	Glutaminyl-tRNA synthetase	FBgn0027090	FBpp0084240	0	The gene Glutaminyl-tRNA synthetase is referred to in FlyBase by the symbol Dmel\GlnRS (CG10506, FBgn0027090). It is a protein_coding_gene from Dmel. It has one annotated transcript and one polypeptide. Gene sequence location is 3R:25263267..25265721. Its molecular function is described by: ATP binding; glutamine-tRNA ligase activity. It is involved in the biological process described with: gluta…
LOC128669268	128669268	NC_071297.1	4	5601899	5606317	plus	Bardet-Biedl syndrome 7 protein homolog	LOC128669268	protein-coding	XM_053743994.1	Bardet-Biedl syndrome 7 protein homolog, transcript variant X1	XP_053599969.1	Bardet-Biedl syndrome 7 protein homolog isoform X1	720
LOC128669269	128669269	NC_071297.1	4	5596838	5601744	minus	eukaryotic translation initiation factor 2B subunit epsilon	eIF2Bepsilon	protein-coding	XM_053743996.2	eukaryotic translation initiation factor 2B subunit epsilon	XP_053599971.1	translation initiation factor eIF2B subunit epsilon	646		eIF2Bepsilon	eukaryotic translation initiation factor 2B subunit epsilon	FBgn0023512	FBpp0089217	4.43e-147	The gene eukaryotic translation initiation factor 2B subunit epsilon is referred to in FlyBase by the symbol Dmel\eIF2Bε (CG3806, FBgn0023512). It is a protein_coding_gene from Dmel. It has 2 annotated transcripts and 2 polypeptides (1 unique). Gene sequence location is X:1920166..1922874. Its molecular function is described by: translation initiation factor binding; guanyl-nucleotide exchange fa…
LOC128669270	128669270	NC_071297.1	4	5606305	5608133	minus	mitochondrial ribosomal protein S6	mRpS6	protein-coding	XM_053743997.1	mitochondrial ribosomal protein S6, transcript variant X1	XP_053599972.1	ferritin-2 heavy chain isoform X1	209		mRpS6	mitochondrial ribosomal protein S6	FBgn0035534	FBpp0297230	6.49e-57	The gene mitochondrial ribosomal protein S6 is referred to in FlyBase by the symbol Dmel\mRpS6 (CG15016, FBgn0035534). It is a protein_coding_gene from Dmel. It has 2 annotated transcripts and 2 polypeptides (1 unique). Gene sequence location is 3L:4364550..4365243. Its molecular function is described by: small ribosomal subunit rRNA binding; structural constituent of ribosome; rRNA binding. It i…
LOC128669271	128669271	NC_071297.1	4	5595878	5596740	plus	Anaphase Promoting Complex subunit 10	APC10	protein-coding	XM_053744000.2	Anaphase Promoting Complex subunit 10	XP_053599975.1	anaphase-promoting complex subunit 10	181		APC10	Anaphase Promoting Complex subunit 10	FBgn0034231	FBpp0086107	1.15e-95	The gene Anaphase Promoting Complex subunit 10 is referred to in FlyBase by the symbol Dmel\APC10 (CG11419, FBgn0034231). It is a protein_coding_gene from Dmel. It has one annotated transcript and one polypeptide. Gene sequence location is 2R:17517261..17518186. Its molecular function is unknown. It is involved in the biological process described with: regulation of stem cell differentiation; ana…
LOC128669272	128669272	NC_071297.1	4	8895712	8902451	plus	Aminoadipate-semialdehyde dehydrogenase	Aasdh	protein-coding	XM_053744001.1	Aminoadipate-semialdehyde dehydrogenase	XP_053599976.1	beta-alanine-activating enzyme	962		Aasdh	Aminoadipate-semialdehyde dehydrogenase	FBgn0027780	FBpp0309217	5.38e-94	The gene Aminoadipate-semialdehyde dehydrogenase is referred to in FlyBase by the symbol Dmel\Aasdh (CG13401, FBgn0027780). It is a protein_coding_gene from Dmel. It has 3 annotated transcripts and 3 polypeptides (2 unique). Gene sequence location is 2L:8445861..8449576. Its molecular function is described by: beta-alanyl amine synthase activity. It is involved in the biological process described…
LOC128669273	128669273	NC_071297.1	4	8902442	8904349	minus	GDP dissociation inhibitor	Gdi	protein-coding	XM_053744002.1	GDP dissociation inhibitor	XP_053599977.1	rab GDP dissociation inhibitor alpha	443		Gdi	GDP dissociation inhibitor	FBgn0004868	FBpp0311558	0	The gene GDP dissociation inhibitor is referred to in FlyBase by the symbol Dmel\Gdi (CG4422, FBgn0004868). It is a protein_coding_gene from Dmel. It has 3 annotated transcripts and 3 polypeptides (1 unique). Gene sequence location is 2L:9491176..9494876. Its molecular function is described by: Rab GDP-dissociation inhibitor activity; GDP-dissociation inhibitor activity. It is involved in the bio…
LOC128669274	128669274	NC_071297.1	4	10536535	11164008	minus	Tenascin major	Ten-m	protein-coding	XM_053744003.2	Tenascin major, transcript variant X1	XP_053599978.1	teneurin-m isoform X1	3198		Ten-m	Tenascin major	FBgn0004449	FBpp0303192	0	The gene Tenascin major is referred to in FlyBase by the symbol Dmel\Ten-m (CG5723, FBgn0004449). It is a protein_coding_gene from Dmel. It has 3 annotated transcripts and 3 polypeptides (all unique). Gene sequence location is 3L:22293044..22407863. Its molecular function is described by: protein binding; filamin binding; protein heterodimerization activity; identical protein binding; protein hom…
LOC128669275	128669275	NC_071294.1	1	9081285	9083334	plus	adenosine deaminase 2-like	LOC128669275	protein-coding	XM_053744008.2	adenosine deaminase 2-like	XP_053599983.1	adenosine deaminase 2-like	522		Adgf-A	Adenosine deaminase-related growth factor A	FBgn0036752	FBpp0089360	1.85e-119	The gene Adenosine deaminase-related growth factor A is referred to in FlyBase by the symbol Dmel\Adgf-A (CG5992, FBgn0036752). It is a protein_coding_gene from Dmel. It has 2 annotated transcripts and 2 polypeptides (1 unique). Gene sequence location is 3L:17751731..17764158. Its molecular function is described by: adenosine deaminase activity. It is involved in the biological process described …
LOC128669276	128669276	NC_071297.1	4	11262518	11267897	plus	antichymotrypsin-2-like	LOC128669276	protein-coding	XM_053744010.1	antichymotrypsin-2-like, transcript variant X1	XP_053599985.1	antichymotrypsin-2-like isoform X1	409		Spn47C	Serpin 47C	FBgn0033574	FBpp0311653	1.47e-25	The gene Serpin 47C is referred to in FlyBase by the symbol Dmel\Spn47C (CG7722, FBgn0033574). It is a protein_coding_gene from Dmel. It has 3 annotated transcripts and 3 polypeptides (1 unique). Gene sequence location is 2R:10938425..10941738. Its molecular function is unknown. It is involved in the biological process described with: sexual reproduction; regulation of immune response. 4 alleles …
LOC128669277	128669277	NC_071297.1	4	10522170	10536720	plus	N-acetylgalactosaminyltransferase 6-like	LOC128669277	protein-coding	XM_053744011.2	N-acetylgalactosaminyltransferase 6-like	XP_053599986.2	N-acetylgalactosaminyltransferase 6-like	593		Pgant6	Polypeptide N-Acetylgalactosaminyltransferase 6	FBgn0035375	FBpp0305633	0	The gene Polypeptide N-Acetylgalactosaminyltransferase 6 is referred to in FlyBase by the symbol Dmel\Pgant6 (CG2103, FBgn0035375). It is a protein_coding_gene from Dmel. It has 3 annotated transcripts and 3 polypeptides (1 unique). Gene sequence location is 3L:2782255..2786010. Its molecular function is described by: polypeptide N-acetylgalactosaminyltransferase activity. It is involved in the b…
LOC128669280	128669280	NC_071297.1	4	4705057	4706148	minus	cytochrome b-c1 complex subunit 8	LOC128669280	protein-coding	XM_053744014.2	cytochrome b-c1 complex subunit 8	XP_053599989.1	cytochrome b-c1 complex subunit 8	82		UQCR-Q	Ubiquinol-cytochrome c reductase ubiquinone-binding protein	FBgn0036728	FBpp0305844	3.36e-35	The gene Ubiquinol-cytochrome c reductase ubiquinone-binding protein is referred to in FlyBase by the symbol Dmel\UQCR-Q (CG7580, FBgn0036728). It is a protein_coding_gene from Dmel. It has 4 annotated transcripts and 4 polypeptides (1 unique). Gene sequence location is 3L:17474761..17476124. Its molecular function is unknown. It is involved in the biological process described with: mitochondrial…
LOC128669281	128669281	NC_071294.1	1	9091172	9094320	minus	uncharacterized LOC128669281	LOC128669281	protein-coding	XM_053744018.2	uncharacterized LOC128669281	XP_053599993.1	uncharacterized protein LOC128669281	320
LOC128669282	128669282	NC_071297.1	4	4791764	4799888	plus	Imitation SWI	Iswi	protein-coding	XM_053744015.2	Imitation SWI, transcript variant X1	XP_053599990.1	chromatin-remodeling complex ATPase chain Iswi isoform X1	1026		Iswi	Imitation SWI	FBgn0011604	FBpp0086956	0	The gene Imitation SWI is referred to in FlyBase by the symbol Dmel\Iswi (CG8625, FBgn0011604). It is a protein_coding_gene from Dmel. It has 3 annotated transcripts and 3 polypeptides (1 unique). Gene sequence location is 2R:12636671..12640628. Its molecular function is described by 12 unique terms, many of which group under: binding; catalytic activity; catalytic activity, acting on a nucleic a…
LOC128669283	128669283	NC_071297.1	4	4800605	4804376	minus	CCR4-NOT transcription complex subunit 7-like	LOC128669283	protein-coding	XM_053744017.2	CCR4-NOT transcription complex subunit 7-like	XP_053599992.1	CCR4-NOT transcription complex subunit 7-like	289		Pop2	Pop2	FBgn0036239	FBpp0075791	2.1e-161	The gene Pop2 is referred to in FlyBase by the symbol Dmel\Pop2 (CG5684, FBgn0036239). It is a protein_coding_gene from Dmel. It has 6 annotated transcripts and 6 polypeptides (5 unique). Gene sequence location is 3L:11998398..12002915. Its molecular function is described by: nucleic acid binding; poly(A)-specific ribonuclease activity; protein binding. It is involved in the biological process de…
LOC128669284	128669284	NC_071297.1	4	11759144	11769235	plus	NAT1	NAT1	protein-coding	XM_053744019.2	NAT1	XP_053599994.1	eukaryotic translation initiation factor 4 gamma 2	720		NAT1	NAT1	FBgn0010488	FBpp0086899	1.42e-58	The gene NAT1 is referred to in FlyBase by the symbol Dmel\NAT1 (CG3845, FBgn0010488). It is a protein_coding_gene from Dmel. It has 3 annotated transcripts and 3 polypeptides (2 unique). Gene sequence location is 2R:12915994..12923734. Its molecular function is described by: mRNA binding; translation initiation factor activity; RNA binding. It is involved in the biological process described with…
LOC128669285	128669285	NC_071297.1	4	11769305	11771028	minus	uncharacterized LOC128669285	LOC128669285	lncRNA	XR_008404626.2	uncharacterized LOC128669285
LOC128669286	128669286	NC_071297.1	4	3512893	3513888	plus	mitochondrial ribosomal protein L27	mRpL27	protein-coding	XM_053744020.1	mitochondrial ribosomal protein L27	XP_053599995.1	large ribosomal subunit protein bL27	139		mRpL27	mitochondrial ribosomal protein L27	FBgn0053002	FBpp0311697	3.49e-59	The gene mitochondrial ribosomal protein L27 is referred to in FlyBase by the symbol Dmel\mRpL27 (CG33002, FBgn0053002). It is a protein_coding_gene from Dmel. It has 3 annotated transcripts and 3 polypeptides (1 unique). Gene sequence location is 2L:4458595..4459638. Its molecular function is described by: structural constituent of ribosome. It is involved in the biological process described wit…
LOC128669287	128669287	NC_071297.1	4	6125416	6126675	minus	Signal recognition particle 9	Srp9	protein-coding	XM_053744021.2	Signal recognition particle 9	XP_053599996.1	signal recognition particle 9 kDa protein	78		Srp9	Signal recognition particle 9	FBgn0035827	FBpp0076467	3.28e-26	The gene Signal recognition particle 9 is referred to in FlyBase by the symbol Dmel\Srp9 (CG8268, FBgn0035827). It is a protein_coding_gene from Dmel. It has one annotated transcript and one polypeptide. Gene sequence location is 3L:7936373..7937258. Its molecular function is described by: 7S RNA binding. It is involved in the biological process described with: negative regulation of translationa…
LOC128669288	128669288	NC_071297.1	4	6824738	6825668	plus	uncharacterized LOC128669288	LOC128669288	protein-coding	XM_053744022.2	uncharacterized LOC128669288	XP_053599997.1	uncharacterized protein LOC128669288	220
LOC128669289	128669289	NC_071297.1	4	4477948	4481522	plus	Histone methyltransferase 4-20	Hmt4-20	protein-coding	XM_053744023.1	Histone methyltransferase 4-20, transcript variant X1	XP_053599998.1	histone-lysine N-methyltransferase KMT5B	694		Hmt4-20	Histone methyltransferase 4-20	FBgn0025639	FBpp0300875	1.69e-118	The gene Histone methyltransferase 4-20 is referred to in FlyBase by the symbol Dmel\Hmt4-20 (CG13363, FBgn0025639). It is a protein_coding_gene from Dmel. It has 2 annotated transcripts and 2 polypeptides (1 unique). Gene sequence location is X:648483..656033. Its molecular function is described by: histone H4K20 trimethyltransferase activity; histone H4K20 methyltransferase activity; histone H4…
LOC128669290	128669290	NC_071294.1	1	9087314	9096362	minus	uncharacterized LOC128669290	LOC128669290	lncRNA	XR_008404627.2	uncharacterized LOC128669290
LOC128669291	128669291	NC_071297.1	4	4472774	4477601	minus	uncharacterized protein	LOC128669291	protein-coding	XM_053744025.2	uncharacterized protein, transcript variant X1	XP_053600000.1	mitochondrial ornithine transporter 1	304					FBpp0302592	5.07e-130
LOC128669292	128669292	NC_071297.1	4	4469635	4472638	minus	uncharacterized LOC128669292	LOC128669292	protein-coding	XM_053744031.2	uncharacterized LOC128669292	XP_053600006.1	uncharacterized protein LOC128669292	184
LOC128669293	128669293	NC_071297.1	4	4482374	4484080	minus	Regulator of cullins 1a	Roc1a	protein-coding	XM_053744032.2	Regulator of cullins 1a	XP_053600007.1	RING-box protein 1A	113		Roc1a	Regulator of cullins 1a	FBgn0025638	FBpp0310165	1.29e-71	The gene Regulator of cullins 1a is referred to in FlyBase by the symbol Dmel\Roc1a (CG16982, FBgn0025638). It is a protein_coding_gene from Dmel. It has 3 annotated transcripts and 3 polypeptides (2 unique). Gene sequence location is X:647304..648597. Its molecular function is described by 6 unique terms, many of which group under: binding; ubiquitin-like protein transferase activity; protein bi…
LOC128669294	128669294	NC_071294.1	1	8623889	8629387	minus	rotated abdomen	rt	protein-coding	XM_053744036.2	rotated abdomen	XP_053600011.1	protein O-mannosyltransferase 1	777		rt	rotated abdomen	FBgn0003292	FBpp0075877	0	The gene rotated abdomen is referred to in FlyBase by the symbol Dmel\rt (CG6097, FBgn0003292). It is a protein_coding_gene from Dmel. It has one annotated transcript and one polypeptide. Gene sequence location is 3L:11584122..11587770. Its molecular function is described by: mannosyltransferase activity; protein binding; dolichyl-phosphate-mannose-protein mannosyltransferase activity. It is invo…
LOC128669295	128669295	NC_071297.1	4	11354501	11370014	plus	uncharacterized LOC128669295	LOC128669295	protein-coding	XM_053744033.2	uncharacterized LOC128669295	XP_053600008.1	uncharacterized protein LOC128669295	1030					FBpp0077204	1.59e-51
LOC128669296	128669296	NC_071297.1	4	11380093	11384781	minus	uncharacterized LOC128669296	LOC128669296	protein-coding	XM_053744034.2	uncharacterized LOC128669296, transcript variant X1	XP_053600009.1	uncharacterized protein LOC128669296 isoform X1	200		Pvf1	PDGF- and VEGF-related factor 1	FBgn0030964	FBpp0290881	3.5e-07	The gene PDGF- and VEGF-related factor 1 is referred to in FlyBase by the symbol Dmel\Pvf1 (CG7103, FBgn0030964). It is a protein_coding_gene from Dmel. It has 3 annotated transcripts and 3 polypeptides (all unique). Gene sequence location is X:18832682..18842901. Its molecular function is described by: growth factor activity; vascular endothelial growth factor receptor binding; growth factor rec…
LOC128669297	128669297	NC_071297.1	4	3370813	3372477	minus	uncharacterized LOC128669297	LOC128669297	protein-coding	XM_053744037.1	uncharacterized LOC128669297, transcript variant X1	XP_053600012.1	uncharacterized protein LOC128669297 isoform X1	240
LOC128669298	128669298	NC_071297.1	4	8963966	8966514	minus	uncharacterized LOC128669298	LOC128669298	protein-coding	XM_053744039.2	uncharacterized LOC128669298	XP_053600014.1	uncharacterized protein LOC128669298	449
LOC128669299	128669299	NC_071297.1	4	8966618	8972753	plus	Apoptosis-linked gene-2	Alg-2	protein-coding	XM_053744041.2	Apoptosis-linked gene-2, transcript variant X1	XP_053600016.1	programmed cell death protein 6 isoform X1	179		Alg-2	Apoptosis-linked gene-2	FBgn0086378	FBpp0291024	1.23e-108	The gene Apoptosis-linked gene-2 is referred to in FlyBase by the symbol Dmel\Alg-2 (CG40410, FBgn0086378). It is a protein_coding_gene from Dmel. It has one annotated transcript and one polypeptide. Gene sequence location is 3R:3623143..3627690. Its molecular function is described by: calcium ion binding. It is involved in the biological process described with: positive regulation of JNK cascade…
LOC128669300	128669300	NC_071297.1	4	7510054	7511870	plus	achaete-scute complex protein T4-like	LOC128669300	protein-coding	XM_053744043.1	achaete-scute complex protein T4-like	XP_053600018.1	achaete-scute complex protein T4-like	401		ac	achaete	FBgn0000022	FBpp0070071	5.15e-21	The gene achaete is referred to in FlyBase by the symbol Dmel\ac (CG3796, FBgn0000022). It is a protein_coding_gene from Dmel. It has one annotated transcript and one polypeptide. Gene sequence location is X:370031..370947. Its molecular function is described by 7 unique terms, many of which group under: binding; nucleic acid binding; DNA-binding transcription factor activity; DNA binding; protei…
LOC128669301	128669301	NC_071297.1	4	3387976	3399185	minus	Ubiquitin protein ligase E3A	Ube3a	protein-coding	XM_053744044.2	Ubiquitin protein ligase E3A	XP_053600019.1	ubiquitin-protein ligase E3A	916		Ube3a	Ubiquitin protein ligase E3A	FBgn0061469	FBpp0075916	0	The gene Ubiquitin protein ligase E3A is referred to in FlyBase by the symbol Dmel\Ube3a (CG6190, FBgn0061469). It is a protein_coding_gene from Dmel. It has one annotated transcript and one polypeptide. Gene sequence location is 3L:11206422..11210583. Its molecular function is described by: ubiquitin protein ligase activity. It is involved in the biological process described with 11 unique terms…
LOC128669302	128669302	NC_071294.1	1	8617790	8621717	minus	shriveled	shv	protein-coding	XM_053744048.2	shriveled	XP_053600023.1	dnaJ homolog shv	353		shv	shriveled	FBgn0031256	FBpp0077720	0	The gene shriveled is referred to in FlyBase by the symbol Dmel\shv (CG4164, FBgn0031256). It is a protein_coding_gene from Dmel. It has one annotated transcript and one polypeptide. Gene sequence location is 2L:453108..454654. Its molecular function is described by: misfolded protein binding; integrin binding; unfolded protein binding. It is involved in the biological process described with 6 un…
LOC128669303	128669303	NC_071297.1	4	3399428	3402406	plus	Prenyl-binding protein	PrBP	protein-coding	XM_053744045.2	Prenyl-binding protein	XP_053600020.1	retinal rod rhodopsin-sensitive cGMP 3',5'-cyclic phosphodiesterase subunit delta	157		PrBP	Prenyl-binding protein	FBgn0032059	FBpp0079352	1.02e-71	The gene Prenyl-binding protein is referred to in FlyBase by the symbol Dmel\PrBP (CG9296, FBgn0032059). It is a protein_coding_gene from Dmel. It has one annotated transcript and one polypeptide. Gene sequence location is 2L:8684823..8685955. Its molecular function is described by: protein binding. It is involved in the biological process described with: sensory perception of light stimulus. 8 a…
LOC128669304	128669304	NC_071297.1	4	4584400	4586482	minus	uncharacterized LOC128669304	LOC128669304	protein-coding	XM_053744046.1	uncharacterized LOC128669304	XP_053600021.1	uncharacterized protein LOC128669304	653
LOC128669305	128669305	NC_071297.1	4	6785581	6788574	plus	odorant receptor 4-like	LOC128669305	protein-coding	XM_053744047.1	odorant receptor 4-like	XP_053600022.1	odorant receptor 4-like	411		Or92a	Odorant receptor 92a	FBgn0038798	FBpp0083295	2.95e-28	The gene Odorant receptor 92a is referred to in FlyBase by the symbol Dmel\Or92a (CG17916, FBgn0038798). It is a protein_coding_gene from Dmel. It has one annotated transcript and one polypeptide. Gene sequence location is 3R:20504788..20506186. Its molecular function is described by: olfactory receptor activity; odorant binding; ionotropic olfactory receptor activity. It is involved in the biolo…
LOC128669306	128669306	NC_071297.1	4	6422549	6424559	minus	uncharacterized LOC128669306	LOC128669306	lncRNA	XR_008404628.2	uncharacterized LOC128669306
LOC128669307	128669307	NC_071297.1	4	5726613	5750035	minus	bestrophin-4-like	LOC128669307	protein-coding	XM_053744049.2	bestrophin-4-like, transcript variant X1	XP_053600024.1	bestrophin homolog 18-like isoform X1	711		Best1	Bestrophin 1	FBgn0040238	FBpp0113082	0	The gene Bestrophin 1 is referred to in FlyBase by the symbol Dmel\Best1 (CG6264, FBgn0040238). It is a protein_coding_gene from Dmel. It has 4 annotated transcripts and 4 polypeptides (all unique). Gene sequence location is 3R:10161464..10170487. Its molecular function is described by: volume-sensitive chloride channel activity; chloride channel activity; intracellularly calcium-gated chloride c…
LOC128669308	128669308	NC_071297.1	4	5724520	5725985	plus	Ribosomal protein L39	RpL39	protein-coding	XM_053744056.1	Ribosomal protein L39	XP_053600031.1	large ribosomal subunit protein eL39	51		RpL39	Ribosomal protein L39	FBgn0023170	FBpp0072094	1.07e-19	The gene Ribosomal protein L39 is referred to in FlyBase by the symbol Dmel\RpL39 (CG3997, FBgn0023170). It is a protein_coding_gene from Dmel. It has one annotated transcript and one polypeptide. Gene sequence location is 2R:24061853..24062431. Its molecular function is described by: structural constituent of ribosome. It is involved in the biological process described with: translation; cytopla…
LOC128669309	128669309	NC_071297.1	4	1198640	1244078	plus	proton-coupled amino acid transporter-like protein CG1139	LOC128669309	protein-coding	XM_053744057.2	proton-coupled amino acid transporter-like protein CG1139, transcript variant X1	XP_053600032.1	proton-coupled amino acid transporter-like protein CG1139 isoform X1	454					FBpp0086994	8.9e-137
LOC128669310	128669310	NC_071294.1	1	8622026	8623897	plus	proteasome subunit beta type-7	LOC128669310	protein-coding	XM_053744062.1	proteasome subunit beta type-7	XP_053600037.1	proteasome subunit beta type-7	284		Prosbeta2	Proteasome beta2 subunit	FBgn0023174	FBpp0075382	1.77e-130	The gene Proteasome beta2 subunit is referred to in FlyBase by the symbol Dmel\Prosβ2 (CG3329, FBgn0023174). It is a protein_coding_gene from Dmel. It has one annotated transcript and one polypeptide. Gene sequence location is 3L:14999951..15001319. Its molecular function is described by: endopeptidase activity; threonine-type endopeptidase activity. It is involved in the biological process descr…
LOC128669311	128669311	NC_071297.1	4	7599967	7616852	minus	mucin-3B-like	LOC128669311	protein-coding	XM_053744059.1	mucin-3B-like, transcript variant X1	XP_053600034.1	mucin-3B-like isoform X1	1094					FBpp0307397	1.75e-07
LOC128669312	128669312	NC_071297.1	4	7592442	7600496	plus	monocarboxylate transporter 9-like	LOC128669312	protein-coding	XM_053744063.2	monocarboxylate transporter 9-like, transcript variant X1	XP_053600038.1	monocarboxylate transporter 9-like isoform X1	541					FBpp0074460	1.41e-76
LOC128669313	128669313	NC_071297.1	4	7345119	7346550	minus	achaete-scute complex protein T3-like	LOC128669313	protein-coding	XM_053744065.2	achaete-scute complex protein T3-like	XP_053600040.1	achaete-scute complex protein T3-like	237		l(1)sc	lethal of scute	FBgn0002561	FBpp0070073	1.73e-24	The gene lethal of scute is referred to in FlyBase by the symbol Dmel\l(1)sc (CG3839, FBgn0002561). It is a protein_coding_gene from Dmel. It has one annotated transcript and one polypeptide. Gene sequence location is X:409721..410817. Its molecular function is described by 6 unique terms, many of which group under: binding; DNA-binding transcription factor activity; nucleic acid binding; transcr…
LOC128669314	128669314	NC_071297.1	4	6217175	6218488	minus	uncharacterized LOC128669314	LOC128669314	lncRNA	XR_008404629.1	uncharacterized LOC128669314
LOC128669315	128669315	NC_071297.1	4	7727017	7735603	minus	uncharacterized protein	LOC128669315	protein-coding	XM_053744066.1	uncharacterized protein, transcript variant X1	XP_053600041.1	zinc finger protein ztf-16 isoform X1	486					FBpp0308390	3.18e-96
LOC128669316	128669316	NC_071297.1	4	1909697	1932758	plus	Phospholipase D	Pld	protein-coding	XM_053744068.2	Phospholipase D, transcript variant X1	XP_053600043.1	phospholipase D2 isoform X1	1251		Pld	Phospholipase D	FBgn0286511	FBpp0112984	0	The gene Phospholipase D is referred to in FlyBase by the symbol Dmel\Pld (CG12110, FBgn0286511). It is a protein_coding_gene from Dmel. It has 6 annotated transcripts and 6 polypeptides (3 unique). Gene sequence location is 2R:6242004..6255266. Its molecular function is described by: phospholipase D activity; phosphatidylinositol binding. It is involved in the biological process described with 9…
LOC128669317	128669317	NC_071297.1	4	6608522	6613192	minus	anterior open	aop	protein-coding	XM_053744070.1	anterior open	XP_053600045.1	ets DNA-binding protein pokkuri	471		aop	anterior open	FBgn0000097	FBpp0303510	7.61e-65	The gene anterior open is referred to in FlyBase by the symbol Dmel\aop (CG3166, FBgn0000097). It is a protein_coding_gene from Dmel. It has 5 annotated transcripts and 5 polypeptides (1 unique). Gene sequence location is 2L:2156484..2178754. Its molecular function is described by 9 unique terms, many of which group under: DNA-binding transcription factor activity; sequence-specific DNA binding; …
LOC128669318	128669318	NC_071294.1	1	7632265	7773280	minus	mind bomb 1	mib1	protein-coding	XM_053744073.2	mind bomb 1, transcript variant X1	XP_053600048.1	E3 ubiquitin-protein ligase MIB1 isoform X1	1058		mib1	mind bomb 1	FBgn0263601	FBpp0075275	0	The gene mind bomb 1 is referred to in FlyBase by the symbol Dmel\mib1 (CG5841, FBgn0263601). It is a protein_coding_gene from Dmel. It has 2 annotated transcripts and 2 polypeptides (all unique). Gene sequence location is 3L:16006552..16011812. Its molecular function is described by: zinc ion binding; ubiquitin protein ligase activity; protein binding; ubiquitin-protein transferase activity. It …
LOC128669319	128669319	NC_071297.1	4	6604424	6607645	plus	mitochondrial single stranded DNA-binding protein	mtSSB	protein-coding	XM_053744071.1	mitochondrial single stranded DNA-binding protein	XP_053600046.1	single-stranded DNA-binding protein, mitochondrial	147		mtSSB	mitochondrial single stranded DNA-binding protein	FBgn0010438	FBpp0082729	6.49e-50	The gene mitochondrial single stranded DNA-binding protein is referred to in FlyBase by the symbol Dmel\mtSSB (CG4337, FBgn0010438). It is a protein_coding_gene from Dmel. It has one annotated transcript and one polypeptide. Gene sequence location is 3R:16204194..16205250. Its molecular function is described by: single-stranded DNA binding; enzyme activator activity. It is involved in the biologi…
LOC128669320	128669320	NC_071297.1	4	2425268	2457487	plus	uncharacterized protein	LOC128669320	protein-coding	XM_053744072.2	uncharacterized protein	XP_053600047.1	nose resistant to fluoxetine protein 6	761					FBpp0311996	6.31e-85
LOC128669321	128669321	NC_071297.1	4	2447756	2460867	minus	uncharacterized LOC128669321	LOC128669321	lncRNA	XR_008404630.1	uncharacterized LOC128669321
LOC128669322	128669322	NC_071297.1	4	4100808	4119006	plus	uncharacterized LOC128669322	LOC128669322	lncRNA	XR_008404631.1	uncharacterized LOC128669322
LOC128669323	128669323	NC_071297.1	4	2372204	2393739	minus	drop dead	drd	protein-coding	XM_053744074.2	drop dead	XP_053600049.1	nose resistant to fluoxetine protein 6	693		drd	drop dead	FBgn0260006	FBpp0099994	1.85e-152	The gene drop dead is referred to in FlyBase by the symbol Dmel\drd (CG33968, FBgn0260006). It is a protein_coding_gene from Dmel. It has one annotated transcript and one polypeptide. Gene sequence location is X:15125753..15137311. Its molecular function is described by: acyltransferase activity, transferring groups other than amino-acyl groups. It is involved in the biological process described …
LOC128669324	128669324	NC_071297.1	4	2353559	2372213	plus	uncharacterized protein	LOC128669324	protein-coding	XM_053744075.1	uncharacterized protein, transcript variant X1	XP_053600050.1	uncharacterized protein LOC128669324	411					FBpp0310639	1.14e-111
LOC128669325	128669325	NC_071297.1	4	6682511	6684510	minus	uncharacterized LOC128669325	LOC128669325	lncRNA	XR_008404632.1	uncharacterized LOC128669325
LOC128669326	128669326	NC_071297.1	4	5702350	5716142	plus	insulin-like peptide	LOC128669326	protein-coding	XM_053744079.2	insulin-like peptide, transcript variant X1	XP_053600054.1	uncharacterized protein LOC128669326 isoform X1	225
LOC128669327	128669327	NC_071297.1	4	5716598	5723651	minus	mitochondrial translation initiation factor 3	mIF3	protein-coding	XM_053744083.1	mitochondrial translation initiation factor 3	XP_053600058.1	translation initiation factor IF-3	217		mIF3	mitochondrial translation initiation factor 3	FBgn0033712	FBpp0308691	3.33e-23	The gene mitochondrial translation initiation factor 3 is referred to in FlyBase by the symbol Dmel\mIF3 (CG13163, FBgn0033712). It is a protein_coding_gene from Dmel. It has 3 annotated transcripts and 3 polypeptides (2 unique). Gene sequence location is 2R:12321238..12322797. Its molecular function is described by: translation factor activity, RNA binding; translation initiation factor activity…
LOC128669328	128669328	NC_071297.1	4	4994280	4997707	minus	basic salivary proline-rich protein 4-like	LOC128669328	protein-coding	XM_053744085.2	basic salivary proline-rich protein 4-like, transcript variant X1	XP_053600060.1	basic salivary proline-rich protein 4-like isoform X1	428
LOC128669329	128669329	NC_071297.1	4	4998325	5003606	plus	uncharacterized LOC128669329	LOC128669329	lncRNA	XR_010369864.1	uncharacterized LOC128669329
LOC128669330	128669330	NC_071297.1	4	4984839	4988689	plus	uncharacterized LOC128669330	LOC128669330	protein-coding	XM_053744088.1	uncharacterized LOC128669330	XP_053600063.1	uncharacterized protein LOC128669330	121
LOC128669331	128669331	NC_071297.1	4	7079988	7083626	plus	uncharacterized LOC128669331	LOC128669331	protein-coding	XM_053744089.1	uncharacterized LOC128669331	XP_053600064.1	uncharacterized protein LOC128669331	480		Hayan	Hayan	FBgn0030925	FBpp0309794	8.02e-08	The gene Hayan is referred to in FlyBase by the symbol Dmel\Hayan (CG6361, FBgn0030925). It is a protein_coding_gene from Dmel. It has 3 annotated transcripts and 3 polypeptides (2 unique). Gene sequence location is X:18479983..18483772. Its molecular function is described by: serine-type endopeptidase activity. It is involved in the biological process described with 6 unique terms, many of which…
LOC128669332	128669332	NC_071294.1	1	7627098	7631325	plus	WW domain-containing oxidoreductase-like	LOC128669332	protein-coding	XM_053744093.1	WW domain-containing oxidoreductase-like	XP_053600068.1	WW domain-containing oxidoreductase-like	383		Wwox	WW domain containing oxidoreductase	FBgn0031972	FBpp0310039	1.36e-69	The gene WW domain containing oxidoreductase is referred to in FlyBase by the symbol Dmel\Wwox (CG7221, FBgn0031972). It is a protein_coding_gene from Dmel. It has 2 annotated transcripts and 2 polypeptides (1 unique). Gene sequence location is 2L:7999670..8004286. Its molecular function is unknown. It is involved in the biological process described with: regulation of reactive oxygen species met…
LOC128669333	128669333	NC_071297.1	4	7088757	7144146	minus	Beadex	Bx	protein-coding	XM_053744090.2	Beadex, transcript variant X1	XP_053600065.1	LIM domain only protein 3 isoform X1	251		Bx	Beadex	FBgn0265598	FBpp0309324	4.09e-89	The gene Beadex is referred to in FlyBase by the symbol Dmel\Bx (CG44425, FBgn0265598). It is a protein_coding_gene from Dmel. It has 5 annotated transcripts and 5 polypeptides (4 unique). Gene sequence location is X:18515428..18572809. Its molecular function is described by: protein binding; transcription coactivator activity; DNA-binding transcription factor binding. It is involved in the biolo…
LOC128669334	128669334	NC_071297.1	4	3829049	3834432	minus	uncharacterized LOC128669334	LOC128669334	protein-coding	XM_053744094.2	uncharacterized LOC128669334	XP_053600069.1	uncharacterized protein LOC128669334	302
LOC128669335	128669335	NC_071297.1	4	6653395	6655309	plus	uncharacterized LOC128669335	LOC128669335	protein-coding	XM_053744095.2	uncharacterized LOC128669335	XP_053600070.1	uncharacterized protein LOC128669335	190
LOC128669336	128669336	NC_071297.1	4	2400921	2420295	plus	uncharacterized LOC128669336	LOC128669336	protein-coding	XM_053744096.1	uncharacterized LOC128669336	XP_053600071.1	uncharacterized protein LOC128669336	1316		drd	drop dead	FBgn0260006	FBpp0099994	7.89e-103	The gene drop dead is referred to in FlyBase by the symbol Dmel\drd (CG33968, FBgn0260006). It is a protein_coding_gene from Dmel. It has one annotated transcript and one polypeptide. Gene sequence location is X:15125753..15137311. Its molecular function is described by: acyltransferase activity, transferring groups other than amino-acyl groups. It is involved in the biological process described …
LOC128669337	128669337	NC_071297.1	4	8002665	8004311	plus	uncharacterized LOC128669337	LOC128669337	pseudogene
LOC128669338	128669338	NC_071297.1	4	7939529	7943554	plus	trypsin-7-like	LOC128669338	protein-coding	XM_053744097.1	trypsin-7-like	XP_053600072.1	trypsin-7-like	281		Try29F	Trypsin 29F	FBgn0015316	FBpp0311472	3.61e-54	The gene Trypsin 29F is referred to in FlyBase by the symbol Dmel\Try29F (CG9564, FBgn0015316). It is a protein_coding_gene from Dmel. It has 2 annotated transcripts and 2 polypeptides (1 unique). Gene sequence location is 2L:8998537..8999816. Its molecular function is described by: serine-type endopeptidase activity. It is involved in the biological process described with: proteolysis. 7 alleles…
LOC128669339	128669339	NC_071294.1	1	4464213	4467625	minus	Zwischenferment	Zw	protein-coding	XM_053744099.1	Zwischenferment	XP_053600074.1	glucose-6-phosphate 1-dehydrogenase	494		G6pd	Glucose-6-phosphate dehydrogenase	FBgn0004057	FBpp0074517	0	The gene Glucose-6-phosphate dehydrogenase is referred to in FlyBase by the symbol Dmel\G6pd (CG12529, FBgn0004057). It is a protein_coding_gene from Dmel. It has 3 annotated transcripts and 3 polypeptides (2 unique). Gene sequence location is X:19667252..19672353. Its molecular function is described by: glucose-6-phosphate dehydrogenase activity; NADP binding. It is involved in the biological pr…
LOC128669340	128669340	NC_071297.1	4	6896924	6914723	plus	ovo	ovo	protein-coding	XM_053744098.2	ovo, transcript variant X1	XP_053600073.1	transcriptional regulator ovo isoform X1	828		ovo	ovo	FBgn0003028	FBpp0428594	5.09e-97	The gene ovo is referred to in FlyBase by the symbol Dmel\ovo (CG6824, FBgn0003028). It is a protein_coding_gene from Dmel. It has 8 annotated transcripts and 8 polypeptides (7 unique). Gene sequence location is X:5048273..5070929. Its molecular function is described by 6 unique terms, many of which group under: sequence-specific DNA binding; DNA binding; nucleic acid binding; binding; sequence-s…
LOC128669341	128669341	NC_071297.1	4	8735590	8748012	minus	Rab escort protein	Rep	protein-coding	XM_053744101.2	Rab escort protein	XP_053600076.1	rab proteins geranylgeranyltransferase component A 1	531		Rep	Rab escort protein	FBgn0026378	FBpp0085658	1.03e-112	The gene Rab escort protein is referred to in FlyBase by the symbol Dmel\Rep (CG8432, FBgn0026378). It is a protein_coding_gene from Dmel. It has one annotated transcript and one polypeptide. Gene sequence location is 2R:19492087..19494125. Its molecular function is described by: GDP-dissociation inhibitor activity. It is involved in the biological process described with: small GTPase-mediated si…
LOC128669342	128669342	NC_071297.1	4	1331470	1333410	plus	bombyxin A-2 homolog	LOC128669342	protein-coding	XM_053744102.2	bombyxin A-2 homolog, transcript variant X2	XP_053600077.1	bombyxin A-2 homolog	117		Ilp3	Insulin-like peptide 3	FBgn0044050	FBpp0076102	7.6e-06	The gene Insulin-like peptide 3 is referred to in FlyBase by the symbol Dmel\Ilp3 (CG14167, FBgn0044050). It is a protein_coding_gene from Dmel. It has one annotated transcript and one polypeptide. Gene sequence location is 3L:9801298..9802120. Its molecular function is described by: hormone activity; insulin receptor binding. It is involved in the biological process described with 6 unique terms…
LOC128669343	128669343	NC_071297.1	4	7650899	7656440	minus	uncharacterized protein	LOC128669343	protein-coding	XM_053744104.2	uncharacterized protein	XP_053600079.1	uncharacterized protein LOC128669343	624
LOC128669344	128669344	NC_071297.1	4	7655455	7659500	plus	uncharacterized protein	LOC128669344	protein-coding	XM_053744105.2	uncharacterized protein, transcript variant X1	XP_053600080.1	uncharacterized protein LOC128669344 isoform X1	337					FBpp0289414	1.86e-51
LOC128669345	128669345	NC_071297.1	4	7659474	7661426	minus	Stasimon	stas	protein-coding	XM_053744107.1	Stasimon, transcript variant X1	XP_053600082.1	transmembrane protein 41 homolog isoform X1	310		stas	Stasimon	FBgn0030850	FBpp0074261	1.47e-97	The gene Stasimon is referred to in FlyBase by the symbol Dmel\stas (CG8408, FBgn0030850). It is a protein_coding_gene from Dmel. It has 2 annotated transcripts and 2 polypeptides (all unique). Gene sequence location is X:17623221..17627895. Its molecular function is unknown. It is involved in the biological process described with: positive regulation of synaptic transmission, cholinergic; autoph…
LOC128669346	128669346	NC_071294.1	1	2418156	2418911	minus	poor Imd response upon knock-in	pirk	protein-coding	XM_053744111.2	poor Imd response upon knock-in	XP_053600086.1	uncharacterized protein pirk	124		pirk	poor Imd response upon knock-in	FBgn0034647	FBpp0311731	2.6e-06	The gene poor Imd response upon knock-in is referred to in FlyBase by the symbol Dmel\pirk (CG15678, FBgn0034647). It is a protein_coding_gene from Dmel. It has 2 annotated transcripts and 2 polypeptides (1 unique). Gene sequence location is 2R:21660967..21662995. Its molecular function is described by: signaling receptor binding; protein binding. It is involved in the biological process describe…
LOC128669347	128669347	NC_071297.1	4	5385700	5393049	plus	uncharacterized protein	LOC128669347	protein-coding	XM_053744109.2	uncharacterized protein, transcript variant X1	XP_053600084.1	heat shock protein 30C isoform X1	206					FBpp0311833	8.05e-93
LOC128669348	128669348	NC_071297.1	4	7078452	7079860	minus	uncharacterized LOC128669348	LOC128669348	lncRNA	XR_008404633.1	uncharacterized LOC128669348
LOC128669349	128669349	NC_071297.1	4	7539919	7548067	minus	monocarboxylate transporter 13-like	LOC128669349	protein-coding	XM_053744112.1	monocarboxylate transporter 13-like, transcript variant X1	XP_053600087.1	monocarboxylate transporter 7-like isoform X1	469					FBpp0304667	3.01e-69
LOC128669350	128669350	NC_071297.1	4	8977649	8992615	minus	arrow	arr	protein-coding	XM_053744114.2	arrow	XP_053600089.1	low-density lipoprotein receptor-related protein 6	1510		arr	arrow	FBgn0000119	FBpp0086821	0	The gene arrow is referred to in FlyBase by the symbol Dmel\arr (CG5912, FBgn0000119). It is a protein_coding_gene from Dmel. It has one annotated transcript and one polypeptide. Gene sequence location is 2R:13453640..13483229. Its molecular function is described by: coreceptor activity; Wnt receptor activity; Wnt-protein binding; protein binding. It is involved in the biological process describe…
LOC128669351	128669351	NC_071297.1	4	5255928	5302395	plus	semaphorin-2A-like	LOC128669351	protein-coding	XM_053744115.2	semaphorin-2A-like, transcript variant X1	XP_053600090.1	semaphorin-2A-like isoform X1	712		Sema2a	Semaphorin 2a	FBgn0011260	FBpp0311494	0	The gene Semaphorin 2a is referred to in FlyBase by the symbol Dmel\Sema2a (CG4700, FBgn0011260). It is a protein_coding_gene from Dmel. It has 4 annotated transcripts and 4 polypeptides (2 unique). Gene sequence location is 2R:16500178..16533459. Its molecular function is described by: chemorepellent activity; protein binding; semaphorin receptor binding. It is involved in the biological process…
LOC128669352	128669352	NC_071297.1	4	5249706	5259798	minus	uncharacterized LOC128669352	LOC128669352	lncRNA	XR_008404634.1	uncharacterized LOC128669352
LOC128669353	128669353	NC_071297.1	4	5449207	5492195	minus	LIM domain only protein 3-like	Bx-like	protein-coding	XM_053744117.2	LIM domain only protein 3-like, transcript variant X1	XP_053600092.1	LIM domain only protein 3-like isoform X1	237		Bx	Beadex	FBgn0265598	FBpp0309321	9.08e-83	The gene Beadex is referred to in FlyBase by the symbol Dmel\Bx (CG44425, FBgn0265598). It is a protein_coding_gene from Dmel. It has 5 annotated transcripts and 5 polypeptides (4 unique). Gene sequence location is X:18515428..18572809. Its molecular function is described by: protein binding; transcription coactivator activity; DNA-binding transcription factor binding. It is involved in the biolo…
LOC128669354	128669354	NC_071294.1	1	8428956	8430582	minus	Nedd8 ubiquitin like modifier	Nedd8	protein-coding	XM_053744122.2	Nedd8 ubiquitin like modifier	XP_053600097.1	NEDD8	77		Nedd8	Nedd8 ubiquitin like modifier	FBgn0032725	FBpp0309711	2.24e-48	The gene Nedd8 ubiquitin like modifier is referred to in FlyBase by the symbol Dmel\Nedd8 (CG10679, FBgn0032725). It is a protein_coding_gene from Dmel. It has 2 annotated transcripts and 2 polypeptides (1 unique). Gene sequence location is 2L:18951006..18951837. Its molecular function is described by: protein tag activity; ubiquitin protein ligase binding. It is involved in the biological proces…
LOC128669355	128669355	NC_071297.1	4	3144703	3170199	minus	venom dipeptidyl peptidase 4-like	LOC128669355	protein-coding	XM_053744121.1	venom dipeptidyl peptidase 4-like, transcript variant X1	XP_053600096.1	venom dipeptidyl peptidase 4-like isoform X1	866		ome	omega	FBgn0259175	FBpp0305257	3.98e-149	The gene omega is referred to in FlyBase by the symbol Dmel\ome (CG42280, FBgn0259175). It is a protein_coding_gene from Dmel. It has 4 annotated transcripts and 4 polypeptides (all unique). Gene sequence location is 3L:14672839..14747868. Its molecular function is described by: serine-type peptidase activity; serine hydrolase activity; dipeptidyl-peptidase activity. It is involved in the biologi…
LOC128669356	128669356	NC_071297.1	4	933504	945106	plus	uncharacterized protein	LOC128669356	protein-coding	XM_053744125.2	uncharacterized protein	XP_053600100.1	zinc finger matrin-type protein CG9776	876					FBpp0078595	1.31e-44
LOC128669357	128669357	NC_071297.1	4	5106855	5108934	minus	uncharacterized LOC128669357	LOC128669357	lncRNA	XR_008404635.1	uncharacterized LOC128669357
LOC128669358	128669358	NC_071297.1	4	7318807	7319673	plus	achaete-scute complex protein T3-like	LOC128669358	protein-coding	XM_053744126.1	achaete-scute complex protein T3-like	XP_053600101.1	achaete-scute complex protein T3-like	211		ac	achaete	FBgn0000022	FBpp0070071	1.03e-22	The gene achaete is referred to in FlyBase by the symbol Dmel\ac (CG3796, FBgn0000022). It is a protein_coding_gene from Dmel. It has one annotated transcript and one polypeptide. Gene sequence location is X:370031..370947. Its molecular function is described by 7 unique terms, many of which group under: binding; nucleic acid binding; DNA-binding transcription factor activity; DNA binding; protei…
LOC128669359	128669359	NC_071297.1	4	1156995	1196159	plus	uncharacterized protein	LOC128669359	protein-coding	XM_053744127.1	uncharacterized protein	XP_053600102.1	proton-coupled amino acid transporter-like protein pathetic	488					FBpp0086994	5.58e-169
LOC128669360	128669360	NC_071297.1	4	1160637	1162088	plus	uncharacterized LOC128669360	LOC128669360	protein-coding	XM_053744129.2	uncharacterized LOC128669360	XP_053600104.1	uncharacterized protein LOC128669360	226
LOC128669361	128669361	NC_071294.1	1	8033815	8050273	plus	uncharacterized LOC128669361	LOC128669361	protein-coding	XM_053744135.1	uncharacterized LOC128669361	XP_053600110.1	uncharacterized protein LOC128669361	1753
LOC128669362	128669362	NC_071297.1	4	4755866	4782604	plus	uncharacterized protein	LOC128669362	protein-coding	XM_053744130.2	uncharacterized protein, transcript variant X1	XP_053600105.1	uncharacterized protein LOC128669362 isoform X1	792					FBpp0307915	3.24e-72
LOC128669363	128669363	NC_071297.1	4	3106467	3112146	minus	cytochrome P450 CYP12A2-like	LOC128669363	protein-coding	XM_053744133.2	cytochrome P450 CYP12A2-like, transcript variant X1	XP_053600108.1	cytochrome P450 CYP12A2-like isoform X1	511		Cyp12a5	Cytochrome P450 12a5	FBgn0038680	FBpp0083144	1.37e-97	The gene Cytochrome P450 12a5 is referred to in FlyBase by the symbol Dmel\Cyp12a5 (CG11821, FBgn0038680). It is a protein_coding_gene from Dmel. It has one annotated transcript and one polypeptide. Gene sequence location is 3R:19132648..19134704. Its molecular function is described by: oxidoreductase activity, acting on paired donors, with incorporation or reduction of molecular oxygen; heme bin…
LOC128669364	128669364	NC_071297.1	4	6762811	6783099	plus	uncharacterized protein	LOC128669364	protein-coding	XM_053744137.2	uncharacterized protein, transcript variant X1	XP_053600112.1	potassium channel subfamily K member 15 isoform X1	409					FBpp0294058	5.12e-132
LOC128669365	128669365	NC_071294.1	1	5124202	5126352	plus	dnaJ homolog subfamily A member 2-like	LOC128669365	protein-coding	XM_053744150.1	dnaJ homolog subfamily A member 2-like	XP_053600125.1	dnaJ homolog subfamily A member 2-like	406		Droj2	DnaJ-like-2	FBgn0038145	FBpp0082223	6.25e-110	The gene DnaJ-like-2 is referred to in FlyBase by the symbol Dmel\Droj2 (CG8863, FBgn0038145). It is a protein_coding_gene from Dmel. It has 5 annotated transcripts and 5 polypeptides (1 unique). Gene sequence location is 3R:13382106..13385283. Its molecular function is described by: Hsp70 protein binding; unfolded protein binding; protein-folding chaperone binding; ATP binding. It is involved in…
LOC128669366	128669366	NC_071297.1	4	6767915	6769253	minus	cAMP-dependent protein kinase catalytic subunit alpha-like	LOC128669366	protein-coding	XM_053744155.2	cAMP-dependent protein kinase catalytic subunit alpha-like	XP_053600130.1	cAMP-dependent protein kinase catalytic subunit alpha-like	364		Pka-C1	Protein kinase, cAMP-dependent, catalytic subunit 1	FBgn0000273	FBpp0307466	1.07e-149	The gene Protein kinase, cAMP-dependent, catalytic subunit 1 is referred to in FlyBase by the symbol Dmel\Pka-C1 (CG4379, FBgn0000273). It is a protein_coding_gene from Dmel. It has 3 annotated transcripts and 3 polypeptides (1 unique). Gene sequence location is 2L:9682315..9699297. Its molecular function is described by: protein serine/threonine kinase activity; ATP binding; cAMP-dependent prote…
LOC128669367	128669367	NC_071297.1	4	6769943	6773429	plus	serine/threonine-protein kinase sgk-1-like	LOC128669367	protein-coding	XM_053744156.2	serine/threonine-protein kinase sgk-1-like	XP_053600131.2	serine/threonine-protein kinase sgk-1-like	724		Pka-C1	Protein kinase, cAMP-dependent, catalytic subunit 1	FBgn0000273	FBpp0307466	2.47e-122	The gene Protein kinase, cAMP-dependent, catalytic subunit 1 is referred to in FlyBase by the symbol Dmel\Pka-C1 (CG4379, FBgn0000273). It is a protein_coding_gene from Dmel. It has 3 annotated transcripts and 3 polypeptides (1 unique). Gene sequence location is 2L:9682315..9699297. Its molecular function is described by: protein serine/threonine kinase activity; ATP binding; cAMP-dependent prote…
LOC128669369	128669369	NC_071297.1	4	1315478	1320147	plus	V-type proton ATPase 16 kDa proteolipid subunit c	LOC128669369	protein-coding	XM_053744158.2	V-type proton ATPase 16 kDa proteolipid subunit c	XP_053600133.1	V-type proton ATPase 16 kDa proteolipid subunit c	154		Vha16-1	Vacuolar H[+] ATPase 16kD subunit 1	FBgn0262736	FBpp0085484	3.05e-93	The gene Vacuolar H[+] ATPase 16kD subunit 1 is referred to in FlyBase by the symbol Dmel\Vha16-1 (CG3161, FBgn0262736). It is a protein_coding_gene from Dmel. It has 4 annotated transcripts and 4 polypeptides (1 unique). Gene sequence location is 2R:6625242..6633090. Its molecular function is described by: proton-transporting ATPase activity, rotational mechanism. It is involved in the biologica…
LOC128669370	128669370	NC_071294.1	1	5131246	5136219	minus	uncharacterized protein	LOC128669370	protein-coding	XM_053744163.2	uncharacterized protein	XP_053600138.1	U2 small nuclear ribonucleoprotein auxiliary factor 35 kDa subunit-related protein 2	403					FBpp0077073	6.53e-52
LOC128669371	128669371	NC_071297.1	4	3794561	3796586	minus	uncharacterized LOC128669371	LOC128669371	lncRNA	XR_008404636.1	uncharacterized LOC128669371
LOC128669372	128669372	NC_071297.1	4	7260474	7275685	minus	proton-coupled amino acid transporter-like protein pathetic	LOC128669372	protein-coding	XM_053744159.2	proton-coupled amino acid transporter-like protein pathetic, transcript variant X1	XP_053600134.1	proton-coupled amino acid transporter-like protein pathetic isoform X1	445					FBpp0086994	1.34e-114
LOC128669373	128669373	NC_071297.1	4	8220088	8358047	plus	Transmembrane O-mannosyltransferase targeting cadherins 3	Tmtc3	protein-coding	XM_053744166.1	Transmembrane O-mannosyltransferase targeting cadherins 3	XP_053600141.1	protein O-mannosyl-transferase Tmtc3	895		Tmtc3	Transmembrane O-mannosyltransferase targeting cadherins 3	FBgn0020312	FBpp0071561	0	The gene Transmembrane O-mannosyltransferase targeting cadherins 3 is referred to in FlyBase by the symbol Dmel\Tmtc3 (CG4050, FBgn0020312). It is a protein_coding_gene from Dmel. It has 2 annotated transcripts and 2 polypeptides (1 unique). Gene sequence location is 2R:21123735..21128510. Its molecular function is described by: mannosyltransferase activity; dolichyl-phosphate-mannose-protein man…
LOC128669374	128669374	NC_071297.1	4	11806714	11814411	plus	Huntingtin-interacting protein 14	Hip14	protein-coding	XM_053744167.1	Huntingtin-interacting protein 14	XP_053600142.1	palmitoyltransferase Hip14	632		Hip14	Huntingtin-interacting protein 14	FBgn0259824	FBpp0303194	0	The gene Huntingtin-interacting protein 14 is referred to in FlyBase by the symbol Dmel\Hip14 (CG6017, FBgn0259824). It is a protein_coding_gene from Dmel. It has 3 annotated transcripts and 3 polypeptides (2 unique). Gene sequence location is 3L:15988236..15992464. Its molecular function is described by: palmitoyltransferase activity; protein-cysteine S-palmitoyltransferase activity. It is invol…
LOC128669375	128669375	NC_071297.1	4	4062439	4075252	plus	myosin-2 heavy chain-like	LOC128669375	protein-coding	XM_053744168.1	myosin-2 heavy chain-like	XP_053600143.1	myosin-2 heavy chain-like	2915		lva	lava lamp	FBgn0029688	FBpp0309608	8.01e-16	The gene lava lamp is referred to in FlyBase by the symbol Dmel\lva (CG6450, FBgn0029688). It is a protein_coding_gene from Dmel. It has 2 annotated transcripts and 2 polypeptides (1 unique). Gene sequence location is X:3955543..3965327. Its molecular function is described by: actin filament binding; microtubule binding; protein binding; spectrin binding. It is involved in the biological process …
LOC128669376	128669376	NC_071297.1	4	4046492	4060014	plus	uncharacterized protein	LOC128669376	protein-coding	XM_053744169.2	uncharacterized protein, transcript variant X1	XP_053600144.1	probable phosphorylase b kinase regulatory subunit alpha isoform X1	1243					FBpp0113087	0
LOC128669377	128669377	NC_071294.1	1	5126233	5129878	minus	mitochondrial transcription termination factor	mTTF	protein-coding	XM_053744177.2	mitochondrial transcription termination factor	XP_053600152.1	transcription termination factor, mitochondrial	319		mTTF	mitochondrial transcription termination factor	FBgn0028530	FBpp0080213	1.57e-46	The gene mitochondrial transcription termination factor is referred to in FlyBase by the symbol Dmel\mTTF (CG18124, FBgn0028530). It is a protein_coding_gene from Dmel. It has one annotated transcript and one polypeptide. Gene sequence location is 2L:14347239..14348790. Its molecular function is described by: double-stranded DNA binding; nucleic acid binding; DNA binding. It is involved in the bi…
LOC128669378	128669378	NC_071297.1	4	4075355	4092088	minus	Cyclin D	CycD	protein-coding	XM_053744181.1	Cyclin D	XP_053600156.1	G1/S-specific cyclin-D2	304		CycD	Cyclin D	FBgn0010315	FBpp0289622	3.74e-59	The gene Cyclin D is referred to in FlyBase by the symbol Dmel\CycD (CG9096, FBgn0010315). It is a protein_coding_gene from Dmel. It has 3 annotated transcripts and 3 polypeptides (1 unique). Gene sequence location is X:15906822..15909676. Its molecular function is described by: protein binding; cyclin-dependent protein serine/threonine kinase regulator activity. It is involved in the biological …
LOC128669379	128669379	NC_071297.1	4	4060120	4062279	minus	mitochondrial ribosomal protein L28	mRpL28	protein-coding	XM_053744182.1	mitochondrial ribosomal protein L28	XP_053600157.1	large ribosomal subunit protein bL28m	282		mRpL28	mitochondrial ribosomal protein L28	FBgn0031660	FBpp0303669	1.6e-97	The gene mitochondrial ribosomal protein L28 is referred to in FlyBase by the symbol Dmel\mRpL28 (CG3782, FBgn0031660). It is a protein_coding_gene from Dmel. It has 2 annotated transcripts and 2 polypeptides (1 unique). Gene sequence location is 2L:4973976..4975316. Its molecular function is described by: structural constituent of ribosome. It is involved in the biological process described with…
LOC128669380	128669380	NC_071297.1	4	4465686	4467738	minus	transmembrane reductase CYB561D2-like	LOC128669380	protein-coding	XM_053744183.2	transmembrane reductase CYB561D2-like, transcript variant X1	XP_053600158.1	transmembrane reductase CYB561D2-like isoform X1	330					FBpp0292792	2.59e-12
LOC128669381	128669381	NC_071297.1	4	4467811	4469351	plus	SKP1-related A	SkpA	protein-coding	XM_053744185.1	SKP1-related A	XP_053600160.1	S-phase kinase-associated protein 1	162		SkpA	SKP1-related A	FBgn0025637	FBpp0311474	9.84e-96	The gene SKP1-related A is referred to in FlyBase by the symbol Dmel\SkpA (CG16983, FBgn0025637). It is a protein_coding_gene from Dmel. It has 9 annotated transcripts and 9 polypeptides (1 unique). Gene sequence location is X:656114..657899. Its molecular function is described by: ubiquitin ligase complex scaffold activity; cullin family protein binding; protein binding. It is involved in the bi…
LOC128669382	128669382	NC_071294.1	1	9186792	9205970	plus	uncharacterized protein	LOC128669382	protein-coding	XM_053744189.1	uncharacterized protein, transcript variant X1	XP_053600164.1	alpha-tocopherol transfer protein isoform X1	308		mcw	macewindu	FBgn0032785	FBpp0080778	3.16e-94	The gene macewindu is referred to in FlyBase by the symbol Dmel\mcw (CG10026, FBgn0032785). It is a protein_coding_gene from Dmel. It has 4 annotated transcripts and 4 polypeptides (2 unique). Gene sequence location is 2L:19454256..19457723. Its molecular function is described by: phosphatidylinositol bisphosphate binding. It is involved in the biological process described with: intermembrane lip…
LOC128669383	128669383	NC_071297.1	4	5372850	5378890	minus	Chaperonin containing TCP1 subunit 2	CCT2	protein-coding	XM_053744186.1	Chaperonin containing TCP1 subunit 2	XP_053600161.1	T-complex protein 1 subunit beta	536		CCT2	Chaperonin containing TCP1 subunit 2	FBgn0030086	FBpp0071226	0	The gene Chaperonin containing TCP1 subunit 2 is referred to in FlyBase by the symbol Dmel\CCT2 (CG7033, FBgn0030086). It is a protein_coding_gene from Dmel. It has one annotated transcript and one polypeptide. Gene sequence location is X:9089513..9092826. Its molecular function is described by: unfolded protein binding; ATP-dependent protein folding chaperone; ATP hydrolysis activity; ATP bindin…
LOC128669384	128669384	NC_071297.1	4	4814488	4862261	plus	retinal degeneration C	rdgC	protein-coding	XM_053744187.1	retinal degeneration C, transcript variant X1	XP_053600162.1	serine/threonine-protein phosphatase rdgC isoform X1	699		rdgC	retinal degeneration C	FBgn0265959	FBpp0309723	0	The gene retinal degeneration C is referred to in FlyBase by the symbol Dmel\rdgC (CG44746, FBgn0265959). It is a protein_coding_gene from Dmel. It has 5 annotated transcripts and 5 polypeptides (3 unique). Gene sequence location is 3L:20248080..20265554. Its molecular function is described by 7 unique terms, many of which group under: ion binding; metal ion binding; cation binding; phosphoric es…
LOC128669385	128669385	NC_071297.1	4	3584049	3586175	plus	lipopolysaccharide-induced tumor necrosis factor-alpha factor homolog	LOC128669385	protein-coding	XM_053744190.2	lipopolysaccharide-induced tumor necrosis factor-alpha factor homolog	XP_053600165.1	lipopolysaccharide-induced tumor necrosis factor-alpha factor homolog	137					FBpp0311608	9.82e-22
LOC128669386	128669386	NC_071297.1	4	3588286	3596386	plus	lipopolysaccharide-induced tumor necrosis factor-alpha factor homolog	LOC128669386	protein-coding	XM_053744191.1	lipopolysaccharide-induced tumor necrosis factor-alpha factor homolog, transcript variant X1	XP_053600166.1	lipopolysaccharide-induced tumor necrosis factor-alpha factor homolog	78					FBpp0311608	5.82e-32
LOC128669387	128669387	NC_071297.1	4	6599171	6603943	minus	Caprin	Capr	protein-coding	XM_053744193.1	Caprin	XP_053600168.1	caprin homolog	588		Capr	Caprin	FBgn0042134	FBpp0311792	6.99e-44	The gene Caprin is referred to in FlyBase by the symbol Dmel\Capr (CG18811, FBgn0042134). It is a protein_coding_gene from Dmel. It has 2 annotated transcripts and 2 polypeptides (1 unique). Gene sequence location is 3L:18668153..18673324. Its molecular function is described by: RNA binding. It is involved in the biological process described with: regulation of mitotic cell cycle, embryonic; cell…
LOC128669388	128669388	NC_071297.1	4	4697382	4701516	plus	uncharacterized protein	LOC128669388	protein-coding	XM_053744194.2	uncharacterized protein, transcript variant X1	XP_053600169.1	coiled-coil domain-containing protein 22 isoform X1	508					FBpp0075096	3.53e-28
LOC128669389	128669389	NC_071297.1	4	4702347	4704335	minus	uncharacterized protein	LOC128669389	protein-coding	XM_053744196.2	uncharacterized protein	XP_053600171.1	uncharacterized protein LOC128669389	440					FBpp0309955	6.36e-32
LOC128669390	128669390	NC_071297.1	4	2298128	2302237	minus	membrane-associated progesterone receptor component 2-like	LOC128669390	protein-coding	XM_053744197.2	membrane-associated progesterone receptor component 2-like	XP_053600172.1	membrane-associated progesterone receptor component 2-like	194		MSBP	membrane steroid binding protein	FBgn0030703	FBpp0305868	6.53e-70	The gene membrane steroid binding protein is referred to in FlyBase by the symbol Dmel\MSBP (CG9066, FBgn0030703). It is a protein_coding_gene from Dmel. It has 3 annotated transcripts and 3 polypeptides (1 unique). Gene sequence location is X:15887567..15890109. Its molecular function is described by: ecdysone binding. The biological processes in which it is involved are not known. 3 alleles are…
LOC128669391	128669391	NC_071297.1	4	7642608	7650323	minus	mucin-3B-like	LOC128669391	protein-coding	XM_053744199.1	mucin-3B-like	XP_053600174.1	mucin-3B-like	2260					FBpp0423082	6.18e-07
LOC128669392	128669392	NC_071297.1	4	7640533	7642594	plus	uncharacterized LOC128669392	LOC128669392	protein-coding	XM_053744200.1	uncharacterized LOC128669392	XP_053600175.1	uncharacterized protein LOC128669392	248
LOC128669393	128669393	NC_071297.1	4	3006972	3009983	plus	carboxypeptidase Q-like	LOC128669393	protein-coding	XM_053744201.1	carboxypeptidase Q-like	XP_053600176.1	carboxypeptidase Q-like	507
LOC128669394	128669394	NC_071297.1	4	3010873	3014768	plus	carboxypeptidase Q-like	LOC128669394	protein-coding	XM_053744202.2	carboxypeptidase Q-like, transcript variant X1	XP_053600177.1	carboxypeptidase Q-like isoform X1	473
LOC128669395	128669395	NC_071297.1	4	1630436	1632711	plus	venom carboxylesterase-6-like	LOC128669395	protein-coding	XM_053744204.2	venom carboxylesterase-6-like	XP_053600179.1	venom carboxylesterase-6-like	542		Est17	Esterase 17	FBgn0289745	FBpp0311034	3.58e-65	The gene Esterase 17 is referred to in FlyBase by the symbol Dmel\Est17 (CG10175, FBgn0289745). It is a protein_coding_gene from Dmel. It has 5 annotated transcripts and 5 polypeptides (4 unique). Gene sequence location is 3R:23522264..23530986. Its molecular function is described by: serine hydrolase activity; hydrolase activity; carboxylesterase activity. It is involved in the biological proces…
LOC128669396	128669396	NC_071297.1	4	7225854	7228369	minus	uncharacterized LOC128669396	LOC128669396	protein-coding	XM_053744205.1	uncharacterized LOC128669396	XP_053600180.1	uncharacterized protein LOC128669396	393
LOC128669397	128669397	NC_071297.1	4	7228516	7235010	minus	uncharacterized protein	LOC128669397	protein-coding	XM_053744207.1	uncharacterized protein, transcript variant X1	XP_053600182.1	NADH-cytochrome b5 reductase 2 isoform X1	318					FBpp0291346	6.7e-148
LOC128669398	128669398	NC_071297.1	4	6365499	6366096	plus	uncharacterized LOC128669398	LOC128669398	lncRNA	XR_008404637.1	uncharacterized LOC128669398
LOC128669399	128669399	NC_071297.1	4	1322163	1325185	plus	Oligosaccharide transferase gamma subunit	Ostgamma	protein-coding	XM_053744212.2	Oligosaccharide transferase gamma subunit	XP_053600187.1	tumor suppressor candidate 3	338		Ostgamma	Oligosaccharide transferase gamma subunit	FBgn0032015	FBpp0079233	9.1e-143	The gene Oligosaccharide transferase gamma subunit is referred to in FlyBase by the symbol Dmel\Ostγ (CG7830, FBgn0032015). It is a protein_coding_gene from Dmel. It has one annotated transcript and one polypeptide. Gene sequence location is 2L:8306696..8308192. Its molecular function is unknown. It is involved in the biological process described with: cell migration; encapsulation of foreign tar…
LOC128669400	128669400	NC_071297.1	4	1325296	1329622	minus	uncharacterized protein	LOC128669400	protein-coding	XM_053744213.2	uncharacterized protein	XP_053600188.1	polyprenol reductase	305					FBpp0079218	5.1e-67
LOC128669402	128669402	NC_071297.1	4	10131085	10164455	minus	uncharacterized LOC128669402	LOC128669402	protein-coding	XM_053744214.2	uncharacterized LOC128669402	XP_053600189.1	uncharacterized protein LOC128669402	273					FBpp0071810	3.11e-29
LOC128669403	128669403	NC_071297.1	4	26985	27971	minus	uncharacterized LOC128669403	LOC128669403	protein-coding	XM_053744215.1	uncharacterized LOC128669403	XP_053600190.1	uncharacterized protein LOC128669403	329
LOC128669404	128669404	NC_071297.1	4	4692259	4694551	minus	DEAD-box helicase Dbp80	LOC128669404	protein-coding	XM_053744216.2	DEAD-box helicase Dbp80, transcript variant X1	XP_053600191.1	DEAD-box helicase Dbp80	465		Dbp80	Dead box protein 80	FBgn0024804	FBpp0112438	0	The gene Dead box protein 80 is referred to in FlyBase by the symbol Dmel\Dbp80 (CG17023, FBgn0024804). It is a protein_coding_gene from Dmel. It has 5 annotated transcripts and 5 polypeptides (all unique). Gene sequence location is 3L:27279316..27422159. Its molecular function is described by: mRNA binding; ATP binding; RNA helicase activity; nucleic acid binding. It is involved in the biologica…
LOC128669405	128669405	NC_071297.1	4	4690352	4691628	plus	ER membrane protein complex subunit 10	EMC10	protein-coding	XM_053744220.2	ER membrane protein complex subunit 10	XP_053600195.1	ER membrane protein complex subunit 10	222		EMC10	ER membrane protein complex subunit 10	FBgn0052441	FBpp0289335	6.87e-34	The gene ER membrane protein complex subunit 10 is referred to in FlyBase by the symbol Dmel\EMC10 (CG32441, FBgn0052441). It is a protein_coding_gene from Dmel. It has 2 annotated transcripts and 2 polypeptides (all unique). Gene sequence location is 3L:21574131..21575874. Its molecular function is unknown. The biological processes in which it is involved are not known. 6 alleles are reported. T…
LOC128669406	128669406	NC_071297.1	4	4264731	4269876	plus	eukaryotic translation initiation factor 3 subunit m	eIF3m	protein-coding	XM_053744221.2	eukaryotic translation initiation factor 3 subunit m, transcript variant X1	XP_053600196.1	eukaryotic translation initiation factor 3 subunit M isoform X1	392		eIF3m	eukaryotic translation initiation factor 3 subunit m	FBgn0033902	FBpp0308985	0	The gene eukaryotic translation initiation factor 3 subunit m is referred to in FlyBase by the symbol Dmel\eIF3m (CG8309, FBgn0033902). It is a protein_coding_gene from Dmel. It has 2 annotated transcripts and 2 polypeptides (1 unique). Gene sequence location is 2R:14163066..14164825. Its molecular function is described by: cysteine-type endopeptidase activator activity; caspase binding; translat…
LOC128669407	128669407	NC_071297.1	4	4270688	4273411	plus	SUN domain-containing protein 2-like	LOC128669407	protein-coding	XM_053744224.1	SUN domain-containing protein 2-like	XP_053600199.1	SUN domain-containing protein 2-like	317		koi	klaroid	FBgn0265003	FBpp0307481	1.05e-35	The gene klaroid is referred to in FlyBase by the symbol Dmel\koi (CG44154, FBgn0265003). It is a protein_coding_gene from Dmel. It has 6 annotated transcripts and 6 polypeptides (4 unique). Gene sequence location is 2R:6811019..6818199. Its molecular function is described by: protein-membrane adaptor activity. It is involved in the biological process described with: double-strand break repair vi…
LOC128669408	128669408	NC_071297.1	4	10486050	10491511	plus	uncharacterized LOC128669408	LOC128669408	protein-coding	XM_053744225.2	uncharacterized LOC128669408	XP_053600200.1	uncharacterized protein LOC128669408	550
LOC128669409	128669409	NC_071297.1	4	10491549	10500247	minus	uncharacterized protein	LOC128669409	protein-coding	XM_053744226.1	uncharacterized protein	XP_053600201.1	arylsulfatase J	538					FBpp0290455	0
LOC128669411	128669411	NC_071297.1	4	1641963	1644834	plus	juvenile hormone esterase-like	LOC128669411	protein-coding	XM_053744229.2	juvenile hormone esterase-like	XP_053600204.1	juvenile hormone esterase-like	542		alpha-Est10	alpha-Esterase-10	FBgn0015569	FBpp0297078	7.21e-67	The gene alpha-Esterase-10 is referred to in FlyBase by the symbol Dmel\α-Est10 (CG1131, FBgn0015569). It is a protein_coding_gene from Dmel. It has 3 annotated transcripts and 3 polypeptides (all unique). Gene sequence location is 3R:7486583..7493845. Its molecular function is described by: carboxylesterase activity; serine hydrolase activity. The biological processes in which it is involved are…
LOC128669412	128669412	NC_071297.1	4	1638507	1641284	plus	juvenile hormone esterase-like	LOC128669412	protein-coding	XM_053744230.1	juvenile hormone esterase-like	XP_053600205.1	juvenile hormone esterase-like	539		Est17	Esterase 17	FBgn0289745	FBpp0311034	1.35e-66	The gene Esterase 17 is referred to in FlyBase by the symbol Dmel\Est17 (CG10175, FBgn0289745). It is a protein_coding_gene from Dmel. It has 5 annotated transcripts and 5 polypeptides (4 unique). Gene sequence location is 3R:23522264..23530986. Its molecular function is described by: serine hydrolase activity; hydrolase activity; carboxylesterase activity. It is involved in the biological proces…
LOC128669413	128669413	NC_071297.1	4	2057600	2061182	plus	uncharacterized LOC128669413	LOC128669413	lncRNA	XR_008404638.1	uncharacterized LOC128669413
LOC128669414	128669414	NC_071297.1	4	8953230	8960832	minus	protein SPT2 homolog	LOC128669414	protein-coding	XM_053744231.2	protein SPT2 homolog	XP_053600206.1	protein SPT2 homolog	695					FBpp0308369	3.61e-32
LOC128669415	128669415	NC_071297.1	4	4743486	4755417	plus	sodium- and chloride-dependent glycine transporter 1-like	LOC128669415	protein-coding	XM_053744232.1	sodium- and chloride-dependent glycine transporter 1-like, transcript variant X1	XP_053600207.1	mucin-2-like isoform X1	680		GlyT	Glycine transporter	FBgn0034911	FBpp0290385	0	The gene Glycine transporter is referred to in FlyBase by the symbol Dmel\GlyT (CG5549, FBgn0034911). It is a protein_coding_gene from Dmel. It has one annotated transcript and one polypeptide. Gene sequence location is 2R:23820354..23839864. Its molecular function is described by: neurotransmitter:sodium symporter activity; neurotransmitter transmembrane transporter activity; glycine:sodium symp…
LOC128669416	128669416	NC_071297.1	4	6387284	6392270	plus	cassowary	cass	protein-coding	XM_053744235.2	cassowary	XP_053600210.1	apoptosis inhibitor 5	561		cass	cassowary	FBgn0286781	FBpp0080554	6.32e-151	The gene cassowary is referred to in FlyBase by the symbol Dmel\cass (CG6582, FBgn0286781). It is a protein_coding_gene from Dmel. It has one annotated transcript and one polypeptide. Gene sequence location is 2L:17474912..17477888. Its molecular function is described by: protein binding; RNA binding. It is involved in the biological process described with: negative regulation of apoptotic proces…
LOC128669417	128669417	NC_071297.1	4	4454040	4462945	minus	uncharacterized LOC128669417	LOC128669417	protein-coding	XM_053744236.1	uncharacterized LOC128669417, transcript variant X1	XP_053600211.1	uncharacterized protein LOC128669417 isoform X1	350
LOC128669418	128669418	NC_071297.1	4	3434293	3461924	minus	sprouty	sty	protein-coding	XM_053744238.2	sprouty, transcript variant X1	XP_053600213.1	protein sprouty	215		sty	sprouty	FBgn0014388	FBpp0073005	9.59e-36	The gene sprouty is referred to in FlyBase by the symbol Dmel\sty (CG1921, FBgn0014388). It is a protein_coding_gene from Dmel. It has 2 annotated transcripts and 2 polypeptides (1 unique). Gene sequence location is 3L:3401153..3424935. Its molecular function is unknown. It is involved in the biological process described with 19 unique terms, many of which group under: negative regulation of MAPK…
LOC128669419	128669419	NC_071297.1	4	7246279	7256288	minus	proton-coupled amino acid transporter-like protein CG1139	LOC128669419	protein-coding	XM_053744243.1	proton-coupled amino acid transporter-like protein CG1139	XP_053600218.1	proton-coupled amino acid transporter-like protein CG1139	467					FBpp0086994	2.95e-132
LOC128669420	128669420	NC_071294.1	1	9962916	10268741	minus	Phosphodiesterase 1c	Pde1c	protein-coding	XM_053744247.1	Phosphodiesterase 1c, transcript variant X1	XP_053600222.1	dual specificity calcium/calmodulin-dependent 3',5'-cyclic nucleotide phosphodiesterase 1A isoform X1	725		Pde1c	Phosphodiesterase 1c	FBgn0264815	FBpp0306259	0	The gene Phosphodiesterase 1c is referred to in FlyBase by the symbol Dmel\Pde1c (CG44007, FBgn0264815). It is a protein_coding_gene from Dmel. It has 9 annotated transcripts and 9 polypeptides (8 unique). Gene sequence location is 2L:11814156..11928572. Its molecular function is described by 6 unique terms, many of which group under: hydrolase activity, acting on ester bonds; phosphoric ester hy…
LOC128669421	128669421	NC_071297.1	4	7240834	7245142	minus	odorant receptor 85c-like	LOC128669421	protein-coding	XM_053744244.2	odorant receptor 85c-like	XP_053600219.1	odorant receptor 85c-like	405		Or85c	Odorant receptor 85c	FBgn0037591	FBpp0081382	1.43e-36	The gene Odorant receptor 85c is referred to in FlyBase by the symbol Dmel\Or85c (CG17911, FBgn0037591). It is a protein_coding_gene from Dmel. It has one annotated transcript and one polypeptide. Gene sequence location is 3R:8511734..8513022. Its molecular function is described by: ionotropic olfactory receptor activity; odorant binding; olfactory receptor activity. It is involved in the biologi…
LOC128669422	128669422	NC_071297.1	4	5379684	5380058	plus	synaptobrevin-1-like	Syb	protein-coding	XM_064435929.1	synaptobrevin-1-like	XP_064291999.1	synaptobrevin-1-like	124		Syb	Synaptobrevin	FBgn0003660	FBpp0308541	9.34e-40	The gene Synaptobrevin is referred to in FlyBase by the symbol Dmel\Syb (CG12210, FBgn0003660). It is a protein_coding_gene from Dmel. It has 5 annotated transcripts and 5 polypeptides (4 unique). Gene sequence location is 2R:10249435..10252417. Its molecular function is described by: syntaxin binding; SNARE binding; SNAP receptor activity. It is involved in the biological process described with:…
LOC128669423	128669423	NC_071297.1	4	3217906	3223349	minus	zinc finger C3H1 domain-containing protein-like	LOC128669423	protein-coding	XM_053744246.1	zinc finger C3H1 domain-containing protein-like, transcript variant X1	XP_053600221.1	uncharacterized protein LOC128669423 isoform X1	886
LOC128669424	128669424	NC_071297.1	4	3650035	3698572	plus	protein sax-3-like	LOC128669424	protein-coding	XM_053744250.2	protein sax-3-like, transcript variant X1	XP_053600225.1	protein sax-3-like	1231		robo3	roundabout 3	FBgn0041097	FBpp0077587	0	The gene roundabout 3 is referred to in FlyBase by the symbol Dmel\robo3 (CG5423, FBgn0041097). It is a protein_coding_gene from Dmel. It has 2 annotated transcripts and 2 polypeptides (all unique). Gene sequence location is 2L:1256417..1296596. Its molecular function is unknown. It is involved in the biological process described with 8 unique terms, many of which group under: developmental proce…
LOC128669425	128669425	NC_071297.1	4	4680242	4684877	minus	uncharacterized oxidoreductase YrbE-like	LOC128669425	protein-coding	XM_053744252.1	uncharacterized oxidoreductase YrbE-like, transcript variant X1	XP_053600227.1	uncharacterized oxidoreductase YrbE-like	391					FBpp0428614	7.99e-18
LOC128669426	128669426	NC_071297.1	4	2513889	2523648	minus	nose resistant to fluoxetine protein 6-like	LOC128669426	protein-coding	XM_053744254.1	nose resistant to fluoxetine protein 6-like	XP_053600229.1	nose resistant to fluoxetine protein 6-like	745					FBpp0311996	8.44e-64
LOC128669427	128669427	NC_071297.1	4	10396288	10403380	minus	supercoiling factor	scf	protein-coding	XM_053744256.2	supercoiling factor	XP_053600231.1	calumenin-B	321		scf	supercoiling factor	FBgn0025682	FBpp0088881	3.34e-129	The gene supercoiling factor is referred to in FlyBase by the symbol Dmel\scf (CG9148, FBgn0025682). It is a protein_coding_gene from Dmel. It has 2 annotated transcripts and 2 polypeptides (all unique). Gene sequence location is 3L:1298672..1300389. Its molecular function is described by: calcium ion binding. It is involved in the biological process described with: dosage compensation by hyperac…
LOC128669428	128669428	NC_071297.1	4	3486284	3493183	plus	cytochrome P450 4d2-like	LOC128669428	protein-coding	XM_053744257.2	cytochrome P450 4d2-like, transcript variant X1	XP_053600232.1	cytochrome P450 4d2-like isoform X1	493		Cyp4d2	Cytochrome P450 4d2	FBgn0011576	FBpp0311678	5.64e-129	The gene Cytochrome P450 4d2 is referred to in FlyBase by the symbol Dmel\Cyp4d2 (CG3466, FBgn0011576). It is a protein_coding_gene from Dmel. It has 2 annotated transcripts and 2 polypeptides (1 unique). Gene sequence location is X:2176006..2178728. Its molecular function is described by: oxidoreductase activity, acting on paired donors, with incorporation or reduction of molecular oxygen; heme …
LOC128669429	128669429	NC_071297.1	4	4786178	4790659	plus	uncharacterized protein	LOC128669429	protein-coding	XM_053744259.1	uncharacterized protein, transcript variant X1	XP_053600234.1	FAST kinase domain-containing protein 5, mitochondrial isoform X1	634					FBpp0071420	6.24e-81
LOC128669430	128669430	NC_071297.1	4	4783215	4786296	plus	uncharacterized LOC128669430	LOC128669430	protein-coding	XM_053744263.1	uncharacterized LOC128669430, transcript variant X1	XP_053600238.1	uncharacterized protein LOC128669430 isoform X1	226
LOC128669431	128669431	NC_071297.1	4	4663625	4670435	plus	delta-sarcoglycan-like	LOC128669431	protein-coding	XM_053744266.1	delta-sarcoglycan-like, transcript variant X1	XP_053600241.1	delta-sarcoglycan-like	312		Scgdelta	Sarcoglycan delta	FBgn0025391	FBpp0311618	1.76e-62	The gene Sarcoglycan delta is referred to in FlyBase by the symbol Dmel\Scgδ (CG14808, FBgn0025391). It is a protein_coding_gene from Dmel. It has 4 annotated transcripts and 4 polypeptides (1 unique). Gene sequence location is X:1735945..1754065. Its molecular function is described by: structural constituent of muscle. It is involved in the biological process described with: mesoderm development…
LOC128669432	128669432	NC_071297.1	4	6553646	6557690	minus	egghead	egh	protein-coding	XM_053744269.2	egghead	XP_053600244.1	beta-1,4-mannosyltransferase egh	458		egh	egghead	FBgn0001404	FBpp0309090	0	The gene egghead is referred to in FlyBase by the symbol Dmel\egh (CG9659, FBgn0001404). It is a protein_coding_gene from Dmel. It has 3 annotated transcripts and 3 polypeptides (1 unique). Gene sequence location is X:2588503..2599111. Its molecular function is described by: beta-1,4-mannosyltransferase activity. It is involved in the biological process described with 17 unique terms, many of whi…
LOC128669433	128669433	NC_071297.1	4	1682091	1693575	minus	organic cation transporter protein-like	LOC128669433	protein-coding	XM_053744270.2	organic cation transporter protein-like	XP_053600245.1	organic cation transporter protein-like	587		SLC22A	SLC22A family member	FBgn0037140	FBpp0078124	2.24e-90	The gene SLC22A family member is referred to in FlyBase by the symbol Dmel\SLC22A (CG7442, FBgn0037140). It is a protein_coding_gene from Dmel. It has one annotated transcript and one polypeptide. Gene sequence location is 3L:21934704..21938636. Its molecular function is described by: choline transmembrane transporter activity; transmembrane transporter activity. It is involved in the biological …
LOC128669434	128669434	NC_071297.1	4	3224457	3231489	plus	uncharacterized protein	LOC128669434	protein-coding	XM_053744271.2	uncharacterized protein, transcript variant X1	XP_053600246.1	TBC domain-containing protein kinase-like protein	807					FBpp0290220	0
LOC128669435	128669435	NC_071297.1	4	4552297	4566963	minus	proton channel OtopLc-like	LOC128669435	protein-coding	XM_053744274.2	proton channel OtopLc-like	XP_053600249.1	proton channel OtopLc-like	784		OtopLc	Otopetrin-like c	FBgn0259150	FBpp0303595	5.14e-58	The gene Otopetrin-like c is referred to in FlyBase by the symbol Dmel\OtopLc (CG42265, FBgn0259150). It is a protein_coding_gene from Dmel. It has 3 annotated transcripts and 3 polypeptides (all unique). Gene sequence location is X:5650567..5662861. Its molecular function is described by: proton channel activity. It is involved in the biological process described with: proton transmembrane trans…
LOC128669436	128669436	NC_071297.1	4	4567413	4572306	minus	uncharacterized LOC128669436	LOC128669436	protein-coding	XM_053744275.1	uncharacterized LOC128669436	XP_053600250.1	uncharacterized protein LOC128669436	491					FBpp0081399	4.44e-07
LOC128669437	128669437	NC_071297.1	4	2814099	2820704	plus	membrane-associated progesterone receptor component 1-like	LOC128669437	protein-coding	XM_053744276.2	membrane-associated progesterone receptor component 1-like	XP_053600251.1	membrane-associated progesterone receptor component 1-like	171		MSBP	membrane steroid binding protein	FBgn0030703	FBpp0305868	5.72e-65	The gene membrane steroid binding protein is referred to in FlyBase by the symbol Dmel\MSBP (CG9066, FBgn0030703). It is a protein_coding_gene from Dmel. It has 3 annotated transcripts and 3 polypeptides (1 unique). Gene sequence location is X:15887567..15890109. Its molecular function is described by: ecdysone binding. The biological processes in which it is involved are not known. 3 alleles are…
LOC128669438	128669438	NC_071297.1	4	7576574	7583162	plus	uncharacterized LOC128669438	LOC128669438	protein-coding	XM_053744277.1	uncharacterized LOC128669438	XP_053600252.1	uncharacterized protein LOC128669438	748		out	outsiders	FBgn0259834	FBpp0310712	1.66e-83	The gene outsiders is referred to in FlyBase by the symbol Dmel\out (CG8062, FBgn0259834). It is a protein_coding_gene from Dmel. It has 2 annotated transcripts and 2 polypeptides (1 unique). Gene sequence location is X:19310513..19322106. Its molecular function is described by: transmembrane transporter activity; monocarboxylic acid transmembrane transporter activity. It is involved in the biolo…
LOC128669439	128669439	NC_071297.1	4	2876900	2878335	plus	gallerimycin-like	Gallerimycin	protein-coding	XM_053744278.1	gallerimycin-like	XP_053600253.1	gallerimycin-like	76
LOC128669440	128669440	NC_071297.1	4	2879720	2883715	minus	uncharacterized LOC128669440	LOC128669440	lncRNA	XR_008404641.1	uncharacterized LOC128669440
LOC128669441	128669441	NC_071297.1	4	5540198	5543054	minus	Muscle protein 20	Mp20	protein-coding	XM_053744279.1	Muscle protein 20	XP_053600254.1	muscle-specific protein 20	184		Mp20	Muscle protein 20	FBgn0002789	FBpp0086858	2.11e-107	The gene Muscle protein 20 is referred to in FlyBase by the symbol Dmel\Mp20 (CG4696, FBgn0002789). It is a protein_coding_gene from Dmel. It has 2 annotated transcripts and 2 polypeptides (all unique). Gene sequence location is 2R:13246670..13248880. Its molecular function is described by: actin filament binding. It is involved in the biological process described with: myoblast fusion; actin fil…
LOC128669442	128669442	NC_071297.1	4	11345923	11354060	minus	Lipoic acid synthase	Las	protein-coding	XM_053744281.2	Lipoic acid synthase	XP_053600256.1	lipoyl synthase, mitochondrial	365		Las	Lipoic acid synthase	FBgn0029158	FBpp0288705	0	The gene Lipoic acid synthase is referred to in FlyBase by the symbol Dmel\Las (CG5231, FBgn0029158). It is a protein_coding_gene from Dmel. It has one annotated transcript and one polypeptide. Gene sequence location is 3L:20430605..20432361. Its molecular function is described by: 4 iron, 4 sulfur cluster binding; lipoate synthase activity. It is involved in the biological process described with…
LOC128669443	128669443	NC_071297.1	4	10075149	10089747	minus	ATP-dependent translocase ABCB1-like	LOC128669443	protein-coding	XM_053744282.2	ATP-dependent translocase ABCB1-like, transcript variant X1	XP_053600257.1	ATP-dependent translocase ABCB1-like isoform X1	1304		Mdr50	Multi drug resistance 50	FBgn0010241	FBpp0086666	0	The gene Multi drug resistance 50 is referred to in FlyBase by the symbol Dmel\Mdr50 (CG8523, FBgn0010241). It is a protein_coding_gene from Dmel. It has one annotated transcript and one polypeptide. Gene sequence location is 2R:14246966..14252597. Its molecular function is described by 6 unique terms, many of which group under: transporter activity; ATP-dependent activity; ATPase-coupled transme…
LOC128669444	128669444	NC_071297.1	4	6935391	6943206	plus	Nna1 carboxypeptidase	Nna1	protein-coding	XM_053744285.1	Nna1 carboxypeptidase, transcript variant X1	XP_053600260.1	cytosolic carboxypeptidase Nna1 isoform X1	1050		Nna1	Nna1 carboxypeptidase	FBgn0265726	FBpp0309519	0	The gene Nna1 carboxypeptidase is referred to in FlyBase by the symbol Dmel\Nna1 (CG44533, FBgn0265726). It is a protein_coding_gene from Dmel. It has 10 annotated transcripts and 10 polypeptides (9 unique). Gene sequence location is X:13692292..13717835. Its molecular function is described by: tubulin binding; metallocarboxypeptidase activity; zinc ion binding. It is involved in the biological p…
LOC128669445	128669445	NC_071297.1	4	6922990	6943503	minus	NAD synthetase	Nadsyn	protein-coding	XM_053744288.1	NAD synthetase, transcript variant X1	XP_053600263.1	glutamine-dependent NAD(+) synthetase isoform X1	742		Nadsyn	NAD synthetase	FBgn0030512	FBpp0310009	0	The gene NAD synthetase is referred to in FlyBase by the symbol Dmel\Nadsyn (CG9940, FBgn0030512). It is a protein_coding_gene from Dmel. It has 3 annotated transcripts and 3 polypeptides (1 unique). Gene sequence location is X:13684380..13718285. Its molecular function is described by: NAD+ synthase (glutamine-hydrolyzing) activity; glutaminase activity; ATP binding. It is involved in the biolog…
LOC128669446	128669446	NC_071297.1	4	6954116	6961869	plus	Histidyl-tRNA synthetase	HisRS	protein-coding	XM_053744291.2	Histidyl-tRNA synthetase, transcript variant X1	XP_053600266.1	histidine--tRNA ligase, cytoplasmic isoform X1	603		HisRS	Histidyl-tRNA synthetase	FBgn0027087	FBpp0074365	0	The gene Histidyl-tRNA synthetase is referred to in FlyBase by the symbol Dmel\HisRS (CG6335, FBgn0027087). It is a protein_coding_gene from Dmel. It has 4 annotated transcripts and 4 polypeptides (3 unique). Gene sequence location is X:18515428..18520445. Its molecular function is described by: RNA binding; ATP binding; histidine-tRNA ligase activity. It is involved in the biological process des…
LOC128669447	128669447	NC_071297.1	4	6949434	6953991	minus	Vacuolar protein sorting 36	Vps36	protein-coding	XM_053744294.2	Vacuolar protein sorting 36, transcript variant X1	XP_053600269.1	vacuolar protein-sorting-associated protein 36 isoform X1	402		Vps36	Vacuolar protein sorting 36	FBgn0086785	FBpp0075560	8.09e-142	The gene Vacuolar protein sorting 36 is referred to in FlyBase by the symbol Dmel\Vps36 (CG10711, FBgn0086785). It is a protein_coding_gene from Dmel. It has one annotated transcript and one polypeptide. Gene sequence location is 3L:13511646..13513112. Its molecular function is described by: ubiquitin binding; mRNA 3'-UTR binding; phosphatidylinositol-3-phosphate binding. It is involved in the bi…
LOC128669448	128669448	NC_071297.1	4	6946897	6948941	plus	uncharacterized protein	LOC128669448	protein-coding	XM_053744296.1	uncharacterized protein	XP_053600271.1	piRNA biogenesis protein EXD1	316					FBpp0289923	7.37e-16
LOC128669449	128669449	NC_071297.1	4	6943660	6945524	minus	uncharacterized LOC128669449	LOC128669449	protein-coding	XM_053744297.2	uncharacterized LOC128669449, transcript variant X1	XP_053600272.1	uncharacterized protein LOC128669449 isoform X1	285
LOC128669450	128669450	NC_071297.1	4	6946210	6947022	plus	vacuolar ATPase assembly integral membrane protein VMA21 homolog	LOC128669450	protein-coding	XM_053744300.2	vacuolar ATPase assembly integral membrane protein VMA21 homolog	XP_053600275.1	vacuolar ATPase assembly integral membrane protein VMA21 homolog	87					FBpp0077856	1.12e-17
LOC128669451	128669451	NC_071297.1	4	7629855	7639488	plus	uncharacterized protein	LOC128669451	protein-coding	XM_053744301.2	uncharacterized protein	XP_053600276.1	small ribosomal subunit protein mS39	717		Ptcd3	Pentatricopeptide repeat domain 3	FBgn0033816	FBpp0086872	3.48e-141	The gene Pentatricopeptide repeat domain 3 is referred to in FlyBase by the symbol Dmel\Ptcd3 (CG4679, FBgn0033816). It is a protein_coding_gene from Dmel. It has one annotated transcript and one polypeptide. Gene sequence location is 2R:13237256..13239468. Its molecular function is described by: ribosomal small subunit binding; rRNA binding. It is involved in the biological process described wit…
LOC128669452	128669452	NC_071297.1	4	2314593	2337685	plus	uncharacterized LOC128669452	LOC128669452	protein-coding	XM_053744302.1	uncharacterized LOC128669452, transcript variant X1	XP_053600277.1	uncharacterized protein LOC128669452 isoform X1	1703		rudhira	rudhira	FBgn0266019	FBpp0294057	0	The gene rudhira is referred to in FlyBase by the symbol Dmel\rudhira (CG43154, FBgn0266019). It is a protein_coding_gene from Dmel. It has 6 annotated transcripts and 6 polypeptides (3 unique). Gene sequence location is X:11816898..11837460. Its molecular function is described by: . It is involved in the biological process described with: macropinocytosis; autophagy; response to starvation. 25 a…
LOC128669453	128669453	NC_071297.1	4	2311119	2314204	minus	Iduronate 2-sulfatase	Ids	protein-coding	XM_053744307.2	Iduronate 2-sulfatase	XP_053600282.1	iduronate 2-sulfatase	505		Ids	Iduronate 2-sulfatase	FBgn0035445	FBpp0072939	3.22e-151	The gene Iduronate 2-sulfatase is referred to in FlyBase by the symbol Dmel\Ids (CG12014, FBgn0035445). It is a protein_coding_gene from Dmel. It has one annotated transcript and one polypeptide. Gene sequence location is 3L:3378268..3380083. Its molecular function is described by: iduronate-2-sulfatase activity. It is involved in the biological process described with: heparan sulfate proteoglyca…
LOC128669454	128669454	NC_071297.1	4	2339110	2349688	minus	TNF receptor-associated factor 6	LOC128669454	protein-coding	XM_053744308.1	TNF receptor-associated factor 6, transcript variant X1	XP_053600283.1	TNF receptor-associated factor 6 isoform X1	408		Traf6	TNF-receptor-associated factor 6	FBgn0265464	FBpp0071136	1.7e-95	The gene TNF-receptor-associated factor 6 is referred to in FlyBase by the symbol Dmel\Traf6 (CG10961, FBgn0265464). It is a protein_coding_gene from Dmel. It has one annotated transcript and one polypeptide. Gene sequence location is X:8154599..8157386. Its molecular function is described by 8 unique terms, many of which group under: binding; protein binding; signaling receptor binding; acyltran…
LOC128669455	128669455	NC_071297.1	4	2309020	2312019	plus	neuronally altered carbohydrate	nac	protein-coding	XM_053744311.1	neuronally altered carbohydrate	XP_053600286.1	GDP-fucose transporter 1	335		Gfr	Golgi GDP-fucose transporter	FBgn0265351	FBpp0081352	2.38e-135	The gene Golgi GDP-fucose transporter is referred to in FlyBase by the symbol Dmel\Gfr (CG9620, FBgn0265351). It is a protein_coding_gene from Dmel. It has one annotated transcript and one polypeptide. Gene sequence location is 3R:8302686..8304023. Its molecular function is described by: GDP-fucose transmembrane transporter activity; antiporter activity. It is involved in the biological process d…
LOC128669456	128669456	NC_071297.1	4	1072449	1090536	plus	very long chain fatty acid elongase 4-like	LOC128669456	protein-coding	XM_053744312.1	very long chain fatty acid elongase 4-like	XP_053600287.1	very long chain fatty acid elongase 4-like	294		Elo68alpha	Elongase 68alpha	FBgn0052072	FBpp0075961	3.6e-82	The gene Elongase 68alpha is referred to in FlyBase by the symbol Dmel\Elo68α (CG32072, FBgn0052072). It is a protein_coding_gene from Dmel. It has one annotated transcript and one polypeptide. Gene sequence location is 3L:11101875..11103030. Its molecular function is described by: fatty acid elongase activity. It is involved in the biological process described with 9 unique terms, many of which …
LOC128669457	128669457	NC_071297.1	4	1090439	1094872	minus	retinophilin	rtp	protein-coding	XM_053744313.1	retinophilin	XP_053600288.1	MORN repeat-containing protein 4 homolog	156		rtp	retinophilin	FBgn0087005	FBpp0078467	1.06e-78	The gene retinophilin is referred to in FlyBase by the symbol Dmel\rtp (CG10233, FBgn0087005). It is a protein_coding_gene from Dmel. It has one annotated transcript and one polypeptide. Gene sequence location is 3R:5236092..5237315. Its molecular function is described by: protein binding. It is involved in the biological process described with: phototransduction; response to axon injury. 15 alle…
LOC128669458	128669458	NC_071297.1	4	7161555	7168494	minus	uncharacterized LOC128669458	LOC128669458	protein-coding	XM_053744314.2	uncharacterized LOC128669458, transcript variant X1	XP_053600289.1	uncharacterized protein LOC128669458	508
LOC128669459	128669459	NC_071297.1	4	7159719	7162032	plus	malate dehydrogenase-like	LOC128669459	protein-coding	XM_053744317.1	malate dehydrogenase-like	XP_053600292.1	malate dehydrogenase-like	334		Mdh2	Malate dehydrogenase 2	FBgn0262559	FBpp0082985	2.32e-49	The gene Malate dehydrogenase 2 is referred to in FlyBase by the symbol Dmel\Mdh2 (CG7998, FBgn0262559). It is a protein_coding_gene from Dmel. It has one annotated transcript and one polypeptide. Gene sequence location is 3R:18226396..18228718. Its molecular function is described by: L-malate dehydrogenase (NAD+) activity; malate dehydrogenase activity. It is involved in the biological process d…
LOC128669462	128669462	NC_071297.1	4	1418094	1541074	plus	protein O-mannosyl-transferase TMTC1-like	LOC128669462	protein-coding	XM_053744319.2	protein O-mannosyl-transferase TMTC1-like	XP_053600294.1	protein O-mannosyl-transferase TMTC1-like	816		Tmtc3	Transmembrane O-mannosyltransferase targeting cadherins 3	FBgn0020312	FBpp0071561	1.37e-76	The gene Transmembrane O-mannosyltransferase targeting cadherins 3 is referred to in FlyBase by the symbol Dmel\Tmtc3 (CG4050, FBgn0020312). It is a protein_coding_gene from Dmel. It has 2 annotated transcripts and 2 polypeptides (1 unique). Gene sequence location is 2R:21123735..21128510. Its molecular function is described by: mannosyltransferase activity; dolichyl-phosphate-mannose-protein man…
LOC128669463	128669463	NC_071297.1	4	7521700	7527467	minus	facilitated trehalose transporter Tret1-like	LOC128669463	protein-coding	XM_053744320.2	facilitated trehalose transporter Tret1-like	XP_053600295.1	facilitated trehalose transporter Tret1-like	515		pippin	pippin	FBgn0034909	FBpp0072148	5.08e-62	The gene pippin is referred to in FlyBase by the symbol Dmel\pippin (CG4797, FBgn0034909). It is a protein_coding_gene from Dmel. It has one annotated transcript and one polypeptide. Gene sequence location is 2R:23812185..23818327. Its molecular function is described by: sugar transmembrane transporter activity; transmembrane transporter activity; D-glucose transmembrane transporter activity; tre…
LOC128669464	128669464	NC_071297.1	4	8514411	8528239	plus	uncharacterized protein	LOC128669464	protein-coding	XM_053744321.1	uncharacterized protein	XP_053600296.1	tetratricopeptide repeat protein 17	1156					FBpp0070667	1.32e-33
LOC128669465	128669465	NC_071297.1	4	3578502	3581266	plus	lipopolysaccharide-induced tumor necrosis factor-alpha factor homolog	LOC128669465	protein-coding	XM_053744323.1	lipopolysaccharide-induced tumor necrosis factor-alpha factor homolog, transcript variant X1	XP_053600298.1	lipopolysaccharide-induced tumor necrosis factor-alpha factor homolog isoform X1	143					FBpp0311608	5.86e-26
LOC128669466	128669466	NC_071297.1	4	2789801	2792150	plus	uncharacterized LOC128669466	LOC128669466	protein-coding	XM_053744325.1	uncharacterized LOC128669466	XP_053600300.1	uncharacterized protein LOC128669466	310		Dyro	Dpt-YFP repressor by overexpression	FBgn0036152	FBpp0305580	1.42e-12	The gene Dpt-YFP repressor by overexpression is referred to in FlyBase by the symbol Dmel\Dyro (CG6175, FBgn0036152). It is a protein_coding_gene from Dmel. It has 3 annotated transcripts and 3 polypeptides (2 unique). Gene sequence location is 3L:11287936..11295919. Its molecular function is unknown. The biological processes in which it is involved are not known. 16 alleles are reported. The phe…
LOC128669468	128669468	NC_071297.1	4	6202472	6206052	minus	uncharacterized LOC128669468	LOC128669468	protein-coding	XM_053744327.2	uncharacterized LOC128669468	XP_053600302.1	uncharacterized protein LOC128669468	464
LOC128669469	128669469	NC_071297.1	4	4806669	4812315	minus	CCR4-NOT transcription complex subunit 7-like	LOC128669469	protein-coding	XM_053744328.1	CCR4-NOT transcription complex subunit 7-like	XP_053600303.1	CCR4-NOT transcription complex subunit 7-like	289		Pop2	Pop2	FBgn0036239	FBpp0075791	1.45e-170	The gene Pop2 is referred to in FlyBase by the symbol Dmel\Pop2 (CG5684, FBgn0036239). It is a protein_coding_gene from Dmel. It has 6 annotated transcripts and 6 polypeptides (5 unique). Gene sequence location is 3L:11998398..12002915. Its molecular function is described by: nucleic acid binding; poly(A)-specific ribonuclease activity; protein binding. It is involved in the biological process de…
LOC128669472	128669472	NC_071297.1	4	4894966	4930409	plus	paired box protein Pax-6-like	eyg	protein-coding	XM_053744331.2	paired box protein Pax-6-like, transcript variant X1	XP_053600306.1	paired box protein Pax-6-like isoform X1	497		eyg	eyegone	FBgn0000625	FBpp0308953	8.65e-118	The gene eyegone is referred to in FlyBase by the symbol Dmel\eyg (CG10488, FBgn0000625). It is a protein_coding_gene from Dmel. It has 3 annotated transcripts and 3 polypeptides (1 unique). Gene sequence location is 3L:12462537..12468021. Its molecular function is described by: DNA-binding transcription factor activity, RNA polymerase II-specific; DNA binding; RNA polymerase II transcription reg…
LOC128669473	128669473	NC_071297.1	4	2464419	2490179	plus	uncharacterized LOC128669473	LOC128669473	lncRNA	XR_008404642.2	uncharacterized LOC128669473, transcript variant X1
LOC128669475	128669475	NC_071297.1	4	7586102	7592045	plus	uncharacterized LOC128669475	LOC128669475	protein-coding	XM_053744334.2	uncharacterized LOC128669475, transcript variant X1	XP_053600309.1	uncharacterized protein LOC128669475 isoform X1	748		out	outsiders	FBgn0259834	FBpp0310712	7.03e-82	The gene outsiders is referred to in FlyBase by the symbol Dmel\out (CG8062, FBgn0259834). It is a protein_coding_gene from Dmel. It has 2 annotated transcripts and 2 polypeptides (1 unique). Gene sequence location is X:19310513..19322106. Its molecular function is described by: transmembrane transporter activity; monocarboxylic acid transmembrane transporter activity. It is involved in the biolo…
LOC128669476	128669476	NC_071297.1	4	3374200	3387462	plus	uncharacterized protein	LOC128669476	protein-coding	XM_053744338.1	uncharacterized protein, transcript variant X1	XP_053600313.1	uncharacterized protein LOC128669476 isoform X1	851					FBpp0310151	1.27e-87
LOC128669477	128669477	NC_071297.1	4	5215658	5219143	plus	xiantuan	xit	protein-coding	XM_053744343.1	xiantuan	XP_053600318.1	probable dolichyl pyrophosphate Glc1Man9GlcNAc2 alpha-1,3-glucosyltransferase	530		xit	xiantuan	FBgn0029906	FBpp0070931	1.94e-143	The gene xiantuan is referred to in FlyBase by the symbol Dmel\xit (CG4542, FBgn0029906). It is a protein_coding_gene from Dmel. It has one annotated transcript and one polypeptide. Gene sequence location is X:6821016..6822840. Its molecular function is described by: dolichyl pyrophosphate Glc1Man9GlcNAc2 alpha-1,3-glucosyltransferase activity; hexosyltransferase activity. It is involved in the b…
LOC128669478	128669478	NC_071297.1	4	1108113	1143680	plus	alkaliphile	alka	protein-coding	XM_053744345.1	alkaliphile, transcript variant X1	XP_053600320.1	glycine receptor subunit alpha-4 isoform X1	470		alka	alkaliphile	FBgn0033558	FBpp0308560	0	The gene alkaliphile is referred to in FlyBase by the symbol Dmel\alka (CG12344, FBgn0033558). It is a protein_coding_gene from Dmel. It has 4 annotated transcripts and 4 polypeptides (2 unique). Gene sequence location is 2R:10827430..10835709. Its molecular function is described by 6 unique terms, many of which group under: transmembrane signaling receptor activity; pH-gated chloride channel act…
LOC128669479	128669479	NC_071297.1	4	5048075	5075951	minus	carbonic anhydrase-related protein 10	LOC128669479	protein-coding	XM_053744347.1	carbonic anhydrase-related protein 10	XP_053600322.1	carbonic anhydrase-related protein 10	320		CARPB	Carbonic anhydrase-related protein B	FBgn0052698	FBpp0311998	1.39e-176	The gene Carbonic anhydrase-related protein B is referred to in FlyBase by the symbol Dmel\CARPB (CG32698, FBgn0052698). It is a protein_coding_gene from Dmel. It has 4 annotated transcripts and 4 polypeptides (1 unique). Gene sequence location is X:9783223..9855449. Its molecular function is described by: zinc ion binding; hydro-lyase activity; carbonate dehydratase activity. The biological proc…
LOC128669480	128669480	NC_071297.1	4	1065302	1069211	plus	uncharacterized LOC128669480	LOC128669480	protein-coding	XM_053744348.1	uncharacterized LOC128669480	XP_053600323.1	uncharacterized protein LOC128669480	257		hng2	hinge2	FBgn0037634	FBpp0081402	3.41e-16	The gene hinge2 is referred to in FlyBase by the symbol Dmel\hng2 (CG8359, FBgn0037634). It is a protein_coding_gene from Dmel. It has one annotated transcript and one polypeptide. Gene sequence location is 3R:8806322..8807581. Its molecular function is described by: DNA binding. It is involved in the biological process described with: regulation of transcription by RNA polymerase II. 9 alleles a…
LOC128669482	128669482	NC_071297.1	4	3025221	3035207	plus	Trimethyllysine hydroxylase	Tmlh	protein-coding	XM_053744350.1	Trimethyllysine hydroxylase	XP_053600325.1	trimethyllysine dioxygenase, mitochondrial	377		Tmlh	Trimethyllysine hydroxylase	FBgn0038795	FBpp0083302	2.28e-89	The gene Trimethyllysine hydroxylase is referred to in FlyBase by the symbol Dmel\Tmlh (CG4335, FBgn0038795). It is a protein_coding_gene from Dmel. It has one annotated transcript and one polypeptide. Gene sequence location is 3R:20406615..20407871. Its molecular function is described by: trimethyllysine dioxygenase activity; iron ion binding. It is involved in the biological process described w…
LOC128669483	128669483	NC_071297.1	4	86924	87910	minus	uncharacterized LOC128669483	LOC128669483	protein-coding	XM_053744351.1	uncharacterized LOC128669483	XP_053600326.1	uncharacterized protein LOC128669483	329
LOC128669484	128669484	NC_071297.1	4	9189388	9350423	plus	nephrin-like	LOC128669484	protein-coding	XM_053744352.2	nephrin-like, transcript variant X1	XP_053600327.1	nephrin-like isoform X1	815		side-VI	sidestep VI	FBgn0083950	FBpp0290292	0	The gene sidestep VI is referred to in FlyBase by the symbol Dmel\side-VI (CG34114, FBgn0083950). It is a protein_coding_gene from Dmel. It has 2 annotated transcripts and 2 polypeptides (all unique). Gene sequence location is 3R:10972381..11050175. Its molecular function is unknown. The biological processes in which it is involved are not known. 12 alleles are reported. No phenotypic data is ava…
LOC128669485	128669485	NC_071297.1	4	8181355	8196917	plus	Tetraspanin 2A	Tsp2A	protein-coding	XM_053744354.2	Tetraspanin 2A	XP_053600329.1	tetraspanin-2A	248		Tsp2A	Tetraspanin 2A	FBgn0024361	FBpp0292376	3.98e-88	The gene Tetraspanin 2A is referred to in FlyBase by the symbol Dmel\Tsp2A (CG11415, FBgn0024361). It is a protein_coding_gene from Dmel. It has 2 annotated transcripts and 2 polypeptides (1 unique). Gene sequence location is X:1346553..1348143. Its molecular function is described by: protein binding. It is involved in the biological process described with: glial cell migration; smooth septate ju…
LOC128669486	128669486	NC_071297.1	4	947297	952167	plus	Glycine N-methyltransferase	Gnmt	protein-coding	XM_053744355.2	Glycine N-methyltransferase	XP_053600330.1	glycine N-methyltransferase	291		Gnmt	Glycine N-methyltransferase	FBgn0038074	FBpp0082120	1.52e-128	The gene Glycine N-methyltransferase is referred to in FlyBase by the symbol Dmel\Gnmt (CG6188, FBgn0038074). It is a protein_coding_gene from Dmel. It has one annotated transcript and one polypeptide. Gene sequence location is 3R:12674608..12676084. Its molecular function is described by: glycine N-methyltransferase activity; S-adenosyl-L-methionine binding; identical protein binding; glycine bi…
LOC128669487	128669487	NC_071297.1	4	6368079	6382613	minus	caudal	cad	protein-coding	XM_053744356.2	caudal, transcript variant X1	XP_053600331.1	homeobox protein CDX-1 isoform X1	243		cad	caudal	FBgn0000251	FBpp0089336	2.01e-39	The gene caudal is referred to in FlyBase by the symbol Dmel\cad (CG1759, FBgn0000251). It is a protein_coding_gene from Dmel. It has 3 annotated transcripts and 3 polypeptides (2 unique). Gene sequence location is 2L:20770731..20783135. Its molecular function is described by: DNA-binding transcription factor activity, RNA polymerase II-specific; DNA binding; RNA polymerase II transcription regul…
LOC128669488	128669488	NC_071297.1	4	6340755	6343338	minus	2-oxo-4-hydroxy-4-carboxy-5-ureidoimidazoline decarboxylase-like	LOC128669488	protein-coding	XM_053744359.2	2-oxo-4-hydroxy-4-carboxy-5-ureidoimidazoline decarboxylase-like	XP_053600334.1	2-oxo-4-hydroxy-4-carboxy-5-ureidoimidazoline decarboxylase-like	175
LOC128669489	128669489	NC_071297.1	4	6338937	6340661	plus	pomp	Pomp	protein-coding	XM_053744360.2	pomp	XP_053600335.1	proteasome maturation protein	141		Pomp	Pomp	FBgn0032884	FBpp0080943	5.56e-30	The gene Pomp is referred to in FlyBase by the symbol Dmel\Pomp (CG9324, FBgn0032884). It is a protein_coding_gene from Dmel. It has one annotated transcript and one polypeptide. Gene sequence location is 2L:20787656..20789098. Its molecular function is unknown. It is involved in the biological process described with: proteasome-mediated ubiquitin-dependent protein catabolic process; positive reg…
LOC128669490	128669490	NC_071297.1	4	10403695	10408907	plus	Ubiquitin-specific protease 12/46	Usp12-46	protein-coding	XM_053744361.2	Ubiquitin-specific protease 12/46, transcript variant X1	XP_053600336.1	ubiquitin carboxyl-terminal hydrolase 46 isoform X1	381		Usp12-46	Ubiquitin-specific protease 12/46	FBgn0039025	FBpp0083704	8.17e-142	The gene Ubiquitin-specific protease 12/46 is referred to in FlyBase by the symbol Dmel\Usp12-46 (CG7023, FBgn0039025). It is a protein_coding_gene from Dmel. It has one annotated transcript and one polypeptide. Gene sequence location is 3R:22750901..22776374. Its molecular function is described by: deubiquitinase activity; cysteine-type deubiquitinase activity. It is involved in the biological p…
LOC128669491	128669491	NC_071297.1	4	3002814	3005392	minus	carboxypeptidase Q-like	LOC128669491	protein-coding	XM_053744363.2	carboxypeptidase Q-like	XP_053600338.1	carboxypeptidase Q-like	473
LOC128669492	128669492	NC_071297.1	4	5395532	5401564	minus	gasz	Gasz	protein-coding	XM_053744364.1	gasz, transcript variant X1	XP_053600339.1	ankyrin repeat, SAM and basic leucine zipper domain-containing protein 1	479		Gasz	Gasz	FBgn0033273	FBpp0087866	4.17e-38	The gene Gasz is referred to in FlyBase by the symbol Dmel\Gasz (CG2183, FBgn0033273). It is a protein_coding_gene from Dmel. It has one annotated transcript and one polypeptide. Gene sequence location is 2R:8167948..8170089. Its molecular function is unknown. It is involved in the biological process described with: primary piRNA processing. 9 alleles are reported. The phenotypes of these alleles…
LOC128669493	128669493	NC_071297.1	4	5226268	5238023	plus	protein phosphatase 1 regulatory subunit 36-like	LOC128669493	protein-coding	XM_053744368.1	protein phosphatase 1 regulatory subunit 36-like, transcript variant X1	XP_053600343.1	protein phosphatase 1 regulatory subunit 36-like isoform X1	441					FBpp0081793	3.58e-33
LOC128669494	128669494	NC_071297.1	4	8973277	8976897	minus	wollknaeuel	wol	protein-coding	XM_053744373.2	wollknaeuel	XP_053600348.1	dolichyl-phosphate beta-glucosyltransferase	335		wol	wollknaeuel	FBgn0261020	FBpp0079234	4.8e-135	The gene wollknaeuel is referred to in FlyBase by the symbol Dmel\wol (CG7870, FBgn0261020). It is a protein_coding_gene from Dmel. It has one annotated transcript and one polypeptide. Gene sequence location is 2L:8301345..8302985. Its molecular function is described by: dolichyl-phosphate beta-glucosyltransferase activity. It is involved in the biological process described with 10 unique terms, …
LOC128669495	128669495	NC_071297.1	4	6704562	6719727	minus	transient receptor potential cation channel protein painless-like	LOC128669495	protein-coding	XM_053744375.1	transient receptor potential cation channel protein painless-like, transcript variant X1	XP_053600350.1	transient receptor potential cation channel protein painless-like	945		pain	painless	FBgn0060296	FBpp0072323	2.31e-109	The gene painless is referred to in FlyBase by the symbol Dmel\pain (CG15860, FBgn0060296). It is a protein_coding_gene from Dmel. It has 3 annotated transcripts and 3 polypeptides (all unique). Gene sequence location is 2R:24921505..24928275. Its molecular function is described by: calcium-activated cation channel activity; transmembrane transporter activity; monoatomic ion channel activity; cal…
LOC128669496	128669496	NC_071297.1	4	6721284	6736543	minus	Dynamin related protein 1	Drp1	protein-coding	XM_053744378.2	Dynamin related protein 1, transcript variant X1	XP_053600353.1	dynamin-1-like protein isoform X1	723		Drp1	Dynamin related protein 1	FBgn0026479	FBpp0307166	0	The gene Dynamin related protein 1 is referred to in FlyBase by the symbol Dmel\Drp1 (CG3210, FBgn0026479). It is a protein_coding_gene from Dmel. It has 2 annotated transcripts and 2 polypeptides (1 unique). Gene sequence location is 2L:2581281..2585430. Its molecular function is described by: GTPase activity; microtubule binding; GTP binding. It is involved in the biological process described w…
LOC128669497	128669497	NC_071294.1	1	10075791	10082406	plus	maltase A1-like	LOC128669497	protein-coding	XM_053744388.2	maltase A1-like	XP_053600363.1	maltase A1-like	582		Mal-A7	Maltase A7	FBgn0033296	FBpp0311600	0	The gene Maltase A7 is referred to in FlyBase by the symbol Dmel\Mal-A7 (CG11669, FBgn0033296). It is a protein_coding_gene from Dmel. It has 2 annotated transcripts and 2 polypeptides (1 unique). Gene sequence location is 2R:8468646..8471663. Its molecular function is described by: alpha-1,4-glucosidase activity. It is involved in the biological process described with: carbohydrate metabolic pro…
LOC128669498	128669498	NC_071297.1	4	6739809	6749041	plus	uncharacterized LOC128669498	LOC128669498	protein-coding	XM_053744389.1	uncharacterized LOC128669498	XP_053600364.1	uncharacterized protein LOC128669498	623
LOC128669499	128669499	NC_071297.1	4	6724791	6726701	minus	uncharacterized LOC128669499	LOC128669499	protein-coding	XM_053744390.2	uncharacterized LOC128669499	XP_053600365.1	uncharacterized protein LOC128669499	468
LOC128669500	128669500	NC_071297.1	4	6736672	6739684	plus	uncharacterized protein	LOC128669500	protein-coding	XM_053744391.1	uncharacterized protein	XP_053600366.1	TIP41-like protein	272					FBpp0070007	6.9e-78
LOC128669501	128669501	NC_071297.1	4	6749000	6758230	minus	circadian clock-controlled protein daywake-like	LOC128669501	protein-coding	XM_053744392.1	circadian clock-controlled protein daywake-like	XP_053600367.1	circadian clock-controlled protein daywake-like	250		Jhbp6	Juvenile hormone binding protein 6	FBgn0037174	FBpp0304159	3.82e-26	The gene Juvenile hormone binding protein 6 is referred to in FlyBase by the symbol Dmel\Jhbp6 (CG14457, FBgn0037174). It is a protein_coding_gene from Dmel. It has 3 annotated transcripts and 3 polypeptides (all unique). Gene sequence location is 3L:22669956..22680034. Its molecular function is unknown. It is involved in the biological process described with: circadian rhythm. 7 alleles are repo…
LOC128669502	128669502	NC_071297.1	4	6742395	6745004	minus	uncharacterized LOC128669502	LOC128669502	lncRNA	XR_008404656.1	uncharacterized LOC128669502, transcript variant X1
LOC128669503	128669503	NC_071297.1	4	4498653	4510315	minus	proton channel OtopLc-like	LOC128669503	protein-coding	XM_053744393.1	proton channel OtopLc-like, transcript variant X1	XP_053600368.1	proton channel OtopLc-like	694		OtopLb	Otopetrin-like b	FBgn0031514	FBpp0077295	3.93e-169	The gene Otopetrin-like b is referred to in FlyBase by the symbol Dmel\OtopLb (CG3332, FBgn0031514). It is a protein_coding_gene from Dmel. It has 4 annotated transcripts and 4 polypeptides (all unique). Gene sequence location is 2L:3275800..3280534. Its molecular function is described by: proton channel activity. It is involved in the biological process described with: proton transmembrane trans…
LOC128669504	128669504	NC_071294.1	1	10065080	10071952	plus	maltase A1-like	LOC128669504	protein-coding	XM_053744399.2	maltase A1-like	XP_053600374.1	maltase A1-like	581		Mal-A7	Maltase A7	FBgn0033296	FBpp0311600	0	The gene Maltase A7 is referred to in FlyBase by the symbol Dmel\Mal-A7 (CG11669, FBgn0033296). It is a protein_coding_gene from Dmel. It has 2 annotated transcripts and 2 polypeptides (1 unique). Gene sequence location is 2R:8468646..8471663. Its molecular function is described by: alpha-1,4-glucosidase activity. It is involved in the biological process described with: carbohydrate metabolic pro…
LOC128669505	128669505	NC_071297.1	4	2268662	2271329	plus	Arginyl-tRNA synthetase, mitochondrial	ArgRS-m	protein-coding	XM_053744396.1	Arginyl-tRNA synthetase, mitochondrial	XP_053600371.1	probable arginine--tRNA ligase, mitochondrial	543		ArgRS-m	Arginyl-tRNA synthetase, mitochondrial	FBgn0037526	FBpp0305960	7.45e-133	The gene Arginyl-tRNA synthetase, mitochondrial is referred to in FlyBase by the symbol Dmel\ArgRS-m (CG10092, FBgn0037526). It is a protein_coding_gene from Dmel. It has 2 annotated transcripts and 2 polypeptides (1 unique). Gene sequence location is 3R:7887045..7890150. Its molecular function is described by: arginine-tRNA ligase activity; ATP binding. It is involved in the biological process d…
LOC128669506	128669506	NC_071297.1	4	2631281	2719808	minus	uncharacterized LOC128669506	LOC128669506	protein-coding	XM_053744397.1	uncharacterized LOC128669506, transcript variant X1	XP_053600372.1	uncharacterized protein LOC128669506 isoform X1	321		dpr9	defective proboscis extension response 9	FBgn0038282	FBpp0311943	1.45e-127	The gene defective proboscis extension response 9 is referred to in FlyBase by the symbol Dmel\dpr9 (CG33485, FBgn0038282). It is a protein_coding_gene from Dmel. It has 2 annotated transcripts and 2 polypeptides (1 unique). Gene sequence location is 3R:15054930..15077206. Its molecular function is described by: . It is involved in the biological process described with: behavioral response to eth…
LOC128669507	128669507	NC_071297.1	4	5580907	5591963	minus	G1/S-specific cyclin-D2-like	LOC128669507	protein-coding	XM_053744401.2	G1/S-specific cyclin-D2-like	XP_053600376.1	G1/S-specific cyclin-D2-like	293		CycD	Cyclin D	FBgn0010315	FBpp0289622	1.05e-43	The gene Cyclin D is referred to in FlyBase by the symbol Dmel\CycD (CG9096, FBgn0010315). It is a protein_coding_gene from Dmel. It has 3 annotated transcripts and 3 polypeptides (1 unique). Gene sequence location is X:15906822..15909676. Its molecular function is described by: protein binding; cyclin-dependent protein serine/threonine kinase regulator activity. It is involved in the biological …
LOC128669508	128669508	NC_071297.1	4	4487620	4497163	minus	proton channel OtopLc-like	LOC128669508	protein-coding	XM_053744402.2	proton channel OtopLc-like, transcript variant X1	XP_053600377.1	proton channel OtopLc-like isoform X1	689		OtopLb	Otopetrin-like b	FBgn0031514	FBpp0077295	1.47e-105	The gene Otopetrin-like b is referred to in FlyBase by the symbol Dmel\OtopLb (CG3332, FBgn0031514). It is a protein_coding_gene from Dmel. It has 4 annotated transcripts and 4 polypeptides (all unique). Gene sequence location is 2L:3275800..3280534. Its molecular function is described by: proton channel activity. It is involved in the biological process described with: proton transmembrane trans…
LOC128669509	128669509	NC_071297.1	4	2909349	2940461	plus	centromere-associated protein E-like	LOC128669509	protein-coding	XM_053744407.2	centromere-associated protein E-like, transcript variant X1	XP_053600382.1	centromere-associated protein E-like isoform X1	2856		cmet	CENP-meta	FBgn0040232	FBpp0304514	4.41e-90	The gene CENP-meta is referred to in FlyBase by the symbol Dmel\cmet (CG6392, FBgn0040232). It is a protein_coding_gene from Dmel. It has 4 annotated transcripts and 4 polypeptides (all unique). Gene sequence location is 2L:11261026..11269002. Its molecular function is described by: ATP binding; microtubule motor activity; plus-end-directed microtubule motor activity; microtubule binding. It is i…
LOC128669510	128669510	NC_071294.1	1	10050173	10062907	plus	maltase 2-like	LOC128669510	protein-coding	XM_053744412.2	maltase 2-like, transcript variant X1	XP_053600387.1	maltase 2-like isoform X1	580		Mal-A1	Maltase A1	FBgn0002570	FBpp0087838	2.33e-174	The gene Maltase A1 is referred to in FlyBase by the symbol Dmel\Mal-A1 (CG8696, FBgn0002570). It is a protein_coding_gene from Dmel. It has one annotated transcript and one polypeptide. Gene sequence location is 2R:8449664..8451904. Its molecular function is described by: alpha-1,4-glucosidase activity. It is involved in the biological process described with: carbohydrate metabolic process. 7 al…
LOC128669511	128669511	NC_071297.1	4	2940984	2953324	minus	gem-associated protein 5-like	LOC128669511	protein-coding	XM_053744409.2	gem-associated protein 5-like	XP_053600384.1	gem-associated protein 5-like	1326		rig	rigor mortis	FBgn0250850	FBpp0085564	4e-11	The gene rigor mortis is referred to in FlyBase by the symbol Dmel\rig (CG30149, FBgn0250850). It is a protein_coding_gene from Dmel. It has one annotated transcript and one polypeptide. Gene sequence location is 2R:20633876..20640681. Its molecular function is described by: mRNA 3'-UTR binding; protein binding. It is involved in the biological process described with: response to ecdysone; adult …
LOC128669512	128669512	NC_071297.1	4	2925671	2933932	plus	uncharacterized LOC128669512	LOC128669512	protein-coding	XM_053744410.2	uncharacterized LOC128669512	XP_053600385.1	uncharacterized protein LOC128669512	398
LOC128669513	128669513	NC_071297.1	4	2905690	2908973	minus	RNA-binding motif protein 13	Rbm13	protein-coding	XM_053744411.1	RNA-binding motif protein 13	XP_053600386.1	protein MAK16 homolog A	297		Rbm13	RNA-binding motif protein 13	FBgn0030067	FBpp0311991	1.6e-95	The gene RNA-binding motif protein 13 is referred to in FlyBase by the symbol Dmel\Rbm13 (CG10648, FBgn0030067). It is a protein_coding_gene from Dmel. It has 2 annotated transcripts and 2 polypeptides (1 unique). Gene sequence location is X:8901699..8903761. Its molecular function is unknown. It is involved in the biological process described with: maturation of LSU-rRNA; maturation of 5.8S rRNA…
LOC128669514	128669514	NC_071297.1	4	7622322	7624165	minus	nuclear pore complex protein DDB_G0274915-like	LOC128669514	protein-coding	XM_053744413.1	nuclear pore complex protein DDB_G0274915-like	XP_053600388.1	nuclear pore complex protein DDB_G0274915-like	215
LOC128669515	128669515	NC_071297.1	4	6426272	6429529	minus	uncharacterized LOC128669515	LOC128669515	protein-coding	XM_053744414.2	uncharacterized LOC128669515	XP_053600389.1	uncharacterized protein LOC128669515	446					FBpp0305859	6.88e-73
LOC128669516	128669516	NC_071297.1	4	21985	24342	minus	uncharacterized LOC128669516	LOC128669516	protein-coding	XM_053744415.2	uncharacterized LOC128669516	XP_053600390.2	uncharacterized protein LOC128669516	785		CNBP	CCHC-type zinc finger nucleic acid binding protein	FBgn0034802	FBpp0292516	3.72e-06	The gene CCHC-type zinc finger nucleic acid binding protein is referred to in FlyBase by the symbol Dmel\CNBP (CG3800, FBgn0034802). It is a protein_coding_gene from Dmel. It has 2 annotated transcripts and 2 polypeptides (1 unique). Gene sequence location is 2R:22934569..22937077. Its molecular function is described by: mRNA binding; single-stranded RNA binding; translation regulator activity; n…
LOC128669517	128669517	NC_071297.1	4	27971	30235	minus	uncharacterized LOC128669517	LOC128669517	protein-coding	XM_053744416.2	uncharacterized LOC128669517	XP_053600391.2	uncharacterized protein LOC128669517	754		CNBP	CCHC-type zinc finger nucleic acid binding protein	FBgn0034802	FBpp0292516	3.39e-06	The gene CCHC-type zinc finger nucleic acid binding protein is referred to in FlyBase by the symbol Dmel\CNBP (CG3800, FBgn0034802). It is a protein_coding_gene from Dmel. It has 2 annotated transcripts and 2 polypeptides (1 unique). Gene sequence location is 2R:22934569..22937077. Its molecular function is described by: mRNA binding; single-stranded RNA binding; translation regulator activity; n…
LOC128669519	128669519	NC_071297.1	4	63617	64603	minus	uncharacterized LOC128669519	LOC128669519	protein-coding	XM_064435926.1	uncharacterized LOC128669519	XP_064291996.1	uncharacterized protein LOC128669519	307
LOC128669520	128669520	NC_071297.1	4	64603	66615	minus	uncharacterized LOC128669520	LOC128669520	protein-coding	XM_053744420.1	uncharacterized LOC128669520	XP_053600395.1	uncharacterized protein LOC128669520	670		CNBP	CCHC-type zinc finger nucleic acid binding protein	FBgn0034802	FBpp0292516	5.28e-06	The gene CCHC-type zinc finger nucleic acid binding protein is referred to in FlyBase by the symbol Dmel\CNBP (CG3800, FBgn0034802). It is a protein_coding_gene from Dmel. It has 2 annotated transcripts and 2 polypeptides (1 unique). Gene sequence location is 2R:22934569..22937077. Its molecular function is described by: mRNA binding; single-stranded RNA binding; translation regulator activity; n…
LOC128669521	128669521	NC_071297.1	4	80886	81872	minus	uncharacterized LOC128669521	LOC128669521	protein-coding	XM_064435927.1	uncharacterized LOC128669521	XP_064291997.1	uncharacterized protein LOC128669521	307
LOC128669522	128669522	NC_071297.1	4	81872	84229	minus	uncharacterized LOC128669522	LOC128669522	protein-coding	XM_053744422.2	uncharacterized LOC128669522	XP_053600397.2	uncharacterized protein LOC128669522	785		CNBP	CCHC-type zinc finger nucleic acid binding protein	FBgn0034802	FBpp0292516	4.63e-06	The gene CCHC-type zinc finger nucleic acid binding protein is referred to in FlyBase by the symbol Dmel\CNBP (CG3800, FBgn0034802). It is a protein_coding_gene from Dmel. It has 2 annotated transcripts and 2 polypeptides (1 unique). Gene sequence location is 2R:22934569..22937077. Its molecular function is described by: mRNA binding; single-stranded RNA binding; translation regulator activity; n…
LOC128669523	128669523	NC_071297.1	4	90980	93163	minus	uncharacterized LOC128669523	LOC128669523	protein-coding	XM_053744423.1	uncharacterized LOC128669523	XP_053600398.1	uncharacterized protein LOC128669523	727
LOC128669524	128669524	NC_071294.1	1	10085860	10089930	plus	maltase A1-like	LOC128669524	protein-coding	XM_053744426.1	maltase A1-like, transcript variant X1	XP_053600401.1	maltase A1-like	576		Mal-A1	Maltase A1	FBgn0002570	FBpp0087838	0	The gene Maltase A1 is referred to in FlyBase by the symbol Dmel\Mal-A1 (CG8696, FBgn0002570). It is a protein_coding_gene from Dmel. It has one annotated transcript and one polypeptide. Gene sequence location is 2R:8449664..8451904. Its molecular function is described by: alpha-1,4-glucosidase activity. It is involved in the biological process described with: carbohydrate metabolic process. 7 al…
LOC128669525	128669525	NC_071297.1	4	97072	99255	minus	uncharacterized LOC128669525	LOC128669525	protein-coding	XM_053744424.1	uncharacterized LOC128669525	XP_053600399.1	uncharacterized protein LOC128669525	727
LOC128669526	128669526	NC_071297.1	4	102133	103119	minus	uncharacterized LOC128669526	LOC128669526	protein-coding	XM_064435928.1	uncharacterized LOC128669526	XP_064291998.1	uncharacterized protein LOC128669526	329
LOC128669527	128669527	NC_071297.1	4	103119	105134	minus	uncharacterized LOC128669527	LOC128669527	protein-coding	XM_053744427.1	uncharacterized LOC128669527	XP_053600402.1	uncharacterized protein LOC128669527	671		CNBP	CCHC-type zinc finger nucleic acid binding protein	FBgn0034802	FBpp0292516	5.28e-06	The gene CCHC-type zinc finger nucleic acid binding protein is referred to in FlyBase by the symbol Dmel\CNBP (CG3800, FBgn0034802). It is a protein_coding_gene from Dmel. It has 2 annotated transcripts and 2 polypeptides (1 unique). Gene sequence location is 2R:22934569..22937077. Its molecular function is described by: mRNA binding; single-stranded RNA binding; translation regulator activity; n…
LOC128669528	128669528	NC_071297.1	4	132074	135147	minus	uncharacterized LOC128669528	LOC128669528	protein-coding	XM_053744428.2	uncharacterized LOC128669528	XP_053600403.2	uncharacterized protein LOC128669528	749		CNBP	CCHC-type zinc finger nucleic acid binding protein	FBgn0034802	FBpp0292516	7.82e-06	The gene CCHC-type zinc finger nucleic acid binding protein is referred to in FlyBase by the symbol Dmel\CNBP (CG3800, FBgn0034802). It is a protein_coding_gene from Dmel. It has 2 annotated transcripts and 2 polypeptides (1 unique). Gene sequence location is 2R:22934569..22937077. Its molecular function is described by: mRNA binding; single-stranded RNA binding; translation regulator activity; n…
LOC128669529	128669529	NC_071297.1	4	139061	141244	minus	uncharacterized LOC128669529	LOC128669529	protein-coding	XM_053744430.1	uncharacterized LOC128669529	XP_053600405.1	uncharacterized protein LOC128669529	727
LOC128669530	128669530	NC_071297.1	4	5238917	5243928	minus	uncharacterized LOC128669530	LOC128669530	protein-coding	XM_053744431.2	uncharacterized LOC128669530, transcript variant X1	XP_053600406.1	uncharacterized protein LOC128669530 isoform X1	462					FBpp0081793	5.8e-39
LOC128669531	128669531	NC_071297.1	4	5245416	5247087	plus	clavesin-1-like	LOC128669531	protein-coding	XM_053744433.1	clavesin-1-like	XP_053600408.1	clavesin-1-like	299					FBpp0085226	1.42e-55
LOC128669534	128669534	NC_071294.1	1	9961091	9962926	plus	Arginine methyltransferase 3	Art3	protein-coding	XM_053744437.2	Arginine methyltransferase 3	XP_053600412.1	protein arginine N-methyltransferase 1	522		Art3	Arginine methyltransferase 3	FBgn0038306	FBpp0082589	1.81e-148	The gene Arginine methyltransferase 3 is referred to in FlyBase by the symbol Dmel\Art3 (CG6563, FBgn0038306). It is a protein_coding_gene from Dmel. It has 2 annotated transcripts and 2 polypeptides (all unique). Gene sequence location is 3R:15227605..15229408. Its molecular function is described by: protein-arginine N-methyltransferase activity; protein-arginine omega-N monomethyltransferase ac…
LOC128669537	128669537	NC_071297.1	4	5688316	5697285	plus	uncharacterized protein	LOC128669537	protein-coding	XM_053744438.2	uncharacterized protein, transcript variant X1	XP_053600413.1	ras-related and estrogen-regulated growth inhibitor isoform X1	325					FBpp0291744	5.36e-104
LOC128669541	128669541	NC_071294.1	1	10239071	10241223	minus	larval/pupal rigid cuticle protein 66-like	LOC128669541	protein-coding	XM_053744448.1	larval/pupal rigid cuticle protein 66-like	XP_053600423.1	larval/pupal rigid cuticle protein 66-like	151		Edg84A	Ecdysone-dependent gene 84A	FBgn0000552	FBpp0081186	1.83e-22	The gene Ecdysone-dependent gene 84A is referred to in FlyBase by the symbol Dmel\Edg84A (CG2345, FBgn0000552). It is a protein_coding_gene from Dmel. It has one annotated transcript and one polypeptide. Gene sequence location is 3R:6684445..6685157. Its molecular function is described by: structural constituent of chitin-based larval cuticle; structural constituent of pupal chitin-based cuticle.…
LOC128669543	128669543	NC_071297.1	4	776056	779285	minus	sodium channel protein Nach-like	LOC128669543	protein-coding	XM_053744444.1	sodium channel protein Nach-like	XP_053600419.1	sodium channel protein Nach-like	305		Nach	Nach	FBgn0024319	FBpp0086262	3.61e-18	The gene Nach is referred to in FlyBase by the symbol Dmel\Nach (CG8178, FBgn0024319). It is a protein_coding_gene from Dmel. It has 3 annotated transcripts and 3 polypeptides (all unique). Gene sequence location is 2R:16653205..16655046. Its molecular function is described by: sodium channel activity; ligand-gated sodium channel activity; sodium ion transmembrane transporter activity. It is invo…
LOC128669544	128669544	NC_071297.1	4	7278641	7283254	minus	protein yellow-like	LOC128669544	protein-coding	XM_053744445.2	protein yellow-like, transcript variant X2	XP_053600420.1	protein yellow-like	502		y	yellow	FBgn0004034	FBpp0070070	0	The gene yellow is referred to in FlyBase by the symbol Dmel\y (CG3757, FBgn0004034). It is a protein_coding_gene from Dmel. It has one annotated transcript and one polypeptide. Gene sequence location is X:356509..361245. Its molecular function is unknown. It is involved in the biological process described with 7 unique terms, many of which group under: multicellular organismal process; multicell…
LOC128669545	128669545	NC_071297.1	4	1581833	1584173	plus	uncharacterized LOC128669545	LOC128669545	protein-coding	XM_053744449.1	uncharacterized LOC128669545	XP_053600424.1	uncharacterized protein LOC128669545	634
LOC128669546	128669546	NC_071297.1	4	2884450	2890295	plus	tenascin-like	LOC128669546	protein-coding	XM_053744450.1	tenascin-like	XP_053600425.1	tenascin-like	327
LOC128669547	128669547	NC_071297.1	4	3066420	3095811	plus	uncharacterized protein	LOC128669547	protein-coding	XM_053744451.1	uncharacterized protein	XP_053600426.1	uncharacterized protein LOC128669547	175					FBpp0112341	8.3e-75
LOC128669548	128669548	NC_071297.1	4	3784372	3788262	minus	uncharacterized protein K02A2.6-like	LOC128669548	protein-coding	XM_053744452.2	uncharacterized protein K02A2.6-like	XP_053600427.1	uncharacterized protein K02A2.6-like	1296
LOC128669549	128669549	NC_071297.1	4	7236746	7237537	plus	uncharacterized LOC128669549	LOC128669549	protein-coding	XM_053744453.1	uncharacterized LOC128669549	XP_053600428.1	uncharacterized protein LOC128669549	263
LOC128669550	128669550	NC_071297.1	4	7529382	7540102	plus	uncharacterized LOC128669550	LOC128669550	protein-coding	XM_053744454.2	uncharacterized LOC128669550	XP_053600429.1	uncharacterized protein LOC128669550	1124		Cyp4g15	Cytochrome P450 4g15	FBgn0030304	FBpp0312025	0	The gene Cytochrome P450 4g15 is referred to in FlyBase by the symbol Dmel\Cyp4g15 (CG11715, FBgn0030304). It is a protein_coding_gene from Dmel. It has 2 annotated transcripts and 2 polypeptides (1 unique). Gene sequence location is X:11477058..11483233. Its molecular function is described by: oxidoreductase activity, acting on paired donors, with incorporation or reduction of molecular oxygen; …
LOC128669551	128669551	NC_071294.1	1	10033771	10037922	plus	uncharacterized LOC128669551	LOC128669551	protein-coding	XM_053744458.1	uncharacterized LOC128669551, transcript variant X1	XP_053600433.1	uncharacterized protein LOC128669551 isoform X1	138
LOC128669552	128669552	NC_071297.1	4	7661754	7662302	minus	uncharacterized LOC128669552	LOC128669552	protein-coding	XM_053744455.1	uncharacterized LOC128669552	XP_053600430.1	uncharacterized protein LOC128669552	182
LOC128669556	128669556	NC_071297.1	4	11850875	11852884	plus	uncharacterized LOC128669556	LOC128669556	protein-coding	XM_053744460.1	uncharacterized LOC128669556	XP_053600435.1	uncharacterized protein LOC128669556	669
LOC128669557	128669557	NC_071297.1	4	5545446	5574337	minus	paired mesoderm homeobox protein 2A-like	LOC128669557	protein-coding	XM_053744462.1	paired mesoderm homeobox protein 2A-like	XP_053600437.1	paired mesoderm homeobox protein 2A-like	274		PHDP	Putative homeodomain protein	FBgn0025334	FBpp0072133	1.86e-39	The gene Putative homeodomain protein is referred to in FlyBase by the symbol Dmel\PHDP (CG11182, FBgn0025334). It is a protein_coding_gene from Dmel. It has one annotated transcript and one polypeptide. Gene sequence location is 2R:23883136..23884440. Its molecular function is described by: RNA polymerase II transcription regulatory region sequence-specific DNA binding; DNA binding; DNA-binding …
LOC128669558	128669558	NC_071297.1	4	10409209	10410637	minus	Ribosomal protein L21	RpL21	protein-coding	XM_053744463.1	Ribosomal protein L21, transcript variant X1	XP_053600438.1	large ribosomal subunit protein eL21	159		RpL21	Ribosomal protein L21	FBgn0032987	FBpp0311640	2.05e-90	The gene Ribosomal protein L21 is referred to in FlyBase by the symbol Dmel\RpL21 (CG12775, FBgn0032987). It is a protein_coding_gene from Dmel. It has 3 annotated transcripts and 3 polypeptides (1 unique). Gene sequence location is 2L:22247111..22247875. Its molecular function is described by: structural constituent of ribosome. It is involved in the biological process described with: cytoplasmi…
LOC128669559	128669559	NC_071297.1	4	1766261	1767170	plus	protein transport protein Sec61 subunit gamma	LOC128669559	protein-coding	XM_053744465.2	protein transport protein Sec61 subunit gamma	XP_053600440.1	protein transport protein Sec61 subunit gamma	68		Sec61gamma	Sec61 gamma subunit	FBgn0031049	FBpp0311240	5.37e-40	The gene Sec61 gamma subunit is referred to in FlyBase by the symbol Dmel\Sec61γ (CG14214, FBgn0031049). It is a protein_coding_gene from Dmel. It has 3 annotated transcripts and 3 polypeptides (1 unique). Gene sequence location is X:19643327..19644518. Its molecular function is described by: protein transmembrane transporter activity. It is involved in the biological process described with: prot…
LOC128669560	128669560	NC_071294.1	1	2852313	2857778	minus	homeobox protein aristaless-like	LOC128669560	protein-coding	XM_053744469.1	homeobox protein aristaless-like	XP_053600444.1	homeobox protein aristaless-like	259		al	aristaless	FBgn0000061	FBpp0077713	6.84e-57	The gene aristaless is referred to in FlyBase by the symbol Dmel\al (CG3935, FBgn0000061). It is a protein_coding_gene from Dmel. It has one annotated transcript and one polypeptide. Gene sequence location is 2L:378112..387439. Its molecular function is described by: sequence-specific DNA binding; RNA polymerase II transcription regulatory region sequence-specific DNA binding; DNA-binding transcr…
LOC128669561	128669561	NC_071297.1	4	5321074	5322451	minus	uncharacterized LOC128669561	LOC128669561	protein-coding	XM_053744466.2	uncharacterized LOC128669561	XP_053600441.1	uncharacterized protein LOC128669561	172
LOC128669562	128669562	NC_071297.1	4	5131735	5136451	minus	ribbon	rib	protein-coding	XM_053744467.1	ribbon, transcript variant X1	XP_053600442.1	protein bric-a-brac 1 isoform X1	514		rib	ribbon	FBgn0003254	FBpp0303090	5.9e-50	The gene ribbon is referred to in FlyBase by the symbol Dmel\rib (CG7230, FBgn0003254). It is a protein_coding_gene from Dmel. It has 3 annotated transcripts and 3 polypeptides (2 unique). Gene sequence location is 2R:19270078..19281396. Its molecular function is described by: DNA-binding transcription factor activity; DNA binding. It is involved in the biological process described with 20 unique…
LOC128669563	128669563	NC_071297.1	4	8528613	8530934	minus	piggyBac transposable element-derived protein 3-like	LOC128669563	protein-coding	XM_053744470.1	piggyBac transposable element-derived protein 3-like	XP_053600445.1	piggyBac transposable element-derived protein 3-like	611					FBpp0306440	1.62e-08
LOC128669564	128669564	NC_071297.1	4	4938664	4940618	minus	cilia- and flagella-associated protein 99-like	LOC128669564	protein-coding	XM_053744471.1	cilia- and flagella-associated protein 99-like	XP_053600446.1	cilia- and flagella-associated protein 99-like	591
LOC128669565	128669565	NC_071297.1	4	1601015	1603691	plus	solute carrier family 22 member 1-like	LOC128669565	protein-coding	XM_053744472.2	solute carrier family 22 member 1-like	XP_053600447.1	solute carrier family 22 member 1-like	510					FBpp0309574	1.17e-81
LOC128669566	128669566	NC_071297.1	4	1597780	1600195	plus	solute carrier family 22 member 1-like	LOC128669566	protein-coding	XM_053744473.2	solute carrier family 22 member 1-like	XP_053600448.1	solute carrier family 22 member 1-like	501					FBpp0309574	1.54e-100
LOC128669567	128669567	NC_071297.1	4	1605864	1612860	minus	hepatocyte nuclear factor 3-beta-like	LOC128669567	protein-coding	XM_053744474.1	hepatocyte nuclear factor 3-beta-like	XP_053600449.1	hepatocyte nuclear factor 3-beta-like	219		fd3F	forkhead domain 3F	FBgn0264954	FBpp0423184	6.93e-42	The gene forkhead domain 3F is referred to in FlyBase by the symbol Dmel\fd3F (CG44123, FBgn0264954). It is a protein_coding_gene from Dmel. It has 2 annotated transcripts and 2 polypeptides (all unique). Gene sequence location is X:3802316..3811040. Its molecular function is described by: DNA-binding transcription factor activity, RNA polymerase II-specific; DNA-binding transcription factor acti…
LOC128669568	128669568	NC_071297.1	4	10240098	10259848	minus	U-scoloptoxin(01)-Cw1a-like	LOC128669568	protein-coding	XM_053744475.2	U-scoloptoxin(01)-Cw1a-like	XP_053600450.1	U-scoloptoxin(01)-Cw1a-like	174					FBpp0113017	2.31e-64
LOC128669569	128669569	NC_071297.1	4	10271414	10275058	plus	uncharacterized LOC128669569	LOC128669569	lncRNA	XR_008404658.1	uncharacterized LOC128669569
LOC128669570	128669570	NC_071294.1	1	5527815	5533424	minus	Integrator 2	IntS2	protein-coding	XM_053744486.2	Integrator 2	XP_053600461.1	integrator complex subunit 2	1125		IntS2	Integrator 2	FBgn0030858	FBpp0074254	0	The gene Integrator 2 is referred to in FlyBase by the symbol Dmel\IntS2 (CG8211, FBgn0030858). It is a protein_coding_gene from Dmel. It has one annotated transcript and one polypeptide. Gene sequence location is X:17652761..17656818. Its molecular function is described by: . It is involved in the biological process described with: positive regulation of gene expression; positive regulation of n…
LOC128669575	128669575	NC_071297.1	4	4596033	4619217	minus	delta-sarcoglycan-like	LOC128669575	protein-coding	XM_053744479.1	delta-sarcoglycan-like, transcript variant X1	XP_053600454.1	delta-sarcoglycan-like	337		Scgdelta	Sarcoglycan delta	FBgn0025391	FBpp0311618	1.29e-86	The gene Sarcoglycan delta is referred to in FlyBase by the symbol Dmel\Scgδ (CG14808, FBgn0025391). It is a protein_coding_gene from Dmel. It has 4 annotated transcripts and 4 polypeptides (1 unique). Gene sequence location is X:1735945..1754065. Its molecular function is described by: structural constituent of muscle. It is involved in the biological process described with: mesoderm development…
LOC128669576	128669576	NC_071297.1	4	6332227	6337696	minus	uncharacterized LOC128669576	LOC128669576	protein-coding	XM_053744485.2	uncharacterized LOC128669576, transcript variant X1	XP_053600460.1	uncharacterized protein LOC128669576 isoform X1	556					FBpp0073944	1.93e-39
LOC128669577	128669577	NC_071297.1	4	5318075	5319035	minus	uncharacterized LOC128669577	LOC128669577	lncRNA	XR_010369875.1	uncharacterized LOC128669577
LOC128669578	128669578	NC_071297.1	4	5319045	5320385	plus	uncharacterized LOC128669578	LOC128669578	lncRNA	XR_008404659.1	uncharacterized LOC128669578
LOC128669579	128669579	NC_071297.1	4	4314545	4321204	plus	protein krueppel-like	LOC128669579	protein-coding	XM_053744489.2	protein krueppel-like	XP_053600464.1	protein krueppel-like	299		Kr	Kr transcription factor	FBgn0001325	FBpp0305365	4.74e-77	The gene Kr transcription factor is referred to in FlyBase by the symbol Dmel\Kr (CG3340, FBgn0001325). It is a protein_coding_gene from Dmel. It has 2 annotated transcripts and 2 polypeptides (1 unique). Gene sequence location is 2R:25226611..25231394. Its molecular function is described by: DNA-binding transcription factor activity; RNA polymerase II cis-regulatory region sequence-specific DNA …
LOC128669580	128669580	NC_071297.1	4	3987589	3996819	minus	Ligand-gated chloride channel homolog 3	Lcch3	protein-coding	XM_053744490.1	Ligand-gated chloride channel homolog 3	XP_053600465.1	gamma-aminobutyric acid receptor subunit beta-like	491		Lcch3	Ligand-gated chloride channel homolog 3	FBgn0010240	FBpp0089263	0	The gene Ligand-gated chloride channel homolog 3 is referred to in FlyBase by the symbol Dmel\Lcch3 (CG17336, FBgn0010240). It is a protein_coding_gene from Dmel. It has one annotated transcript and one polypeptide. Gene sequence location is X:15925105..15928529. Its molecular function is described by: GABA-gated chloride ion channel activity; GABA-A receptor activity; chloride channel activity; …
LOC128669581	128669581	NC_071297.1	4	3988654	3989413	plus	uncharacterized LOC128669581	LOC128669581	lncRNA	XR_008404660.1	uncharacterized LOC128669581
LOC128669582	128669582	NC_071297.1	4	9158706	9160660	minus	uncharacterized LOC128669582	LOC128669582	protein-coding	XM_053744491.1	uncharacterized LOC128669582	XP_053600466.1	uncharacterized protein LOC128669582	455
LOC128669583	128669583	NC_071297.1	4	7692688	7708228	minus	Liprin-beta	Liprin-beta	protein-coding	XM_053744492.1	Liprin-beta, transcript variant X1	XP_053600467.1	liprin-beta-1 isoform X1	847		Liprin-beta	Liprin-beta	FBgn0036376	FBpp0303374	2.04e-105	The gene Liprin-beta is referred to in FlyBase by the symbol Dmel\Liprin-β (CG10743, FBgn0036376). It is a protein_coding_gene from Dmel. It has 3 annotated transcripts and 3 polypeptides (1 unique). Gene sequence location is 3L:13513254..13516276. Its molecular function is described by: protein binding; protein homodimerization activity. It is involved in the biological process described with: a…
LOC128669584	128669584	NC_071294.1	1	5519944	5527817	plus	imaginal discs arrested	ida	protein-coding	XM_053744497.1	imaginal discs arrested, transcript variant X1	XP_053600472.1	anaphase-promoting complex subunit 5 isoform X1	790		ida	imaginal discs arrested	FBgn0041147	FBpp0073018	8.27e-61	The gene imaginal discs arrested is referred to in FlyBase by the symbol Dmel\ida (CG10850, FBgn0041147). It is a protein_coding_gene from Dmel. It has one annotated transcript and one polypeptide. Gene sequence location is 3L:3905344..3907813. Its molecular function is unknown. It is involved in the biological process described with 6 unique terms, many of which group under: modification-depende…
LOC128669585	128669585	NC_071297.1	4	7680686	7686287	plus	ER degradation enhancer, mannosidase alpha-like 1	Edem1	protein-coding	XM_053744498.1	ER degradation enhancer, mannosidase alpha-like 1	XP_053600473.1	ER degradation-enhancing alpha-mannosidase-like protein 2	730		Edem1	ER degradation enhancer, mannosidase alpha-like 1	FBgn0023511	FBpp0304832	0	The gene ER degradation enhancer, mannosidase alpha-like 1 is referred to in FlyBase by the symbol Dmel\Edem1 (CG3810, FBgn0023511). It is a protein_coding_gene from Dmel. It has 5 annotated transcripts and 5 polypeptides (2 unique). Gene sequence location is X:1903704..1908827. Its molecular function is described by: calcium ion binding; mannosyl-oligosaccharide 1,2-alpha-mannosidase activity. I…
LOC128669586	128669586	NC_071297.1	4	7674194	7679756	minus	cyclin-A2	LOC128669586	protein-coding	XM_053744499.1	cyclin-A2	XP_053600474.1	cyclin-A2	501		CycA	Cyclin A	FBgn0000404	FBpp0075807	7.44e-91	The gene Cyclin A is referred to in FlyBase by the symbol Dmel\CycA (CG5940, FBgn0000404). It is a protein_coding_gene from Dmel. It has 2 annotated transcripts and 2 polypeptides (all unique). Gene sequence location is 3L:11826719..11833578. Its molecular function is described by: cyclin-dependent protein serine/threonine kinase regulator activity; protein binding. It is involved in the biologic…
LOC128669587	128669587	NC_071297.1	4	7689760	7692779	plus	testis-specific serine/threonine-protein kinase 3-like	LOC128669587	protein-coding	XM_053744500.1	testis-specific serine/threonine-protein kinase 3-like	XP_053600475.1	testis-specific serine/threonine-protein kinase 3-like	360		Tssk	Testis-specific serine/threonine kinase	FBgn0038630	FBpp0297098	4.17e-94	The gene Testis-specific serine/threonine kinase is referred to in FlyBase by the symbol Dmel\Tssk (CG14305, FBgn0038630). It is a protein_coding_gene from Dmel. It has 3 annotated transcripts and 3 polypeptides (1 unique). Gene sequence location is 3R:18598691..18600097. Its molecular function is described by: ATP binding; protein kinase activity; protein serine/threonine kinase activity. It is …
LOC128669588	128669588	NC_071297.1	4	7686390	7689921	plus	uncharacterized LOC128669588	LOC128669588	protein-coding	XM_064435924.1	uncharacterized LOC128669588	XP_064291994.1	uncharacterized protein LOC128669588	709		Tssk	Testis-specific serine/threonine kinase	FBgn0038630	FBpp0297098	8.52e-96	The gene Testis-specific serine/threonine kinase is referred to in FlyBase by the symbol Dmel\Tssk (CG14305, FBgn0038630). It is a protein_coding_gene from Dmel. It has 3 annotated transcripts and 3 polypeptides (1 unique). Gene sequence location is 3R:18598691..18600097. Its molecular function is described by: ATP binding; protein kinase activity; protein serine/threonine kinase activity. It is …
LOC128669589	128669589	NC_071297.1	4	7663683	7673503	plus	wengen	wgn	protein-coding	XM_053744503.1	wengen	XP_053600478.1	tumor necrosis factor receptor superfamily member wengen	222		wgn	wengen	FBgn0030941	FBpp0074388	1.42e-16	The gene wengen is referred to in FlyBase by the symbol Dmel\wgn (CG6531, FBgn0030941). It is a protein_coding_gene from Dmel. It has 2 annotated transcripts and 2 polypeptides (all unique). Gene sequence location is X:18624042..18634908. Its molecular function is described by: tumor necrosis factor receptor activity; protein binding. It is involved in the biological process described with 6 uniq…
LOC128669590	128669590	NC_071297.1	4	7717568	7724920	plus	uncharacterized LOC128669590	LOC128669590	lncRNA	XR_008404661.2	uncharacterized LOC128669590
LOC128669591	128669591	NC_071297.1	4	7719890	7722842	plus	uncharacterized LOC128669591	LOC128669591	lncRNA	XR_008404662.1	uncharacterized LOC128669591
LOC128669592	128669592	NC_071297.1	4	6148953	6174318	plus	uncharacterized protein	LOC128669592	protein-coding	XM_053744505.1	uncharacterized protein, transcript variant X1	XP_053600480.1	chondroadherin	406					FBpp0307046	1.68e-101
LOC128669593	128669593	NC_071297.1	4	7431688	7434180	plus	achaete-scute complex protein T3-like	LOC128669593	protein-coding	XM_053744507.1	achaete-scute complex protein T3-like	XP_053600482.1	achaete-scute complex protein T3-like	193		l(1)sc	lethal of scute	FBgn0002561	FBpp0070073	2.12e-32	The gene lethal of scute is referred to in FlyBase by the symbol Dmel\l(1)sc (CG3839, FBgn0002561). It is a protein_coding_gene from Dmel. It has one annotated transcript and one polypeptide. Gene sequence location is X:409721..410817. Its molecular function is described by 6 unique terms, many of which group under: binding; DNA-binding transcription factor activity; nucleic acid binding; transcr…
LOC128669594	128669594	NC_071297.1	4	5109962	5111899	plus	uncharacterized LOC128669594	LOC128669594	protein-coding	XM_053744508.1	uncharacterized LOC128669594	XP_053600483.1	uncharacterized protein LOC128669594	308
LOC128669595	128669595	NC_071297.1	4	4358483	4371792	plus	no mechanoreceptor potential B	nompB	protein-coding	XM_053744509.1	no mechanoreceptor potential B	XP_053600484.1	intraflagellar transport protein 88 homolog	823		nompB	no mechanoreceptor potential B	FBgn0016919	FBpp0290395	1.69e-73	The gene no mechanoreceptor potential B is referred to in FlyBase by the symbol Dmel\nompB (CG12548, FBgn0016919). It is a protein_coding_gene from Dmel. It has 2 annotated transcripts and 2 polypeptides (all unique). Gene sequence location is 2L:21578292..21589423. Its molecular function is described by: kinesin binding. It is involved in the biological process described with: protein localizati…
LOC128669596	128669596	NC_071297.1	4	4344312	4351218	minus	Cysteinyl-tRNA synthetase	CysRS	protein-coding	XM_053744510.2	Cysteinyl-tRNA synthetase	XP_053600485.1	cysteine--tRNA ligase, cytoplasmic	723		CysRS	Cysteinyl-tRNA synthetase	FBgn0027091	FBpp0086373	0	The gene Cysteinyl-tRNA synthetase is referred to in FlyBase by the symbol Dmel\CysRS (CG8431, FBgn0027091). It is a protein_coding_gene from Dmel. It has one annotated transcript and one polypeptide. Gene sequence location is 2R:16143147..16145906. Its molecular function is described by: cysteine-tRNA ligase activity; ATP binding; tRNA binding. It is involved in the biological process described …
LOC128669597	128669597	NC_071297.1	4	4371698	4382802	minus	Branched chain amino acid transaminase	Bcat	protein-coding	XM_053744511.2	Branched chain amino acid transaminase	XP_053600486.1	branched-chain-amino-acid aminotransferase, cytosolic	430		Bcat	Branched chain amino acid transaminase	FBgn0030482	FBpp0073608	6.09e-177	The gene Branched chain amino acid transaminase is referred to in FlyBase by the symbol Dmel\Bcat (CG1673, FBgn0030482). It is a protein_coding_gene from Dmel. It has one annotated transcript and one polypeptide. Gene sequence location is X:13396899..13401224. Its molecular function is described by: L-valine-2-oxoglutarate transaminase activity; branched-chain-amino-acid transaminase activity; L-…
LOC128669598	128669598	NC_071297.1	4	4351181	4358137	plus	uncharacterized LOC128669598	LOC128669598	protein-coding	XM_053744514.1	uncharacterized LOC128669598	XP_053600489.1	uncharacterized protein LOC128669598	381
LOC128669599	128669599	NC_071297.1	4	4382942	4384789	minus	succinate dehydrogenase assembly factor 2-B, mitochondrial-like	LOC128669599	protein-coding	XM_053744515.2	succinate dehydrogenase assembly factor 2-B, mitochondrial-like	XP_053600490.1	succinate dehydrogenase assembly factor 2-B, mitochondrial-like	144					FBpp0087881	5.47e-45
LOC128669600	128669600	NC_071297.1	4	5835262	6108881	plus	Tenascin accessory	Ten-a	protein-coding	XM_053744516.2	Tenascin accessory, transcript variant X1	XP_053600491.1	teneurin-a isoform X1	2880		Ten-m	Tenascin major	FBgn0004449	FBpp0297244	0	The gene Tenascin major is referred to in FlyBase by the symbol Dmel\Ten-m (CG5723, FBgn0004449). It is a protein_coding_gene from Dmel. It has 3 annotated transcripts and 3 polypeptides (all unique). Gene sequence location is 3L:22293044..22407863. Its molecular function is described by: protein binding; filamin binding; protein heterodimerization activity; identical protein binding; protein hom…
LOC128669601	128669601	NC_071297.1	4	6109310	6123177	minus	Spt20	Spt20	protein-coding	XM_053744524.2	Spt20, transcript variant X1	XP_053600499.1	transcription factor SPT20 homolog isoform X1	967		Spt20	Spt20	FBgn0036374	FBpp0309524	5.06e-113	The gene Spt20 is referred to in FlyBase by the symbol Dmel\Spt20 (CG17689, FBgn0036374). It is a protein_coding_gene from Dmel. It has 3 annotated transcripts and 3 polypeptides (2 unique). Gene sequence location is 3L:13502707..13511541. Its molecular function is described by: transcription coregulator activity. It is involved in the biological process described with: chromatin organization; re…
LOC128669602	128669602	NC_071297.1	4	4573884	4578683	minus	uncharacterized protein	LOC128669602	protein-coding	XM_053744526.2	uncharacterized protein	XP_053600501.1	uncharacterized protein LOC128669602	377					FBpp0081399	5.35e-14
LOC128669603	128669603	NC_071297.1	4	11725697	11751390	plus	Protein tyrosine phosphatase 10D	Ptp10D	protein-coding	XM_053744527.2	Protein tyrosine phosphatase 10D, transcript variant X1	XP_053600502.1	tyrosine-protein phosphatase 10D isoform X1	1605		Ptp10D	Protein tyrosine phosphatase 10D	FBgn0004370	FBpp0303823	0	The gene Protein tyrosine phosphatase 10D is referred to in FlyBase by the symbol Dmel\Ptp10D (CG1817, FBgn0004370). It is a protein_coding_gene from Dmel. It has 6 annotated transcripts and 6 polypeptides (4 unique). Gene sequence location is X:11622015..11677338. Its molecular function is described by: protein tyrosine phosphatase activity; transmembrane receptor protein tyrosine phosphatase ac…
LOC128669604	128669604	NC_071297.1	4	11722621	11724782	minus	meiotic recombination 11	mre11	protein-coding	XM_053744530.2	meiotic recombination 11	XP_053600505.1	double-strand break repair protein MRE11	636		mre11	meiotic recombination 11	FBgn0020270	FBpp0079802	2.62e-138	The gene meiotic recombination 11 is referred to in FlyBase by the symbol Dmel\mre11 (CG16928, FBgn0020270). It is a protein_coding_gene from Dmel. It has one annotated transcript and one polypeptide. Gene sequence location is 2L:11282090..11284335. Its molecular function is described by: single-stranded DNA endodeoxyribonuclease activity; DNA endonuclease activity; manganese ion binding; 3'-5'-D…
LOC128669605	128669605	NC_071294.1	1	2434538	2442917	plus	lethal (2) k09022	l(2)k09022	protein-coding	XM_053744534.2	lethal (2) k09022, transcript variant X1	XP_053600509.1	HEAT repeat-containing protein 1	2099		Heatr1	HEAT repeat containing 1 ortholog	FBgn0086451	FBpp0078971	3.17e-164	The gene HEAT repeat containing 1 ortholog is referred to in FlyBase by the symbol Dmel\Heatr1 (CG10805, FBgn0086451). It is a protein_coding_gene from Dmel. It has one annotated transcript and one polypeptide. Gene sequence location is 2L:6854142..6860849. Its molecular function is described by: snoRNA binding. It is involved in the biological process described with: maturation of SSU-rRNA from …
LOC128669606	128669606	NC_071297.1	4	11714553	11721845	plus	uncharacterized LOC128669606	LOC128669606	protein-coding	XM_064435934.1	uncharacterized LOC128669606	XP_064292004.1	uncharacterized protein LOC128669606	693		loqs	loquacious	FBgn0032515	FBpp0099590	3.1e-14	The gene loquacious is referred to in FlyBase by the symbol Dmel\loqs (CG6866, FBgn0032515). It is a protein_coding_gene from Dmel. It has 6 annotated transcripts and 6 polypeptides (all unique). Gene sequence location is 2L:13382652..13385671. Its molecular function is described by: protein binding; siRNA binding; double-stranded RNA binding; RISC complex binding. It is involved in the biologica…
LOC128669607	128669607	NC_071297.1	4	3959959	3985486	minus	LDL receptor related protein 4	Lrp4	protein-coding	XM_053744531.1	LDL receptor related protein 4, transcript variant X1	XP_053600506.1	low-density lipoprotein receptor-related protein 4 isoform X1	1905		Lrp4	LDL receptor related protein 4	FBgn0030706	FBpp0073931	0	The gene LDL receptor related protein 4 is referred to in FlyBase by the symbol Dmel\Lrp4 (CG8909, FBgn0030706). It is a protein_coding_gene from Dmel. It has 3 annotated transcripts and 3 polypeptides (2 unique). Gene sequence location is X:15910870..15921013. Its molecular function is described by: calcium ion binding. It is involved in the biological process described with: presynaptic active …
LOC128669608	128669608	NC_071297.1	4	3943976	3959873	plus	snazarus	snz	protein-coding	XM_053744533.2	snazarus	XP_053600508.1	sorting nexin-25	966		snz	snazarus	FBgn0029976	FBpp0309134	0	The gene snazarus is referred to in FlyBase by the symbol Dmel\snz (CG1514, FBgn0029976). It is a protein_coding_gene from Dmel. It has 2 annotated transcripts and 2 polypeptides (1 unique). Gene sequence location is X:7912089..7918444. Its molecular function is described by 8 unique terms, many of which group under: binding; lipid binding; phospholipid binding; small molecule binding; ion bindin…
LOC128669609	128669609	NC_071297.1	4	3941714	3943682	minus	Pyridine nucleotide-disulfide oxidoreductase domain 1	Pyroxd1	protein-coding	XM_053744535.1	Pyridine nucleotide-disulfide oxidoreductase domain 1	XP_053600510.1	pyridine nucleotide-disulfide oxidoreductase domain-containing protein 1	473		Pyroxd1	Pyridine nucleotide-disulfide oxidoreductase domain 1	FBgn0032846	FBpp0304005	1.62e-155	The gene Pyridine nucleotide-disulfide oxidoreductase domain 1 is referred to in FlyBase by the symbol Dmel\Pyroxd1 (CG10721, FBgn0032846). It is a protein_coding_gene from Dmel. It has 2 annotated transcripts and 2 polypeptides (1 unique). Gene sequence location is 2L:20091435..20093152. Its molecular function is described by: oxidoreductase activity. The biological processes in which it is invo…
LOC128669610	128669610	NC_071297.1	4	3955183	3957069	minus	vesicle-associated membrane protein 7-like	LOC128669610	protein-coding	XM_053744536.2	vesicle-associated membrane protein 7-like	XP_053600511.1	vesicle-associated membrane protein 7-like	218		Vamp7	Vesicle-associated membrane protein 7	FBgn0266186	FBpp0312219	9.49e-35	The gene Vesicle-associated membrane protein 7 is referred to in FlyBase by the symbol Dmel\Vamp7 (CG1599, FBgn0266186). It is a protein_coding_gene from Dmel. It has 2 annotated transcripts and 2 polypeptides (1 unique). Gene sequence location is 2R:9841080..9842502. Its molecular function is described by: SNAP receptor activity; SNARE binding; syntaxin binding. It is involved in the biological …
LOC128669611	128669611	NC_071297.1	4	198199	235720	minus	kugelei	kug	protein-coding	XM_053744537.2	kugelei, transcript variant X1	XP_053600512.1	fat-like cadherin-related tumor suppressor homolog isoform X1	4596		kug	kugelei	FBgn0261574	FBpp0311915	0	The gene kugelei is referred to in FlyBase by the symbol Dmel\kug (CG7749, FBgn0261574). It is a protein_coding_gene from Dmel. It has 3 annotated transcripts and 3 polypeptides (2 unique). Gene sequence location is 3L:20005301..20024607. Its molecular function is described by: cell adhesion molecule binding; calcium ion binding; protein-containing complex binding. It is involved in the biologica…
LOC128669612	128669612	NC_071297.1	4	10479329	10484841	minus	corkscrew	csw	protein-coding	XM_053744539.2	corkscrew	XP_053600514.1	tyrosine-protein phosphatase corkscrew	614		csw	corkscrew	FBgn0000382	FBpp0070362	1.51e-128	The gene corkscrew is referred to in FlyBase by the symbol Dmel\csw (CG3954, FBgn0000382). It is a protein_coding_gene from Dmel. It has 4 annotated transcripts and 4 polypeptides (all unique). Gene sequence location is X:2094234..2115701. Its molecular function is described by: non-membrane spanning protein tyrosine phosphatase activity; phosphotyrosine residue binding; transmembrane receptor pr…
LOC128669613	128669613	NC_071297.1	4	10463597	10469195	plus	uncharacterized protein	LOC128669613	protein-coding	XM_053744540.2	uncharacterized protein	XP_053600515.1	alkylated DNA repair protein alkB homolog 8	605		Alkbh8	AlkBh8 tRNA methyltransferase	FBgn0034748	FBpp0071849	7.26e-141	The gene AlkBh8 tRNA methyltransferase is referred to in FlyBase by the symbol Dmel\Alkbh8 (CG17807, FBgn0034748). It is a protein_coding_gene from Dmel. It has one annotated transcript and one polypeptide. Gene sequence location is 2R:22634019..22635942. Its molecular function is described by: tRNA binding; tRNA (uridine) methyltransferase activity; nucleic acid binding; S-adenosylmethionine-dep…
LOC128669614	128669614	NC_071297.1	4	10469261	10474373	minus	uncharacterized protein	LOC128669614	protein-coding	XM_053744541.2	uncharacterized protein	XP_053600516.1	TBC1 domain family member 19	517					FBpp0309718	1.14e-178
LOC128669615	128669615	NC_071297.1	4	10461547	10463436	minus	Phosphatidylinositol glycan anchor biosynthesis class A	PIG-A	protein-coding	XM_053744543.1	Phosphatidylinositol glycan anchor biosynthesis class A	XP_053600518.1	phosphatidylinositol N-acetylglucosaminyltransferase subunit A	434		PIG-A	Phosphatidylinositol glycan anchor biosynthesis class A	FBgn0034270	FBpp0309242	1.26e-145	The gene Phosphatidylinositol glycan anchor biosynthesis class A is referred to in FlyBase by the symbol Dmel\PIG-A (CG6401, FBgn0034270). It is a protein_coding_gene from Dmel. It has 2 annotated transcripts and 2 polypeptides (1 unique). Gene sequence location is 2R:17737622..17739685. Its molecular function is described by: phosphatidylinositol N-acetylglucosaminyltransferase activity. It is i…
LOC128669616	128669616	NC_071297.1	4	10457204	10459246	minus	CR6-interacting factor	CRIF	protein-coding	XM_053744544.2	CR6-interacting factor	XP_053600519.1	large ribosomal subunit protein mL64	246		CRIF	CR6-interacting factor	FBgn0037102	FBpp0078032	2.61e-35	The gene CR6-interacting factor is referred to in FlyBase by the symbol Dmel\CRIF (CG7172, FBgn0037102). It is a protein_coding_gene from Dmel. It has one annotated transcript and one polypeptide. Gene sequence location is 3L:21568059..21568898. Its molecular function is unknown. It is involved in the biological process described with: siRNA processing; RNAi-mediated antiviral immune response. 5 …
LOC128669617	128669617	NC_071297.1	4	10459386	10461882	plus	Clathrin light chain	Clc	protein-coding	XM_053744545.2	Clathrin light chain, transcript variant X1	XP_053600520.1	clathrin light chain isoform X1	208		Clc	Clathrin light chain	FBgn0024814	FBpp0305007	1.44e-42	The gene Clathrin light chain is referred to in FlyBase by the symbol Dmel\Clc (CG6948, FBgn0024814). It is a protein_coding_gene from Dmel. It has 4 annotated transcripts and 4 polypeptides (1 unique). Gene sequence location is 3L:20241053..20243735. Its molecular function is described by: clathrin heavy chain binding; structural molecule activity. It is involved in the biological process descri…
LOC128669618	128669618	NC_071297.1	4	10474578	10477522	plus	Yippee	Ype	protein-coding	XM_053744547.1	Yippee	XP_053600522.1	protein yippee-like 5	121		Ype	Yippee	FBgn0288857	FBpp0073620	4.13e-62	The gene Yippee is referred to in FlyBase by the symbol Dmel\Ype (CG1989, FBgn0288857). It is a protein_coding_gene from Dmel. It has 2 annotated transcripts and 2 polypeptides (all unique). Gene sequence location is X:13385914..13387417. Its molecular function is described by: metal ion binding. It is involved in the biological process described with: chaeta morphogenesis; adult chitin-containin…
LOC128669619	128669619	NC_071297.1	4	4385636	4445392	plus	beethoven	btv	protein-coding	XM_053744548.1	beethoven	XP_053600523.1	cytoplasmic dynein 2 heavy chain 1	4103		btv	beethoven	FBgn0023096	FBpp0271926	0	The gene beethoven is referred to in FlyBase by the symbol Dmel\btv (CG15148, FBgn0023096). It is a protein_coding_gene from Dmel. It has one annotated transcript and one polypeptide. Gene sequence location is 2L:17962625..17982472. Its molecular function is described by: ATP hydrolysis activity; ATP binding; minus-end-directed microtubule motor activity; dynein intermediate chain binding; dynein…
LOC128669620	128669620	NC_071297.1	4	4405120	4411476	plus	LanB1	LanB1	protein-coding	XM_053744549.1	LanB1	XP_053600524.1	laminin subunit beta-1	1785		LanB1	Laminin B1	FBgn0289933	FBpp0079114	0	The gene Laminin B1 is referred to in FlyBase by the symbol Dmel\LanB1 (CG7123, FBgn0289933). It is a protein_coding_gene from Dmel. It has 2 annotated transcripts and 2 polypeptides (1 unique). Gene sequence location is 2L:7811438..7820771. Its molecular function is described by: extracellular matrix structural constituent. It is involved in the biological process described with 14 unique terms,…
LOC128669621	128669621	NC_071294.1	1	8173907	8175680	plus	uncharacterized LOC128669621	LOC128669621	protein-coding	XM_053744553.2	uncharacterized LOC128669621	XP_053600528.1	uncharacterized protein LOC128669621	152
LOC128669622	128669622	NC_071297.1	4	4445387	4452750	minus	uncharacterized LOC128669622	LOC128669622	protein-coding	XM_053744550.1	uncharacterized LOC128669622	XP_053600525.1	uncharacterized protein LOC128669622	314
LOC128669623	128669623	NC_071297.1	4	44361	44855	minus	uncharacterized LOC128669623	LOC128669623	protein-coding	XM_053744551.1	uncharacterized LOC128669623	XP_053600526.1	uncharacterized protein LOC128669623	165
LOC128669624	128669624	NC_071297.1	4	20999	21985	minus	uncharacterized LOC128669624	LOC128669624	protein-coding	XM_053744552.2	uncharacterized LOC128669624	XP_053600527.2	uncharacterized protein LOC128669624	329
LOC128669625	128669625	NC_071297.1	4	7169725	7172954	plus	Nucleoporin 50kD	Nup50	protein-coding	XM_053744554.1	Nucleoporin 50kD, transcript variant X1	XP_053600529.1	nuclear pore complex protein Nup50 isoform X1	592		Nup50	Nucleoporin 50kD	FBgn0033264	FBpp0087861	1.02e-45	The gene Nucleoporin 50kD is referred to in FlyBase by the symbol Dmel\Nup50 (CG2158, FBgn0033264). It is a protein_coding_gene from Dmel. It has one annotated transcript and one polypeptide. Gene sequence location is 2R:8123036..8125058. Its molecular function is described by: chromatin DNA binding; protein binding. It is involved in the biological process described with: heat shock-mediated pol…
LOC128669626	128669626	NC_071297.1	4	7173749	7176357	minus	Myb-interacting protein 130	mip130	protein-coding	XM_053744556.1	Myb-interacting protein 130, transcript variant X1	XP_053600531.1	protein lin-9 homolog isoform X1	574		mip130	Myb-interacting protein 130	FBgn0023509	FBpp0070302	3.22e-78	The gene Myb-interacting protein 130 is referred to in FlyBase by the symbol Dmel\mip130 (CG3480, FBgn0023509). It is a protein_coding_gene from Dmel. It has one annotated transcript and one polypeptide. Gene sequence location is X:1908239..1920318. Its molecular function is described by: DNA binding. It is involved in the biological process described with 6 unique terms, many of which group unde…
LOC128669627	128669627	NC_071297.1	4	7214558	7220764	minus	uncharacterized LOC128669627	LOC128669627	protein-coding	XM_053744557.2	uncharacterized LOC128669627, transcript variant X1	XP_053600532.1	uncharacterized protein LOC128669627 isoform X1	395
LOC128669628	128669628	NC_071297.1	4	7221404	7223631	plus	uncharacterized LOC128669628	LOC128669628	lncRNA	XR_010369876.1	uncharacterized LOC128669628
LOC128669629	128669629	NC_071294.1	1	6267999	6284528	minus	Rho-type guanine nucleotide exchange factor	RtGEF	protein-coding	XM_053744566.1	Rho-type guanine nucleotide exchange factor, transcript variant X1	XP_053600541.1	uncharacterized protein RtGEF isoform X1	1093		RtGEF	Rho-type guanine nucleotide exchange factor	FBgn0015803	FBpp0428192	0	The gene Rho-type guanine nucleotide exchange factor is referred to in FlyBase by the symbol Dmel\RtGEF (CG10043, FBgn0015803). It is a protein_coding_gene from Dmel. It has 8 annotated transcripts and 8 polypeptides (6 unique). Gene sequence location is 2L:20350434..20365254. Its molecular function is described by: molecular adaptor activity; guanyl-nucleotide exchange factor activity. It is inv…
LOC128669630	128669630	NC_071297.1	4	7210523	7211896	plus	uncharacterized LOC128669630	LOC128669630	protein-coding	XM_053744564.1	uncharacterized LOC128669630	XP_053600539.1	uncharacterized protein LOC128669630	325		Cam	Calmodulin	FBgn0000253	FBpp0293503	3.79e-15	The gene Calmodulin is referred to in FlyBase by the symbol Dmel\Cam (CG8472, FBgn0000253). It is a protein_coding_gene from Dmel. It has 5 annotated transcripts and 5 polypeptides (1 unique). Gene sequence location is 2R:12259398..12278809. Its molecular function is described by 7 unique terms, many of which group under: binding; myosin binding; protein binding; molecular function regulator acti…
LOC128669631	128669631	NC_071297.1	4	7180256	7210473	minus	uncharacterized LOC128669631	LOC128669631	protein-coding	XM_053744565.2	uncharacterized LOC128669631, transcript variant X1	XP_053600540.1	uncharacterized protein LOC128669631 isoform X1	223
LOC128669632	128669632	NC_071297.1	4	7212698	7216013	plus	crimpled	crim	protein-coding	XM_053744568.1	crimpled	XP_053600543.1	UPAR/Ly6 domain-containing protein crim	158		crim	crimpled	FBgn0036198	FBpp0075854	4.75e-60	The gene crimpled is referred to in FlyBase by the symbol Dmel\crim (CG6038, FBgn0036198). It is a protein_coding_gene from Dmel. It has one annotated transcript and one polypeptide. Gene sequence location is 3L:11710507..11711386. Its molecular function is described by: . It is involved in the biological process described with: regulation of tube size, open tracheal system; septate junction asse…
LOC128669633	128669633	NC_071297.1	4	7177634	7179622	plus	retroactive	rtv	protein-coding	XM_053744569.2	retroactive, transcript variant X1	XP_053600544.1	UPAR/Ly6 domain-containing protein rtv isoform X1	153		rtv	retroactive	FBgn0261277	FBpp0304131	2.09e-45	The gene retroactive is referred to in FlyBase by the symbol Dmel\rtv (CG1397, FBgn0261277). It is a protein_coding_gene from Dmel. It has 4 annotated transcripts and 4 polypeptides (2 unique). Gene sequence location is X:11152484..11153990. Its molecular function is unknown. It is involved in the biological process described with 7 unique terms, many of which group under: multicellular organisma…
LOC128669634	128669634	NC_071297.1	4	7223922	7225818	minus	uncharacterized LOC128669634	LOC128669634	lncRNA	XR_010369877.1	uncharacterized LOC128669634
LOC128669635	128669635	NC_071297.1	4	953221	963278	plus	uncharacterized protein	LOC128669635	protein-coding	XM_053744573.1	uncharacterized protein, transcript variant X1	XP_053600548.1	uncharacterized protein LOC128669635 isoform X1	532					FBpp0074639	1.22e-08
LOC128669636	128669636	NC_071297.1	4	1028108	1029875	plus	sucrose-6-phosphate hydrolase-like	LOC128669636	protein-coding	XM_053744576.1	sucrose-6-phosphate hydrolase-like	XP_053600551.1	sucrose-6-phosphate hydrolase-like	482
LOC128669637	128669637	NC_071297.1	4	1030750	1048772	minus	proton-coupled amino acid transporter-like protein CG1139	LOC128669637	protein-coding	XM_053744577.1	proton-coupled amino acid transporter-like protein CG1139	XP_053600552.1	proton-coupled amino acid transporter-like protein CG1139	477					FBpp0086994	1.17e-145
LOC128669638	128669638	NC_071297.1	4	963270	994576	minus	proton-coupled amino acid transporter-like protein CG1139	LOC128669638	protein-coding	XM_053744578.2	proton-coupled amino acid transporter-like protein CG1139, transcript variant X1	XP_053600553.1	proton-coupled amino acid transporter-like protein CG1139 isoform X1	457					FBpp0086994	2.32e-130
LOC128669639	128669639	NC_071297.1	4	997994	1025302	minus	cholecystokinin receptor-like	LOC128669639	protein-coding	XM_053744581.1	cholecystokinin receptor-like	XP_053600556.1	cholecystokinin receptor-like	451		CCKLR-17D1	Cholecystokinin-like receptor at 17D1	FBgn0259231	FBpp0288959	1.06e-56	The gene Cholecystokinin-like receptor at 17D1 is referred to in FlyBase by the symbol Dmel\CCKLR-17D1 (CG42301, FBgn0259231). It is a protein_coding_gene from Dmel. It has one annotated transcript and one polypeptide. Gene sequence location is X:18707494..18726572. Its molecular function is described by: G protein-coupled receptor activity; neuropeptide receptor activity. It is involved in the b…
LOC128669640	128669640	NC_071297.1	4	5509858	5521346	plus	Xeroderma pigmentosum, complementation group C	Xpc	protein-coding	XM_053744582.2	Xeroderma pigmentosum, complementation group C, transcript variant X1	XP_053600557.1	DNA repair protein complementing XP-C cells homolog isoform X1	1208		Xpc	Xeroderma pigmentosum, complementation group C	FBgn0004698	FBpp0086505	1.39e-154	The gene Xeroderma pigmentosum, complementation group C is referred to in FlyBase by the symbol Dmel\Xpc (CG8153, FBgn0004698). It is a protein_coding_gene from Dmel. It has 3 annotated transcripts and 3 polypeptides (all unique). Gene sequence location is 2R:15311510..15318239. Its molecular function is described by: single-stranded DNA binding; damaged DNA binding. It is involved in the biologi…
LOC128669641	128669641	NC_071297.1	4	5520459	5538475	minus	muscle LIM protein 1	LOC128669641	protein-coding	XM_053744585.1	muscle LIM protein 1, transcript variant X1	XP_053600560.1	muscle LIM protein Mlp84B isoform X1	496		Mlp84B	Muscle LIM protein at 84B	FBgn0014863	FBpp0312428	0	The gene Muscle LIM protein at 84B is referred to in FlyBase by the symbol Dmel\Mlp84B (CG1019, FBgn0014863). It is a protein_coding_gene from Dmel. It has 3 annotated transcripts and 3 polypeptides (1 unique). Gene sequence location is 3R:7112850..7117732. Its molecular function is described by: structural constituent of muscle; actinin binding. It is involved in the biological process described…
LOC128669642	128669642	NC_071297.1	4	5521762	5522714	plus	uncharacterized protein	LOC128669642	protein-coding	XM_053744600.2	uncharacterized protein	XP_053600575.1	selenoprotein F	169					FBpp0074949	3.29e-66
LOC128669643	128669643	NC_071297.1	4	5533211	5538015	plus	uncharacterized LOC128669643	LOC128669643	lncRNA	XR_008404668.1	uncharacterized LOC128669643, transcript variant X1
LOC128669644	128669644	NC_071297.1	4	3315505	3334976	minus	Heparan-alpha-glucosaminide N-acetyltransferase	Hgsnat	protein-coding	XM_053744602.2	Heparan-alpha-glucosaminide N-acetyltransferase	XP_053600577.1	heparan-alpha-glucosaminide N-acetyltransferase	578		Hgsnat	Heparan-alpha-glucosaminide N-acetyltransferase	FBgn0029737	FBpp0310139	7.49e-132	The gene Heparan-alpha-glucosaminide N-acetyltransferase is referred to in FlyBase by the symbol Dmel\Hgsnat (CG6903, FBgn0029737). It is a protein_coding_gene from Dmel. It has 2 annotated transcripts and 2 polypeptides (1 unique). Gene sequence location is X:4918730..4921648. Its molecular function is described by: heparan-alpha-glucosaminide N-acetyltransferase activity. It is involved in the …
LOC128669645	128669645	NC_071297.1	4	3324927	3328279	plus	juvenile hormone esterase-like	LOC128669645	protein-coding	XM_053744603.2	juvenile hormone esterase-like	XP_053600578.1	juvenile hormone esterase-like	530		clt	cricklet	FBgn0000326	FBpp0071604	2.36e-59	The gene cricklet is referred to in FlyBase by the symbol Dmel\clt (CG9858, FBgn0000326). It is a protein_coding_gene from Dmel. It has one annotated transcript and one polypeptide. Gene sequence location is 2R:21617061..21619079. Its molecular function is described by: serine hydrolase activity; carboxylesterase activity. It is involved in the biological process described with: male mating behav…
LOC128669646	128669646	NC_071297.1	4	3232153	3315457	plus	Cyclic-AMP response element binding protein A	CrebA	protein-coding	XM_053744604.2	Cyclic-AMP response element binding protein A, transcript variant X1	XP_053600579.1	cyclic AMP response element-binding protein A isoform X1	368		CrebA	Cyclic-AMP response element binding protein A	FBgn0004396	FBpp0089339	8.91e-59	The gene Cyclic-AMP response element binding protein A is referred to in FlyBase by the symbol Dmel\CrebA (CG7450, FBgn0004396). It is a protein_coding_gene from Dmel. It has 2 annotated transcripts and 2 polypeptides (1 unique). Gene sequence location is 3L:15535395..15553214. Its molecular function is described by 7 unique terms, many of which group under: nucleic acid binding; binding; transcr…
LOC128669647	128669647	NC_071297.1	4	11480829	11507611	plus	bb in a boxcar	bbc	protein-coding	XM_053744606.2	bb in a boxcar, transcript variant X1	XP_053600581.1	cholinephosphotransferase 1 isoform X1	465		bbc	bb in a boxcar	FBgn0033844	FBpp0086818	0	The gene bb in a boxcar is referred to in FlyBase by the symbol Dmel\bbc (CG6016, FBgn0033844). It is a protein_coding_gene from Dmel. It has 4 annotated transcripts and 4 polypeptides (all unique). Gene sequence location is 2R:13486634..13494862. Its molecular function is described by: ethanolaminephosphotransferase activity; phosphotransferase activity, for other substituted phosphate groups; d…
LOC128669648	128669648	NC_071297.1	4	266094	557630	minus	uncharacterized LOC128669648	LOC128669648	lncRNA	XR_008404672.1	uncharacterized LOC128669648, transcript variant X2
LOC128669649	128669649	NC_071297.1	4	1287242	1308464	minus	uncharacterized protein	LOC128669649	protein-coding	XM_053744615.2	uncharacterized protein	XP_053600590.1	periodic tryptophan protein 2 homolog	918					FBpp0311844	0
LOC128669650	128669650	NC_071297.1	4	1282524	1286742	minus	uncharacterized protein	LOC128669650	protein-coding	XM_053744616.2	uncharacterized protein	XP_053600591.1	charged multivesicular body protein 7	585					FBpp0077896	2.39e-29
LOC128669651	128669651	NC_071297.1	4	1260323	1282181	plus	sensory neuron membrane protein 2	LOC128669651	protein-coding	XM_053744617.1	sensory neuron membrane protein 2, transcript variant X1	XP_053600592.1	sensory neuron membrane protein 2	520		Snmp2	Sensory neuron membrane protein 2	FBgn0035815	FBpp0110185	1.7e-75	The gene Sensory neuron membrane protein 2 is referred to in FlyBase by the symbol Dmel\Snmp2 (CG7422, FBgn0035815). It is a protein_coding_gene from Dmel. It has 3 annotated transcripts and 3 polypeptides (2 unique). Gene sequence location is 3L:7733250..7743041. Its molecular function is described by: scavenger receptor activity. It is involved in the biological process described with: cellular…
LOC128669652	128669652	NC_071294.1	1	6285162	6289810	plus	uncharacterized protein	LOC128669652	protein-coding	XM_053744621.2	uncharacterized protein	XP_053600596.1	ankyrin-3	621		Ank2	Ankyrin 2	FBgn0261788	FBpp0292240	5.79e-32	The gene Ankyrin 2 is referred to in FlyBase by the symbol Dmel\Ank2 (CG42734, FBgn0261788). It is a protein_coding_gene from Dmel. It has 22 annotated transcripts and 22 polypeptides (all unique). Gene sequence location is 3L:7655389..7718395. Its molecular function is unknown. It is involved in the biological process described with 9 unique terms, many of which group under: nervous system proce…
LOC128669653	128669653	NC_071297.1	4	1300193	1302274	plus	putative nuclease HARBI1	LOC128669653	protein-coding	XM_053744618.1	putative nuclease HARBI1	XP_053600593.1	putative nuclease HARBI1	380					FBpp0293413	2.43e-28
LOC128669654	128669654	NC_071297.1	4	1249113	1259555	minus	trypsin-2-like	LOC128669654	protein-coding	XM_053744619.1	trypsin-2-like, transcript variant X1	XP_053600594.1	trypsin-3-like isoform X1	307					FBpp0077252	2.35e-49
LOC128669655	128669655	NC_071297.1	4	1302239	1304301	minus	uncharacterized LOC128669655	LOC128669655	protein-coding	XM_053744622.1	uncharacterized LOC128669655	XP_053600597.1	uncharacterized protein LOC128669655	289		prod	proliferation disrupter	FBgn0014269	FBpp0085785	4.2e-09	The gene proliferation disrupter is referred to in FlyBase by the symbol Dmel\prod (CG18608, FBgn0014269). It is a protein_coding_gene from Dmel. It has one annotated transcript and one polypeptide. Gene sequence location is 2R:18969404..18971133. Its molecular function is unknown. It is involved in the biological process described with: mitotic chromosome condensation; lymph gland development; r…
LOC128669656	128669656	NC_071297.1	4	10410845	10416162	plus	uncharacterized LOC128669656	LOC128669656	protein-coding	XM_053744623.1	uncharacterized LOC128669656	XP_053600598.1	uncharacterized protein LOC128669656	834
LOC128669657	128669657	NC_071297.1	4	10415809	10417571	minus	uncharacterized protein	LOC128669657	protein-coding	XM_053744624.2	uncharacterized protein	XP_053600599.1	nitric oxide synthase-interacting protein homolog	291					FBpp0074330	5.13e-138
LOC128669658	128669658	NC_071297.1	4	10418054	10455742	plus	uncharacterized LOC128669658	LOC128669658	protein-coding	XM_053744625.1	uncharacterized LOC128669658	XP_053600600.1	uncharacterized protein LOC128669658	1083		bmm	brummer	FBgn0036449	FBpp0289427	0	The gene brummer is referred to in FlyBase by the symbol Dmel\bmm (CG5295, FBgn0036449). It is a protein_coding_gene from Dmel. It has 2 annotated transcripts and 2 polypeptides (all unique). Gene sequence location is 3L:14776496..14786412. Its molecular function is described by: hydrolase activity; triacylglycerol lipase activity. It is involved in the biological process described with 8 unique …
LOC128669659	128669659	NC_071297.1	4	852287	866038	minus	Coat Protein (coatomer) beta	betaCOP	protein-coding	XM_053744626.2	Coat Protein (coatomer) beta	XP_053600601.1	coatomer subunit beta	958		betaCOP	Coat Protein (coatomer) beta	FBgn0008635	FBpp0074348	0	The gene Coat Protein (coatomer) beta is referred to in FlyBase by the symbol Dmel\βCOP (CG6223, FBgn0008635). It is a protein_coding_gene from Dmel. It has one annotated transcript and one polypeptide. Gene sequence location is X:18381549..18385242. Its molecular function is described by: structural molecule activity. It is involved in the biological process described with 8 unique terms, many o…
LOC128669660	128669660	NC_071297.1	4	879898	930028	minus	neprilysin-4-like	LOC128669660	protein-coding	XM_053744627.2	neprilysin-4-like	XP_053600602.1	neprilysin-4-like	751		Nep1	Neprilysin 1	FBgn0029843	FBpp0310420	2.45e-138	The gene Neprilysin 1 is referred to in FlyBase by the symbol Dmel\Nep1 (CG5905, FBgn0029843). It is a protein_coding_gene from Dmel. It has 4 annotated transcripts and 4 polypeptides (1 unique). Gene sequence location is X:6091205..6103971. Its molecular function is described by: metallopeptidase activity; metalloendopeptidase activity. It is involved in the biological process described with: pr…
LOC128669661	128669661	NC_071297.1	4	866449	877302	plus	uncharacterized protein	LOC128669661	protein-coding	XM_053744628.2	uncharacterized protein, transcript variant X1	XP_053600603.1	uncharacterized protein LOC128669661 isoform X1	647					FBpp0291543	1.7e-51
LOC128669662	128669662	NC_071294.1	1	6299036	6376578	plus	muscarinic acetylcholine receptor M2-like	LOC128669662	protein-coding	XM_053744631.2	muscarinic acetylcholine receptor M2-like	XP_053600606.1	muscarinic acetylcholine receptor M2-like	570		TrissinR	Trissin receptor	FBgn0085410	FBpp0309550	3.8e-104	The gene Trissin receptor is referred to in FlyBase by the symbol Dmel\TrissinR (CG34381, FBgn0085410). It is a protein_coding_gene from Dmel. It has 4 annotated transcripts and 4 polypeptides (3 unique). Gene sequence location is 2L:5824004..5856767. Its molecular function is described by: neuropeptide receptor activity; G protein-coupled receptor activity; G protein-coupled peptide receptor act…
LOC128669663	128669663	NC_071297.1	4	877603	879556	plus	uncharacterized protein	LOC128669663	protein-coding	XM_053744630.2	uncharacterized protein	XP_053600605.1	probable U3 small nucleolar RNA-associated protein 11	252					FBpp0071194	1.02e-62
LOC128669664	128669664	NC_071297.1	4	6984110	6984197	plus	transfer RNA tyrosine (anticodon GUA)	TRNAY-GUA	tRNA
LOC128669667	128669667	NC_071298.1	5	8723313	8737745	minus	Hen1 methyltransferase	Hen1	protein-coding	XM_053744632.2	Hen1 methyltransferase, transcript variant X1	XP_053600607.1	uncharacterized protein Hen1 isoform X1	2075		Hen1	Hen1 methyltransferase	FBgn0033686	FBpp0087092	8.52e-48	The gene Hen1 methyltransferase is referred to in FlyBase by the symbol Dmel\Hen1 (CG12367, FBgn0033686). It is a protein_coding_gene from Dmel. It has one annotated transcript and one polypeptide. Gene sequence location is 2R:12145710..12152752. Its molecular function is described by: small RNA 2'-O-methyltransferase activity; RNA methyltransferase activity; O-methyltransferase activity. It is i…
LOC128669668	128669668	NC_071298.1	5	8583823	8719108	plus	cacophony	cac	protein-coding	XM_053744637.2	cacophony, transcript variant X1	XP_053600612.1	voltage-dependent calcium channel type A subunit alpha-1 isoform X1	1945		cac	cacophony	FBgn0263111	FBpp0298324	0	The gene cacophony is referred to in FlyBase by the symbol Dmel\cac (CG43368, FBgn0263111). It is a protein_coding_gene from Dmel. It has 18 annotated transcripts and 18 polypeptides (17 unique). Gene sequence location is X:11931280..11985087. Its molecular function is described by: calcium ion binding; high voltage-gated calcium channel activity; low voltage-gated calcium channel activity; volta…
LOC128669669	128669669	NC_071294.1	1	6342538	6346787	minus	uncharacterized LOC128669669	LOC128669669	pseudogene
LOC128669670	128669670	NC_071298.1	5	8675271	8677268	minus	uncharacterized LOC128669670	LOC128669670	lncRNA	XR_008404682.1	uncharacterized LOC128669670
LOC128669671	128669671	NC_071298.1	5	3149777	3210556	minus	uncharacterized LOC128669671	LOC128669671	protein-coding	XM_053744647.2	uncharacterized LOC128669671, transcript variant X1	XP_053600622.1	uncharacterized protein LOC128669671 isoform X1	1532		dpy	dumpy	FBgn0053196	FBpp0304630	4.68e-10	The gene dumpy is referred to in FlyBase by the symbol Dmel\dpy (CG33196, FBgn0053196). It is a protein_coding_gene from Dmel. It has 16 annotated transcripts and 16 polypeptides (all unique). Gene sequence location is 2L:4477462..4614300. Its molecular function is described by: zinc ion binding; calcium ion binding; extracellular matrix structural constituent. It is involved in the biological pr…
LOC128669672	128669672	NC_071298.1	5	3145507	3149781	plus	zinc finger protein 319-like	LOC128669672	protein-coding	XM_053744650.2	zinc finger protein 319-like, transcript variant X1	XP_053600625.1	zinc finger protein 319-like isoform X1	509		Kr-h1	Kr transcription factor homolog 1	FBgn0266450	FBpp0310810	1.67e-20	The gene Kr transcription factor homolog 1 is referred to in FlyBase by the symbol Dmel\Kr-h1 (CG45074, FBgn0266450). It is a protein_coding_gene from Dmel. It has 2 annotated transcripts and 2 polypeptides (all unique). Gene sequence location is 2L:6082603..6096498. Its molecular function is described by: DNA-binding transcription factor activity; RNA polymerase II cis-regulatory region sequence…
LOC128669673	128669673	NC_071294.1	1	6248995	6265988	plus	homocysteine S-methyltransferase-like	LOC128669673	protein-coding	XM_053744655.1	homocysteine S-methyltransferase-like	XP_053600630.1	homocysteine S-methyltransferase-like	340					FBpp0309710	7.58e-113
LOC128669674	128669674	NC_071298.1	5	3632418	3643404	minus	uncharacterized LOC128669674	LOC128669674	protein-coding	XM_053744652.2	uncharacterized LOC128669674, transcript variant X1	XP_053600627.1	uncharacterized protein LOC128669674 isoform X1	2136
LOC128669675	128669675	NC_071298.1	5	3643532	3656238	plus	ATP-binding cassette sub-family C member 4-like	LOC128669675	protein-coding	XM_053744657.2	ATP-binding cassette sub-family C member 4-like, transcript variant X1	XP_053600632.1	ATP-binding cassette sub-family C member 4-like isoform X1	1357					FBpp0297935	0
LOC128669676	128669676	NC_071298.1	5	3656200	3664844	minus	Secretory 5	Sec5	protein-coding	XM_053744663.2	Secretory 5	XP_053600638.1	exocyst complex component 2	867		Sec5	Secretory 5	FBgn0266670	FBpp0077208	0	The gene Secretory 5 is referred to in FlyBase by the symbol Dmel\Sec5 (CG8843, FBgn0266670). It is a protein_coding_gene from Dmel. It has one annotated transcript and one polypeptide. Gene sequence location is 2L:3457302..3460367. Its molecular function is described by: small GTPase binding. It is involved in the biological process described with 21 unique terms, many of which group under: cell…
LOC128669677	128669677	NC_071298.1	5	10444286	10447035	minus	Glycyl-tRNA synthetase	GlyRS	protein-coding	XM_053744664.2	Glycyl-tRNA synthetase	XP_053600639.1	glycine--tRNA ligase	735		GlyRS	Glycyl-tRNA synthetase	FBgn0027088	FBpp0306062	0	The gene Glycyl-tRNA synthetase is referred to in FlyBase by the symbol Dmel\GlyRS (CG6778, FBgn0027088). It is a protein_coding_gene from Dmel. It has 3 annotated transcripts and 3 polypeptides (2 unique). Gene sequence location is 3L:15095142..15097686. Its molecular function is described by: glycine-tRNA ligase activity; ATP binding. It is involved in the biological process described with: den…
LOC128669678	128669678	NC_071294.1	1	6237341	6252794	minus	uncharacterized LOC128669678	LOC128669678	protein-coding	XM_053744668.2	uncharacterized LOC128669678, transcript variant X1	XP_053600643.1	uncharacterized protein LOC128669678 isoform X1	291
LOC128669679	128669679	NC_071298.1	5	10440830	10443972	plus	uncharacterized protein	LOC128669679	protein-coding	XM_053744665.2	uncharacterized protein	XP_053600640.1	pre-mRNA-splicing factor 38B	334					FBpp0302613	2.23e-92
LOC128669680	128669680	NC_071298.1	5	10438921	10440369	plus	ubiquitin like	ubl	protein-coding	XM_053744666.1	ubiquitin like	XP_053600641.1	ubiquitin-like protein 5	73		ubl	ubiquitin like	FBgn0022224	FBpp0085529	1.71e-46	The gene ubiquitin like is referred to in FlyBase by the symbol Dmel\ubl (CG3450, FBgn0022224). It is a protein_coding_gene from Dmel. It has one annotated transcript and one polypeptide. Gene sequence location is 2R:6810011..6810530. Its molecular function is described by: protein tag activity. It is involved in the biological process described with: protein modification process; mRNA splicing, …
LOC128669681	128669681	NC_071298.1	5	10447641	10456405	plus	extradenticle	exd	protein-coding	XM_053744667.2	extradenticle, transcript variant X1	XP_053600642.1	homeobox protein extradenticle isoform X1	394		exd	extradenticle	FBgn0000611	FBpp0305515	0	The gene extradenticle is referred to in FlyBase by the symbol Dmel\exd (CG8933, FBgn0000611). It is a protein_coding_gene from Dmel. It has 4 annotated transcripts and 4 polypeptides (1 unique). Gene sequence location is X:15992468..15996509. Its molecular function is described by 10 unique terms, many of which group under: binding; transcription regulator activity; DNA binding; protein binding;…
LOC128669682	128669682	NC_071298.1	5	2238836	2276467	plus	subdued	subdued	protein-coding	XM_053744674.2	subdued, transcript variant X1	XP_053600649.1	anoctamin-1 isoform X1	1058		subdued	subdued	FBgn0038721	FBpp0306942	0	The gene subdued is referred to in FlyBase by the symbol Dmel\subdued (CG16718, FBgn0038721). It is a protein_coding_gene from Dmel. It has 5 annotated transcripts and 5 polypeptides (4 unique). Gene sequence location is 3R:19633418..19642722. Its molecular function is described by 6 unique terms, many of which group under: monoatomic anion transmembrane transporter activity; monoatomic ion-gated…
LOC128669683	128669683	NC_071298.1	5	5252505	5319521	plus	jitterbug	jbug	protein-coding	XM_053744688.1	jitterbug	XP_053600663.1	filamin-A	2890		jbug	jitterbug	FBgn0289650	FBpp0303266	0	The gene jitterbug is referred to in FlyBase by the symbol Dmel\jbug (CG30092, FBgn0289650). It is a protein_coding_gene from Dmel. It has 10 annotated transcripts and 10 polypeptides (6 unique). Gene sequence location is 2R:22717321..22740459. Its molecular function is described by: actin filament binding. It is involved in the biological process described with: establishment of body hair or bri…
LOC128669684	128669684	NC_071298.1	5	5319284	5325414	minus	uncharacterized LOC128669684	LOC128669684	protein-coding	XM_053744689.1	uncharacterized LOC128669684	XP_053600664.1	uncharacterized protein LOC128669684	147
LOC128669685	128669685	NC_071298.1	5	10466446	10494488	minus	Vav guanine nucleotide exchange factor	Vav	protein-coding	XM_053744691.2	Vav guanine nucleotide exchange factor, transcript variant X1	XP_053600666.1	protein vav isoform X1	817		Vav	Vav guanine nucleotide exchange factor	FBgn0040068	FBpp0074449	0	The gene Vav guanine nucleotide exchange factor is referred to in FlyBase by the symbol Dmel\Vav (CG7893, FBgn0040068). It is a protein_coding_gene from Dmel. It has 4 annotated transcripts and 4 polypeptides (3 unique). Gene sequence location is X:19261820..19273280. Its molecular function is described by: guanyl-nucleotide exchange factor activity. It is involved in the biological process descr…
LOC128669686	128669686	NC_071298.1	5	10457856	10465729	plus	Sulfiredoxin	Srx	protein-coding	XM_053744694.2	Sulfiredoxin	XP_053600669.1	sulfiredoxin	132		Srx	Sulfiredoxin	FBgn0030876	FBpp0074266	4.96e-48	The gene Sulfiredoxin is referred to in FlyBase by the symbol Dmel\Srx (CG6762, FBgn0030876). It is a protein_coding_gene from Dmel. It has 4 annotated transcripts and 4 polypeptides (3 unique). Gene sequence location is X:17856974..17858610. Its molecular function is described by: sulfiredoxin activity. It is involved in the biological process described with: cellular response to oxidative stres…
LOC128669687	128669687	NC_071298.1	5	7609611	7612537	plus	uncharacterized protein	LOC128669687	protein-coding	XM_053744695.1	uncharacterized protein	XP_053600670.1	carbohydrate sulfotransferase 4	412					FBpp0309851	3.97e-106
LOC128669688	128669688	NC_071298.1	5	7620721	7630410	plus	Kynurenine formamidase	KFase	protein-coding	XM_053744696.1	Kynurenine formamidase, transcript variant X1	XP_053600671.1	kynurenine formamidase isoform X1	331		KFase	Kynurenine formamidase	FBgn0287695	FBpp0308832	3.11e-34	The gene Kynurenine formamidase is referred to in FlyBase by the symbol Dmel\KFase (CG9542, FBgn0287695). It is a protein_coding_gene from Dmel. It has 2 annotated transcripts and 2 polypeptides (1 unique). Gene sequence location is 2L:6487342..6488756. Its molecular function is described by: arylformamidase activity. It is involved in the biological process described with: L-tryptophan catabolic…
LOC128669689	128669689	NC_071298.1	5	7630551	7656565	plus	uncharacterized LOC128669689	LOC128669689	protein-coding	XM_053744699.2	uncharacterized LOC128669689, transcript variant X1	XP_053600674.1	uncharacterized protein LOC128669689 isoform X1	327
LOC128669690	128669690	NC_071298.1	5	7933874	7957143	minus	shibire	shi	protein-coding	XM_053744701.2	shibire, transcript variant X2	XP_053600676.1	dynamin isoform X2	932		shi	shibire	FBgn0003392	FBpp0290811	0	The gene shibire is referred to in FlyBase by the symbol Dmel\shi (CG18102, FBgn0003392). It is a protein_coding_gene from Dmel. It has 15 annotated transcripts and 15 polypeptides (7 unique). Gene sequence location is X:15892116..15906716. Its molecular function is described by: GTP binding; actin binding; GTPase activity; microtubule binding. It is involved in the biological process described w…
LOC128669691	128669691	NC_071298.1	5	10072249	10138014	plus	Protostome-specific GEF	PsGEF	protein-coding	XM_053744715.1	Protostome-specific GEF, transcript variant X1	XP_053600690.1	uncharacterized protein PsGEF isoform X1	2564		PsGEF	Protostome-specific GEF	FBgn0264598	FBpp0305712	0	The gene Protostome-specific GEF is referred to in FlyBase by the symbol Dmel\PsGEF (CG43947, FBgn0264598). It is a protein_coding_gene from Dmel. It has 8 annotated transcripts and 8 polypeptides (all unique). Gene sequence location is X:2367121..2387664. Its molecular function is described by: guanyl-nucleotide exchange factor activity; calcium-dependent phospholipid binding. It is involved in …
LOC128669692	128669692	NC_071294.1	1	6289801	6292298	minus	uncharacterized protein	LOC128669692	protein-coding	XM_053744722.1	uncharacterized protein	XP_053600697.1	ankyrin repeat domain-containing protein 39	175					FBpp0306245	4.93e-30
LOC128669693	128669693	NC_071298.1	5	9864834	9985250	plus	Notch	N	protein-coding	XM_053744731.1	Notch, transcript variant X1	XP_053600706.1	neurogenic locus Notch protein isoform X1	2463		N	Notch	FBgn0004647	FBpp0293201	0	The gene Notch is referred to in FlyBase by the symbol Dmel\N (CG3936, FBgn0004647). It is a protein_coding_gene from Dmel. It has 2 annotated transcripts and 2 polypeptides (1 unique). Gene sequence location is X:3134870..3172221. Its molecular function is described by 7 unique terms, many of which group under: binding; protein binding; chromatin binding; ion binding; transcription coactivator a…
LOC128669694	128669694	NC_071294.1	1	6292360	6293447	minus	uncharacterized protein	LOC128669694	protein-coding	XM_053744747.2	uncharacterized protein	XP_053600722.1	uncharacterized protein LOC128669694	133					FBpp0099407	1.25e-62
LOC128669695	128669695	NC_071298.1	5	10139706	10224216	minus	papillote	pot	protein-coding	XM_053744735.2	papillote, transcript variant X1	XP_053600710.1	uncharacterized protein pot isoform X1	868		pot	papillote	FBgn0250871	FBpp0073432	7.44e-174	The gene papillote is referred to in FlyBase by the symbol Dmel\pot (CG2467, FBgn0250871). It is a protein_coding_gene from Dmel. It has 3 annotated transcripts and 3 polypeptides (1 unique). Gene sequence location is X:11907409..11917260. Its molecular function is described by: . It is involved in the biological process described with: apposition of dorsal and ventral imaginal disc-derived wing …
LOC128669696	128669696	NC_071298.1	5	10197969	10203795	minus	cysteine-rich with EGF-like domain protein 2	LOC128669696	protein-coding	XM_053744741.2	cysteine-rich with EGF-like domain protein 2, transcript variant X1	XP_053600716.1	cysteine-rich with EGF-like domain protein 2 isoform X1	385		Creld	Cysteine rich with EGF like domains	FBgn0031217	FBpp0077763	7.28e-99	The gene Cysteine rich with EGF like domains is referred to in FlyBase by the symbol Dmel\Creld (CG11377, FBgn0031217). It is a protein_coding_gene from Dmel. It has 2 annotated transcripts and 2 polypeptides (all unique). Gene sequence location is 2L:102380..104142. Its molecular function is described by: calcium ion binding. It is involved in the biological process described with: mitochondrion…
LOC128669697	128669697	NC_071298.1	5	9985476	9992496	plus	tyramine/octopamine receptor-like	LOC128669697	protein-coding	XM_053744743.1	tyramine/octopamine receptor-like, transcript variant X1	XP_053600718.1	tyramine/octopamine receptor-like isoform X1	367		Dop1R2	Dopamine 1-like receptor 2	FBgn0266137	FBpp0084833	1.75e-33	The gene Dopamine 1-like receptor 2 is referred to in FlyBase by the symbol Dmel\Dop1R2 (CG18741, FBgn0266137). It is a protein_coding_gene from Dmel. It has 3 annotated transcripts and 3 polypeptides (all unique). Gene sequence location is 3R:29630304..29659984. Its molecular function is described by 6 unique terms, many of which group under: signaling receptor activity; molecular transducer act…
LOC128669698	128669698	NC_071298.1	5	9991425	10030484	minus	tenascin-like	LOC128669698	protein-coding	XM_053744748.2	tenascin-like, transcript variant X1	XP_053600723.1	tenascin-like isoform X1	328
LOC128669699	128669699	NC_071298.1	5	10099370	10100921	plus	putative nuclease HARBI1	LOC128669699	protein-coding	XM_053744752.2	putative nuclease HARBI1	XP_053600727.1	putative nuclease HARBI1	272					FBpp0079738	4.25e-19
LOC128669700	128669700	NC_071298.1	5	10100575	10102728	minus	nuclear apoptosis-inducing factor 1-like	LOC128669700	protein-coding	XM_053744753.2	nuclear apoptosis-inducing factor 1-like	XP_053600728.1	nuclear apoptosis-inducing factor 1-like	230
LOC128669701	128669701	NC_071294.1	1	6292321	6292678	minus	uncharacterized protein	LOC128669701	protein-coding	XM_053744757.2	uncharacterized protein	XP_053600732.1	uncharacterized protein LOC128669701	102					FBpp0306240	7.48e-22
LOC128669702	128669702	NC_071298.1	5	778157	798772	plus	uncharacterized LOC128669702	LOC128669702	protein-coding	XM_064435944.1	uncharacterized LOC128669702	XP_064292014.1	uncharacterized protein LOC128669702	359
LOC128669703	128669703	NC_071298.1	5	2809486	2818882	minus	gustatory receptor 5a for trehalose-like	LOC128669703	protein-coding	XM_064435945.1	gustatory receptor 5a for trehalose-like	XP_064292015.1	gustatory receptor 5a for trehalose-like	391		Gr64f	Gustatory receptor 64f	FBgn0052255	FBpp0073057	3.71e-32	The gene Gustatory receptor 64f is referred to in FlyBase by the symbol Dmel\Gr64f (CG32255, FBgn0052255). It is a protein_coding_gene from Dmel. It has one annotated transcript and one polypeptide. Gene sequence location is 3L:4035799..4037575. Its molecular function is described by: taste receptor activity; ionotropic sweet taste receptor activity; sweet taste receptor activity; ligand-gated mo…
LOC128669704	128669704	NC_071298.1	5	2824234	2831986	minus	gustatory receptor 5a for trehalose-like	LOC128669704	protein-coding	XM_053744756.1	gustatory receptor 5a for trehalose-like	XP_053600731.1	gustatory receptor 5a for trehalose-like	408		Gr64f	Gustatory receptor 64f	FBgn0052255	FBpp0073057	7.3e-32	The gene Gustatory receptor 64f is referred to in FlyBase by the symbol Dmel\Gr64f (CG32255, FBgn0052255). It is a protein_coding_gene from Dmel. It has one annotated transcript and one polypeptide. Gene sequence location is 3L:4035799..4037575. Its molecular function is described by: taste receptor activity; ionotropic sweet taste receptor activity; sweet taste receptor activity; ligand-gated mo…
LOC128669705	128669705	NC_071298.1	5	2833837	2841701	plus	gustatory receptor 5a for trehalose-like	LOC128669705	protein-coding	XM_053744758.1	gustatory receptor 5a for trehalose-like	XP_053600733.1	gustatory receptor 5a for trehalose-like	336		Gr64f	Gustatory receptor 64f	FBgn0052255	FBpp0073057	2.25e-19	The gene Gustatory receptor 64f is referred to in FlyBase by the symbol Dmel\Gr64f (CG32255, FBgn0052255). It is a protein_coding_gene from Dmel. It has one annotated transcript and one polypeptide. Gene sequence location is 3L:4035799..4037575. Its molecular function is described by: taste receptor activity; ionotropic sweet taste receptor activity; sweet taste receptor activity; ligand-gated mo…
LOC128669706	128669706	NC_071298.1	5	2846696	2856252	plus	uncharacterized LOC128669706	LOC128669706	protein-coding	XM_053744759.1	uncharacterized LOC128669706	XP_053600734.1	uncharacterized protein LOC128669706	272
LOC128669707	128669707	NC_071298.1	5	2861134	2871755	plus	gustatory receptor for sugar taste 64a	LOC128669707	protein-coding	XM_053744760.1	gustatory receptor for sugar taste 64a	XP_053600735.1	gustatory receptor for sugar taste 64a	406		Gr64a	Gustatory receptor 64a	FBgn0045479	FBpp0073050	5.39e-36	The gene Gustatory receptor 64a is referred to in FlyBase by the symbol Dmel\Gr64a (CG32261, FBgn0045479). It is a protein_coding_gene from Dmel. It has one annotated transcript and one polypeptide. Gene sequence location is 3L:4026769..4028600. Its molecular function is described by: ionotropic sweet taste receptor activity; taste receptor activity; ligand-gated monoatomic ion channel activity; …
LOC128669708	128669708	NC_071298.1	5	2874317	2880836	plus	gustatory receptor for sugar taste 64a-like	LOC128669708	protein-coding	XM_053744761.1	gustatory receptor for sugar taste 64a-like	XP_053600736.1	gustatory receptor for sugar taste 64a-like	419		Gr64a	Gustatory receptor 64a	FBgn0045479	FBpp0073050	3.88e-43	The gene Gustatory receptor 64a is referred to in FlyBase by the symbol Dmel\Gr64a (CG32261, FBgn0045479). It is a protein_coding_gene from Dmel. It has one annotated transcript and one polypeptide. Gene sequence location is 3L:4026769..4028600. Its molecular function is described by: ionotropic sweet taste receptor activity; taste receptor activity; ligand-gated monoatomic ion channel activity; …
LOC128669709	128669709	NC_071298.1	5	2998225	3002612	plus	gustatory receptor for sugar taste 64e-like	LOC128669709	protein-coding	XM_053744762.1	gustatory receptor for sugar taste 64e-like	XP_053600737.1	gustatory receptor for sugar taste 64e-like	251		Gr64e	Gustatory receptor 64e	FBgn0045476	FBpp0099916	1.87e-22	The gene Gustatory receptor 64e is referred to in FlyBase by the symbol Dmel\Gr64e (CG32258, FBgn0045476). It is a protein_coding_gene from Dmel. It has 2 annotated transcripts and 2 polypeptides (all unique). Gene sequence location is 3L:4032141..4035703. Its molecular function is described by: taste receptor activity; ionotropic sweet taste receptor activity; sweet taste receptor activity; liga…
LOC128669710	128669710	NC_071298.1	5	7975390	7988966	plus	Choline transporter-like 2	Ctl2	protein-coding	XM_053744763.1	Choline transporter-like 2, transcript variant X1	XP_053600738.1	choline transporter-like 2 isoform X1	741		Ctl2	Choline transporter-like 2	FBgn0039637	FBpp0084742	0	The gene Choline transporter-like 2 is referred to in FlyBase by the symbol Dmel\Ctl2 (CG11880, FBgn0039637). It is a protein_coding_gene from Dmel. It has 3 annotated transcripts and 3 polypeptides (1 unique). Gene sequence location is 3R:29123370..29128247. Its molecular function is described by: transmembrane transporter activity. It is involved in the biological process described with: transm…
LOC128669711	128669711	NC_071294.1	1	6260534	6264572	plus	uncharacterized LOC128669711	LOC128669711	lncRNA	XR_008404685.2	uncharacterized LOC128669711
LOC128669712	128669712	NC_071298.1	5	7989080	7991666	minus	Rrp4	Rrp4	protein-coding	XM_053744766.2	Rrp4	XP_053600741.1	exosome complex component RRP4	299		Rrp4	Rrp4	FBgn0034879	FBpp0309932	8.48e-131	The gene Rrp4 is referred to in FlyBase by the symbol Dmel\Rrp4 (CG3931, FBgn0034879). It is a protein_coding_gene from Dmel. It has 2 annotated transcripts and 2 polypeptides (1 unique). Gene sequence location is 2R:23555018..23556217. Its molecular function is described by: RNA binding. It is involved in the biological process described with 9 unique terms, many of which group under: mRNA metab…
LOC128669713	128669713	NC_071298.1	5	7992066	7995166	plus	Mediator complex subunit 18	MED18	protein-coding	XM_053744767.2	Mediator complex subunit 18	XP_053600742.1	mediator of RNA polymerase II transcription subunit 18	223		MED18	Mediator complex subunit 18	FBgn0026873	FBpp0070295	4.67e-95	The gene Mediator complex subunit 18 is referred to in FlyBase by the symbol Dmel\MED18 (CG14802, FBgn0026873). It is a protein_coding_gene from Dmel. It has 2 annotated transcripts and 2 polypeptides (all unique). Gene sequence location is X:1865909..1866887. Its molecular function is described by: transcription coregulator activity; protein binding. It is involved in the biological process desc…
LOC128669714	128669714	NC_071298.1	5	7995716	7998074	minus	uncharacterized LOC128669714	LOC128669714	protein-coding	XM_053744769.2	uncharacterized LOC128669714	XP_053600744.1	uncharacterized protein LOC128669714	133
LOC128669715	128669715	NC_071298.1	5	3252474	3267807	minus	uncharacterized LOC128669715	LOC128669715	protein-coding	XM_064435947.1	uncharacterized LOC128669715	XP_064292017.1	uncharacterized protein LOC128669715	514		Jhbp5	Juvenile hormone binding protein 5	FBgn0038395	FBpp0307590	6.87e-42	The gene Juvenile hormone binding protein 5 is referred to in FlyBase by the symbol Dmel\Jhbp5 (CG10407, FBgn0038395). It is a protein_coding_gene from Dmel. It has 3 annotated transcripts and 3 polypeptides (2 unique). Gene sequence location is 3R:16044747..16046130. Its molecular function is unknown. It is involved in the biological process described with: sexual reproduction; circadian rhythm.…
LOC128669717	128669717	NC_071298.1	5	4089417	4104918	plus	uncharacterized LOC128669717	LOC128669717	protein-coding	XM_064435951.1	uncharacterized LOC128669717	XP_064292021.1	uncharacterized protein LOC128669717	1690					FBpp0113027	3.11e-59
LOC128669718	128669718	NC_071294.1	1	6047167	6048180	minus	uncharacterized LOC128669718	LOC128669718	lncRNA	XR_008404686.2	uncharacterized LOC128669718
LOC128669719	128669719	NC_071298.1	5	5950485	5978508	plus	uncharacterized LOC128669719	LOC128669719	protein-coding	XM_053744773.1	uncharacterized LOC128669719	XP_053600748.1	uncharacterized protein LOC128669719	3196		Mrp5	Multidrug resistance protein 5	FBgn0038740	FBpp0303069	0	The gene Multidrug resistance protein 5 is referred to in FlyBase by the symbol Dmel\Mrp5 (CG4562, FBgn0038740). It is a protein_coding_gene from Dmel. It has 5 annotated transcripts and 5 polypeptides (3 unique). Gene sequence location is 3R:19865417..19875678. Its molecular function is described by: ABC-type heme transporter activity; ATPase-coupled transmembrane transporter activity; ATP bindi…
LOC128669720	128669720	NC_071298.1	5	6006755	6012699	minus	ATP-binding cassette subfamily C member 4-like	LOC128669720	protein-coding	XM_064435960.1	ATP-binding cassette subfamily C member 4-like, transcript variant X1	XP_064292030.1	ATP-binding cassette subfamily C member 4-like isoform X1	101		Cftr	CF transmembrane conductance regulator	FBgn0039207	FBpp0297167	1.11e-30	The gene CF transmembrane conductance regulator is referred to in FlyBase by the symbol Dmel\Cftr (CG5789, FBgn0039207). It is a protein_coding_gene from Dmel. It has 2 annotated transcripts and 2 polypeptides (1 unique). Gene sequence location is 3R:24536204..24543914. Its molecular function is described by: ATP hydrolysis activity; ATP binding; ABC-type transporter activity; ATPase-coupled tran…
LOC128669722	128669722	NC_071298.1	5	6556102	6561329	plus	odorant receptor 4	LOC128669722	protein-coding	XM_053744775.2	odorant receptor 4	XP_053600750.1	odorant receptor 4	412		Or85b	Odorant receptor 85b	FBgn0037590	FBpp0081383	1.2e-27	The gene Odorant receptor 85b is referred to in FlyBase by the symbol Dmel\Or85b (CG11735, FBgn0037590). It is a protein_coding_gene from Dmel. It has one annotated transcript and one polypeptide. Gene sequence location is 3R:8510077..8511358. Its molecular function is described by: olfactory receptor activity; ionotropic olfactory receptor activity; odorant binding. It is involved in the biologi…
LOC128669723	128669723	NC_071298.1	5	6528980	6535100	plus	uncharacterized protein	LOC128669723	protein-coding	XM_053744776.1	uncharacterized protein	XP_053600751.1	cytoplasmic 60S subunit biogenesis factor ZNF622	389					FBpp0306150	3.73e-140
LOC128669724	128669724	NC_071298.1	5	6535356	6563341	minus	arginase	arg	protein-coding	XM_053744777.1	arginase, transcript variant X1	XP_053600752.1	arginase-1 isoform X1	376		Arg	Arginase	FBgn0023535	FBpp0070083	1e-79	The gene Arginase is referred to in FlyBase by the symbol Dmel\Arg (CG18104, FBgn0023535). It is a protein_coding_gene from Dmel. It has one annotated transcript and one polypeptide. Gene sequence location is X:509435..528028. Its molecular function is described by: arginase activity; metal ion binding; manganese ion binding. It is involved in the biological process described with: arginine metab…
LOC128669725	128669725	NC_071298.1	5	6524757	6527875	plus	uncharacterized protein	LOC128669725	protein-coding	XM_053744781.1	uncharacterized protein, transcript variant X1	XP_053600756.1	S-formylglutathione hydrolase isoform X1	305					FBpp0083246	3.87e-119
LOC128669727	128669727	NC_071298.1	5	3689235	3711199	plus	choline-phosphate cytidylyltransferase A-like	LOC128669727	protein-coding	XM_053744784.2	choline-phosphate cytidylyltransferase A-like, transcript variant X1	XP_053600759.1	choline-phosphate cytidylyltransferase A-like isoform X1	389		Pcyt1	Phosphocholine cytidylyltransferase 1	FBgn0041342	FBpp0311519	1.84e-138	The gene Phosphocholine cytidylyltransferase 1 is referred to in FlyBase by the symbol Dmel\Pcyt1 (CG1049, FBgn0041342). It is a protein_coding_gene from Dmel. It has 6 annotated transcripts and 6 polypeptides (1 unique). Gene sequence location is 3L:1546092..1553504. Its molecular function is described by: choline-phosphate cytidylyltransferase activity; phosphatidylcholine binding. It is involv…
LOC128669728	128669728	NC_071298.1	5	3713599	3714688	minus	Canopy b	CNPYb	protein-coding	XM_053744788.2	Canopy b	XP_053600763.1	protein canopy homolog 3	215		CNPYb	Canopy b	FBgn0036847	FBpp0074801	1.9e-90	The gene Canopy b is referred to in FlyBase by the symbol Dmel\CNPYb (CG11577, FBgn0036847). It is a protein_coding_gene from Dmel. It has one annotated transcript and one polypeptide. Gene sequence location is 3L:19094890..19096217. Its molecular function is described by: protein-folding chaperone binding. It is involved in the biological process described with: chaperone-mediated protein foldin…
LOC128669729	128669729	NC_071298.1	5	3715167	3716242	minus	microtubule-associated Nat9	Mnat9	protein-coding	XM_053744789.2	microtubule-associated Nat9, transcript variant X1	XP_053600764.1	alpha/beta-tubulin-N-acetyltransferase 9 isoform X1	192		Mnat9	microtubule-associated Nat9	FBgn0039859	FBpp0307962	2.43e-51	The gene microtubule-associated Nat9 is referred to in FlyBase by the symbol Dmel\Mnat9 (CG11539, FBgn0039859). It is a protein_coding_gene from Dmel. It has 2 annotated transcripts and 2 polypeptides (1 unique). Gene sequence location is 3R:31615284..31616160. Its molecular function is described by: tubulin N-terminal N-acetyltransferase activity; N-acetyltransferase activity; microtubule bindin…
LOC128669730	128669730	NC_071298.1	5	6629871	6633575	plus	uncharacterized LOC128669730	LOC128669730	protein-coding	XM_053744791.1	uncharacterized LOC128669730	XP_053600766.1	uncharacterized protein LOC128669730	350
LOC128669731	128669731	NC_071298.1	5	7248731	7259379	plus	uncharacterized LOC128669731	LOC128669731	protein-coding	XM_064435952.1	uncharacterized LOC128669731	XP_064292022.1	uncharacterized protein LOC128669731	614		Agpat1	1-Acylglycerol-3-phosphate O-acyltransferase 1	FBgn0030421	FBpp0305378	1.4e-69	The gene 1-Acylglycerol-3-phosphate O-acyltransferase 1 is referred to in FlyBase by the symbol Dmel\Agpat1 (CG3812, FBgn0030421). It is a protein_coding_gene from Dmel. It has 3 annotated transcripts and 3 polypeptides (1 unique). Gene sequence location is X:12765266..12772851. Its molecular function is described by: 1-acylglycerol-3-phosphate O-acyltransferase activity. It is involved in the bi…
LOC128669732	128669732	NC_071298.1	5	10890500	10937598	minus	innexin shaking-B-like	LOC128669732	protein-coding	XM_053744793.1	innexin shaking-B-like	XP_053600768.1	innexin shaking-B-like	184		shakB	shaking B	FBgn0085387	FBpp0111481	1.32e-38	The gene shaking B is referred to in FlyBase by the symbol Dmel\shakB (CG34358, FBgn0085387). It is a protein_coding_gene from Dmel. It has 8 annotated transcripts and 8 polypeptides (6 unique). Gene sequence location is X:20761071..20927050. Its molecular function is described by: photoreceptor activity; gap junction channel activity. It is involved in the biological process described with 8 uni…
LOC128669733	128669733	NC_071298.1	5	5004514	5021050	minus	NAD(P) transhydrogenase, mitochondrial-like	LOC128669733	protein-coding	XM_053744794.1	NAD(P) transhydrogenase, mitochondrial-like, transcript variant X1	XP_053600769.1	NAD(P) transhydrogenase, mitochondrial-like	1048
LOC128669734	128669734	NC_071298.1	5	4987588	5004100	minus	Extended synaptotagmin-like protein 2	Esyt2	protein-coding	XM_053744797.1	Extended synaptotagmin-like protein 2, transcript variant X1	XP_053600772.1	extended synaptotagmin-2 isoform X1	815		Esyt2	Extended synaptotagmin-like protein 2	FBgn0266758	FBpp0297166	0	The gene Extended synaptotagmin-like protein 2 is referred to in FlyBase by the symbol Dmel\Esyt2 (CG6643, FBgn0266758). It is a protein_coding_gene from Dmel. It has 4 annotated transcripts and 4 polypeptides (all unique). Gene sequence location is 3R:24544719..24556549. Its molecular function is described by 6 unique terms, many of which group under: binding; lipid binding; phospholipid binding…
LOC128669735	128669735	NC_071298.1	5	5034982	5043799	minus	Serine incorporator	Serinc	protein-coding	XM_053744800.2	Serine incorporator, transcript variant X1	XP_053600775.1	probable serine incorporator isoform X1	456		Serinc	Serine incorporator	FBgn0028399	FBpp0302689	2.17e-153	The gene Serine incorporator is referred to in FlyBase by the symbol Dmel\Serinc (CG4672, FBgn0028399). It is a protein_coding_gene from Dmel. It has 6 annotated transcripts and 6 polypeptides (all unique). Gene sequence location is 3L:16412722..16415386. Its molecular function is unknown. The biological processes in which it is involved are not known. 4 alleles are reported. No phenotypic data i…
LOC128669736	128669736	NC_071294.1	1	4606992	4866989	minus	muscleblind	mbl	protein-coding	XM_053744834.2	muscleblind, transcript variant X5	XP_053600809.1	muscleblind-like protein 1 isoform X3	419		mbl	muscleblind	FBgn0265487	FBpp0307873	6.98e-158	The gene muscleblind is referred to in FlyBase by the symbol Dmel\mbl (CG33197, FBgn0265487). It is a protein_coding_gene from Dmel. It has 19 annotated transcripts and 19 polypeptides (all unique). Gene sequence location is 2R:17216549..17379376. Its molecular function is described by: metal ion binding; nucleic acid binding; RNA binding. It is involved in the biological process described with 1…
LOC128669737	128669737	NC_071298.1	5	5044736	5099963	minus	Glucose transporter 4 enhancer factor	Glut4EF	protein-coding	XM_053744809.2	Glucose transporter 4 enhancer factor	XP_053600784.1	zinc finger protein 395	440		Glut4EF	Glucose transporter 4 enhancer factor	FBgn0267336	FBpp0305839	1.29e-76	The gene Glucose transporter 4 enhancer factor is referred to in FlyBase by the symbol Dmel\Glut4EF (CG34360, FBgn0267336). It is a protein_coding_gene from Dmel. It has 8 annotated transcripts and 8 polypeptides (6 unique). Gene sequence location is 3R:9874681..9995364. Its molecular function is described by: DNA-binding transcription factor activity; RNA polymerase II cis-regulatory region sequ…
LOC128669738	128669738	NC_071298.1	5	5021320	5031585	plus	isocitrate dehydrogenase [NADP] cytoplasmic-like	LOC128669738	protein-coding	XM_053744810.1	isocitrate dehydrogenase [NADP] cytoplasmic-like	XP_053600785.1	isocitrate dehydrogenase [NADP] cytoplasmic-like	435		Idh	Isocitrate dehydrogenase (NADP+)	FBgn0001248	FBpp0076393	0	The gene Isocitrate dehydrogenase (NADP+) is referred to in FlyBase by the symbol Dmel\Idh (CG7176, FBgn0001248). It is a protein_coding_gene from Dmel. It has 9 annotated transcripts and 9 polypeptides (5 unique). Gene sequence location is 3L:8356404..8360906. Its molecular function is described by: magnesium ion binding; isocitrate dehydrogenase (NADP+) activity; NAD binding. It is involved in …
LOC128669739	128669739	NC_071298.1	5	5032422	5034984	plus	O-glucosyltransferase rumi homolog	LOC128669739	protein-coding	XM_053744811.2	O-glucosyltransferase rumi homolog, transcript variant X1	XP_053600786.1	O-glucosyltransferase rumi homolog isoform X1	400		rumi	rumi	FBgn0086253	FBpp0083713	1.16e-158	The gene rumi is referred to in FlyBase by the symbol Dmel\rumi (CG31152, FBgn0086253). It is a protein_coding_gene from Dmel. It has 2 annotated transcripts and 2 polypeptides (all unique). Gene sequence location is 3R:22749014..22750597. Its molecular function is described by: EGF-domain serine glucosyltransferase activity; glucosyltransferase activity; UDP-glucosyltransferase activity; UDP-xyl…
LOC128669740	128669740	NC_071298.1	5	4985274	4987179	plus	cap binding protein 20	Cbp20	protein-coding	XM_053744813.2	cap binding protein 20	XP_053600788.1	nuclear cap-binding protein subunit 2	161		Cbp20	cap binding protein 20	FBgn0022943	FBpp0082973	4.4e-94	The gene cap binding protein 20 is referred to in FlyBase by the symbol Dmel\Cbp20 (CG12357, FBgn0022943). It is a protein_coding_gene from Dmel. It has one annotated transcript and one polypeptide. Gene sequence location is 3R:18164661..18165439. Its molecular function is described by: protein binding; mRNA binding; RNA cap binding. It is involved in the biological process described with 6 uniqu…
LOC128669741	128669741	NC_071298.1	5	11550716	11552297	plus	U11/U12 small nuclear ribonucleoprotein 35 kDa protein-like	LOC128669741	protein-coding	XM_053744814.1	U11/U12 small nuclear ribonucleoprotein 35 kDa protein-like	XP_053600789.1	U11/U12 small nuclear ribonucleoprotein 35 kDa protein-like	172		snRNP-U1-70K	small ribonucleoprotein particle U1 subunit 70K	FBgn0016978	FBpp0303793	4.37e-13	The gene small ribonucleoprotein particle U1 subunit 70K is referred to in FlyBase by the symbol Dmel\snRNP-U1-70K (CG8749, FBgn0016978). It is a protein_coding_gene from Dmel. It has 2 annotated transcripts and 2 polypeptides (1 unique). Gene sequence location is 2L:6968711..6971737. Its molecular function is described by: U1 snRNA binding; RNA binding; protein binding; mRNA binding. It is invol…
LOC128669742	128669742	NC_071298.1	5	11788996	11790737	minus	chymotrypsin-1-like	LOC128669742	protein-coding	XM_053744816.1	chymotrypsin-1-like	XP_053600791.1	chymotrypsin-1-like	299					FBpp0085001	5.81e-14
LOC128669743	128669743	NC_071298.1	5	6771348	6796019	minus	sobremesa	sbm	protein-coding	XM_053744817.2	sobremesa, transcript variant X1	XP_053600792.1	b(0,+)-type amino acid transporter 1 isoform X1	555		sbm	sobremesa	FBgn0030574	FBpp0073761	0	The gene sobremesa is referred to in FlyBase by the symbol Dmel\sbm (CG9413, FBgn0030574). It is a protein_coding_gene from Dmel. It has 4 annotated transcripts and 4 polypeptides (all unique). Gene sequence location is X:14584733..14602580. Its molecular function is described by: transmembrane transporter activity; L-amino acid transmembrane transporter activity; amino acid transmembrane transpo…
LOC128669744	128669744	NC_071298.1	5	6761962	6771243	plus	hyrax	hyx	protein-coding	XM_053744819.2	hyrax	XP_053600794.1	parafibromin	552		hyx	hyrax	FBgn0037657	FBpp0289644	0	The gene hyrax is referred to in FlyBase by the symbol Dmel\hyx (CG11990, FBgn0037657). It is a protein_coding_gene from Dmel. It has 2 annotated transcripts and 2 polypeptides (1 unique). Gene sequence location is 3R:9038760..9042349. Its molecular function is described by: DNA-binding transcription factor binding; RNA polymerase II complex binding. It is involved in the biological process descr…
LOC128669745	128669745	NC_071298.1	5	7674516	7688078	plus	collagen alpha-1(I) chain-like	LOC128669745	protein-coding	XM_053744821.2	collagen alpha-1(I) chain-like, transcript variant X1	XP_053600796.1	collagen alpha-1(I) chain-like isoform X1	1773		Col4a1	Collagen type IV alpha 1	FBgn0000299	FBpp0078642	3.04e-109	The gene Collagen type IV alpha 1 is referred to in FlyBase by the symbol Dmel\Col4a1 (CG4145, FBgn0000299). It is a protein_coding_gene from Dmel. It has 3 annotated transcripts and 3 polypeptides (1 unique). Gene sequence location is 2L:5029609..5037279. Its molecular function is described by: extracellular matrix structural constituent; extracellular matrix structural constituent conferring te…
LOC128669746	128669746	NC_071298.1	5	7692586	7699336	minus	Daxx-like protein	Daxx	protein-coding	XM_053744823.1	Daxx-like protein, transcript variant X1	XP_053600798.1	titin homolog isoform X1	1258		Daxx	Daxx-like protein	FBgn0031820	FBpp0311092	6.21e-20	The gene Daxx-like protein is referred to in FlyBase by the symbol Dmel\Daxx (CG9537, FBgn0031820). It is a protein_coding_gene from Dmel. It has 2 annotated transcripts and 2 polypeptides (1 unique). Gene sequence location is 2L:6480929..6487576. Its molecular function is described by: histone binding; transcription coregulator activity; protein binding. It is involved in the biological process …
LOC128669747	128669747	NC_071298.1	5	7717137	7719786	minus	uncharacterized LOC128669747	LOC128669747	protein-coding	XM_053744826.1	uncharacterized LOC128669747	XP_053600801.1	uncharacterized protein LOC128669747	711
LOC128669748	128669748	NC_071298.1	5	7689480	7692580	plus	uncharacterized LOC128669748	LOC128669748	protein-coding	XM_053744827.2	uncharacterized LOC128669748	XP_053600802.1	uncharacterized protein LOC128669748	666
LOC128669749	128669749	NC_071298.1	5	7741444	7754825	minus	Nucleoporin 54kD	Nup54	protein-coding	XM_053744829.2	Nucleoporin 54kD	XP_053600804.1	probable nucleoporin Nup54	572		Nup54	Nucleoporin 54kD	FBgn0033737	FBpp0087063	6.65e-123	The gene Nucleoporin 54kD is referred to in FlyBase by the symbol Dmel\Nup54 (CG8831, FBgn0033737). It is a protein_coding_gene from Dmel. It has one annotated transcript and one polypeptide. Gene sequence location is 2R:12428449..12431099. Its molecular function is described by: protein binding; structural constituent of nuclear pore. It is involved in the biological process described with 6 uni…
LOC128669750	128669750	NC_071298.1	5	7737947	7739981	plus	zinc finger protein GLIS1-like	LOC128669750	protein-coding	XM_053744830.2	zinc finger protein GLIS1-like	XP_053600805.1	zinc finger protein GLIS1-like	413		sug	sugarbabe	FBgn0033782	FBpp0304310	5.7e-73	The gene sugarbabe is referred to in FlyBase by the symbol Dmel\sug (CG3850, FBgn0033782). It is a protein_coding_gene from Dmel. It has 2 annotated transcripts and 2 polypeptides (all unique). Gene sequence location is 2R:12924567..12930644. Its molecular function is described by: RNA polymerase II transcription regulatory region sequence-specific DNA binding; RNA polymerase II cis-regulatory re…
LOC128669751	128669751	NC_071298.1	5	7702636	7728466	plus	uncharacterized LOC128669751	LOC128669751	protein-coding	XM_053744831.2	uncharacterized LOC128669751	XP_053600806.1	uncharacterized protein LOC128669751	345					FBpp0083681	2.23e-98
LOC128669752	128669752	NC_071298.1	5	7699400	7701470	plus	NEDD8-conjugating enzyme UbcE2M	UbcE2M	protein-coding	XM_053744832.1	NEDD8-conjugating enzyme UbcE2M	XP_053600807.1	NEDD8-conjugating enzyme Ubc12	183		UbcE2M	NEDD8-conjugating enzyme UbcE2M	FBgn0035853	FBpp0304449	3.02e-105	The gene NEDD8-conjugating enzyme UbcE2M is referred to in FlyBase by the symbol Dmel\UbcE2M (CG7375, FBgn0035853). It is a protein_coding_gene from Dmel. It has 3 annotated transcripts and 3 polypeptides (1 unique). Gene sequence location is 3L:8195847..8197987. Its molecular function is described by: NEDD8 transferase activity; NEDD8 conjugating enzyme activity. It is involved in the biological…
LOC128669753	128669753	NC_071298.1	5	7702526	7704553	minus	uncharacterized LOC128669753	LOC128669753	lncRNA	XR_008404689.2	uncharacterized LOC128669753, transcript variant X1
LOC128669755	128669755	NC_071298.1	5	7762770	7768786	plus	cyclic GMP-AMP synthase-like receptor	LOC128669755	protein-coding	XM_053744833.1	cyclic GMP-AMP synthase-like receptor, transcript variant X1	XP_053600808.1	cyclic GMP-AMP synthase-like receptor isoform X1	391		cGlr1	cGAS-like receptor 1	FBgn0034047	FBpp0300973	5.11e-21	The gene cGAS-like receptor 1 is referred to in FlyBase by the symbol Dmel\cGlr1 (CG12970, FBgn0034047). It is a protein_coding_gene from Dmel. It has one annotated transcript and one polypeptide. Gene sequence location is 2R:15855961..15857522. Its molecular function is described by: 2',3'-cyclic GMP-AMP synthase activity; 3',2'-cyclic GMP-AMP synthase activity; double-stranded RNA binding. It i…
LOC128669756	128669756	NC_071298.1	5	7760771	7761622	minus	multiprotein bridging factor 1	mbf1	protein-coding	XM_053744836.1	multiprotein bridging factor 1	XP_053600811.1	endothelial differentiation-related factor 1 homolog	146		mbf1	multiprotein bridging factor 1	FBgn0262732	FBpp0294020	5.81e-88	The gene multiprotein bridging factor 1 is referred to in FlyBase by the symbol Dmel\mbf1 (CG4143, FBgn0262732). It is a protein_coding_gene from Dmel. It has 5 annotated transcripts and 5 polypeptides (2 unique). Gene sequence location is 3L:16574436..16576871. Its molecular function is described by: protein-macromolecule adaptor activity; transcription coactivator activity; DNA binding; mRNA bi…
LOC128669757	128669757	NC_071298.1	5	4662143	4692170	minus	hyperplastic discs	hyd	protein-coding	XM_053744837.2	hyperplastic discs	XP_053600812.1	E3 ubiquitin-protein ligase UBR5	2859		hyd	hyperplastic discs	FBgn0002431	FBpp0308671	0	The gene hyperplastic discs is referred to in FlyBase by the symbol Dmel\hyd (CG9484, FBgn0002431). It is a protein_coding_gene from Dmel. It has 2 annotated transcripts and 2 polypeptides (all unique). Gene sequence location is 3R:9714623..9725615. Its molecular function is described by 6 unique terms, many of which group under: transferase activity; ubiquitin-protein transferase activity; bindi…
LOC128669758	128669758	NC_071298.1	5	10268239	10284588	plus	Uridine-cytidine kinase	Uck	protein-coding	XM_053744838.1	Uridine-cytidine kinase, transcript variant X1	XP_053600813.1	uridine-cytidine kinase isoform X1	299		Uck	Uridine-cytidine kinase	FBgn0263398	FBpp0301103	2.1e-117	The gene Uridine-cytidine kinase is referred to in FlyBase by the symbol Dmel\Uck (CG6364, FBgn0263398). It is a protein_coding_gene from Dmel. It has 5 annotated transcripts and 5 polypeptides (2 unique). Gene sequence location is 3R:24290172..24293371. Its molecular function is described by: uridine kinase activity; cytidine kinase activity; ATP binding; kinase activity. The biological processe…
LOC128669759	128669759	NC_071298.1	5	227720	305522	plus	uncharacterized protein	LOC128669759	protein-coding	XM_053744840.2	uncharacterized protein	XP_053600815.1	uncharacterized protein LOC128669759	708					FBpp0306684	2.2e-101
LOC128669760	128669760	NC_071298.1	5	10419338	10423951	minus	uncharacterized protein	LOC128669760	protein-coding	XM_053744841.2	uncharacterized protein	XP_053600816.1	uncharacterized protein LOC128669760	384					FBpp0072116	3.46e-70
LOC128669761	128669761	NC_071294.1	1	7223169	7224121	minus	lebocin-4-like	Lebocin4	protein-coding	XM_053744885.2	lebocin-4-like	XP_053600860.1	lebocin-4-like	193
LOC128669762	128669762	NC_071298.1	5	10424299	10426762	plus	NUBP iron-sulfur cluster assembly factor, mitochondrial	Nubpl	protein-coding	XM_053744843.1	NUBP iron-sulfur cluster assembly factor, mitochondrial, transcript variant X1	XP_053600818.1	iron-sulfur cluster transfer protein NUBPL isoform X1	318		Nubpl	NUBP iron-sulfur cluster assembly factor, mitochondrial	FBgn0032986	FBpp0306285	8.15e-91	The gene NUBP iron-sulfur cluster assembly factor, mitochondrial is referred to in FlyBase by the symbol Dmel\Nubpl (CG3262, FBgn0032986). It is a protein_coding_gene from Dmel. It has 3 annotated transcripts and 3 polypeptides (2 unique). Gene sequence location is 2L:22239916..22246988. Its molecular function is described by: 4 iron, 4 sulfur cluster binding; phospholipid binding; ATP-dependent …
LOC128669763	128669763	NC_071298.1	5	10428673	10438434	minus	Surfeit 4	Surf4	protein-coding	XM_053744845.1	Surfeit 4, transcript variant X1	XP_053600820.1	surfeit locus protein 4 homolog isoform X1	271		Surf4	Surfeit 4	FBgn0019925	FBpp0082571	6.75e-162	The gene Surfeit 4 is referred to in FlyBase by the symbol Dmel\Surf4 (CG6202, FBgn0019925). It is a protein_coding_gene from Dmel. It has one annotated transcript and one polypeptide. Gene sequence location is 3R:15343653..15346176. Its molecular function is unknown. It is involved in the biological process described with: Golgi organization. 9 alleles are reported. The phenotypes of these allel…
LOC128669764	128669764	NC_071298.1	5	6002274	6036946	plus	potassium voltage-gated channel unc-103-like	LOC128669764	protein-coding	XM_053744847.2	potassium voltage-gated channel unc-103-like, transcript variant X1	XP_053600822.1	potassium voltage-gated channel unc-103-like isoform X1	954		sei	seizure	FBgn0003353	FBpp0310000	0	The gene seizure is referred to in FlyBase by the symbol Dmel\sei (CG3182, FBgn0003353). It is a protein_coding_gene from Dmel. It has 3 annotated transcripts and 3 polypeptides (1 unique). Gene sequence location is 2R:24047411..24053035. Its molecular function is described by: voltage-gated potassium channel activity; inward rectifier potassium channel activity; voltage-gated monoatomic cation c…
LOC128669765	128669765	NC_071298.1	5	6038553	6041770	minus	by S6	bys	protein-coding	XM_053744850.1	by S6	XP_053600825.1	bystin	421		bys	by S6	FBgn0010292	FBpp0071046	2.42e-173	The gene by S6 is referred to in FlyBase by the symbol Dmel\bys (CG1430, FBgn0010292). It is a protein_coding_gene from Dmel. It has one annotated transcript and one polypeptide. Gene sequence location is X:7901880..7903643. Its molecular function is described by: snoRNA binding. It is involved in the biological process described with: rRNA processing. 2 alleles are reported. The phenotypes of th…
LOC128669766	128669766	NC_071298.1	5	7958027	7971579	plus	no circadian temperature entrainment	nocte	protein-coding	XM_053744852.1	no circadian temperature entrainment, transcript variant X1	XP_053600827.1	protein PRRC2C isoform X1	1998		nocte	no circadian temperature entrainment	FBgn0261710	FBpp0305169	7.72e-17	The gene no circadian temperature entrainment is referred to in FlyBase by the symbol Dmel\nocte (CG17255, FBgn0261710). It is a protein_coding_gene from Dmel. It has 4 annotated transcripts and 4 polypeptides (2 unique). Gene sequence location is X:10461865..10474675. Its molecular function is described by: mRNA 5'-UTR binding. It is involved in the biological process described with: temperature…
LOC128669767	128669767	NC_071298.1	5	3906259	3924171	minus	MYND-type zinc finger-containing chromatin reader ZMYND8-like	LOC128669767	protein-coding	XM_053744854.1	MYND-type zinc finger-containing chromatin reader ZMYND8-like, transcript variant X2	XP_053600829.1	MYND-type zinc finger-containing chromatin reader Zmynd8-like isoform X1	1891		Zmynd8	Zinc finger MYND-type containing 8	FBgn0039863	FBpp0085185	1.75e-76	The gene Zinc finger MYND-type containing 8 is referred to in FlyBase by the symbol Dmel\Zmynd8 (CG1815, FBgn0039863). It is a protein_coding_gene from Dmel. It has 2 annotated transcripts and 2 polypeptides (all unique). Gene sequence location is 3R:31669465..31677971. Its molecular function is described by: lysine-acetylated histone binding; transcription corepressor activity; methylated histon…
LOC128669768	128669768	NC_071298.1	5	3903993	3906217	plus	ribonuclease H1	rnh1	protein-coding	XM_053744861.1	ribonuclease H1	XP_053600836.1	ribonuclease H1	386		rnh1	ribonuclease H1	FBgn0023171	FBpp0089188	6.71e-76	The gene ribonuclease H1 is referred to in FlyBase by the symbol Dmel\rnh1 (CG8729, FBgn0023171). It is a protein_coding_gene from Dmel. It has 2 annotated transcripts and 2 polypeptides (all unique). Gene sequence location is 2R:7931054..7932380. Its molecular function is described by: RNA-DNA hybrid ribonuclease activity; magnesium ion binding; nucleic acid binding. It is involved in the biolog…
LOC128669769	128669769	NC_071298.1	5	3992277	3998789	plus	YTH N6-methyladenosine RNA binding protein	Ythdf	protein-coding	XM_053744862.2	YTH N6-methyladenosine RNA binding protein, transcript variant X1	XP_053600837.1	YTH domain-containing family protein 3 isoform X1	680		Ythdf	YTH N6-methyladenosine RNA binding protein	FBgn0039261	FBpp0306574	1.63e-105	The gene YTH N6-methyladenosine RNA binding protein is referred to in FlyBase by the symbol Dmel\Ythdf (CG6422, FBgn0039261). It is a protein_coding_gene from Dmel. It has 4 annotated transcripts and 4 polypeptides (3 unique). Gene sequence location is 3R:25033876..25039249. Its molecular function is described by: N6-methyladenosine-containing RNA reader activity; mRNA binding; protein binding; R…
LOC128669770	128669770	NC_071298.1	5	3974281	3988822	minus	uncharacterized protein	LOC128669770	protein-coding	XM_053744865.1	uncharacterized protein, transcript variant X1	XP_053600840.1	replication factor C subunit 4	351					FBpp0074246	1.51e-151
LOC128669771	128669771	NC_071298.1	5	3989986	3991998	plus	uncharacterized protein	LOC128669771	protein-coding	XM_053744867.1	uncharacterized protein, transcript variant X1	XP_053600842.1	ribonuclease H2 subunit B	311					FBpp0309343	5.59e-39
LOC128669772	128669772	NC_071298.1	5	3840795	3845531	minus	uncharacterized LOC128669772	LOC128669772	protein-coding	XM_053744870.2	uncharacterized LOC128669772	XP_053600845.1	uncharacterized protein LOC128669772	1227
LOC128669773	128669773	NC_071298.1	5	3816208	3902144	plus	serine/threonine-protein phosphatase 2A regulatory subunit B'' subunit delta-like	LOC128669773	protein-coding	XM_053744871.2	serine/threonine-protein phosphatase 2A regulatory subunit B'' subunit delta-like, transcript variant X1	XP_053600846.1	uncharacterized protein LOC128669773 isoform X1	953					FBpp0300986	0
LOC128669774	128669774	NC_071298.1	5	3858166	3859918	minus	GATA zinc finger domain-containing protein 7-like	LOC128669774	protein-coding	XM_053744873.1	GATA zinc finger domain-containing protein 7-like	XP_053600848.1	GATA zinc finger domain-containing protein 7-like	468
LOC128669776	128669776	NC_071298.1	5	3851953	3853429	minus	uncharacterized LOC128669776	LOC128669776	lncRNA	XR_010369892.1	uncharacterized LOC128669776
LOC128669777	128669777	NC_071298.1	5	3846364	3847532	minus	uncharacterized LOC128669777	LOC128669777	lncRNA	XR_010369891.1	uncharacterized LOC128669777
LOC128669779	128669779	NC_071298.1	5	3849743	3850903	minus	uncharacterized LOC128669779	LOC128669779	lncRNA	XR_010369890.1	uncharacterized LOC128669779
LOC128669780	128669780	NC_071298.1	5	9167602	9175314	plus	retinol dehydrogenase 12-like	LOC128669780	protein-coding	XM_053744880.2	retinol dehydrogenase 12-like	XP_053600855.1	retinol dehydrogenase 12-like	336					FBpp0307929	2.68e-59
LOC128669781	128669781	NC_071298.1	5	9175340	9185283	minus	Rab9	Rab9	protein-coding	XM_053744881.2	Rab9	XP_053600856.1	ras-related protein Rab-9A	228		Rab9	Rab9	FBgn0032782	FBpp0080747	2.28e-82	The gene Rab9 is referred to in FlyBase by the symbol Dmel\Rab9 (CG9994, FBgn0032782). It is a protein_coding_gene from Dmel. It has one annotated transcript and one polypeptide. Gene sequence location is 2L:19432574..19435841. Its molecular function is described by: GTPase activity; protein-containing complex binding; GTP binding; protein binding. It is involved in the biological process describ…
LOC128669782	128669782	NC_071298.1	5	1817437	1933623	plus	uncharacterized protein	LOC128669782	protein-coding	XM_053744882.2	uncharacterized protein, transcript variant X1	XP_053600857.1	diacylglycerol kinase eta isoform X1	1654					FBpp0291246	0
LOC128669783	128669783	NC_071298.1	5	1938254	1942521	minus	Glutamyl-tRNA synthetase, mitochondrial	GluRS-m	protein-coding	XM_053744887.1	Glutamyl-tRNA synthetase, mitochondrial	XP_053600862.1	nondiscriminating glutamyl-tRNA synthetase EARS2, mitochondrial	502		GluRS-m	Glutamyl-tRNA synthetase, mitochondrial	FBgn0036629	FBpp0075169	0	The gene Glutamyl-tRNA synthetase, mitochondrial is referred to in FlyBase by the symbol Dmel\GluRS-m (CG4573, FBgn0036629). It is a protein_coding_gene from Dmel. It has one annotated transcript and one polypeptide. Gene sequence location is 3L:16415292..16417177. Its molecular function is described by: tRNA binding; glutamate-tRNA ligase activity; zinc ion binding; ATP binding. It is involved i…
LOC128669784	128669784	NC_071298.1	5	1942753	1946736	plus	Squamous cell carcinoma-related oncogene	SCCRO	protein-coding	XM_053744888.1	Squamous cell carcinoma-related oncogene	XP_053600863.1	DCN1-like protein 1	265		SCCRO	Squamous cell carcinoma-related oncogene	FBgn0036510	FBpp0304267	2.31e-128	The gene Squamous cell carcinoma-related oncogene is referred to in FlyBase by the symbol Dmel\SCCRO (CG7427, FBgn0036510). It is a protein_coding_gene from Dmel. It has 5 annotated transcripts and 5 polypeptides (3 unique). Gene sequence location is 3L:15563427..15565559. Its molecular function is described by: cullin family protein binding; ubiquitin conjugating enzyme binding; ubiquitin-like p…
LOC128669785	128669785	NC_071298.1	5	1840420	1848833	minus	uncharacterized LOC128669785	LOC128669785	lncRNA	XR_008404695.2	uncharacterized LOC128669785
LOC128669786	128669786	NC_071298.1	5	6728901	6761649	minus	C3G guanyl-nucleotide exchange factor	C3G	protein-coding	XM_053744889.2	C3G guanyl-nucleotide exchange factor, transcript variant X1	XP_053600864.1	guanine nucleotide-releasing factor 2 isoform X1	1356		C3G	C3G guanyl-nucleotide exchange factor	FBgn0259228	FBpp0306981	9.59e-135	The gene C3G guanyl-nucleotide exchange factor is referred to in FlyBase by the symbol Dmel\C3G (CG42328, FBgn0259228). It is a protein_coding_gene from Dmel. It has 10 annotated transcripts and 10 polypeptides (9 unique). Gene sequence location is X:6780790..6803593. Its molecular function is described by: guanyl-nucleotide exchange factor activity. It is involved in the biological process descr…
LOC128669787	128669787	NC_071298.1	5	1555332	1560995	plus	serine-rich adhesin for platelets-like	LOC128669787	protein-coding	XM_053744900.1	serine-rich adhesin for platelets-like	XP_053600875.1	serine-rich adhesin for platelets-like	1670					FBpp0291520	2.49e-12
LOC128669788	128669788	NC_071298.1	5	1547182	1551326	minus	uncharacterized LOC128669788	LOC128669788	protein-coding	XM_053744901.2	uncharacterized LOC128669788	XP_053600876.1	uncharacterized protein LOC128669788	257		hng2	hinge2	FBgn0037634	FBpp0081402	5.15e-17	The gene hinge2 is referred to in FlyBase by the symbol Dmel\hng2 (CG8359, FBgn0037634). It is a protein_coding_gene from Dmel. It has one annotated transcript and one polypeptide. Gene sequence location is 3R:8806322..8807581. Its molecular function is described by: DNA binding. It is involved in the biological process described with: regulation of transcription by RNA polymerase II. 9 alleles a…
LOC128669790	128669790	NC_071298.1	5	7771039	7778803	plus	Chromatin-linked adaptor for MSL proteins	Clamp	protein-coding	XM_053744902.1	Chromatin-linked adaptor for MSL proteins	XP_053600877.1	transcription factor Clamp	534		Clamp	Chromatin-linked adaptor for MSL proteins	FBgn0032979	FBpp0085317	1.57e-176	The gene Chromatin-linked adaptor for MSL proteins is referred to in FlyBase by the symbol Dmel\Clamp (CG1832, FBgn0032979). It is a protein_coding_gene from Dmel. It has 2 annotated transcripts and 2 polypeptides (all unique). Gene sequence location is 2L:22165720..22169143. Its molecular function is described by 6 unique terms, many of which group under: binding; DNA-binding transcription facto…
LOC128669791	128669791	NC_071298.1	5	7786187	7788192	minus	uncharacterized LOC128669791	LOC128669791	protein-coding	XM_053744903.2	uncharacterized LOC128669791	XP_053600878.1	uncharacterized protein LOC128669791	374
LOC128669792	128669792	NC_071298.1	5	7781672	7784145	minus	DNA-3-methyladenine glycosylase 1-like	LOC128669792	protein-coding	XM_053744904.2	DNA-3-methyladenine glycosylase 1-like, transcript variant X4	XP_053600879.1	DNA-3-methyladenine glycosylase 1-like	190
LOC128669793	128669793	NC_071298.1	5	7779523	7780182	minus	abnormal wing discs	awd	protein-coding	XM_053744905.2	abnormal wing discs	XP_053600880.1	nucleoside diphosphate kinase	176		awd	abnormal wing discs	FBgn0000150	FBpp0311978	1.78e-94	The gene abnormal wing discs is referred to in FlyBase by the symbol Dmel\awd (CG2210, FBgn0000150). It is a protein_coding_gene from Dmel. It has 3 annotated transcripts and 3 polypeptides (2 unique). Gene sequence location is 3R:31745172..31746077. Its molecular function is described by 6 unique terms, many of which group under: binding; nucleoside phosphate binding; small molecule binding; cat…
LOC128669794	128669794	NC_071298.1	5	5844315	5858742	minus	ATP-binding cassette subfamily C member 4-like	LOC128669794	protein-coding	XM_053744906.2	ATP-binding cassette subfamily C member 4-like	XP_053600881.1	ATP-binding cassette subfamily C member 4-like	1367		Mrp5	Multidrug resistance protein 5	FBgn0038740	FBpp0303067	0	The gene Multidrug resistance protein 5 is referred to in FlyBase by the symbol Dmel\Mrp5 (CG4562, FBgn0038740). It is a protein_coding_gene from Dmel. It has 5 annotated transcripts and 5 polypeptides (3 unique). Gene sequence location is 3R:19865417..19875678. Its molecular function is described by: ABC-type heme transporter activity; ATPase-coupled transmembrane transporter activity; ATP bindi…
LOC128669795	128669795	NC_071298.1	5	5840781	5850689	plus	Sld5	Sld5	protein-coding	XM_053744908.1	Sld5	XP_053600883.1	DNA replication complex GINS protein SLD5	217		Sld5	Sld5	FBgn0039403	FBpp0084348	2.27e-56	The gene Sld5 is referred to in FlyBase by the symbol Dmel\Sld5 (CG14549, FBgn0039403). It is a protein_coding_gene from Dmel. It has one annotated transcript and one polypeptide. Gene sequence location is 3R:26055657..26056547. Its molecular function is unknown. It is involved in the biological process described with: double-strand break repair via break-induced replication; DNA-templated DNA re…
LOC128669796	128669796	NC_071298.1	5	8045413	8062854	plus	brahma	brm	protein-coding	XM_053744909.1	brahma	XP_053600884.1	ATP-dependent helicase brm	1682		brm	brahma	FBgn0000212	FBpp0075279	0	The gene brahma is referred to in FlyBase by the symbol Dmel\brm (CG5942, FBgn0000212). It is a protein_coding_gene from Dmel. It has 6 annotated transcripts and 6 polypeptides (4 unique). Gene sequence location is 3L:15970082..15982869. Its molecular function is described by 11 unique terms, many of which group under: binding; protein binding; ATP-dependent activity; catalytic activity; transcri…
LOC128669797	128669797	NC_071298.1	5	8062851	8065043	minus	zinc finger protein 660-like	LOC128669797	protein-coding	XM_053744910.2	zinc finger protein 660-like, transcript variant X1	XP_053600885.1	zinc finger protein 660-like isoform X1	452					FBpp0079702	2.27e-43
LOC128669798	128669798	NC_071298.1	5	8047057	8049914	minus	mast cell carboxypeptidase A-like	LOC128669798	protein-coding	XM_064435959.1	mast cell carboxypeptidase A-like	XP_064292029.1	mast cell carboxypeptidase A-like	315					FBpp0076604	6.2e-17
LOC128669799	128669799	NC_071298.1	5	3096964	3110385	minus	PHD finger protein 20-like	LOC128669799	protein-coding	XM_053744913.2	PHD finger protein 20-like, transcript variant X1	XP_053600888.1	PHD finger protein 20-like isoform X1	1557		MBD-R2	MBD-R2	FBgn0038016	FBpp0082081	9.97e-81	The gene MBD-R2 is referred to in FlyBase by the symbol Dmel\MBD-R2 (CG10042, FBgn0038016). It is a protein_coding_gene from Dmel. It has one annotated transcript and one polypeptide. Gene sequence location is 3R:12352143..12356265. Its molecular function is described by: promoter-specific chromatin binding; DNA binding; protein binding. It is involved in the biological process described with: re…
LOC128669800	128669800	NC_071298.1	5	3118138	3122356	plus	Fanconi anemia group D2 protein	LOC128669800	protein-coding	XM_053744919.1	Fanconi anemia group D2 protein	XP_053600894.1	Fanconi anemia group D2 protein	1344		Fancd2	Fancd2	FBgn0038827	FBpp0083399	1.82e-92	The gene Fancd2 is referred to in FlyBase by the symbol Dmel\Fancd2 (CG17269, FBgn0038827). It is a protein_coding_gene from Dmel. It has one annotated transcript and one polypeptide. Gene sequence location is 3R:20810804..20816190. Its molecular function is described by: DNA polymerase binding. It is involved in the biological process described with: homologous chromosome pairing at meiosis; DNA…
LOC128669801	128669801	NC_071298.1	5	3110485	3113218	plus	uncharacterized protein	LOC128669801	protein-coding	XM_053744921.1	uncharacterized protein	XP_053600896.1	small G protein signaling modulator 3 homolog	796					FBpp0082510	0
LOC128669802	128669802	NC_071298.1	5	3073329	3078161	plus	hunchback	hb	protein-coding	XM_053744922.2	hunchback	XP_053600897.1	protein hunchback	618		hb	hb transcription factor	FBgn0001180	FBpp0081432	6.5e-81	The gene hb transcription factor is referred to in FlyBase by the symbol Dmel\hb (CG9786, FBgn0001180). It is a protein_coding_gene from Dmel. It has 2 annotated transcripts and 2 polypeptides (1 unique). Gene sequence location is 3R:8690980..8697822. Its molecular function is described by: DNA-binding transcription factor activity, RNA polymerase II-specific; RNA polymerase II transcription regu…
LOC128669803	128669803	NC_071298.1	5	3135408	3145126	minus	reduced folate transporter-like	LOC128669803	protein-coding	XM_053744923.2	reduced folate transporter-like, transcript variant X1	XP_053600898.1	reduced folate transporter-like	435					FBpp0081774	4.62e-115
LOC128669804	128669804	NC_071298.1	5	3122886	3124936	plus	uncharacterized LOC128669804	LOC128669804	protein-coding	XM_053744925.1	uncharacterized LOC128669804	XP_053600900.1	uncharacterized protein LOC128669804	387					FBpp0293413	2.04e-15
LOC128669805	128669805	NC_071298.1	5	3123171	3125355	minus	uncharacterized LOC128669805	LOC128669805	protein-coding	XM_053744926.2	uncharacterized LOC128669805	XP_053600901.1	uncharacterized protein LOC128669805	241					FBpp0310805	4.19e-12
LOC128669806	128669806	NC_071298.1	5	3094870	3096615	plus	Proteasome beta1 subunit	Prosbeta1	protein-coding	XM_053744927.1	Proteasome beta1 subunit	XP_053600902.1	proteasome subunit beta type-6	221		Prosbeta1	Proteasome beta1 subunit	FBgn0010590	FBpp0086400	1.01e-92	The gene Proteasome beta1 subunit is referred to in FlyBase by the symbol Dmel\Prosβ1 (CG8392, FBgn0010590). It is a protein_coding_gene from Dmel. It has one annotated transcript and one polypeptide. Gene sequence location is 2R:16013805..16014787. Its molecular function is described by: threonine-type endopeptidase activity; endopeptidase activity. It is involved in the biological process descr…
LOC128669807	128669807	NC_071298.1	5	3125597	3127765	minus	Ribosomal protein L10Ab	RpL10Ab	protein-coding	XM_053744929.1	Ribosomal protein L10Ab	XP_053600904.1	large ribosomal subunit protein uL1	217		RpL10Ab	Ribosomal protein L10Ab	FBgn0036213	FBpp0075764	8.2e-123	The gene Ribosomal protein L10Ab is referred to in FlyBase by the symbol Dmel\RpL10Ab (CG7283, FBgn0036213). It is a protein_coding_gene from Dmel. It has 2 annotated transcripts and 2 polypeptides (all unique). Gene sequence location is 3L:11822851..11824211. Its molecular function is described by: RNA binding; structural constituent of ribosome. It is involved in the biological process describe…
LOC128669808	128669808	NC_071298.1	5	3130493	3133225	plus	uncharacterized protein	LOC128669808	protein-coding	XM_053744930.2	uncharacterized protein, transcript variant X1	XP_053600905.1	polyisoprenoid diphosphate/phosphate phosphohydrolase PLPP6 isoform X1	216					FBpp0305601	1.05e-67
LOC128669810	128669810	NC_071298.1	5	3115891	3116838	minus	mitochondrial ribosomal protein S14	mRpS14	protein-coding	XM_053744933.2	mitochondrial ribosomal protein S14	XP_053600908.1	small ribosomal subunit protein uS14m	130		mRpS14	mitochondrial ribosomal protein S14	FBgn0044030	FBpp0311888	1.15e-53	The gene mitochondrial ribosomal protein S14 is referred to in FlyBase by the symbol Dmel\mRpS14 (CG32531, FBgn0044030). It is a protein_coding_gene from Dmel. It has 2 annotated transcripts and 2 polypeptides (1 unique). Gene sequence location is X:19479382..19480238. Its molecular function is described by: structural constituent of ribosome. It is involved in the biological process described wi…
LOC128669811	128669811	NC_071298.1	5	3114212	3115331	plus	Ribosomal protein LP1	RpLP1	protein-coding	XM_053744934.2	Ribosomal protein LP1	XP_053600909.1	large ribosomal subunit protein P1	111		RpLP1	Ribosomal protein LP1	FBgn0002593	FBpp0304265	4.3e-42	The gene Ribosomal protein LP1 is referred to in FlyBase by the symbol Dmel\RpLP1 (CG4087, FBgn0002593). It is a protein_coding_gene from Dmel. It has 2 annotated transcripts and 2 polypeptides (1 unique). Gene sequence location is 2L:419952..420864. Its molecular function is described by: structural constituent of ribosome; ribonucleoprotein complex binding; protein kinase activator activity. It…
LOC128669812	128669812	NC_071298.1	5	3133940	3134712	plus	uncharacterized protein	LOC128669812	protein-coding	XM_053744935.2	uncharacterized protein	XP_053600910.1	single-pass membrane and coiled-coil domain-containing protein 4 homolog	60					FBpp0289154	2.19e-14
LOC128669813	128669813	NC_071298.1	5	10285181	10324221	minus	GTPase activating protein and VPS9 domains 1	Gapvd1	protein-coding	XM_053744936.2	GTPase activating protein and VPS9 domains 1	XP_053600911.1	receptor-mediated endocytosis protein 6 homolog	1633		Gapvd1	GTPase activating protein and VPS9 domains 1	FBgn0030286	FBpp0073304	1.17e-53	The gene GTPase activating protein and VPS9 domains 1 is referred to in FlyBase by the symbol Dmel\Gapvd1 (CG1657, FBgn0030286). It is a protein_coding_gene from Dmel. It has one annotated transcript and one polypeptide. Gene sequence location is X:11325385..11334071. Its molecular function is described by: guanyl-nucleotide exchange factor activity; GTPase activating protein binding; small GTPas…
LOC128669814	128669814	NC_071298.1	5	4617686	4631705	plus	uncharacterized LOC128669814	LOC128669814	protein-coding	XM_053744937.2	uncharacterized LOC128669814, transcript variant X1	XP_053600912.1	uncharacterized protein LOC128669814 isoform X1	915		Parg	Poly(ADP-ribose) glycohydrolase	FBgn0023216	FBpp0298281	7.64e-14	The gene Poly(ADP-ribose) glycohydrolase is referred to in FlyBase by the symbol Dmel\Parg (CG2864, FBgn0023216). It is a protein_coding_gene from Dmel. It has 2 annotated transcripts and 2 polypeptides (1 unique). Gene sequence location is X:3668837..3671502. Its molecular function is described by: poly(ADP-ribose) glycohydrolase activity; ADP-ribosylserine hydrolase activity. It is involved in …
LOC128669815	128669815	NC_071298.1	5	4631696	4635251	minus	COP9 signalosome subunit 6	CSN6	protein-coding	XM_053744939.1	COP9 signalosome subunit 6	XP_053600914.1	COP9 signalosome complex subunit 6	342		CSN6	COP9 signalosome subunit 6	FBgn0028837	FBpp0083658	1.66e-148	The gene COP9 signalosome subunit 6 is referred to in FlyBase by the symbol Dmel\CSN6 (CG6932, FBgn0028837). It is a protein_coding_gene from Dmel. It has one annotated transcript and one polypeptide. Gene sequence location is 3R:22580773..22582033. Its molecular function is unknown. It is involved in the biological process described with: protein stabilization; protein deneddylation; male germ-l…
LOC128669816	128669816	NC_071298.1	5	4619821	4621613	minus	Adenylate kinase 3	Ak3	protein-coding	XM_053744940.2	Adenylate kinase 3	XP_053600915.1	GTP:AMP phosphotransferase AK3, mitochondrial	218		Ak3	Adenylate kinase 3	FBgn0042094	FBpp0308470	1.55e-83	The gene Adenylate kinase 3 is referred to in FlyBase by the symbol Dmel\Ak3 (CG6612, FBgn0042094). It is a protein_coding_gene from Dmel. It has 4 annotated transcripts and 4 polypeptides (1 unique). Gene sequence location is 3R:10887345..10889588. Its molecular function is described by: ATP binding; adenylate kinase activity; nucleoside triphosphate adenylate kinase activity. It is involved in …
LOC128669817	128669817	NC_071298.1	5	4623781	4625146	minus	uncharacterized LOC128669817	LOC128669817	lncRNA	XR_008404701.1	uncharacterized LOC128669817
LOC128669818	128669818	NC_071298.1	5	9019799	9058489	plus	GTPase activating protein and centrosome-associated	GAPcenA	protein-coding	XM_053744941.1	GTPase activating protein and centrosome-associated, transcript variant X2	XP_053600916.1	rab GTPase-activating protein 1-like isoform X1	1127		GAPcenA	GTPase activating protein and centrosome-associated	FBgn0035879	FBpp0112066	0	The gene GTPase activating protein and centrosome-associated is referred to in FlyBase by the symbol Dmel\GAPcenA (CG7112, FBgn0035879). It is a protein_coding_gene from Dmel. It has 2 annotated transcripts and 2 polypeptides (all unique). Gene sequence location is 3L:8346561..8352279. Its molecular function is described by: small GTPase binding; GTPase activator activity. The biological processe…
LOC128669819	128669819	NC_071294.1	1	10282406	10283239	plus	larval/pupal rigid cuticle protein 66-like	LOC128669819	protein-coding	XM_053744947.1	larval/pupal rigid cuticle protein 66-like	XP_053600922.1	larval/pupal rigid cuticle protein 66-like	125		Edg84A	Ecdysone-dependent gene 84A	FBgn0000552	FBpp0081186	1.5e-19	The gene Ecdysone-dependent gene 84A is referred to in FlyBase by the symbol Dmel\Edg84A (CG2345, FBgn0000552). It is a protein_coding_gene from Dmel. It has one annotated transcript and one polypeptide. Gene sequence location is 3R:6684445..6685157. Its molecular function is described by: structural constituent of chitin-based larval cuticle; structural constituent of pupal chitin-based cuticle.…
LOC128669820	128669820	NC_071298.1	5	9033379	9036752	minus	probable cyclin-dependent serine/threonine-protein kinase DDB_G0292550	LOC128669820	protein-coding	XM_053744948.2	probable cyclin-dependent serine/threonine-protein kinase DDB_G0292550	XP_053600923.1	probable cyclin-dependent serine/threonine-protein kinase DDB_G0292550	849
LOC128669821	128669821	NC_071298.1	5	9040824	9042798	minus	uncharacterized LOC128669821	LOC128669821	lncRNA	XR_010369893.1	uncharacterized LOC128669821
LOC128669822	128669822	NC_071298.1	5	6427438	6444892	plus	Rab3 interacting molecule	Rim	protein-coding	XM_053744950.1	Rab3 interacting molecule, transcript variant X1	XP_053600925.1	regulating synaptic membrane exocytosis protein 2 isoform X1	1929		Rim	Rab3 interacting molecule	FBgn0053547	FBpp0307703	0	The gene Rab3 interacting molecule is referred to in FlyBase by the symbol Dmel\Rim (CG33547, FBgn0053547). It is a protein_coding_gene from Dmel. It has 14 annotated transcripts and 14 polypeptides (12 unique). Gene sequence location is 3R:17872748..17916578. Its molecular function is described by: structural constituent of presynaptic active zone; small GTPase binding. It is involved in the bio…
LOC128669823	128669823	NC_071294.1	1	4949282	4972682	minus	pleckstrin homology domain-containing family G member 1-like	LOC128669823	protein-coding	XM_053744962.2	pleckstrin homology domain-containing family G member 1-like, transcript variant X1	XP_053600937.1	pleckstrin homology domain-containing family G member 1-like isoform X1	783		Pura	Puratrophin-1-like	FBgn0035802	FBpp0088792	5.97e-55	The gene Puratrophin-1-like is referred to in FlyBase by the symbol Dmel\Pura (CG33275, FBgn0035802). It is a protein_coding_gene from Dmel. It has 4 annotated transcripts and 4 polypeptides (all unique). Gene sequence location is 3L:7593091..7639573. Its molecular function is described by: guanyl-nucleotide exchange factor activity. It is involved in the biological process described with: regula…
LOC128669824	128669824	NC_071298.1	5	6444915	6452727	minus	host cell factor-like	LOC128669824	protein-coding	XM_053744964.2	host cell factor-like, transcript variant X1	XP_053600939.1	host cell factor-like isoform X1	596		Hcf	Host cell factor	FBgn0039904	FBpp0306551	6.2e-74	The gene Host cell factor is referred to in FlyBase by the symbol Dmel\Hcf (CG1710, FBgn0039904). It is a protein_coding_gene from Dmel. It has 5 annotated transcripts and 5 polypeptides (3 unique). Gene sequence location is 4:359938..375554. Its molecular function is described by: chromatin binding; transcription coactivator activity. It is involved in the biological process described with: chro…
LOC128669825	128669825	NC_071298.1	5	9186265	9214848	plus	Hormone receptor-like in 39	Hr39	protein-coding	XM_053744968.1	Hormone receptor-like in 39, transcript variant X1	XP_053600943.1	nuclear hormone receptor FTZ-F1 beta	762		Hr39	Hormone receptor-like in 39	FBgn0261239	FBpp0081010	0	The gene Hormone receptor-like in 39 is referred to in FlyBase by the symbol Dmel\Hr39 (CG8676, FBgn0261239). It is a protein_coding_gene from Dmel. It has 4 annotated transcripts and 4 polypeptides (2 unique). Gene sequence location is 2L:21237250..21259675. Its molecular function is described by: sequence-specific DNA binding; zinc ion binding; RNA polymerase II cis-regulatory region sequence-s…
LOC128669826	128669826	NC_071298.1	5	8072721	8082251	minus	uncharacterized protein	LOC128669826	protein-coding	XM_053744972.2	uncharacterized protein	XP_053600947.1	protein-associating with the carboxyl-terminal domain of ezrin	650					FBpp0304298	7.38e-112
LOC128669827	128669827	NC_071294.1	1	3355973	3367174	minus	uncharacterized protein	LOC128669827	protein-coding	XM_053745016.1	uncharacterized protein	XP_053600991.1	tetratricopeptide repeat protein 14 homolog	1162					FBpp0081805	2.76e-111
LOC128669828	128669828	NC_071298.1	5	8066244	8068736	minus	Ribosomal protein L5	RpL5	protein-coding	XM_053744973.2	Ribosomal protein L5	XP_053600948.1	large ribosomal subunit protein uL18	299		RpL5	Ribosomal protein L5	FBgn0064225	FBpp0304879	1.2e-179	The gene Ribosomal protein L5 is referred to in FlyBase by the symbol Dmel\RpL5 (CG17489, FBgn0064225). It is a protein_coding_gene from Dmel. It has 4 annotated transcripts and 4 polypeptides (1 unique). Gene sequence location is 2L:22532279..22536884. Its molecular function is described by: structural constituent of ribosome; RNA binding; protein binding; 5S rRNA binding. It is involved in the …
LOC128669829	128669829	NC_071298.1	5	8069660	8073312	plus	1-Acylglycerol-3-phosphate O-acyltransferase 1	Agpat1	protein-coding	XM_053744974.2	1-Acylglycerol-3-phosphate O-acyltransferase 1	XP_053600949.1	1-acyl-sn-glycerol-3-phosphate acyltransferase alpha	275		Agpat1	1-Acylglycerol-3-phosphate O-acyltransferase 1	FBgn0030421	FBpp0305378	6.89e-99	The gene 1-Acylglycerol-3-phosphate O-acyltransferase 1 is referred to in FlyBase by the symbol Dmel\Agpat1 (CG3812, FBgn0030421). It is a protein_coding_gene from Dmel. It has 3 annotated transcripts and 3 polypeptides (1 unique). Gene sequence location is X:12765266..12772851. Its molecular function is described by: 1-acylglycerol-3-phosphate O-acyltransferase activity. It is involved in the bi…
LOC128669830	128669830	NC_071298.1	5	7296644	7314191	minus	bromodomain-containing protein 3-like	LOC128669830	protein-coding	XM_053744975.2	bromodomain-containing protein 3-like, transcript variant X1	XP_053600950.1	bromodomain-containing protein 3-like isoform X1	1293		fs(1)h	female sterile (1) homeotic	FBgn0004656	FBpp0290524	8.16e-86	The gene female sterile (1) homeotic is referred to in FlyBase by the symbol Dmel\fs(1)h (CG2252, FBgn0004656). It is a protein_coding_gene from Dmel. It has 9 annotated transcripts and 9 polypeptides (5 unique). Gene sequence location is X:8037808..8061436. Its molecular function is described by 7 unique terms, many of which group under: binding; protein binding; histone binding; protein serine/…
LOC128669831	128669831	NC_071298.1	5	7285991	7295827	plus	Polycomblike	Pcl	protein-coding	XM_053744982.2	Polycomblike	XP_053600957.1	metal-response element-binding transcription factor 2	860		Pcl	Polycomblike	FBgn0003044	FBpp0303033	1.16e-44	The gene Polycomblike is referred to in FlyBase by the symbol Dmel\Pcl (CG5109, FBgn0003044). It is a protein_coding_gene from Dmel. It has 2 annotated transcripts and 2 polypeptides (1 unique). Gene sequence location is 2R:18135426..18139990. Its molecular function is described by: protein binding; DNA-binding transcription factor activity; microtubule binding; chromatin binding; DNA binding. It…
LOC128669832	128669832	NC_071298.1	5	7260640	7267288	plus	1-acyl-sn-glycerol-3-phosphate acyltransferase alpha-like	LOC128669832	protein-coding	XM_053744983.2	1-acyl-sn-glycerol-3-phosphate acyltransferase alpha-like	XP_053600958.1	1-acyl-sn-glycerol-3-phosphate acyltransferase alpha-like	281		Agpat1	1-Acylglycerol-3-phosphate O-acyltransferase 1	FBgn0030421	FBpp0305378	8.33e-76	The gene 1-Acylglycerol-3-phosphate O-acyltransferase 1 is referred to in FlyBase by the symbol Dmel\Agpat1 (CG3812, FBgn0030421). It is a protein_coding_gene from Dmel. It has 3 annotated transcripts and 3 polypeptides (1 unique). Gene sequence location is X:12765266..12772851. Its molecular function is described by: 1-acylglycerol-3-phosphate O-acyltransferase activity. It is involved in the bi…
LOC128669833	128669833	NC_071298.1	5	7267316	7286722	minus	putative 1-acyl-sn-glycerol-3-phosphate acyltransferase acl-2	LOC128669833	protein-coding	XM_053744984.1	putative 1-acyl-sn-glycerol-3-phosphate acyltransferase acl-2, transcript variant X2	XP_053600959.1	putative 1-acyl-sn-glycerol-3-phosphate acyltransferase acl-2	276		Agpat2	1-Acylglycerol-3-phosphate O-acyltransferase 2	FBgn0026718	FBpp0291370	1.87e-78	The gene 1-Acylglycerol-3-phosphate O-acyltransferase 2 is referred to in FlyBase by the symbol Dmel\Agpat2 (CG17608, FBgn0026718). It is a protein_coding_gene from Dmel. It has 4 annotated transcripts and 4 polypeptides (1 unique). Gene sequence location is 2L:8449691..8463994. Its molecular function is described by: 1-acylglycerol-3-phosphate O-acyltransferase activity. It is involved in the bi…
LOC128669834	128669834	NC_071298.1	5	7283261	7284878	minus	leucine-rich repeat-containing protein 57-like	LOC128669834	protein-coding	XM_053744989.2	leucine-rich repeat-containing protein 57-like	XP_053600964.1	leucine-rich repeat-containing protein 57-like	238					FBpp0070997	7.55e-75
LOC128669835	128669835	NC_071294.1	1	2973454	3006875	minus	Na[+]-driven anion exchanger 1	Ndae1	protein-coding	XM_053744993.2	Na[+]-driven anion exchanger 1, transcript variant X1	XP_053600968.1	sodium-driven chloride bicarbonate exchanger isoform X1	1209		Ndae1	Na[+]-driven anion exchanger 1	FBgn0259111	FBpp0304053	0	The gene Na[+]-driven anion exchanger 1 is referred to in FlyBase by the symbol Dmel\Ndae1 (CG42253, FBgn0259111). It is a protein_coding_gene from Dmel. It has 10 annotated transcripts and 10 polypeptides (all unique). Gene sequence location is 2L:7223328..7249343. Its molecular function is described by: sodium:bicarbonate symporter activity; solute:inorganic anion antiporter activity; monoatomi…
LOC128669836	128669836	NC_071298.1	5	5117263	5129346	plus	XPG-like endonuclease	Gen	protein-coding	XM_053744990.2	XPG-like endonuclease, transcript variant X1	XP_053600965.1	flap endonuclease GEN isoform X1	742		Gen	XPG-like endonuclease	FBgn0263831	FBpp0076879	5.09e-133	The gene XPG-like endonuclease is referred to in FlyBase by the symbol Dmel\Gen (CG10670, FBgn0263831). It is a protein_coding_gene from Dmel. It has one annotated transcript and one polypeptide. Gene sequence location is 3L:5149849..5152376. Its molecular function is described by 9 unique terms, many of which group under: binding; DNA binding; hydrolase activity, acting on ester bonds; nucleic a…
LOC128669837	128669837	NC_071298.1	5	5110111	5117943	minus	Methylcrotonoyl-CoA carboxylase 1	Mccc1	protein-coding	XM_053744992.1	Methylcrotonoyl-CoA carboxylase 1	XP_053600967.1	methylcrotonoyl-CoA carboxylase subunit alpha, mitochondrial	707		Mccc1	Methylcrotonoyl-CoA carboxylase 1	FBgn0039877	FBpp0300203	0	The gene Methylcrotonoyl-CoA carboxylase 1 is referred to in FlyBase by the symbol Dmel\Mccc1 (CG2118, FBgn0039877). It is a protein_coding_gene from Dmel. It has 4 annotated transcripts and 4 polypeptides (2 unique). Gene sequence location is 3R:31790592..31793907. Its molecular function is described by: methylcrotonoyl-CoA carboxylase activity; ATP binding; metal ion binding. The biological pro…
LOC128669838	128669838	NC_071298.1	5	7801816	7812210	plus	uncharacterized protein	LOC128669838	protein-coding	XM_053744994.1	uncharacterized protein	XP_053600969.1	ATP-binding cassette sub-family F member 1	910					FBpp0310240	0
LOC128669839	128669839	NC_071298.1	5	7793160	7798052	minus	Torsin interacting protein	TORIP	protein-coding	XM_053744995.2	Torsin interacting protein, transcript variant X1	XP_053600970.1	uncharacterized protein TORIP isoform X1	418		TORIP	Torsin interacting protein	FBgn0036908	FBpp0306010	6.32e-10	The gene Torsin interacting protein is referred to in FlyBase by the symbol Dmel\TORIP (CG14103, FBgn0036908). It is a protein_coding_gene from Dmel. It has 2 annotated transcripts and 2 polypeptides (1 unique). Gene sequence location is 3L:19803738..19805080. Its molecular function is described by: ATPase activator activity; ATPase regulator activity. It is involved in the biological process des…
LOC128669840	128669840	NC_071298.1	5	7800071	7801354	minus	uncharacterized LOC128669840	LOC128669840	protein-coding	XM_053745004.2	uncharacterized LOC128669840	XP_053600979.1	uncharacterized protein LOC128669840	368					FBpp0082846	2.67e-07
LOC128669841	128669841	NC_071298.1	5	4412706	4421908	plus	uncharacterized LOC128669841	LOC128669841	protein-coding	XM_053745005.2	uncharacterized LOC128669841	XP_053600980.1	uncharacterized protein LOC128669841	1465					FBpp0071847	1.52e-48
LOC128669842	128669842	NC_071298.1	5	4421902	4432619	minus	uncharacterized LOC128669842	LOC128669842	protein-coding	XM_053745006.1	uncharacterized LOC128669842, transcript variant X1	XP_053600981.1	uncharacterized protein LOC128669842 isoform X1	778		nis	no individualized sperm	FBgn0031347	FBpp0077583	1.04e-14	The gene no individualized sperm is referred to in FlyBase by the symbol Dmel\nis (CG10869, FBgn0031347). It is a protein_coding_gene from Dmel. It has one annotated transcript and one polypeptide. Gene sequence location is 2L:1584866..1587155. Its molecular function is described by: . It is involved in the biological process described with: . 5 alleles are reported. No phenotypic data is availab…
LOC128669843	128669843	NC_071298.1	5	6098610	6154052	plus	uncharacterized protein	LOC128669843	protein-coding	XM_053745008.2	uncharacterized protein	XP_053600983.1	uncharacterized protein LOC128669843	569					FBpp0292405	3.44e-34
LOC128669844	128669844	NC_071298.1	5	6139791	6145782	minus	uncharacterized LOC128669844	LOC128669844	protein-coding	XM_053745009.2	uncharacterized LOC128669844	XP_053600984.1	uncharacterized protein LOC128669844	398
LOC128669845	128669845	NC_071298.1	5	4890664	4904603	plus	Glutamate-cysteine ligase catalytic subunit	Gclc	protein-coding	XM_053745010.1	Glutamate-cysteine ligase catalytic subunit	XP_053600985.1	glutamate--cysteine ligase catalytic subunit	667		Gclc	Glutamate-cysteine ligase catalytic subunit	FBgn0040319	FBpp0309125	0	The gene Glutamate-cysteine ligase catalytic subunit is referred to in FlyBase by the symbol Dmel\Gclc (CG2259, FBgn0040319). It is a protein_coding_gene from Dmel. It has 4 annotated transcripts and 4 polypeptides (1 unique). Gene sequence location is X:8102181..8116147. Its molecular function is described by: protein binding; glutamate-cysteine ligase activity. It is involved in the biological …
LOC128669846	128669846	NC_071298.1	5	4904925	4910456	minus	uncharacterized protein	LOC128669846	protein-coding	XM_053745012.2	uncharacterized protein, transcript variant X1	XP_053600987.1	beta-catenin-like protein 1 isoform X1	559					FBpp0081493	0
LOC128669847	128669847	NC_071298.1	5	7555073	7589947	minus	beta-1,4-glucuronyltransferase 1-like	LOC128669847	protein-coding	XM_053745014.1	beta-1,4-glucuronyltransferase 1-like, transcript variant X1	XP_053600989.1	beta-1,4-glucuronyltransferase 1-like	512					FBpp0304349	2.52e-180
LOC128669848	128669848	NC_071298.1	5	7602102	7604946	plus	don juan	dj	protein-coding	XM_053745017.1	don juan, transcript variant X1	XP_053600992.1	histone H1, gonadal isoform X1	172
LOC128669849	128669849	NC_071298.1	5	202197	211759	minus	P58IPK	P58IPK	protein-coding	XM_053745023.2	P58IPK	XP_053600998.1	dnaJ homolog subfamily C member 3	489		P58IPK	P58IPK	FBgn0037718	FBpp0081552	0	The gene P58IPK is referred to in FlyBase by the symbol Dmel\P58IPK (CG8286, FBgn0037718). It is a protein_coding_gene from Dmel. It has one annotated transcript and one polypeptide. Gene sequence location is 3R:9586942..9589581. Its molecular function is described by: misfolded protein binding; protein-folding chaperone binding. It is involved in the biological process described with: protein fo…
LOC128669850	128669850	NC_071298.1	5	197455	202570	plus	uncharacterized protein	LOC128669850	protein-coding	XM_053745024.2	uncharacterized protein	XP_053600999.1	uncharacterized protein LOC128669850	405					FBpp0082537	4.77e-54
LOC128669851	128669851	NC_071298.1	5	212103	213967	plus	Ribosomal protein L35A	RpL35A	protein-coding	XM_053745025.1	Ribosomal protein L35A	XP_053601000.1	large ribosomal subunit protein eL33	158		RpL35A	Ribosomal protein L35A	FBgn0037328	FBpp0078416	6.11e-56	The gene Ribosomal protein L35A is referred to in FlyBase by the symbol Dmel\RpL35A (CG2099, FBgn0037328). It is a protein_coding_gene from Dmel. It has one annotated transcript and one polypeptide. Gene sequence location is 3R:5465630..5467101. Its molecular function is described by: structural constituent of ribosome. It is involved in the biological process described with: cytoplasmic translat…
LOC128669852	128669852	NC_071298.1	5	4242342	4276257	minus	circadian trip	ctrip	protein-coding	XM_053745026.2	circadian trip, transcript variant X1	XP_053601001.1	E3 ubiquitin-protein ligase TRIP12 isoform X1	2274		ctrip	circadian trip	FBgn0260794	FBpp0306923	0	The gene circadian trip is referred to in FlyBase by the symbol Dmel\ctrip (CG42574, FBgn0260794). It is a protein_coding_gene from Dmel. It has 11 annotated transcripts and 11 polypeptides (9 unique). Gene sequence location is 3R:4786284..4812096. Its molecular function is described by: ubiquitin-protein transferase activity; ubiquitin protein ligase activity; zinc ion binding. It is involved in…
LOC128669853	128669853	NC_071298.1	5	4214839	4237676	plus	inter-alpha-trypsin inhibitor heavy chain H4-like	LOC128669853	protein-coding	XM_053745032.1	inter-alpha-trypsin inhibitor heavy chain H4-like, transcript variant X1	XP_053601007.1	inter-alpha-trypsin inhibitor heavy chain H4-like isoform X1	1009
LOC128669854	128669854	NC_071298.1	5	4203200	4214420	minus	aubergine	aub	protein-coding	XM_053745048.1	aubergine, transcript variant X1	XP_053601023.1	piwi-like protein Siwi isoform X1	921		aub	aubergine	FBgn0000146	FBpp0079754	0	The gene aubergine is referred to in FlyBase by the symbol Dmel\aub (CG6137, FBgn0000146). It is a protein_coding_gene from Dmel. It has 2 annotated transcripts and 2 polypeptides (all unique). Gene sequence location is 2L:10997819..11001476. Its molecular function is described by: mRNA binding; RNA binding; RNA endonuclease activity; RNA endonuclease activity, producing 5'-phosphomonoesters; piR…
LOC128669855	128669855	NC_071298.1	5	4276903	4280454	minus	uncharacterized protein	LOC128669855	protein-coding	XM_053745049.2	uncharacterized protein, transcript variant X1	XP_053601024.1	zinc finger protein 62 homolog isoform X1	566					FBpp0078521	4.82e-89
LOC128669856	128669856	NC_071298.1	5	4239745	4241647	plus	transmembrane protein 256 homolog	LOC128669856	protein-coding	XM_053745051.1	transmembrane protein 256 homolog	XP_053601026.1	transmembrane protein 256 homolog	163					FBpp0306422	8.23e-26
LOC128669857	128669857	NC_071298.1	5	2134704	2147959	minus	uncharacterized protein	LOC128669857	protein-coding	XM_053745052.2	uncharacterized protein	XP_053601027.1	PAX3- and PAX7-binding protein 1	812					FBpp0081148	8.28e-73
LOC128669858	128669858	NC_071298.1	5	2074061	2112886	minus	solute carrier family 22 member 3-like	LOC128669858	protein-coding	XM_053745053.1	solute carrier family 22 member 3-like, transcript variant X1	XP_053601028.1	solute carrier family 22 member 3-like isoform X1	576					FBpp0288885	4.46e-173
LOC128669859	128669859	NC_071298.1	5	2064085	2072812	plus	beta-alanine transporter-like	LOC128669859	protein-coding	XM_053745055.2	beta-alanine transporter-like	XP_053601030.1	beta-alanine transporter-like	567					FBpp0288885	1.16e-135
LOC128669860	128669860	NC_071298.1	5	2054024	2061797	plus	beta-alanine transporter-like	LOC128669860	protein-coding	XM_053745056.2	beta-alanine transporter-like	XP_053601031.1	beta-alanine transporter-like	565					FBpp0288885	7.66e-132
LOC128669861	128669861	NC_071298.1	5	2113908	2134166	plus	godzilla E3 ubiquitin protein ligase	gzl	protein-coding	XM_053745057.1	godzilla E3 ubiquitin protein ligase, transcript variant X2	XP_053601032.1	E3 ubiquitin-protein ligase RNF167 isoform X1	449		gzl	godzilla E3 ubiquitin protein ligase	FBgn0037442	FBpp0112110	1.01e-75	The gene godzilla E3 ubiquitin protein ligase is referred to in FlyBase by the symbol Dmel\gzl (CG10277, FBgn0037442). It is a protein_coding_gene from Dmel. It has 4 annotated transcripts and 4 polypeptides (1 unique). Gene sequence location is 3R:6382914..6388304. Its molecular function is described by: ubiquitin protein ligase activity; zinc ion binding. It is involved in the biological proces…
LOC128669862	128669862	NC_071298.1	5	2090983	2093056	plus	uncharacterized LOC128669862	LOC128669862	protein-coding	XM_053745061.1	uncharacterized LOC128669862	XP_053601036.1	uncharacterized protein LOC128669862	362
LOC128669863	128669863	NC_071298.1	5	2148314	2152793	plus	Ribosomal protein LP0	RpLP0	protein-coding	XM_053745062.1	Ribosomal protein LP0	XP_053601037.1	large ribosomal subunit protein uL10	316		RpLP0	Ribosomal protein LP0	FBgn0000100	FBpp0306232	7.13e-174	The gene Ribosomal protein LP0 is referred to in FlyBase by the symbol Dmel\RpLP0 (CG7490, FBgn0000100). It is a protein_coding_gene from Dmel. It has 2 annotated transcripts and 2 polypeptides (1 unique). Gene sequence location is 3L:22075867..22077487. Its molecular function is described by: calcium ion binding; structural constituent of ribosome; class II DNA-(apurinic or apyrimidinic site) en…
LOC128669864	128669864	NC_071298.1	5	2109636	2110866	minus	uncharacterized LOC128669864	LOC128669864	protein-coding	XM_053745063.1	uncharacterized LOC128669864	XP_053601038.1	uncharacterized protein LOC128669864	229
LOC128669865	128669865	NC_071298.1	5	2065390	2066263	minus	uncharacterized LOC128669865	LOC128669865	lncRNA	XR_008404704.2	uncharacterized LOC128669865
LOC128669866	128669866	NC_071298.1	5	8232667	8320694	plus	Hormone receptor 4	Hr4	protein-coding	XM_053745065.2	Hormone receptor 4, transcript variant X1	XP_053601040.1	hormone receptor 4 isoform X1	743		Hr4	Hormone receptor 4	FBgn0264562	FBpp0305530	1.86e-125	The gene Hormone receptor 4 is referred to in FlyBase by the symbol Dmel\Hr4 (CG43934, FBgn0264562). It is a protein_coding_gene from Dmel. It has 9 annotated transcripts and 9 polypeptides (8 unique). Gene sequence location is X:1941940..2007956. Its molecular function is described by: nuclear receptor activity; estrogen response element binding; sequence-specific DNA binding; DNA-binding transc…
LOC128669867	128669867	NC_071298.1	5	5829930	5834680	minus	DZIP1	DZIP1	protein-coding	XM_053745070.1	DZIP1	XP_053601045.1	cilium assembly protein DZIP1	1113					FBpp0306441	1.23e-16
LOC128669868	128669868	NC_071298.1	5	5834793	5837638	minus	opsin-1	LOC128669868	protein-coding	XM_053745071.1	opsin-1, transcript variant X1	XP_053601046.1	opsin-1 isoform X1	382		Rh6	Rhodopsin 6	FBgn0019940	FBpp0428299	1.84e-161	The gene Rhodopsin 6 is referred to in FlyBase by the symbol Dmel\Rh6 (CG5192, FBgn0019940). It is a protein_coding_gene from Dmel. It has one annotated transcript and one polypeptide. Gene sequence location is 3R:15483158..15484699. Its molecular function is described by: G protein-coupled photoreceptor activity; G protein-coupled receptor activity. It is involved in the biological process descr…
LOC128669869	128669869	NC_071298.1	5	5827226	5829556	plus	COMM domain-containing protein 2-like	LOC128669869	protein-coding	XM_053745073.2	COMM domain-containing protein 2-like	XP_053601048.1	COMM domain-containing protein 2-like	236					FBpp0083028	1.6e-18
LOC128669870	128669870	NC_071298.1	5	4400201	4402793	minus	myrosinase 1-like	LOC128669870	protein-coding	XM_053745074.2	myrosinase 1-like	XP_053601049.1	myrosinase 1-like	506					FBpp0075080	3.39e-168
LOC128669871	128669871	NC_071298.1	5	4409441	4411896	minus	transcription factor E2F7-like	LOC128669871	protein-coding	XM_053745076.2	transcription factor E2F7-like	XP_053601051.1	transcription factor E2F7-like	333		E2f1	E2F transcription factor 1	FBgn0011766	FBpp0311412	5.45e-07	The gene E2F transcription factor 1 is referred to in FlyBase by the symbol Dmel\E2f1 (CG6376, FBgn0011766). It is a protein_coding_gene from Dmel. It has 6 annotated transcripts and 6 polypeptides (2 unique). Gene sequence location is 3R:21620304..21660871. Its molecular function is described by 11 unique terms, many of which group under: binding; transcription regulator activity; DNA binding; D…
LOC128669872	128669872	NC_071298.1	5	4405257	4410035	plus	uncharacterized protein	LOC128669872	protein-coding	XM_053745077.2	uncharacterized protein, transcript variant X1	XP_053601052.1	prenylated Rab acceptor protein 1 isoform X1	198					FBpp0087526	1.99e-33
LOC128669873	128669873	NC_071298.1	5	10382648	10401175	plus	uncharacterized LOC128669873	LOC128669873	protein-coding	XM_053745079.1	uncharacterized LOC128669873, transcript variant X1	XP_053601054.1	uncharacterized protein LOC128669873 isoform X1	1083		Smg6	Smg6	FBgn0039260	FBpp0084171	1.11e-06	The gene Smg6 is referred to in FlyBase by the symbol Dmel\Smg6 (CG6369, FBgn0039260). It is a protein_coding_gene from Dmel. It has one annotated transcript and one polypeptide. Gene sequence location is 3R:25029429..25033465. Its molecular function is described by: telomeric DNA binding; telomerase RNA binding; RNA endonuclease activity; RNA nuclease activity. It is involved in the biological p…
LOC128669874	128669874	NC_071298.1	5	10325207	10345755	plus	dual specificity mitogen-activated protein kinase kinase 7-like	LOC128669874	protein-coding	XM_053745082.1	dual specificity mitogen-activated protein kinase kinase 7-like, transcript variant X1	XP_053601057.1	dual specificity mitogen-activated protein kinase kinase hemipterous-like isoform X1	768		hep	hemipterous	FBgn0010303	FBpp0303423	7.31e-147	The gene hemipterous is referred to in FlyBase by the symbol Dmel\hep (CG4353, FBgn0010303). It is a protein_coding_gene from Dmel. It has 7 annotated transcripts and 7 polypeptides (6 unique). Gene sequence location is X:13079205..13090434. Its molecular function is described by 7 unique terms, many of which group under: kinase activity; catalytic activity; protein binding; catalytic activity, a…
LOC128669875	128669875	NC_071298.1	5	10379405	10382273	minus	zinc finger protein 54-like	LOC128669875	protein-coding	XM_053745089.2	zinc finger protein 54-like	XP_053601064.1	zinc finger protein 54-like	553					FBpp0071106	2.85e-26
LOC128669876	128669876	NC_071298.1	5	10349815	10375528	minus	uncharacterized LOC128669876	LOC128669876	protein-coding	XM_053745090.2	uncharacterized LOC128669876	XP_053601065.1	uncharacterized protein LOC128669876	392					FBpp0291567	1.2e-22
LOC128669877	128669877	NC_071298.1	5	10377460	10382506	minus	TD and POZ domain-containing protein 3-like	LOC128669877	protein-coding	XM_053745091.1	TD and POZ domain-containing protein 3-like	XP_053601066.1	TD and POZ domain-containing protein 3-like	344		rdx	roadkill	FBgn0264493	FBpp0290847	1.8e-23	The gene roadkill is referred to in FlyBase by the symbol Dmel\rdx (CG12537, FBgn0264493). It is a protein_coding_gene from Dmel. It has 5 annotated transcripts and 5 polypeptides (4 unique). Gene sequence location is 3R:13967061..14032057. Its molecular function is described by: protein homodimerization activity; ubiquitin-like ligase-substrate adaptor activity; protein binding; ubiquitin protei…
LOC128669878	128669878	NC_071298.1	5	10401469	10418748	minus	Multivesicular body subunit 12	Mvb12	protein-coding	XM_053745092.1	Multivesicular body subunit 12, transcript variant X1	XP_053601067.1	uncharacterized protein Mvb12	331		Mvb12	Multivesicular body subunit 12	FBgn0030894	FBpp0301955	2.87e-40	The gene Multivesicular body subunit 12 is referred to in FlyBase by the symbol Dmel\Mvb12 (CG7192, FBgn0030894). It is a protein_coding_gene from Dmel. It has 3 annotated transcripts and 3 polypeptides (1 unique). Gene sequence location is X:18097558..18101314. Its molecular function is described by: ubiquitin binding. It is involved in the biological process described with: viral budding; virus…
LOC128669879	128669879	NC_071298.1	5	10346423	10412498	minus	Ribosomal protein S23	RpS23	protein-coding	XM_053745096.1	Ribosomal protein S23	XP_053601071.1	small ribosomal subunit protein uS12	143		RpS23	Ribosomal protein S23	FBgn0033912	FBpp0086701	1.54e-99	The gene Ribosomal protein S23 is referred to in FlyBase by the symbol Dmel\RpS23 (CG8415, FBgn0033912). It is a protein_coding_gene from Dmel. It has 2 annotated transcripts and 2 polypeptides (1 unique). Gene sequence location is 2R:14215096..14216627. Its molecular function is described by: structural constituent of ribosome. It is involved in the biological process described with: translation…
LOC128669880	128669880	NC_071298.1	5	10348846	10351241	plus	RNA polymerase II subunit I	Polr2I	protein-coding	XM_053745097.1	RNA polymerase II subunit I	XP_053601072.1	DNA-directed RNA polymerase II subunit RPB9	126		Polr2I	RNA polymerase II subunit I	FBgn0004855	FBpp0312065	3.87e-75	The gene RNA polymerase II subunit I is referred to in FlyBase by the symbol Dmel\Polr2I (CG3284, FBgn0004855). It is a protein_coding_gene from Dmel. It has 3 annotated transcripts and 3 polypeptides (1 unique). Gene sequence location is 3R:14309089..14310178. Its molecular function is described by: nucleic acid binding; DNA-directed 5'-3' RNA polymerase activity; zinc ion binding. It is involve…
LOC128669881	128669881	NC_071298.1	5	2192173	2208897	minus	cAMP-dependent protein kinase inhibitor beta-like	LOC128669881	protein-coding	XM_053745098.1	cAMP-dependent protein kinase inhibitor beta-like, transcript variant X1	XP_053601073.1	cAMP-dependent protein kinase inhibitor beta-like isoform X1	112
LOC128669882	128669882	NC_071298.1	5	9000832	9009466	plus	SET and MYND domain containing, class 4, member 3	Smyd4-3	protein-coding	XM_053745099.2	SET and MYND domain containing, class 4, member 3	XP_053601074.1	SET and MYND domain-containing protein 4	683		Smyd4-3	SET and MYND domain containing, class 4, member 3	FBgn0033633	FBpp0087232	7.71e-159	The gene SET and MYND domain containing, class 4, member 3 is referred to in FlyBase by the symbol Dmel\Smyd4-3 (CG7759, FBgn0033633). It is a protein_coding_gene from Dmel. It has one annotated transcript and one polypeptide. Gene sequence location is 2R:11405597..11408079. Its molecular function is described by: histone H3K4 methyltransferase activity; histone deacetylase binding. It is involve…
LOC128669883	128669883	NC_071298.1	5	9010145	9015113	plus	SAPK-interacting protein 1	Sin1	protein-coding	XM_053745100.1	SAPK-interacting protein 1, transcript variant X1	XP_053601075.1	stress-activated map kinase-interacting protein 1 isoform X1	535		Sin1	SAPK-interacting protein 1	FBgn0033935	FBpp0086616	4.23e-70	The gene SAPK-interacting protein 1 is referred to in FlyBase by the symbol Dmel\Sin1 (CG10105, FBgn0033935). It is a protein_coding_gene from Dmel. It has one annotated transcript and one polypeptide. Gene sequence location is 2R:14411825..14413851. Its molecular function is described by: protein serine/threonine kinase activator activity; phosphatidylinositol-4,5-bisphosphate binding; protein k…
LOC128669884	128669884	NC_071298.1	5	9006597	9009790	minus	dynein light chain Tctex-type protein 2B-like	LOC128669884	protein-coding	XM_053745103.2	dynein light chain Tctex-type protein 2B-like	XP_053601078.1	dynein light chain Tctex-type protein 2B-like	149					FBpp0297566	4.33e-23
LOC128669885	128669885	NC_071298.1	5	8041037	8043231	minus	porcupine	por	protein-coding	XM_053745106.1	porcupine	XP_053601081.1	protein-serine O-palmitoleoyltransferase porcupine	445		por	porcupine	FBgn0004957	FBpp0305446	1.32e-47	The gene porcupine is referred to in FlyBase by the symbol Dmel\por (CG6205, FBgn0004957). It is a protein_coding_gene from Dmel. It has 3 annotated transcripts and 3 polypeptides (1 unique). Gene sequence location is X:18377521..18379854. Its molecular function is described by: acyltransferase activity, transferring groups other than amino-acyl groups; palmitoleoyltransferase activity; Wnt-prote…
LOC128669886	128669886	NC_071294.1	1	3346985	3348898	minus	uncharacterized LOC128669886	LOC128669886	protein-coding	XM_053745147.2	uncharacterized LOC128669886	XP_053601122.1	uncharacterized protein LOC128669886	468
LOC128669887	128669887	NC_071298.1	5	8035836	8039461	minus	torsin	Torsin	protein-coding	XM_053745107.2	torsin, transcript variant X1	XP_053601082.1	torsin-1B isoform X1	361		Torsin	Torsin	FBgn0025615	FBpp0311758	5.04e-61	The gene Torsin is referred to in FlyBase by the symbol Dmel\Torsin (CG3024, FBgn0025615). It is a protein_coding_gene from Dmel. It has 2 annotated transcripts and 2 polypeptides (1 unique). Gene sequence location is X:4648592..4650032. Its molecular function is described by: ATP binding; ATP hydrolysis activity. It is involved in the biological process described with 13 unique terms, many of wh…
LOC128669888	128669888	NC_071298.1	5	8040161	8041152	plus	uncharacterized LOC128669888	LOC128669888	protein-coding	XM_053745109.2	uncharacterized LOC128669888	XP_053601084.1	uncharacterized protein LOC128669888	265
LOC128669889	128669889	NC_071298.1	5	8032945	8035801	plus	Autophagy-related 5	Atg5	protein-coding	XM_053745110.2	Autophagy-related 5	XP_053601085.1	autophagy protein 5	264		Atg5	Autophagy-related 5	FBgn0029943	FBpp0071023	2.36e-111	The gene Autophagy-related 5 is referred to in FlyBase by the symbol Dmel\Atg5 (CG1643, FBgn0029943). It is a protein_coding_gene from Dmel. It has one annotated transcript and one polypeptide. Gene sequence location is X:7314622..7323770. Its molecular function is described by: Atg8-family ligase activity. It is involved in the biological process described with 11 unique terms, many of which gro…
LOC128669890	128669890	NC_071294.1	1	2963015	2972338	plus	mitochondrial translation elongation factor G 1	mEFG1	protein-coding	XM_053745114.2	mitochondrial translation elongation factor G 1	XP_053601089.1	elongation factor G, mitochondrial	743		mEFG1	mitochondrial translation elongation factor G 1	FBgn0263133	FBpp0079041	0	The gene mitochondrial translation elongation factor G 1 is referred to in FlyBase by the symbol Dmel\mEFG1 (CG4567, FBgn0263133). It is a protein_coding_gene from Dmel. It has one annotated transcript and one polypeptide. Gene sequence location is 2L:7220369..7223081. Its molecular function is described by: translation elongation factor activity; GTPase activity; GTP binding. It is involved in t…
LOC128669891	128669891	NC_071298.1	5	4434607	4492865	plus	Sulfated	Sulf1	protein-coding	XM_053745111.2	Sulfated	XP_053601086.1	extracellular sulfatase SULF-1 homolog	1387		Sulf1	Sulfated	FBgn0040271	FBpp0306755	0	The gene Sulfated is referred to in FlyBase by the symbol Dmel\Sulf1 (CG6725, FBgn0040271). It is a protein_coding_gene from Dmel. It has 3 annotated transcripts and 3 polypeptides (1 unique). Gene sequence location is 3R:16310542..16339575. Its molecular function is described by: N-acetylglucosamine-6-sulfatase activity; glycosaminoglycan binding. It is involved in the biological process describ…
LOC128669892	128669892	NC_071298.1	5	4492862	4494329	minus	uncharacterized protein	LOC128669892	protein-coding	XM_053745112.2	uncharacterized protein	XP_053601087.1	uncharacterized protein LOC128669892	304					FBpp0297737	2.85e-15
LOC128669893	128669893	NC_071298.1	5	6609058	6659274	minus	mucin-2	LOC128669893	protein-coding	XM_053745113.1	mucin-2, transcript variant X1	XP_053601088.1	mucin-2	1404					FBpp0086054	1.4e-114
LOC128669894	128669894	NC_071298.1	5	7790713	7791858	minus	anaphase-promoting complex subunit 15B-like	LOC128669894	protein-coding	XM_053745116.2	anaphase-promoting complex subunit 15B-like	XP_053601091.1	anaphase-promoting complex subunit 15B-like	130
LOC128669895	128669895	NC_071298.1	5	6800326	6813828	plus	serine/threonine-protein kinase GA29083	LOC128669895	protein-coding	XM_053745117.1	serine/threonine-protein kinase GA29083, transcript variant X1	XP_053601092.1	serine/threonine-protein kinase GA29083 isoform X1	623					FBpp0110579	0
[truncated: 13,865 more rows]
