# Supplementary material for: Regionalization of gene expression and cell types in the silk glands of Plodia pantry moths
Source: iScience. 2025 Oct 25;28(11):113865. doi: 10.1016/j.isci.2025.113865 (PMC12661448; doi:10.1016/j.isci.2025.113865)
Supplement: Data S1. Manually curated ilPloInte3.2 Genome Annotation GTF [file mmc11.zip]

Archive with 2 entries (2 files):
- FileS1_ilPloInte3.2_manually_curated.gtf
- __MACOSX/._FileS1_ilPloInte3.2_manually_curated.gtf
